# Supplementary material for: Synovial Gene expression after Hemarthrosis differs between FVIII-deficient mice treated with recombinant FVIII or FVIII-Fc Fusion Protein
Source: PLoS One. 2025 May 19;20(5):e0320322. doi: 10.1371/journal.pone.0320322 (PMC12088034; doi:10.1371/journal.pone.0320322)
Supplement: S1 Table — Synovial tissue was harvested at baseline, 3- and 14-days post-injury/bleed with treatment by Saline (vehicle), rhFVIII, or mFcFVIII. Limma DGE analysis was performed (see Methods) between injured-saline vs baseline (day 3 or 14) samples, between injured-saline vs injured-rhFVIII, and injured-saline vs injured-mFcFVIII samples. The significant genes, with adjusted p-value <0.05, are listed for each comparison along with logFC and results from statistical analysis. DGE, differential gene expression; LogFC, Log-fold change. (XLSX) [file pone.0320322.s007.xlsx]

## Sheet: Injured-Saline Day 3
ENSEMBL	ENTREZID	SYMBOL	gene_type	logFC	AveExpr	t	P.Value	adj.P.Val
ENSMUSG00000002602	26362	Axl	protein_coding	-2.7017	8.61648	-10.743	1.62125e-13	2.11671e-09
ENSMUSG00000006589	11821	Aprt	protein_coding	2.45394	7.78098	9.66703	3.74465e-12	2.44451e-08
ENSMUSG00000055322	21961	Tns1	protein_coding	-3.07744	7.44242	-9.29581	1.14469e-11	4.93445e-08
ENSMUSG00000030748	16190	Il4ra	protein_coding	3.09768	6.58353	9.20427	1.51178e-11	4.93445e-08
ENSMUSG00000026879	227753	Gsn	protein_coding	-3.85687	10.8045	-9.00018	2.82098e-11	6.09655e-08
ENSMUSG00000027447	13010	Cst3	protein_coding	-2.06501	11.217	-8.99155	2.89669e-11	6.09655e-08
ENSMUSG00000029309	13602	Sparcl1	protein_coding	-3.25964	8.47246	-8.95222	3.26868e-11	6.09655e-08
ENSMUSG00000019997	14219	Ctgf	protein_coding	-2.42019	10.5077	-8.88559	4.01283e-11	6.54893e-08
ENSMUSG00000057113	18148	Npm1	protein_coding	1.75171	8.51862	8.8421	4.58906e-11	6.65719e-08
ENSMUSG00000043822	66548	Adamtsl5	protein_coding	-2.89569	6.45882	-8.31374	2.38225e-10	3.11027e-07
ENSMUSG00000001131	21857	Timp1	protein_coding	4.8956	9.26172	8.28346	2.62049e-10	3.11028e-07
ENSMUSG00000033307	17319	Mif	protein_coding	2.79563	7.63095	8.23489	3.05393e-10	3.32268e-07
ENSMUSG00000026399	13136	Cd55	protein_coding	-3.48291	6.23091	-8.20591	3.34636e-10	3.36078e-07
ENSMUSG00000043091	22146	Tuba1c	protein_coding	2.42832	8.58763	8.12858	4.27311e-10	3.98498e-07
ENSMUSG00000024679	68774	Ms4a6d	protein_coding	2.68244	8.19672	8.0756	5.05395e-10	4.39896e-07
ENSMUSG00000079018	17067	Ly6c1	protein_coding	-2.71227	9.43554	-7.91798	8.34059e-10	6.80592e-07
ENSMUSG00000095304	211623	Plac9a	protein_coding	-2.84199	5.84228	-7.89134	9.07965e-10	6.97317e-07
ENSMUSG00000020186	13008	Csrp2	protein_coding	4.50608	5.74095	7.86453	9.89026e-10	7.17374e-07
ENSMUSG00000039461	102791	Tcta	protein_coding	-2.26774	5.91395	-7.74415	1.45315e-09	9.91734e-07
ENSMUSG00000021591	93692	Glrx	protein_coding	2.42965	6.61251	7.73027	1.5192e-09	9.91734e-07
ENSMUSG00000028480	384009	Glipr2	protein_coding	2.98845	6.49453	7.69416	1.70557e-09	1.04543e-06
ENSMUSG00000005413	15368	Hmox1	protein_coding	4.46968	8.17598	7.68408	1.7616e-09	1.04543e-06
ENSMUSG00000031762	17750	Mt2	protein_coding	3.35816	6.71926	7.61359	2.20893e-09	1.25391e-06
ENSMUSG00000038615	18023	Nfe2l1	protein_coding	-2.34064	7.44643	-7.58805	2.39795e-09	1.29263e-06
ENSMUSG00000018217	18858	Pmp22	protein_coding	-1.80217	8.44044	-7.57819	2.47517e-09	1.29263e-06
ENSMUSG00000034463	219151	Scara3	protein_coding	-3.34981	8.64994	-7.53287	2.86381e-09	1.43807e-06
ENSMUSG00000021728	13723	Emb	protein_coding	4.26476	6.17137	7.51532	3.03033e-09	1.46533e-06
ENSMUSG00000025869	28126	Nop16	protein_coding	1.67916	5.56204	7.46624	3.5497e-09	1.59331e-06
ENSMUSG00000058135	14862	Gstm1	protein_coding	-2.70587	7.75092	-7.45723	3.65434e-09	1.59331e-06
ENSMUSG00000025780	209378	Itih5	protein_coding	-4.73691	6.64067	-7.44763	3.76933e-09	1.59331e-06
ENSMUSG00000032359	13036	Ctsh	protein_coding	1.88448	8.26554	7.44649	3.78314e-09	1.59331e-06
ENSMUSG00000032575	74840	Manf	protein_coding	1.70596	7.11587	7.42066	4.11206e-09	1.67772e-06
ENSMUSG00000027808	28146	Serp1	protein_coding	1.52614	8.66136	7.3337	5.44658e-09	2.15487e-06
ENSMUSG00000020372	14694	Rack1	protein_coding	1.74395	9.50981	7.31518	5.78299e-09	2.15764e-06
ENSMUSG00000026748	67448	Plxdc2	protein_coding	-1.82308	7.13435	-7.31512	5.78412e-09	2.15764e-06
ENSMUSG00000031781	109006	Ciapin1	protein_coding	1.48511	6.87575	7.27992	6.48228e-09	2.29054e-06
ENSMUSG00000054263	16880	Lifr	protein_coding	-3.40238	5.52871	-7.27949	6.49126e-09	2.29054e-06
ENSMUSG00000043421	69573	Hilpda	protein_coding	3.02389	4.9099	7.21855	7.90878e-09	2.67359e-06
ENSMUSG00000062604	20817	Srpk2	protein_coding	-1.76348	5.27273	-7.20847	8.17185e-09	2.67359e-06
ENSMUSG00000031996	11804	Aplp2	protein_coding	-2.10082	8.30888	-7.20774	8.19116e-09	2.67359e-06
ENSMUSG00000037894	51788	H2afz	protein_coding	2.13024	9.11624	7.18961	8.68756e-09	2.76646e-06
ENSMUSG00000041355	66256	Ssr2	protein_coding	1.78201	7.01868	7.17772	9.02915e-09	2.80677e-06
ENSMUSG00000007039	51793	Ddah2	protein_coding	-1.96186	6.84089	-7.16259	9.48373e-09	2.87952e-06
ENSMUSG00000028044	54124	Cks1b	protein_coding	2.24668	5.76068	7.14262	1.01194e-08	3.0027e-06
ENSMUSG00000094777	319171	Hist1h2ap	protein_coding	4.71812	7.86372	7.13056	1.05236e-08	3.05324e-06
ENSMUSG00000034614	216505	Pik3ip1	protein_coding	-3.79913	4.43279	-7.07425	1.26374e-08	3.58682e-06
ENSMUSG00000020315	20742	Sptbn1	protein_coding	-1.85515	8.17071	-7.06142	1.3176e-08	3.66013e-06
ENSMUSG00000007041	114584	Clic1	protein_coding	1.35743	9.0613	7.02112	1.50227e-08	4.08617e-06
ENSMUSG00000059796	13681	Eif4a1	protein_coding	1.25169	8.02169	6.99718	1.62408e-08	4.32734e-06
ENSMUSG00000004056	11652	Akt2	protein_coding	-1.62326	7.3505	-6.98267	1.70269e-08	4.36936e-06
ENSMUSG00000021508	57266	Cxcl14	protein_coding	3.9005	5.41929	6.98193	1.70678e-08	4.36936e-06
ENSMUSG00000062070	18655	Pgk1	protein_coding	1.99131	8.09233	6.96856	1.78281e-08	4.47622e-06
ENSMUSG00000010830	105785	Kdelr3	protein_coding	2.67406	7.18111	6.9431	1.93703e-08	4.68579e-06
ENSMUSG00000069833	66395	Ahnak	protein_coding	-1.88997	9.08895	-6.94294	1.93806e-08	4.68579e-06
ENSMUSG00000028896	100088	Rcc1	protein_coding	3.12475	4.81698	6.93721	1.97463e-08	4.68741e-06
ENSMUSG00000029304	20750	Spp1	protein_coding	6.50216	10.4379	6.92017	2.08746e-08	4.80052e-06
ENSMUSG00000027984	15107	Hadh	protein_coding	-1.73828	6.28837	-6.91735	2.10675e-08	4.80052e-06
ENSMUSG00000022018	66214	Rgcc	protein_coding	-2.5244	8.36353	-6.912	2.14378e-08	4.80052e-06
ENSMUSG00000021486	66494	Prelid1	protein_coding	1.28602	8.80276	6.90381	2.20187e-08	4.80052e-06
ENSMUSG00000036570	56188	Fxyd1	protein_coding	-2.62436	5.81255	-6.90322	2.20612e-08	4.80052e-06
ENSMUSG00000074874	13025	Ctla2b	protein_coding	3.05856	5.31125	6.8969	2.25205e-08	4.82012e-06
ENSMUSG00000021131	13877	Erh	protein_coding	1.65806	7.22585	6.88087	2.37297e-08	4.94178e-06
ENSMUSG00000020889	217166	Nr1d1	protein_coding	-3.28868	5.60248	-6.87478	2.42062e-08	4.94178e-06
ENSMUSG00000017002	20568	Slpi	protein_coding	4.75713	8.62819	6.87455	2.42244e-08	4.94178e-06
ENSMUSG00000023272	76737	Creld2	protein_coding	1.76368	5.93049	6.86142	2.52847e-08	5.07872e-06
ENSMUSG00000029430	19384	Ran	protein_coding	1.48201	8.88331	6.80951	2.99554e-08	5.92572e-06
ENSMUSG00000038059	106878	Smim3	protein_coding	4.06679	5.30117	6.77052	3.40264e-08	6.42335e-06
ENSMUSG00000054717	97165	Hmgb2	protein_coding	3.23938	6.52157	6.76691	3.443e-08	6.42335e-06
ENSMUSG00000023044	246277	Csad	protein_coding	-2.59738	5.4826	-6.76645	3.44816e-08	6.42335e-06
ENSMUSG00000091957	NA	NA	protein_coding	1.28256	10.573	6.76025	3.5188e-08	6.42335e-06
ENSMUSG00000063696	NA	NA	protein_coding	1.33983	8.98618	6.75977	3.52428e-08	6.42335e-06
ENSMUSG00000026185	16011	Igfbp5	protein_coding	-2.42588	9.25375	-6.75821	3.54229e-08	6.42335e-06
ENSMUSG00000032294	18746	Pkm	protein_coding	1.85003	10.4963	6.73867	3.77602e-08	6.6876e-06
ENSMUSG00000011752	18648	Pgam1	protein_coding	1.51996	8.35649	6.73533	3.81744e-08	6.6876e-06
ENSMUSG00000041540	20678	Sox5	protein_coding	-2.84965	5.71342	-6.7334	3.84168e-08	6.6876e-06
ENSMUSG00000026377	67949	Nifk	protein_coding	1.33337	5.64692	6.72262	3.9795e-08	6.69187e-06
ENSMUSG00000032440	21813	Tgfbr2	protein_coding	-1.65708	7.69672	-6.72155	3.9934e-08	6.69187e-06
ENSMUSG00000032353	66111	Tmed3	protein_coding	0.999976	8.71955	6.72121	3.9979e-08	6.69187e-06
ENSMUSG00000042082	11881	Arsb	protein_coding	-2.88352	6.79849	-6.71215	4.11809e-08	6.8058e-06
ENSMUSG00000022346	17869	Myc	protein_coding	2.44786	5.18187	6.69224	4.39528e-08	7.09554e-06
ENSMUSG00000030255	16651	Sspn	protein_coding	-2.39722	6.39691	-6.68982	4.43029e-08	7.09554e-06
ENSMUSG00000024097	225027	Srsf7	protein_coding	1.62511	6.62133	6.68802	4.45645e-08	7.09554e-06
ENSMUSG00000041084	66357	Ostc	protein_coding	1.66263	7.69314	6.68301	4.53002e-08	7.12577e-06
ENSMUSG00000022708	56490	Zbtb20	protein_coding	-2.3436	6.5333	-6.67804	4.60431e-08	7.15641e-06
ENSMUSG00000024854	69745	Pold4	protein_coding	1.81585	5.66346	6.64995	5.04776e-08	7.75336e-06
ENSMUSG00000023104	19718	Rfc2	protein_coding	1.64967	6.11763	6.63025	5.38398e-08	8.17363e-06
ENSMUSG00000028780	20348	Sema3c	protein_coding	-4.40237	6.18385	-6.61084	5.73732e-08	8.54256e-06
ENSMUSG00000013076	75723	Amotl1	protein_coding	-2.2692	5.86593	-6.60975	5.75785e-08	8.54256e-06
ENSMUSG00000037712	218952	Fermt2	protein_coding	-1.4197	7.07899	-6.60284	5.88953e-08	8.63974e-06
ENSMUSG00000021033	14874	Gstz1	protein_coding	-3.45549	5.3516	-6.58797	6.18345e-08	8.96256e-06
ENSMUSG00000026049	75623	Tex30	protein_coding	2.76396	3.70262	6.58486	6.24689e-08	8.96256e-06
ENSMUSG00000029610	231872	Aimp2	protein_coding	1.72595	5.74999	6.58111	6.32402e-08	8.97461e-06
ENSMUSG00000039007	54381	Cpq	protein_coding	-3.1197	6.87099	-6.57671	6.4159e-08	9.0071e-06
ENSMUSG00000030161	57436	Gabarapl1	protein_coding	-1.74197	6.14134	-6.5674	6.61462e-08	9.0906e-06
ENSMUSG00000023092	14199	Fhl1	protein_coding	-2.11601	7.83936	-6.5674	6.61464e-08	9.0906e-06
ENSMUSG00000001056	52530	Nhp2	protein_coding	1.66444	6.95173	6.56065	6.76247e-08	9.19696e-06
ENSMUSG00000031504	19332	Rab20	protein_coding	3.27626	3.70429	6.55047	6.99198e-08	9.41106e-06
ENSMUSG00000032383	19035	Ppib	protein_coding	1.30278	9.16669	6.5426	7.1745e-08	9.55819e-06
ENSMUSG00000067274	11837	Rplp0	protein_coding	1.38121	10.2557	6.53302	7.40325e-08	9.75301e-06
ENSMUSG00000023959	224796	Clic5	protein_coding	-6.16667	7.38012	-6.53028	7.47014e-08	9.75301e-06
ENSMUSG00000026672	71648	Optn	protein_coding	-2.13288	4.74231	-6.5235	7.63794e-08	9.87336e-06
ENSMUSG00000004558	29811	Ndrg2	protein_coding	-3.57609	5.61762	-6.50395	8.14342e-08	1.04236e-05
ENSMUSG00000044258	13024	Ctla2a	protein_coding	4.21685	6.6048	6.48521	8.6594e-08	1.09764e-05
ENSMUSG00000003355	66120	Fkbp11	protein_coding	3.81824	5.56505	6.4793	8.82889e-08	1.10837e-05
ENSMUSG00000024672	109225	Ms4a7	protein_coding	2.68948	7.75923	6.46028	9.39692e-08	1.16844e-05
ENSMUSG00000024529	16948	Lox	protein_coding	4.4122	7.50636	6.45365	9.60365e-08	1.18288e-05
ENSMUSG00000001525	22154	Tubb5	protein_coding	1.40836	8.80412	6.43711	1.0139e-07	1.23715e-05
ENSMUSG00000021186	23876	Fbln5	protein_coding	-3.1165	7.51682	-6.41976	1.07326e-07	1.29746e-05
ENSMUSG00000021996	13885	Esd	protein_coding	1.77678	8.06487	6.39293	1.17201e-07	1.40384e-05
ENSMUSG00000079111	66913	Kdelr2	protein_coding	1.66082	7.7095	6.38442	1.2052e-07	1.43047e-05
ENSMUSG00000026860	227700	Sh3glb2	protein_coding	-1.77219	5.87008	-6.37982	1.22352e-07	1.43912e-05
ENSMUSG00000070284	331026	Gmppb	protein_coding	1.57737	6.10551	6.37581	1.23974e-07	1.44519e-05
ENSMUSG00000030579	22177	Tyrobp	protein_coding	1.90972	8.5254	6.36506	1.28424e-07	1.48381e-05
ENSMUSG00000029616	67397	Erp29	protein_coding	1.28658	7.58504	6.35784	1.31502e-07	1.50604e-05
ENSMUSG00000027435	17064	Cd93	protein_coding	1.88944	6.30108	6.34515	1.37093e-07	1.54852e-05
ENSMUSG00000079022	69700	Col22a1	protein_coding	-3.77145	7.33358	-6.34407	1.37583e-07	1.54852e-05
ENSMUSG00000020328	52653	Nudcd2	protein_coding	1.98123	6.08081	6.34055	1.39178e-07	1.55309e-05
ENSMUSG00000026193	14268	Fn1	protein_coding	-2.0207	11.8563	-6.32327	1.47303e-07	1.62982e-05
ENSMUSG00000027613	16418	Eif6	protein_coding	1.32748	7.70989	6.31935	1.49205e-07	1.63699e-05
ENSMUSG00000020592	20969	Sdc1	protein_coding	3.35348	7.21205	6.31123	1.53237e-07	1.66722e-05
ENSMUSG00000025153	14104	Fasn	protein_coding	-4.13727	6.20141	-6.30217	1.57862e-07	1.70334e-05
ENSMUSG00000056429	22134	Tgoln1	protein_coding	-1.05362	7.51375	-6.29541	1.61402e-07	1.72727e-05
ENSMUSG00000026853	12908	Crat	protein_coding	-1.78864	6.51611	-6.26959	1.75679e-07	1.86477e-05
ENSMUSG00000019820	22288	Utrn	protein_coding	-2.72795	5.64067	-6.25919	1.81784e-07	1.90511e-05
ENSMUSG00000026674	18214	Ddr2	protein_coding	-2.87726	8.31903	-6.25816	1.82398e-07	1.90511e-05
ENSMUSG00000006728	12567	Cdk4	protein_coding	1.2121	8.1799	6.25276	1.85662e-07	1.92381e-05
ENSMUSG00000073775	100087	Kti12	protein_coding	1.54158	4.98851	6.23355	1.97743e-07	2.03286e-05
ENSMUSG00000028843	73723	Sh3bgrl3	protein_coding	1.21699	9.04672	6.22975	2.00228e-07	2.04233e-05
ENSMUSG00000062908	11364	Acadm	protein_coding	-1.82052	6.20543	-6.21799	2.08107e-07	2.10624e-05
ENSMUSG00000026385	13167	Dbi	protein_coding	-1.89844	8.25419	-6.21173	2.12432e-07	2.13347e-05
ENSMUSG00000032263	12040	Bckdhb	protein_coding	-1.91422	4.993	-6.20515	2.17066e-07	2.16337e-05
ENSMUSG00000076437	72657	Selenoh	protein_coding	2.19728	5.55288	6.1955	2.24057e-07	2.20852e-05
ENSMUSG00000051285	319263	Pcmtd1	protein_coding	-2.0115	5.29617	-6.19425	2.24979e-07	2.20852e-05
ENSMUSG00000030861	66885	Acadsb	protein_coding	-1.82225	5.23311	-6.1841	2.32604e-07	2.26633e-05
ENSMUSG00000026922	67512	Agpat2	protein_coding	-3.01671	5.96958	-6.17634	2.38604e-07	2.30757e-05
ENSMUSG00000022234	12465	Cct5	protein_coding	1.00025	8.40417	6.16719	2.45878e-07	2.36043e-05
ENSMUSG00000027332	56357	Ivd	protein_coding	-2.50816	5.41561	-6.1514	2.58965e-07	2.46792e-05
ENSMUSG00000028517	67916	Plpp3	protein_coding	-2.04575	7.56173	-6.14322	2.66014e-07	2.51673e-05
ENSMUSG00000003617	12870	Cp	protein_coding	-3.72199	5.3598	-6.14029	2.68583e-07	2.52275e-05
ENSMUSG00000041324	16323	Inhba	protein_coding	4.32802	6.04768	6.13449	2.73752e-07	2.55294e-05
ENSMUSG00000025747	22171	Tyms	protein_coding	2.99859	5.30146	6.1296	2.78183e-07	2.57469e-05
ENSMUSG00000003420	14132	Fcgrt	protein_coding	-1.72079	9.24349	-6.12758	2.80029e-07	2.57469e-05
ENSMUSG00000017057	16164	Il13ra1	protein_coding	2.11421	6.84564	6.1231	2.84185e-07	2.59324e-05
ENSMUSG00000037031	70423	Tspan15	protein_coding	-3.7573	7.52134	-6.11981	2.87265e-07	2.59324e-05
ENSMUSG00000038776	13849	Ephx1	protein_coding	-2.33653	6.16122	-6.11903	2.88006e-07	2.59324e-05
ENSMUSG00000028603	20280	Scp2	protein_coding	-1.24356	8.25744	-6.11389	2.92906e-07	2.6036e-05
ENSMUSG00000025792	27376	Slc25a10	protein_coding	-2.85339	6.54465	-6.11364	2.93144e-07	2.6036e-05
ENSMUSG00000033174	23945	Mgll	protein_coding	-2.61036	6.74903	-6.11084	2.95855e-07	2.60992e-05
ENSMUSG00000037822	68552	Smim14	protein_coding	-1.18866	8.14778	-6.09051	3.16275e-07	2.77133e-05
ENSMUSG00000021116	13665	Eif2s1	protein_coding	1.4791	6.9755	6.08013	3.27246e-07	2.84716e-05
ENSMUSG00000019579	28106	Mydgf	protein_coding	1.33627	7.39304	6.07823	3.2929e-07	2.84716e-05
ENSMUSG00000027559	12350	Car3	protein_coding	-5.87969	8.74964	-6.07038	3.37884e-07	2.90224e-05
ENSMUSG00000021109	15251	Hif1a	protein_coding	1.82657	6.87524	6.0452	3.67e-07	3.11724e-05
ENSMUSG00000027709	72039	Mccc1	protein_coding	-2.47768	4.61462	-6.04463	3.67689e-07	3.11724e-05
ENSMUSG00000078941	108143	Taf9	protein_coding	1.38549	4.83571	6.03054	3.85099e-07	3.23919e-05
ENSMUSG00000024096	19765	Ralbp1	protein_coding	-1.04846	6.27853	-6.02901	3.87036e-07	3.23919e-05
ENSMUSG00000037278	69071	Tmem97	protein_coding	2.11521	5.55103	6.01853	4.00588e-07	3.33126e-05
ENSMUSG00000028156	13684	Eif4e	protein_coding	1.38631	7.35205	6.01472	4.05625e-07	3.3518e-05
ENSMUSG00000027800	17112	Tm4sf1	protein_coding	2.72462	8.11102	6.01209	4.09147e-07	3.35964e-05
ENSMUSG00000020547	66912	Bzw2	protein_coding	1.65122	5.37084	6.00806	4.14589e-07	3.38305e-05
ENSMUSG00000017754	18830	Pltp	protein_coding	-2.52131	9.73109	-6.00562	4.17928e-07	3.38911e-05
ENSMUSG00000068335	13448	Dok1	protein_coding	2.0716	4.82139	5.97095	4.68309e-07	3.77422e-05
ENSMUSG00000005054	13014	Cstb	protein_coding	1.57977	8.5091	5.96765	4.73401e-07	3.79185e-05
ENSMUSG00000068874	20341	Selenbp1	protein_coding	-2.95403	6.01692	-5.95689	4.90422e-07	3.90424e-05
ENSMUSG00000034563	72278	Ccpg1	protein_coding	-2.03125	6.60031	-5.94963	5.02247e-07	3.96356e-05
ENSMUSG00000037852	12876	Cpe	protein_coding	-3.29702	6.38154	-5.9486	5.03945e-07	3.96356e-05
ENSMUSG00000003812	13423	Dnase2a	protein_coding	-1.8544	5.77476	-5.94605	5.08191e-07	3.97302e-05
ENSMUSG00000063229	16828	Ldha	protein_coding	1.38462	10.6419	5.94296	5.13356e-07	3.98951e-05
ENSMUSG00000018171	75909	Vmp1	protein_coding	1.51484	6.57755	5.93807	5.21663e-07	4.011e-05
ENSMUSG00000027750	50706	Postn	protein_coding	3.23991	8.1013	5.93772	5.22265e-07	4.011e-05
ENSMUSG00000027624	13821	Epb41l1	protein_coding	-2.26782	5.35571	-5.92389	5.4651e-07	4.17265e-05
ENSMUSG00000039899	14190	Fgl2	protein_coding	-3.22632	8.32329	-5.91528	5.62178e-07	4.26732e-05
ENSMUSG00000056121	225020	Fez2	protein_coding	-1.38652	6.68989	-5.90786	5.76039e-07	4.34727e-05
ENSMUSG00000004044	19285	Cavin1	protein_coding	-1.86932	8.7654	-5.89705	5.96838e-07	4.47834e-05
ENSMUSG00000072812	100041194	Ahnak2	protein_coding	-2.49478	5.76244	-5.87901	6.33215e-07	4.72415e-05
ENSMUSG00000072620	20556	Slfn2	protein_coding	2.22918	6.8921	5.87527	6.41034e-07	4.75531e-05
ENSMUSG00000002014	20832	Ssr4	protein_coding	1.91115	8.20036	5.86604	6.60745e-07	4.87383e-05
ENSMUSG00000031765	17748	Mt1	protein_coding	2.42655	9.163	5.85943	6.75221e-07	4.95263e-05
ENSMUSG00000072674	100039246	Plac9b	protein_coding	-2.49749	6.38574	-5.85367	6.8811e-07	5.01898e-05
ENSMUSG00000020766	14635	Galk1	protein_coding	1.58763	7.01902	5.85147	6.93091e-07	5.02722e-05
ENSMUSG00000056938	67131	Acbd4	protein_coding	-1.89876	5.34349	-5.84904	6.98632e-07	5.03941e-05
ENSMUSG00000029455	11669	Aldh2	protein_coding	-1.95154	8.29996	-5.845	7.07968e-07	5.04162e-05
ENSMUSG00000010362	66599	Rdm1	protein_coding	-2.31085	5.28542	-5.84393	7.10455e-07	5.04162e-05
ENSMUSG00000079037	19122	Prnp	protein_coding	-1.26632	7.78386	-5.8439	7.10523e-07	5.04162e-05
ENSMUSG00000073705	69928	Cenps	protein_coding	3.21435	2.78115	5.83261	7.37323e-07	5.20351e-05
ENSMUSG00000033208	20203	S100b	protein_coding	-3.20898	5.56569	-5.83047	7.42523e-07	5.21203e-05
ENSMUSG00000031697	56452	Orc6	protein_coding	1.70799	4.14493	5.82343	7.59857e-07	5.30519e-05
ENSMUSG00000028328	21916	Tmod1	protein_coding	-3.06106	4.85111	-5.82115	7.65558e-07	5.31655e-05
ENSMUSG00000018293	18643	Pfn1	protein_coding	1.12057	10.5191	5.8072	8.0139e-07	5.53595e-05
ENSMUSG00000038387	20130	Rras	protein_coding	-1.39649	6.72924	-5.80232	8.14314e-07	5.57128e-05
ENSMUSG00000040663	56708	Clcf1	protein_coding	5.27807	1.43072	5.80138	8.16843e-07	5.57128e-05
ENSMUSG00000030826	12036	Bcat2	protein_coding	-2.25474	6.08535	-5.80046	8.19307e-07	5.57128e-05
ENSMUSG00000025465	93747	Echs1	protein_coding	-1.40592	6.69976	-5.79027	8.47134e-07	5.73067e-05
ENSMUSG00000073889	16157	Il11ra1	protein_coding	-1.76844	7.79086	-5.78449	8.63346e-07	5.81023e-05
ENSMUSG00000048766	230613	Skint10	protein_coding	-8.24832	-3.25334	-5.77973	8.76916e-07	5.86967e-05
ENSMUSG00000022389	21685	Tef	protein_coding	-2.76413	6.07046	-5.77825	8.81169e-07	5.86967e-05
ENSMUSG00000049881	69953	2810025M15Rik	protein_coding	1.21711	5.97363	5.77246	8.9807e-07	5.95188e-05
ENSMUSG00000030805	20909	Stx4a	protein_coding	-1.10681	6.28007	-5.76791	9.11559e-07	5.97865e-05
ENSMUSG00000021125	11847	Arg2	protein_coding	6.23682	2.46674	5.76783	9.11806e-07	5.97865e-05
ENSMUSG00000024431	14815	Nr3c1	protein_coding	-1.53394	6.18079	-5.76648	9.15847e-07	5.97865e-05
ENSMUSG00000025171	226122	Ubtd1	protein_coding	1.62197	6.02983	5.758	9.41665e-07	6.10563e-05
ENSMUSG00000024083	224938	Pja2	protein_coding	-1.15987	5.94209	-5.75703	9.44652e-07	6.10563e-05
ENSMUSG00000038393	56338	Txnip	protein_coding	-2.11508	7.65588	-5.75123	9.62783e-07	6.14998e-05
ENSMUSG00000078812	276770	Eif5a	protein_coding	1.01225	10.0334	5.75081	9.64118e-07	6.14998e-05
ENSMUSG00000063524	13806	Eno1	protein_coding	1.7395	9.50088	5.75032	9.65645e-07	6.14998e-05
ENSMUSG00000023913	27226	Pla2g7	protein_coding	2.59657	6.3412	5.74841	9.71709e-07	6.15856e-05
ENSMUSG00000032741	252972	Tpcn1	protein_coding	-2.40197	3.88175	-5.73968	9.99928e-07	6.30679e-05
ENSMUSG00000042613	229534	Pbxip1	protein_coding	-1.66476	7.11505	-5.7298	1.03281e-06	6.48289e-05
ENSMUSG00000027797	13175	Dclk1	protein_coding	2.97834	4.46666	5.72771	1.03991e-06	6.49621e-05
ENSMUSG00000035776	171486	Cd99l2	protein_coding	-1.74019	5.4108	-5.72501	1.04916e-06	6.50497e-05
ENSMUSG00000031917	66164	Nip7	protein_coding	1.41224	5.67117	5.72439	1.05128e-06	6.50497e-05
ENSMUSG00000022193	19173	Psmb5	protein_coding	1.28242	7.39178	5.71929	1.06901e-06	6.58347e-05
ENSMUSG00000067148	20016	Polr1c	protein_coding	1.06381	5.45063	5.71282	1.0919e-06	6.69287e-05
ENSMUSG00000022217	85308	Emc9	protein_coding	-2.11844	4.44901	-5.70564	1.11789e-06	6.82018e-05
ENSMUSG00000003500	23917	Impdh1	protein_coding	1.2889	6.15053	5.70025	1.1378e-06	6.90936e-05
ENSMUSG00000049404	109222	Rarres1	protein_coding	-2.73581	4.3078	-5.69786	1.14675e-06	6.93147e-05
ENSMUSG00000072704	381820	Smim10l1	protein_coding	-1.44802	6.50377	-5.69233	1.16771e-06	7.02561e-05
ENSMUSG00000047675	20116	Rps8	protein_coding	1.33249	8.4679	5.68968	1.17787e-06	7.05425e-05
ENSMUSG00000026749	59126	Nek6	protein_coding	1.7631	5.88101	5.68125	1.21084e-06	7.21859e-05
ENSMUSG00000046841	216197	Ckap4	protein_coding	2.53318	6.54994	5.67866	1.22115e-06	7.24695e-05
ENSMUSG00000031299	18597	Pdha1	protein_coding	-1.16891	6.80151	-5.67623	1.23091e-06	7.26955e-05
ENSMUSG00000001707	66143	Eef1e1	protein_coding	1.92702	4.7882	5.67481	1.23666e-06	7.26955e-05
ENSMUSG00000026872	24136	Zeb2	protein_coding	-1.90491	7.09694	-5.67358	1.24166e-06	7.26955e-05
ENSMUSG00000019942	12534	Cdk1	protein_coding	5.00724	5.37628	5.66762	1.2661e-06	7.37955e-05
ENSMUSG00000022500	56722	Litaf	protein_coding	1.60292	7.70381	5.66551	1.2749e-06	7.38038e-05
ENSMUSG00000058756	21833	Thra	protein_coding	-2.6412	4.81196	-5.66487	1.27755e-06	7.38038e-05
ENSMUSG00000014226	12301	Cacybp	protein_coding	1.23634	6.88098	5.65517	1.31879e-06	7.56386e-05
ENSMUSG00000060373	15381	Hnrnpc	protein_coding	0.952048	6.92899	5.65369	1.32517e-06	7.56386e-05
ENSMUSG00000024193	21652	Phf1	protein_coding	-2.46364	3.52443	-5.65335	1.32669e-06	7.56386e-05
ENSMUSG00000000876	59038	Pxmp4	protein_coding	-1.54835	5.00486	-5.6512	1.33604e-06	7.58407e-05
ENSMUSG00000002308	54219	Cd320	protein_coding	1.33972	4.65637	5.64775	1.3512e-06	7.63689e-05
ENSMUSG00000032300	74211	1700017B05Rik	protein_coding	1.64843	5.9901	5.64263	1.37405e-06	7.73256e-05
ENSMUSG00000022594	23936	Lynx1	protein_coding	-2.58283	4.67274	-5.63307	1.41771e-06	7.94402e-05
ENSMUSG00000062867	23918	Impdh2	protein_coding	1.19365	6.29912	5.61491	1.50451e-06	8.39437e-05
ENSMUSG00000001416	12462	Cct3	protein_coding	1.26468	7.60853	5.59	1.63222e-06	9.03656e-05
ENSMUSG00000037493	56506	Cib2	protein_coding	-2.12144	5.01258	-5.58977	1.63345e-06	9.03656e-05
ENSMUSG00000035642	66273	Aamdc	protein_coding	-1.49942	4.51759	-5.58629	1.65219e-06	9.08184e-05
ENSMUSG00000031634	192169	Ufsp2	protein_coding	1.33619	5.74744	5.58567	1.65554e-06	9.08184e-05
ENSMUSG00000038150	66612	Ormdl3	protein_coding	-1.81552	6.22263	-5.58274	1.67146e-06	9.13076e-05
ENSMUSG00000005667	17768	Mthfd2	protein_coding	2.56493	4.8928	5.5803	1.68487e-06	9.14144e-05
ENSMUSG00000008036	232910	Ap2s1	protein_coding	0.981222	7.28843	5.57984	1.68741e-06	9.14144e-05
ENSMUSG00000024238	21417	Zeb1	protein_coding	-1.67159	5.31961	-5.57601	1.70864e-06	9.21343e-05
ENSMUSG00000030148	26888	Clec4a2	protein_coding	3.95642	5.06199	5.57491	1.71482e-06	9.21343e-05
ENSMUSG00000012422	66074	Tmem167	protein_coding	1.35128	7.62623	5.56811	1.75338e-06	9.38202e-05
ENSMUSG00000001473	67951	Tubb6	protein_coding	1.75733	9.03179	5.56514	1.77046e-06	9.43474e-05
ENSMUSG00000060594	244864	Layn	protein_coding	1.69169	4.45225	5.55511	1.82949e-06	9.69281e-05
ENSMUSG00000002477	20641	Snrpd1	protein_coding	1.62624	5.7217	5.5544	1.83373e-06	9.69281e-05
ENSMUSG00000003721	72999	Insig2	protein_coding	-1.67841	5.9947	-5.54854	1.86922e-06	9.84053e-05
ENSMUSG00000025509	66853	Pnpla2	protein_coding	-3.28648	7.12182	-5.53721	1.93974e-06	0.000101708
ENSMUSG00000032381	68250	Ciao2a	protein_coding	1.28926	7.01601	5.49923	2.19594e-06	0.000114681
ENSMUSG00000032518	16785	Rpsa	protein_coding	1.28059	10.3888	5.49508	2.22593e-06	0.000115784
ENSMUSG00000029762	14187	Akr1b8	protein_coding	1.96165	5.73761	5.49271	2.2432e-06	0.000115975
ENSMUSG00000015094	18146	Npdc1	protein_coding	-1.14668	7.84969	-5.49214	2.24737e-06	0.000115975
ENSMUSG00000015568	16956	Lpl	protein_coding	-3.36783	8.2566	-5.49037	2.2604e-06	0.000116188
ENSMUSG00000036356	234356	Csgalnact1	protein_coding	2.29728	5.09943	5.48128	2.32853e-06	0.000118735
ENSMUSG00000033350	54371	Chst2	protein_coding	-2.1422	5.88283	-5.48084	2.33187e-06	0.000118735
ENSMUSG00000005732	19385	Ranbp1	protein_coding	1.2241	7.53177	5.48014	2.33722e-06	0.000118735
ENSMUSG00000024360	225363	Etf1	protein_coding	1.09056	6.68481	5.47526	2.37472e-06	0.000120172
ENSMUSG00000020044	21859	Timp3	protein_coding	-2.83018	6.43862	-5.47255	2.39579e-06	0.00012077
ENSMUSG00000061878	20698	Sphk1	protein_coding	4.7155	4.25234	5.46968	2.41835e-06	0.000121439
ENSMUSG00000031841	12554	Cdh13	protein_coding	-2.28797	7.07116	-5.46423	2.46178e-06	0.000122667
ENSMUSG00000046402	19659	Rbp1	protein_coding	2.82337	4.9571	5.46335	2.46886e-06	0.000122667
ENSMUSG00000004849	11769	Ap1s1	protein_coding	1.02055	7.65906	5.46308	2.47101e-06	0.000122667
ENSMUSG00000077450	19326	Rab11b	protein_coding	-1.13069	7.76569	-5.45895	2.50459e-06	0.000123863
ENSMUSG00000052293	108143	Taf9	protein_coding	1.29495	6.86773	5.45716	2.51922e-06	0.000124117
ENSMUSG00000039611	67063	Tmem246	protein_coding	-2.33868	4.32389	-5.45448	2.54138e-06	0.000124738
ENSMUSG00000020027	216233	Socs2	protein_coding	2.27454	5.10339	5.44018	2.66274e-06	0.000130205
ENSMUSG00000022221	56532	Ripk3	protein_coding	2.65579	5.28578	5.43636	2.69609e-06	0.000131344
ENSMUSG00000079017	76933	Ifi27l2a	protein_coding	-3.17894	9.54369	-5.42441	2.80324e-06	0.000136056
ENSMUSG00000032554	22041	Trf	protein_coding	-2.54233	6.8934	-5.42066	2.83775e-06	0.000137221
ENSMUSG00000042354	30877	Gnl3	protein_coding	1.73582	4.87464	5.41831	2.85962e-06	0.000137339
ENSMUSG00000017697	11486	Ada	protein_coding	1.99817	4.72755	5.41742	2.86792e-06	0.000137339
ENSMUSG00000028551	12580	Cdkn2c	protein_coding	-2.08614	5.18683	-5.41701	2.87176e-06	0.000137339
ENSMUSG00000026020	55989	Nop58	protein_coding	1.83422	5.02922	5.41309	2.90874e-06	0.0001386
ENSMUSG00000024539	19255	Ptpn2	protein_coding	1.85449	4.66417	5.41102	2.92842e-06	0.000139031
ENSMUSG00000047446	11861	Arl4a	protein_coding	-2.27819	5.43374	-5.40499	2.98651e-06	0.000141275
ENSMUSG00000071644	67160	Eef1g	protein_coding	0.950183	8.76545	5.39972	3.03827e-06	0.0001424
ENSMUSG00000032479	17758	Map4	protein_coding	-1.72968	8.18468	-5.39971	3.03832e-06	0.0001424
ENSMUSG00000052698	70549	Tln2	protein_coding	-1.87447	6.1672	-5.39919	3.04355e-06	0.0001424
ENSMUSG00000029910	56150	Mad2l1	protein_coding	3.03283	4.4276	5.39814	3.05393e-06	0.0001424
ENSMUSG00000026483	63913	Fam129a	protein_coding	-2.26977	7.00589	-5.39434	3.09196e-06	0.000143661
ENSMUSG00000023921	17850	Mut	protein_coding	-1.65209	5.06073	-5.3865	3.17208e-06	0.00014686
ENSMUSG00000005410	17218	Mcm5	protein_coding	3.43662	5.8146	5.38508	3.18676e-06	0.000147019
ENSMUSG00000022048	12934	Dpysl2	protein_coding	-1.53817	6.98407	-5.3816	3.22303e-06	0.000148168
ENSMUSG00000049550	56430	Clip1	protein_coding	-1.28565	6.24553	-5.37689	3.2729e-06	0.000149622
ENSMUSG00000057098	13591	Ebf1	protein_coding	-1.76676	6.18425	-5.37646	3.27755e-06	0.000149622
ENSMUSG00000011114	21376	Tbrg1	protein_coding	0.889586	7.43435	5.37295	3.31518e-06	0.000150812
ENSMUSG00000019122	20308	Ccl9	protein_coding	2.11878	8.55225	5.37151	3.3308e-06	0.000150996
ENSMUSG00000032698	16909	Lmo2	protein_coding	-2.8934	4.82786	-5.36856	3.36299e-06	0.000151928
ENSMUSG00000031373	56078	Car5b	protein_coding	-1.94077	4.80623	-5.36573	3.39406e-06	0.000152803
ENSMUSG00000031667	14339	Aktip	protein_coding	-1.86905	5.47664	-5.3635	3.41879e-06	0.000153324
ENSMUSG00000026000	14768	Lancl1	protein_coding	-1.06446	5.29132	-5.36258	3.42913e-06	0.000153324
ENSMUSG00000027111	16403	Itga6	protein_coding	-1.99562	5.47326	-5.34617	3.61727e-06	0.000161123
ENSMUSG00000027018	107435	Hat1	protein_coding	1.87072	5.14491	5.34524	3.62822e-06	0.000161123
ENSMUSG00000049103	12772	Ccr2	protein_coding	3.35893	6.73613	5.3414	3.67387e-06	0.000162597
ENSMUSG00000046434	15382	Hnrnpa1	protein_coding	1.22651	7.5259	5.33541	3.74624e-06	0.00016431
ENSMUSG00000022261	15529	Sdc2	protein_coding	-2.13746	8.96584	-5.33496	3.75172e-06	0.00016431
ENSMUSG00000052406	227656	Rexo4	protein_coding	1.25805	5.07504	5.33406	3.76272e-06	0.00016431
ENSMUSG00000027371	68126	Fahd2a	protein_coding	-2.24258	4.01323	-5.33405	3.76292e-06	0.00016431
ENSMUSG00000057738	20740	Sptan1	protein_coding	-1.46811	7.00038	-5.33068	3.80438e-06	0.000165566
ENSMUSG00000071172	20383	Srsf3	protein_coding	0.977356	8.24912	5.32855	3.8308e-06	0.000166162
ENSMUSG00000014504	66384	Srp19	protein_coding	1.39585	6.36609	5.3256	3.86774e-06	0.000167209
ENSMUSG00000025026	27360	Add3	protein_coding	-1.62545	5.98081	-5.32386	3.88975e-06	0.000167606
ENSMUSG00000037601	18102	Nme1	protein_coding	1.27777	8.382	5.31807	3.96367e-06	0.000170084
ENSMUSG00000029776	58875	Hibadh	protein_coding	-1.11363	6.66525	-5.31733	3.97332e-06	0.000170084
ENSMUSG00000044167	56458	Foxo1	protein_coding	-2.72353	5.44935	-5.30649	4.11585e-06	0.000175609
ENSMUSG00000024098	65960	Twsg1	protein_coding	-1.48221	7.15143	-5.30403	4.149e-06	0.000176447
ENSMUSG00000030870	28018	Ubfd1	protein_coding	0.936967	5.64473	5.29995	4.20433e-06	0.00017822
ENSMUSG00000028565	18027	Nfia	protein_coding	-2.3125	5.04044	-5.29367	4.29104e-06	0.000181307
ENSMUSG00000030144	17474	Clec4d	protein_coding	5.14059	4.91565	5.29059	4.33432e-06	0.000182545
ENSMUSG00000020007	237313	Il20ra	protein_coding	7.44643	-3.54514	5.2874	4.37944e-06	0.000183634
ENSMUSG00000032246	75600	Calml4	protein_coding	-3.80082	3.04708	-5.28678	4.38832e-06	0.000183634
ENSMUSG00000029614	19988	Rpl6	protein_coding	1.03888	8.44311	5.28101	4.47139e-06	0.000186513
ENSMUSG00000000340	13171	Dbt	protein_coding	-3.89198	3.14029	-5.27892	4.50181e-06	0.000187184
ENSMUSG00000032047	110446	Acat1	protein_coding	-0.886191	7.19321	-5.27629	4.54047e-06	0.000188192
ENSMUSG00000029373	56744	Pf4	protein_coding	2.8214	7.06144	5.27343	4.58297e-06	0.000189352
ENSMUSG00000030224	20901	Strap	protein_coding	0.854302	7.09644	5.27084	4.62166e-06	0.000190348
ENSMUSG00000040488	108075	Ltbp4	protein_coding	-2.96897	6.10328	-5.2693	4.64479e-06	0.000190699
ENSMUSG00000022094	213053	Slc39a14	protein_coding	3.4301	4.88261	5.26613	4.69293e-06	0.000191626
ENSMUSG00000059040	433182	Eno1b	protein_coding	1.72394	8.86086	5.26588	4.69672e-06	0.000191626
ENSMUSG00000029171	66681	Pgm1	protein_coding	1.31304	5.42765	5.26146	4.76474e-06	0.000193796
ENSMUSG00000028175	76131	Depdc1a	protein_coding	7.36442	1.84201	5.25708	4.83295e-06	0.00019596
ENSMUSG00000018339	14778	Gpx3	protein_coding	-2.26817	12.4748	-5.24965	4.95096e-06	0.000199722
ENSMUSG00000025574	21877	Tk1	protein_coding	3.86197	5.29915	5.24932	4.95633e-06	0.000199722
ENSMUSG00000029059	66469	Fam213b	protein_coding	-1.80532	5.98447	-5.24261	5.06548e-06	0.000203492
ENSMUSG00000022952	12394	Runx1	protein_coding	2.14837	5.06885	5.24102	5.09168e-06	0.000203917
ENSMUSG00000015575	11974	Atp6v0e	protein_coding	1.40535	8.9899	5.23974	5.11289e-06	0.000204141
ENSMUSG00000035521	214505	Gnptg	protein_coding	-1.15571	5.46138	-5.23843	5.13474e-06	0.000204388
ENSMUSG00000069089	12572	Cdk7	protein_coding	1.2712	5.18039	5.23634	5.1697e-06	0.000204587
ENSMUSG00000025130	18453	P4hb	protein_coding	1.07461	10.2031	5.23626	5.17108e-06	0.000204587
ENSMUSG00000030513	18553	Pcsk6	protein_coding	-5.67331	6.49262	-5.23151	5.25138e-06	0.000207136
ENSMUSG00000044252	64291	Osbpl1a	protein_coding	-1.48259	4.84867	-5.22943	5.28702e-06	0.000207914
ENSMUSG00000030560	13032	Ctsc	protein_coding	1.8801	8.41041	5.22363	5.38752e-06	0.000210661
ENSMUSG00000060002	212862	Chpt1	protein_coding	-3.36807	4.92433	-5.22353	5.38916e-06	0.000210661
ENSMUSG00000034343	67921	Ube2f	protein_coding	1.07902	5.65429	5.22139	5.42682e-06	0.0002115
ENSMUSG00000035093	70354	Secisbp2l	protein_coding	-1.5968	4.66689	-5.218	5.48679e-06	0.000213201
ENSMUSG00000047534	217653	Mis18bp1	protein_coding	6.42132	2.03732	5.2138	5.56217e-06	0.000215489
ENSMUSG00000029177	12615	Cenpa	protein_coding	4.00651	5.29295	5.21211	5.5926e-06	0.000215996
ENSMUSG00000022425	18606	Enpp2	protein_coding	-3.9776	5.9445	-5.21125	5.60834e-06	0.000215996
ENSMUSG00000025068	14873	Gsto1	protein_coding	1.58195	5.20362	5.20652	5.69512e-06	0.000218692
ENSMUSG00000022358	67731	Fbxo32	protein_coding	-3.97288	4.31478	-5.20343	5.75247e-06	0.000220247
ENSMUSG00000024844	23825	Banf1	protein_coding	1.13025	7.13608	5.19969	5.82255e-06	0.000222278
ENSMUSG00000024395	225341	Lims2	protein_coding	-2.78298	5.56566	-5.19747	5.86478e-06	0.000223238
ENSMUSG00000057406	107823	Nsd2	protein_coding	2.21509	3.72142	5.19537	5.90482e-06	0.000224109
ENSMUSG00000001128	18636	Cfp	protein_coding	2.26614	6.62497	5.1932	5.94651e-06	0.000224701
ENSMUSG00000026029	12370	Casp8	protein_coding	1.26835	6.1097	5.19277	5.95484e-06	0.000224701
ENSMUSG00000021759	19012	Plpp1	protein_coding	1.53333	5.76352	5.18758	6.05588e-06	0.000227855
ENSMUSG00000062647	27176	Rpl7a	protein_coding	1.06291	8.3389	5.18591	6.0887e-06	0.000228431
ENSMUSG00000020460	78294	Rps27a	protein_coding	1.90073	9.01643	5.18382	6.13007e-06	0.000229324
ENSMUSG00000032640	269941	Chsy1	protein_coding	2.76297	4.20021	5.17602	6.28711e-06	0.000233562
ENSMUSG00000054196	68588	Cthrc1	protein_coding	4.42	7.13455	5.17577	6.29216e-06	0.000233562
ENSMUSG00000042747	66059	Krtcap2	protein_coding	1.1882	7.19482	5.17553	6.29701e-06	0.000233562
ENSMUSG00000027170	98221	Eif3m	protein_coding	0.829781	6.9166	5.16044	6.61269e-06	0.000244576
ENSMUSG00000066632	NA	NA	protein_coding	1.92861	3.73453	5.15908	6.64184e-06	0.00024496
ENSMUSG00000042729	107071	Wdr74	protein_coding	1.21893	5.16084	5.15753	6.67532e-06	0.000245501
ENSMUSG00000074476	67629	Spc24	protein_coding	4.85129	3.92507	5.15648	6.69811e-06	0.000245648
ENSMUSG00000058690	72972	Ccser2	protein_coding	-1.14458	6.22875	-5.15098	6.81848e-06	0.000249133
ENSMUSG00000022214	28199	Dcaf11	protein_coding	-1.28339	6.11443	-5.1504	6.83131e-06	0.000249133
ENSMUSG00000024953	54683	Prdx5	protein_coding	1.47291	8.80651	5.14802	6.88403e-06	0.000250356
ENSMUSG00000018920	66102	Cxcl16	protein_coding	1.70973	7.14153	5.13632	7.14984e-06	0.000259185
ENSMUSG00000091747	NA	NA	protein_coding	3.69877	6.23745	5.1356	7.16651e-06	0.000259185
ENSMUSG00000032565	75686	Nudt16	protein_coding	-1.87586	4.97348	-5.12969	7.30493e-06	0.000263462
ENSMUSG00000045273	26886	Cenph	protein_coding	6.77564	1.62187	5.12293	7.4667e-06	0.000268554
ENSMUSG00000079419	73656	Ms4a6c	protein_coding	1.67948	6.99823	5.11758	7.59689e-06	0.000272486
ENSMUSG00000030512	68981	Snrpa1	protein_coding	1.47072	5.79306	5.10165	7.99872e-06	0.000286113
ENSMUSG00000005583	17260	Mef2c	protein_coding	-1.40284	5.61683	-5.09854	8.07954e-06	0.000288214
ENSMUSG00000050373	101113	Snx21	protein_coding	-1.68337	4.94054	-5.09739	8.10974e-06	0.000288504
ENSMUSG00000018378	70393	2210416O15Rik	protein_coding	-1.82356	4.25711	-5.09086	8.28272e-06	0.000293856
ENSMUSG00000057969	20347	Sema3b	protein_coding	-4.68673	4.52049	-5.08839	8.34899e-06	0.000295405
ENSMUSG00000037003	209039	Tns2	protein_coding	-1.99439	5.94938	-5.08284	8.50013e-06	0.000299613
ENSMUSG00000028494	11520	Plin2	protein_coding	1.70222	9.22731	5.08235	8.51382e-06	0.000299613
ENSMUSG00000002847	85031	Pla1a	protein_coding	-3.20503	6.51746	-5.07969	8.58724e-06	0.000301385
ENSMUSG00000033096	71881	Apmap	protein_coding	-1.98562	5.7142	-5.07781	8.63961e-06	0.00030241
ENSMUSG00000025351	12512	Cd63	protein_coding	1.21933	10.8415	5.07324	8.76812e-06	0.000306087
ENSMUSG00000029163	100952	Emilin1	protein_coding	2.14549	7.00902	5.07106	8.83007e-06	0.000307428
ENSMUSG00000028322	66362	Exosc3	protein_coding	1.40039	4.85506	5.06913	8.88526e-06	0.000308526
ENSMUSG00000025492	66141	Ifitm3	protein_coding	1.08014	9.61314	5.0602	9.14538e-06	0.000316716
ENSMUSG00000092486	330173	2610524H06Rik	protein_coding	1.95423	4.61841	5.05879	9.18689e-06	0.00031685
ENSMUSG00000030751	26440	Psma1	protein_coding	0.940761	7.49421	5.0579	9.21354e-06	0.00031685
ENSMUSG00000032238	19883	Rora	protein_coding	-1.99897	5.53474	-5.05761	9.22205e-06	0.00031685
ENSMUSG00000040658	381101	Dnph1	protein_coding	3.41877	3.19668	5.05458	9.31275e-06	0.000318739
ENSMUSG00000028693	50927	Nasp	protein_coding	1.99442	4.68549	5.05415	9.32585e-06	0.000318739
ENSMUSG00000032911	121021	Cspg4	protein_coding	-1.92467	6.96384	-5.05143	9.40796e-06	0.000320706
ENSMUSG00000028937	70025	Acot7	protein_coding	2.16763	5.7424	5.0503	9.44226e-06	0.000321037
ENSMUSG00000022913	56088	Psmg1	protein_coding	1.19256	5.02338	5.04799	9.51292e-06	0.000322599
ENSMUSG00000030245	66964	Golt1b	protein_coding	1.17277	6.544	5.04692	9.54608e-06	0.000322885
ENSMUSG00000027288	20402	Zfp106	protein_coding	-1.23434	6.30144	-5.04611	9.57101e-06	0.000322892
ENSMUSG00000018848	104458	Rars	protein_coding	1.32118	5.63888	5.04429	9.62734e-06	0.000323955
ENSMUSG00000017716	11799	Birc5	protein_coding	4.40737	5.23299	5.0407	9.73966e-06	0.000326118
ENSMUSG00000061780	11537	Cfd	protein_coding	-4.77135	9.61897	-5.04064	9.74157e-06	0.000326118
ENSMUSG00000061477	20115	Rps7	protein_coding	1.32912	7.83411	5.03984	9.76658e-06	0.000326119
ENSMUSG00000028583	14726	Pdpn	protein_coding	1.76826	6.67846	5.03886	9.79738e-06	0.000326313
ENSMUSG00000002550	22245	Uck1	protein_coding	-1.7837	5.39064	-5.03505	9.91876e-06	0.000329515
ENSMUSG00000069910	70385	Spdl1	protein_coding	6.4846	1.46465	5.03424	9.94467e-06	0.000329537
ENSMUSG00000025001	15201	Hells	protein_coding	5.07274	2.83506	5.0315	1.00329e-05	0.000331619
ENSMUSG00000022884	13682	Eif4a2	protein_coding	-1.42063	5.51047	-5.02922	1.01071e-05	0.000332753
ENSMUSG00000044533	16898	Rps2	protein_coding	1.23122	7.03499	5.02888	1.01182e-05	0.000332753
ENSMUSG00000024677	69774	Ms4a6b	protein_coding	1.88742	6.92595	5.02466	1.02568e-05	0.000336464
ENSMUSG00000015947	14129	Fcgr1	protein_coding	2.79922	5.13057	5.02329	1.03024e-05	0.000337114
ENSMUSG00000039221	68028	Rpl22l1	protein_coding	2.11414	6.13857	5.01832	1.04688e-05	0.000341069
ENSMUSG00000029020	170731	Mfn2	protein_coding	-1.79266	6.46498	-5.01812	1.04755e-05	0.000341069
ENSMUSG00000021270	15519	Hsp90aa1	protein_coding	1.29173	7.76412	5.01555	1.05627e-05	0.00034305
ENSMUSG00000044469	66443	Tnfaip8l1	protein_coding	2.59571	3.15664	5.01454	1.05971e-05	0.000343315
ENSMUSG00000039347	76252	Atp6v0e2	protein_coding	-2.8494	3.96488	-5.01322	1.06423e-05	0.000343926
ENSMUSG00000040746	70510	Rnf167	protein_coding	-1.56264	5.37135	-5.00961	1.07668e-05	0.000347091
ENSMUSG00000062901	75785	Klhl24	protein_coding	-2.0605	4.74071	-5.00706	1.08559e-05	0.0003491
ENSMUSG00000012848	20103	Rps5	protein_coding	1.11149	9.09846	5.00215	1.10289e-05	0.000353313
ENSMUSG00000036257	67452	Pnpla8	protein_coding	-1.54099	5.74578	-5.00181	1.1041e-05	0.000353313
ENSMUSG00000060376	12039	Bckdha	protein_coding	-1.66244	5.988	-5.00092	1.10729e-05	0.000353467
ENSMUSG00000052911	16779	Lamb2	protein_coding	-2.42158	6.36943	-4.99689	1.12175e-05	0.000357209
ENSMUSG00000024457	22670	Trim26	protein_coding	-1.61788	5.30459	-4.99603	1.12487e-05	0.000357332
ENSMUSG00000025967	55949	Eef1b2	protein_coding	1.32722	8.0253	4.99152	1.14133e-05	0.000361681
ENSMUSG00000001143	214895	Lman2l	protein_coding	-1.62351	4.69512	-4.98985	1.14749e-05	0.000362751
ENSMUSG00000053317	66212	Sec61b	protein_coding	1.56504	8.27092	4.98469	1.16672e-05	0.00036794
ENSMUSG00000038793	13590	Lefty1	protein_coding	-2.24802	4.12977	-4.98283	1.17373e-05	0.000368202
ENSMUSG00000019920	110829	Lims1	protein_coding	0.843238	7.16894	4.98259	1.17465e-05	0.000368202
ENSMUSG00000063316	19942	Rpl27	protein_coding	1.68797	6.66609	4.98195	1.17706e-05	0.000368202
ENSMUSG00000039205	68379	Ciz1	protein_coding	-1.76623	4.87633	-4.98148	1.17883e-05	0.000368202
ENSMUSG00000051378	70218	Kif18b	protein_coding	9.0849	1.38388	4.97991	1.18483e-05	0.000369192
ENSMUSG00000022033	52033	Pbk	protein_coding	5.37287	4.15177	4.97907	1.18803e-05	0.000369307
ENSMUSG00000053007	231991	Creb5	protein_coding	-3.34701	3.82561	-4.96891	1.22755e-05	0.000380687
ENSMUSG00000031422	56397	Morf4l2	protein_coding	0.941198	8.62588	4.96281	1.2519e-05	0.000387318
ENSMUSG00000023904	353502	Hcfc1r1	protein_coding	-1.1154	6.32507	-4.96058	1.26089e-05	0.000388351
ENSMUSG00000014075	66061	Tctex1d2	protein_coding	1.74829	4.66315	4.96051	1.26119e-05	0.000388351
ENSMUSG00000020737	15374	Jpt1	protein_coding	1.01369	8.13029	4.95914	1.26676e-05	0.000389148
ENSMUSG00000027656	22403	Wisp2	protein_coding	3.23675	7.66168	4.95643	1.27785e-05	0.000391633
ENSMUSG00000029004	69188	Kmt2e	protein_coding	-0.846967	6.46719	-4.95564	1.2811e-05	0.00039171
ENSMUSG00000034024	12461	Cct2	protein_coding	0.843361	7.13186	4.95472	1.2849e-05	0.000391955
ENSMUSG00000035960	11792	Apex1	protein_coding	1.25144	5.94616	4.95256	1.29387e-05	0.000393314
ENSMUSG00000024486	15200	Hbegf	protein_coding	-2.30903	8.19299	-4.95177	1.29716e-05	0.000393314
ENSMUSG00000032232	68178	Cgnl1	protein_coding	-2.08617	6.02399	-4.95147	1.2984e-05	0.000393314
ENSMUSG00000094800	100039175	Gm9780	protein_coding	-2.87817	3.34357	-4.94811	1.3125e-05	0.00039522
ENSMUSG00000004394	103694	Tmed4	protein_coding	-0.924799	5.9038	-4.94785	1.31361e-05	0.00039522
ENSMUSG00000025290	20088	Rps24	protein_coding	1.6952	7.48327	4.94772	1.31417e-05	0.00039522
ENSMUSG00000045954	20324	Cavin2	protein_coding	-2.31514	6.1612	-4.9471	1.31679e-05	0.00039522
ENSMUSG00000024507	15488	Hsd17b4	protein_coding	-1.24894	6.81003	-4.94613	1.3209e-05	0.000395542
ENSMUSG00000037313	21335	Tacc3	protein_coding	3.18135	5.04968	4.94181	1.33937e-05	0.000399586
ENSMUSG00000018362	16647	Kpna2	protein_coding	2.22676	5.03805	4.94155	1.34052e-05	0.000399586
ENSMUSG00000053329	28295	D10Jhu81e	protein_coding	-1.48453	5.52548	-4.93988	1.3477e-05	0.000399973
ENSMUSG00000030747	67800	Dgat2	protein_coding	-3.58639	5.40821	-4.93983	1.34795e-05	0.000399973
ENSMUSG00000032078	22687	Zpr1	protein_coding	1.11995	5.9474	4.93647	1.36256e-05	0.000403392
ENSMUSG00000035863	18483	Palm	protein_coding	-2.27663	5.46499	-4.9329	1.37831e-05	0.00040713
ENSMUSG00000048007	30058	Timm8a1	protein_coding	1.63378	5.08604	4.92985	1.39189e-05	0.000409929
ENSMUSG00000006392	80509	Med8	protein_coding	1.12721	5.71994	4.92936	1.39406e-05	0.000409929
ENSMUSG00000001918	20514	Slc1a5	protein_coding	-2.07183	7.10024	-4.92651	1.40693e-05	0.000412783
ENSMUSG00000047649	70333	Cd3eap	protein_coding	1.15961	3.94967	4.92399	1.41834e-05	0.000414907
ENSMUSG00000024140	13819	Epas1	protein_coding	-2.06542	5.42109	-4.92328	1.42161e-05	0.000414907
ENSMUSG00000029122	59056	Evc	protein_coding	-3.04722	4.6205	-4.92282	1.4237e-05	0.000414907
ENSMUSG00000028312	14211	Smc2	protein_coding	2.44534	4.99923	4.92148	1.42986e-05	0.000415773
ENSMUSG00000030225	232449	Dera	protein_coding	1.68925	5.51555	4.91785	1.44663e-05	0.00041865
ENSMUSG00000020432	21452	Tcn2	protein_coding	-1.71857	7.58977	-4.91751	1.44817e-05	0.00041865
ENSMUSG00000031821	272551	Gins2	protein_coding	1.70211	5.13282	4.91672	1.45186e-05	0.00041865
ENSMUSG00000026042	12832	Col5a2	protein_coding	2.63536	9.31243	4.91636	1.45357e-05	0.00041865
ENSMUSG00000024998	74055	Plce1	protein_coding	-3.56702	3.34775	-4.91588	1.45578e-05	0.00041865
ENSMUSG00000021288	16593	Klc1	protein_coding	-1.6785	6.65257	-4.914	1.46461e-05	0.000420262
ENSMUSG00000029038	68991	Ssu72	protein_coding	0.932022	7.28187	4.91281	1.47023e-05	0.000420949
ENSMUSG00000079014	628900	Serpina3i	protein_coding	5.26458	-0.518287	4.91039	1.48168e-05	0.000423291
ENSMUSG00000022881	106344	Rfc4	protein_coding	2.41813	4.17478	4.90972	1.48489e-05	0.000423291
ENSMUSG00000030697	56420	Ppp4c	protein_coding	0.864359	7.41877	4.90277	1.51842e-05	0.000431907
ENSMUSG00000021238	104776	Aldh6a1	protein_coding	-4.04838	5.04675	-4.90139	1.52513e-05	0.000432207
ENSMUSG00000045620	382075	Odf3l1	protein_coding	-6.39511	-0.365499	-4.9012	1.5261e-05	0.000432207
ENSMUSG00000047945	17357	Marcksl1	protein_coding	2.17923	4.94949	4.89815	1.54108e-05	0.000434432
ENSMUSG00000096255	21648	Dynlt1b	protein_coding	1.47232	8.49156	4.8977	1.54332e-05	0.000434432
ENSMUSG00000037049	20597	Smpd1	protein_coding	-1.21772	6.07014	-4.89758	1.54394e-05	0.000434432
ENSMUSG00000020649	20135	Rrm2	protein_coding	4.74033	5.03509	4.8913	1.57535e-05	0.000442317
ENSMUSG00000030082	53421	Sec61a1	protein_coding	1.06336	8.42979	4.88998	1.58205e-05	0.000443247
ENSMUSG00000053801	101612	Grwd1	protein_coding	1.3885	5.14753	4.88636	1.60053e-05	0.000447464
ENSMUSG00000006715	57441	Gmnn	protein_coding	2.50314	4.29108	4.8844	1.61065e-05	0.000449331
ENSMUSG00000025794	67115	Rpl14	protein_coding	0.908679	8.99898	4.88117	1.62742e-05	0.000453041
ENSMUSG00000027715	12428	Ccna2	protein_coding	4.72288	5.30646	4.87541	1.65774e-05	0.000459432
ENSMUSG00000018415	66771	Gid4	protein_coding	-1.49115	4.30042	-4.87485	1.66076e-05	0.000459432
ENSMUSG00000014776	78688	Nol3	protein_coding	-1.89621	5.04209	-4.87481	1.66094e-05	0.000459432
ENSMUSG00000022021	56419	Diaph3	protein_coding	4.47721	1.92748	4.87306	1.6703e-05	0.000461046
ENSMUSG00000024349	72512	Tmem173	protein_coding	1.62622	5.45518	4.86982	1.68774e-05	0.000464876
ENSMUSG00000075602	110454	Ly6a	protein_coding	-1.2837	10.0402	-4.86734	1.70124e-05	0.000467608
ENSMUSG00000020589	76820	Fam49a	protein_coding	-2.57771	4.91553	-4.86665	1.70497e-05	0.000467648
ENSMUSG00000002992	11813	Apoc2	protein_coding	4.01663	2.99172	4.86426	1.71807e-05	0.000469561
ENSMUSG00000025277	66082	Abhd6	protein_coding	-1.88984	3.43382	-4.86407	1.71913e-05	0.000469561
ENSMUSG00000074088	66585	Snrnp40	protein_coding	1.28357	5.65777	4.85938	1.7452e-05	0.000475686
ENSMUSG00000054619	70152	Mettl7a1	protein_coding	-2.64616	4.78656	-4.85818	1.75191e-05	0.000476519
ENSMUSG00000009535	67897	Rnmt	protein_coding	1.17449	4.40577	4.85195	1.78722e-05	0.000485114
ENSMUSG00000059588	54598	Calcrl	protein_coding	-1.6928	5.89441	-4.84892	1.80467e-05	0.000488045
ENSMUSG00000026676	74186	Ccdc3	protein_coding	-3.66337	6.39622	-4.84878	1.8055e-05	0.000488045
ENSMUSG00000042712	22381	Tceal9	protein_coding	1.31467	7.75056	4.84659	1.81822e-05	0.00049047
ENSMUSG00000037070	19656	Rbmxl1	protein_coding	1.28973	5.37245	4.84061	1.85336e-05	0.000498917
ENSMUSG00000030254	58186	Rad18	protein_coding	2.22584	3.70255	4.83914	1.86211e-05	0.000499373
ENSMUSG00000029096	78558	Htra3	protein_coding	-1.89042	8.28977	-4.83904	1.86271e-05	0.000499373
ENSMUSG00000046865	14113	Fbl	protein_coding	1.14723	5.60883	4.83707	1.87452e-05	0.000499396
ENSMUSG00000064080	14115	Fbln2	protein_coding	2.24083	8.35084	4.83705	1.87462e-05	0.000499396
ENSMUSG00000066150	20529	Slc31a1	protein_coding	1.55533	5.93332	4.83694	1.87526e-05	0.000499396
ENSMUSG00000034109	73124	Golim4	protein_coding	-1.42624	6.00884	-4.83621	1.87969e-05	0.000499396
ENSMUSG00000027203	110074	Dut	protein_coding	2.63681	4.45932	4.83584	1.88191e-05	0.000499396
ENSMUSG00000023094	76467	Msrb2	protein_coding	-1.88925	4.15503	-4.83107	1.91085e-05	0.000505539
ENSMUSG00000028645	20525	Slc2a1	protein_coding	2.32665	4.89277	4.83075	1.91281e-05	0.000505539
ENSMUSG00000037905	76809	Bri3bp	protein_coding	1.33018	4.49775	4.82762	1.9321e-05	0.000509605
ENSMUSG00000068101	66570	Cenpm	protein_coding	5.1889	3.15346	4.82679	1.93724e-05	0.000509925
ENSMUSG00000021477	13039	Ctsl	protein_coding	1.24739	10.0974	4.82594	1.9425e-05	0.000509925
ENSMUSG00000032667	330260	Pon2	protein_coding	-1.39881	6.50361	-4.82553	1.94503e-05	0.000509925
ENSMUSG00000056770	52690	Setd3	protein_coding	-1.07953	6.1175	-4.81972	1.98153e-05	0.000518454
ENSMUSG00000078249	111241	Hmga1b	protein_coding	1.95404	5.04327	4.81851	1.98921e-05	0.000519422
ENSMUSG00000023064	20618	Sncg	protein_coding	-2.81801	6.24262	-4.81692	1.99939e-05	0.000521038
ENSMUSG00000022108	16432	Itm2b	protein_coding	-0.845813	11.1661	-4.81526	2.01003e-05	0.000522768
ENSMUSG00000068039	21454	Tcp1	protein_coding	0.993193	7.75086	4.81259	2.02725e-05	0.000526198
ENSMUSG00000051855	17294	Mest	protein_coding	4.82412	4.46822	4.80801	2.05718e-05	0.000532907
ENSMUSG00000024538	19038	Ppic	protein_coding	1.54237	7.51414	4.80638	2.06797e-05	0.000534642
ENSMUSG00000037563	20055	Rps16	protein_coding	1.35622	8.07564	4.80526	2.07534e-05	0.000535486
ENSMUSG00000068823	229663	Csde1	protein_coding	-0.763891	8.32481	-4.79985	2.11156e-05	0.000542782
ENSMUSG00000037032	11785	Apbb1	protein_coding	-2.46476	4.72262	-4.79905	2.11698e-05	0.000542782
ENSMUSG00000033059	110078	Pygb	protein_coding	-2.08012	5.77487	-4.79857	2.12022e-05	0.000542782
ENSMUSG00000060935	103266	Tmem263	protein_coding	1.48886	5.85899	4.79855	2.12034e-05	0.000542782
ENSMUSG00000032436	102545	Cmtm7	protein_coding	1.40418	6.7068	4.79796	2.1244e-05	0.000542782
ENSMUSG00000020864	71452	Ankrd40	protein_coding	-1.3544	5.00101	-4.79343	2.15535e-05	0.000549027
ENSMUSG00000078780	381484	Gm5150	protein_coding	4.80724	-0.100444	4.79315	2.15725e-05	0.000549027
ENSMUSG00000038510	67239	Rpf2	protein_coding	1.52998	4.42099	4.79182	2.16648e-05	0.000550302
ENSMUSG00000031562	320685	Dctd	protein_coding	5.46979	1.36378	4.77987	2.25077e-05	0.000570602
ENSMUSG00000059495	69632	Arhgef12	protein_coding	-1.59727	5.14326	-4.77489	2.2869e-05	0.000577242
ENSMUSG00000035342	226154	Lzts2	protein_coding	-1.52597	5.88627	-4.77458	2.28914e-05	0.000577242
ENSMUSG00000024177	56520	Nme4	protein_coding	2.32658	4.41057	4.77443	2.29022e-05	0.000577242
ENSMUSG00000022570	22122	Tsta3	protein_coding	1.33249	5.55437	4.77137	2.31272e-05	0.000579865
ENSMUSG00000062248	66197	Cks2	protein_coding	4.14653	3.93938	4.77069	2.31776e-05	0.000579865
ENSMUSG00000030619	13626	Eed	protein_coding	1.66163	4.36687	4.77031	2.32058e-05	0.000579865
ENSMUSG00000031578	67920	Mak16	protein_coding	1.18114	4.36379	4.77014	2.32186e-05	0.000579865
ENSMUSG00000003948	67468	Mmd	protein_coding	-1.85038	5.26454	-4.77	2.32283e-05	0.000579865
ENSMUSG00000029465	56378	Arpc3	protein_coding	0.869691	8.27506	4.7684	2.33474e-05	0.000581531
ENSMUSG00000028691	18477	Prdx1	protein_coding	1.24506	10.3967	4.76791	2.33842e-05	0.000581531
ENSMUSG00000027828	67437	Ssr3	protein_coding	0.968849	7.95181	4.76618	2.35134e-05	0.000583634
ENSMUSG00000015291	14567	Gdi1	protein_coding	-1.25007	5.85883	-4.76402	2.36766e-05	0.000585882
ENSMUSG00000024487	67180	Yipf5	protein_coding	1.14628	7.0131	4.76341	2.37225e-05	0.000585882
ENSMUSG00000022555	13350	Dgat1	protein_coding	-2.0118	5.09154	-4.7632	2.37386e-05	0.000585882
ENSMUSG00000023031	109901	Cela1	protein_coding	2.79235	3.24759	4.76243	2.37971e-05	0.000586216
ENSMUSG00000027386	70370	Fbln7	protein_coding	-2.53848	8.06746	-4.76134	2.38798e-05	0.000587147
ENSMUSG00000003873	12028	Bax	protein_coding	1.0753	6.96536	4.75857	2.40921e-05	0.000591253
ENSMUSG00000053398	236539	Phgdh	protein_coding	-2.70885	5.15233	-4.75677	2.42307e-05	0.000593537
ENSMUSG00000095597	NA	NA	protein_coding	1.24671	8.12392	4.7537	2.4469e-05	0.000598252
ENSMUSG00000026558	80914	Uck2	protein_coding	2.52897	4.30112	4.75003	2.47575e-05	0.00060311
ENSMUSG00000066406	75547	Akap13	protein_coding	-1.13136	6.87588	-4.74989	2.4768e-05	0.00060311
ENSMUSG00000023224	12258	Serping1	protein_coding	-1.95352	7.99282	-4.74941	2.48062e-05	0.00060311
ENSMUSG00000004071	66626	Cdip1	protein_coding	-1.81862	4.78328	-4.74735	2.49695e-05	0.000605951
ENSMUSG00000019326	11754	Aoc3	protein_coding	-3.61792	4.25381	-4.74538	2.51271e-05	0.000608645
ENSMUSG00000060675	225845	Pla2g16	protein_coding	-1.65313	5.98274	-4.74414	2.52268e-05	0.000609929
ENSMUSG00000016308	22209	Ube2a	protein_coding	0.933722	6.3476	4.74106	2.54759e-05	0.000614812
ENSMUSG00000042590	76582	Ipo11	protein_coding	1.22089	5.18306	4.73588	2.59e-05	0.000623895
ENSMUSG00000033022	12583	Cdo1	protein_coding	-4.13586	4.90428	-4.73475	2.59934e-05	0.000624965
ENSMUSG00000025728	14755	Pigq	protein_coding	-1.00831	6.24548	-4.73419	2.60402e-05	0.000624965
ENSMUSG00000057666	14433	Gapdh	protein_coding	1.32292	9.70198	4.73104	2.63025e-05	0.000630101
ENSMUSG00000025085	226251	Ablim1	protein_coding	-1.73728	5.4978	-4.72952	2.64301e-05	0.000631999
ENSMUSG00000025875	74257	Tspan17	protein_coding	-1.07745	6.31974	-4.72772	2.65827e-05	0.000634485
ENSMUSG00000058672	22151	Tubb2a	protein_coding	1.26581	7.77467	4.72592	2.67355e-05	0.000636968
ENSMUSG00000058704	76890	Memo1	protein_coding	1.32483	5.62017	4.72145	2.71191e-05	0.000644931
ENSMUSG00000020514	216767	Mrpl22	protein_coding	1.08445	4.98346	4.72068	2.71855e-05	0.000645333
ENSMUSG00000052534	18514	Pbx1	protein_coding	-1.52233	5.0772	-4.71907	2.73251e-05	0.00064747
ENSMUSG00000031253	68792	Srpx2	protein_coding	2.87197	6.07561	4.71773	2.74423e-05	0.00064907
ENSMUSG00000067995	68705	Gtf2f2	protein_coding	1.19482	4.37183	4.71671	2.75312e-05	0.000649995
ENSMUSG00000095028	668101	Sirpb1b	protein_coding	6.23304	1.01992	4.71505	2.76774e-05	0.000652268
ENSMUSG00000003762	76889	Coq8b	protein_coding	1.10207	5.47426	4.71243	2.79087e-05	0.000656533
ENSMUSG00000024989	74107	Cep55	protein_coding	5.23005	2.15203	4.70871	2.82419e-05	0.000663176
ENSMUSG00000018846	211347	Pank3	protein_coding	-2.01466	4.7333	-4.70791	2.8314e-05	0.000663675
ENSMUSG00000028609	17149	Magoh	protein_coding	1.55115	5.06013	4.70601	2.84853e-05	0.000666286
ENSMUSG00000030268	12035	Bcat1	protein_coding	4.07743	4.76786	4.70515	2.85631e-05	0.000666286
ENSMUSG00000071657	14705	Bscl2	protein_coding	-1.06262	6.96589	-4.70499	2.85784e-05	0.000666286
ENSMUSG00000035373	20306	Ccl7	protein_coding	4.15425	5.18732	4.70334	2.87287e-05	0.000668596
ENSMUSG00000033487	319448	Fndc3a	protein_coding	-1.11355	5.74076	-4.69926	2.91043e-05	0.000676132
ENSMUSG00000010277	72503	2610507B11Rik	protein_coding	-1.2862	7.21558	-4.69577	2.94294e-05	0.000681776
ENSMUSG00000024132	13177	Eci1	protein_coding	-1.00329	5.95209	-4.69553	2.94517e-05	0.000681776
ENSMUSG00000030588	77254	Yif1b	protein_coding	1.07073	7.00102	4.6942	2.95768e-05	0.000682854
ENSMUSG00000030852	57752	Tacc2	protein_coding	-2.02092	4.14819	-4.69392	2.96029e-05	0.000682854
ENSMUSG00000021361	66154	Tmem14c	protein_coding	0.928129	7.33011	4.69286	2.97024e-05	0.000683942
ENSMUSG00000023909	76498	Paqr4	protein_coding	-1.58067	5.08348	-4.6908	2.98982e-05	0.000687237
ENSMUSG00000005470	66929	Asf1b	protein_coding	3.73765	4.72257	4.68727	3.02359e-05	0.000693327
ENSMUSG00000053687	319446	Dpep2	protein_coding	2.55719	6.09032	4.68692	3.02693e-05	0.000693327
ENSMUSG00000028334	94181	Nans	protein_coding	0.977858	6.45452	4.682	3.07468e-05	0.000703031
ENSMUSG00000001018	20615	Snapin	protein_coding	-1.16842	5.90138	-4.68052	3.08915e-05	0.000705105
ENSMUSG00000046727	66060	Cystm1	protein_coding	-2.31885	6.69241	-4.67806	3.11342e-05	0.000708447
ENSMUSG00000024975	18569	Pdcd4	protein_coding	-1.42703	4.67275	-4.67793	3.11465e-05	0.000708447
ENSMUSG00000027634	29812	Ndrg3	protein_coding	-1.90226	5.80749	-4.67605	3.13341e-05	0.000710919
ENSMUSG00000032322	19200	Pstpip1	protein_coding	2.83658	4.54549	4.67485	3.14531e-05	0.000710919
ENSMUSG00000015846	20181	Rxra	protein_coding	-1.71089	4.97178	-4.67417	3.15217e-05	0.000710919
ENSMUSG00000027944	23897	Hax1	protein_coding	0.894641	6.4982	4.67412	3.15263e-05	0.000710919
ENSMUSG00000014867	20932	Surf4	protein_coding	0.912258	9.24625	4.67411	3.15274e-05	0.000710919
ENSMUSG00000028194	69219	Ddah1	protein_coding	2.51731	3.38736	4.66922	3.20214e-05	0.000720813
ENSMUSG00000025736	72106	Jmjd8	protein_coding	-1.50814	5.43769	-4.666	3.23501e-05	0.000726959
ENSMUSG00000071655	225896	Ubxn1	protein_coding	-0.829419	7.24011	-4.66466	3.2488e-05	0.000728802
ENSMUSG00000037010	30878	Apln	protein_coding	6.43955	2.01182	4.66312	3.2648e-05	0.000731136
ENSMUSG00000061436	15258	Hipk2	protein_coding	-2.53195	5.43351	-4.65975	3.2999e-05	0.000737064
ENSMUSG00000020180	67332	Snrpd3	protein_coding	0.984799	6.25374	4.65915	3.30617e-05	0.000737064
ENSMUSG00000028820	71514	Sfpq	protein_coding	1.55365	5.58428	4.65846	3.31348e-05	0.000737064
ENSMUSG00000031904	330836	Slc7a6	protein_coding	1.3226	4.23814	4.65842	3.31385e-05	0.000737064
ENSMUSG00000045287	237847	Rtn4rl1	protein_coding	-2.96059	3.25736	-4.6575	3.32356e-05	0.000737967
ENSMUSG00000026174	58184	Cnot9	protein_coding	1.04482	5.6374	4.6568	3.33093e-05	0.000738346
ENSMUSG00000020808	109212	Pimreg	protein_coding	4.18511	3.21306	4.65403	3.36043e-05	0.000743623
ENSMUSG00000045193	12696	Cirbp	protein_coding	-1.75798	5.43416	-4.65108	3.39202e-05	0.000749344
ENSMUSG00000064326	30954	Siva1	protein_coding	1.21149	5.61647	4.64733	3.43261e-05	0.000756008
ENSMUSG00000051695	23983	Pcbp1	protein_coding	0.985225	7.1303	4.64723	3.43377e-05	0.000756008
ENSMUSG00000020777	11430	Acox1	protein_coding	-1.49306	5.83745	-4.64578	3.44953e-05	0.0007582
ENSMUSG00000038668	14745	Lpar1	protein_coding	-1.44303	7.25504	-4.64042	3.50872e-05	0.000769913
ENSMUSG00000031527	67276	Eri1	protein_coding	1.22995	5.25446	4.62973	3.62978e-05	0.000795141
ENSMUSG00000003528	13358	Slc25a1	protein_coding	-1.54033	6.6374	-4.62839	3.64526e-05	0.000797194
ENSMUSG00000024921	67155	Smarca2	protein_coding	-1.78815	5.85003	-4.62583	3.67491e-05	0.000802336
ENSMUSG00000020894	22318	Vamp2	protein_coding	-1.87388	4.36466	-4.62088	3.73298e-05	0.000813654
ENSMUSG00000020456	18293	Ogdh	protein_coding	-1.48436	7.57259	-4.62033	3.73958e-05	0.000813732
ENSMUSG00000024810	77125	Il33	protein_coding	3.24324	4.22544	4.61908	3.75436e-05	0.000814937
ENSMUSG00000021176	78767	Efcab11	protein_coding	5.64483	-0.0746546	4.61881	3.7576e-05	0.000814937
ENSMUSG00000005124	22402	Wisp1	protein_coding	5.28305	5.40362	4.61766	3.7713e-05	0.000816347
ENSMUSG00000032194	235041	Kank2	protein_coding	-2.24334	6.08843	-4.61722	3.7766e-05	0.000816347
ENSMUSG00000003032	16600	Klf4	protein_coding	-1.8796	5.20867	-4.61607	3.79042e-05	0.000816876
ENSMUSG00000083282	56464	Ctsf	protein_coding	-1.97492	5.98927	-4.61597	3.79157e-05	0.000816876
ENSMUSG00000050953	14609	Gja1	protein_coding	2.08455	7.31921	4.61239	3.83481e-05	0.000824831
ENSMUSG00000032902	20501	Slc16a1	protein_coding	2.02441	4.85433	4.61168	3.84346e-05	0.000825332
ENSMUSG00000025995	73674	Wdr75	protein_coding	1.32606	4.632	4.61002	3.8637e-05	0.000828316
ENSMUSG00000020917	104112	Acly	protein_coding	-1.41948	7.18382	-4.60594	3.91397e-05	0.000837719
ENSMUSG00000071497	68051	Nutf2	protein_coding	0.831637	6.84346	4.60442	3.93286e-05	0.000840114
ENSMUSG00000056116	15039	H2-T22	protein_coding	-1.59823	5.97547	-4.60371	3.94175e-05	0.000840114
ENSMUSG00000028413	14595	B4galt1	protein_coding	1.14295	7.14892	4.60349	3.94447e-05	0.000840114
ENSMUSG00000031848	50783	Lsm4	protein_coding	1.10818	6.89218	4.60243	3.95779e-05	0.000841578
ENSMUSG00000021779	21834	Thrb	protein_coding	-3.90113	2.85344	-4.60135	3.97133e-05	0.000843084
ENSMUSG00000057561	13664	Eif1a	protein_coding	1.0653	6.8126	4.59592	4.0401e-05	0.00085509
ENSMUSG00000078965	NA	NA	protein_coding	1.31335	7.34532	4.59502	4.05171e-05	0.00085509
ENSMUSG00000022338	223527	Eny2	protein_coding	1.51722	5.30844	4.5948	4.05451e-05	0.00085509
ENSMUSG00000022769	64136	Sdf2l1	protein_coding	1.41093	6.91978	4.59475	4.05511e-05	0.00085509
ENSMUSG00000040612	100039795	Ildr2	protein_coding	-2.79005	4.55827	-4.59432	4.06063e-05	0.00085509
ENSMUSG00000020608	67241	Smc6	protein_coding	-0.948449	6.46769	-4.59377	4.06772e-05	0.000855204
ENSMUSG00000022186	67041	Oxct1	protein_coding	-0.924756	7.36382	-4.58747	4.14965e-05	0.000871026
ENSMUSG00000061032	18114	Rrp1	protein_coding	-0.790015	7.51371	-4.58315	4.2068e-05	0.000881605
ENSMUSG00000032373	76459	Car12	protein_coding	8.43851	0.0340701	4.58262	4.21384e-05	0.000881664
ENSMUSG00000050708	14325	Ftl1	protein_coding	1.22676	14.3039	4.58201	4.22192e-05	0.000881942
ENSMUSG00000038967	18604	Pdk2	protein_coding	-4.41457	4.51479	-4.58031	4.24469e-05	0.000885282
ENSMUSG00000026938	14133	Fcna	protein_coding	-2.46216	4.79588	-4.57775	4.27917e-05	0.000889937
ENSMUSG00000004610	110826	Etfb	protein_coding	-1.07523	8.12591	-4.57764	4.28064e-05	0.000889937
ENSMUSG00000020085	71361	Aifm2	protein_coding	-1.51745	5.4815	-4.57327	4.34032e-05	0.000900909
ENSMUSG00000045294	231070	Insig1	protein_coding	-1.88773	4.90031	-4.57042	4.37954e-05	0.000907607
ENSMUSG00000029363	72151	Rfc5	protein_coding	1.71687	5.32307	4.56925	4.39572e-05	0.000907757
ENSMUSG00000009281	71660	Rarres2	protein_coding	-2.51676	7.47578	-4.56911	4.39776e-05	0.000907757
ENSMUSG00000033970	69263	Rfc3	protein_coding	1.9804	4.3567	4.56886	4.40112e-05	0.000907757
ENSMUSG00000008540	56615	Mgst1	protein_coding	-1.76293	7.33217	-4.56707	4.42616e-05	0.000909891
ENSMUSG00000023068	52014	Nus1	protein_coding	1.56454	5.42231	4.56698	4.42747e-05	0.000909891
ENSMUSG00000025784	21922	Clec3b	protein_coding	-4.21674	5.01291	-4.56663	4.43238e-05	0.000909891
ENSMUSG00000029007	11610	Agtrap	protein_coding	-1.1214	5.9442	-4.56556	4.44731e-05	0.000911523
ENSMUSG00000037725	80986	Ckap2	protein_coding	5.14394	2.92977	4.56308	4.48231e-05	0.000917258
ENSMUSG00000032553	20818	Srprb	protein_coding	1.09821	6.4813	4.55882	4.5431e-05	0.000928244
ENSMUSG00000028212	12448	Ccne2	protein_coding	4.09653	3.45668	4.55749	4.56212e-05	0.000930673
ENSMUSG00000021569	69716	Trip13	protein_coding	4.02697	3.08252	4.55523	4.59489e-05	0.000935895
ENSMUSG00000022842	107522	Ece2	protein_coding	1.3507	5.18481	4.554	4.61281e-05	0.000938081
ENSMUSG00000008153	232370	Clstn3	protein_coding	-6.76791	-0.771923	-4.55127	4.65263e-05	0.000942219
ENSMUSG00000020120	56193	Plek	protein_coding	1.65116	7.21323	4.55125	4.65295e-05	0.000942219
ENSMUSG00000028470	68917	Hint2	protein_coding	-1.4353	5.15795	-4.55113	4.6548e-05	0.000942219
ENSMUSG00000023505	14793	Cdca3	protein_coding	4.0181	4.12438	4.54935	4.681e-05	0.000946055
ENSMUSG00000031262	102920	Cenpi	protein_coding	3.47195	3.01127	4.54853	4.69312e-05	0.000947038
ENSMUSG00000001403	68612	Ube2c	protein_coding	3.30088	5.1494	4.54394	4.76161e-05	0.000959375
ENSMUSG00000014846	67971	Tppp3	protein_coding	-2.07568	9.32803	-4.54269	4.78043e-05	0.000961683
ENSMUSG00000024791	67849	Cdca5	protein_coding	4.83621	2.66352	4.54153	4.79802e-05	0.000962937
ENSMUSG00000021748	68263	Pdhb	protein_coding	-1.03862	6.77721	-4.54083	4.80858e-05	0.000962937
ENSMUSG00000008855	15184	Hdac5	protein_coding	-1.34664	5.59047	-4.54082	4.80878e-05	0.000962937
ENSMUSG00000006519	13057	Cyba	protein_coding	1.28958	8.84267	4.53972	4.82537e-05	0.000963483
ENSMUSG00000013701	53600	Timm23	protein_coding	1.02277	7.51578	4.53967	4.82627e-05	0.000963483
ENSMUSG00000090862	68052	Rps13	protein_coding	1.06009	7.86512	4.53609	4.88105e-05	0.000972931
ENSMUSG00000027379	12235	Bub1	protein_coding	7.14349	2.26034	4.53478	4.90127e-05	0.000975471
ENSMUSG00000022330	107587	Osr2	protein_coding	-2.08799	5.08738	-4.53311	4.92718e-05	0.000979135
ENSMUSG00000001054	66089	Rmnd5b	protein_coding	-1.24502	6.20781	-4.53215	4.94213e-05	0.000980173
ENSMUSG00000066621	70381	Tecpr1	protein_coding	-2.1215	4.85601	-4.53181	4.94741e-05	0.000980173
ENSMUSG00000018574	11370	Acadvl	protein_coding	-0.915307	7.48905	-4.5284	5.00088e-05	0.000989264
ENSMUSG00000028719	66588	Cmpk1	protein_coding	1.11433	7.14224	4.52735	5.01751e-05	0.000990151
ENSMUSG00000031467	52123	Agpat5	protein_coding	1.27779	4.6527	4.52716	5.02053e-05	0.000990151
ENSMUSG00000041057	72515	Wdr43	protein_coding	1.19285	5.2038	4.5262	5.03565e-05	0.000991637
ENSMUSG00000053475	21930	Tnfaip6	protein_coding	6.98424	5.65141	4.52428	5.06624e-05	0.000996158
ENSMUSG00000022283	18458	Pabpc1	protein_coding	1.30105	8.42973	4.52312	5.08478e-05	0.000998299
ENSMUSG00000015396	12522	Cd83	protein_coding	-2.9859	5.58948	-4.51799	5.16768e-05	0.00101305
ENSMUSG00000046814	320415	Gchfr	protein_coding	-1.71713	4.02342	-4.51516	5.214e-05	0.0010206
ENSMUSG00000030298	110379	Sec13	protein_coding	0.944671	7.89778	4.51357	5.2402e-05	0.00102419
ENSMUSG00000032374	26432	Plod2	protein_coding	2.54715	6.27297	4.51184	5.26892e-05	0.00102827
ENSMUSG00000001333	68828	Sync	protein_coding	-6.17666	2.27717	-4.50713	5.34763e-05	0.00104207
ENSMUSG00000022945	110749	Chaf1b	protein_coding	3.00076	4.21552	4.50536	5.3775e-05	0.00104633
ENSMUSG00000028367	22166	Txn1	protein_coding	0.965606	8.45467	4.5045	5.39212e-05	0.00104743
ENSMUSG00000027654	71878	Fam83d	protein_coding	6.00282	2.48947	4.50408	5.39922e-05	0.00104743
ENSMUSG00000003477	21743	Inmt	protein_coding	-10.1004	-2.0828	-4.50306	5.41656e-05	0.00104924
ENSMUSG00000021360	14538	Gcnt2	protein_coding	2.35517	4.37648	4.49842	5.49624e-05	0.00106182
ENSMUSG00000020869	98238	Lrrc59	protein_coding	1.64646	7.53681	4.49833	5.49779e-05	0.00106182
ENSMUSG00000062006	68436	Rpl34	protein_coding	1.44324	8.17165	4.49709	5.51932e-05	0.00106441
ENSMUSG00000028676	14105	Srsf10	protein_coding	0.862112	5.73868	4.49365	5.57945e-05	0.00107441
ENSMUSG00000026281	21915	Dtymk	protein_coding	1.26333	6.50135	4.49025	5.63951e-05	0.00108438
ENSMUSG00000009687	18301	Fxyd5	protein_coding	0.982686	9.25012	4.48826	5.67487e-05	0.00108957
ENSMUSG00000074364	259300	Ehd2	protein_coding	-1.31876	7.83795	-4.48755	5.6876e-05	0.00109042
ENSMUSG00000023046	16012	Igfbp6	protein_coding	-1.71034	7.81341	-4.48569	5.72094e-05	0.0010952
ENSMUSG00000026932	67991	Nacc2	protein_coding	-1.86797	6.02866	-4.48435	5.74518e-05	0.00109688
ENSMUSG00000006442	20810	Srm	protein_coding	2.5197	5.60543	4.48391	5.75302e-05	0.00109688
ENSMUSG00000041895	52639	Wipi1	protein_coding	1.11887	5.26277	4.48381	5.75495e-05	0.00109688
ENSMUSG00000026466	208263	Tor1aip1	protein_coding	-0.951084	5.97893	-4.48316	5.76668e-05	0.00109752
ENSMUSG00000024039	12411	Cbs	protein_coding	-6.40388	-4.09433	-4.47811	5.85901e-05	0.00111347
ENSMUSG00000024899	23972	Papss2	protein_coding	-1.01918	5.93257	-4.47619	5.89453e-05	0.00111859
ENSMUSG00000038193	15111	Hand2	protein_coding	-4.35993	-1.00045	-4.47524	5.91215e-05	0.00112031
ENSMUSG00000038943	233406	Prc1	protein_coding	6.2975	4.53028	4.47435	5.92868e-05	0.00112181
ENSMUSG00000038418	13653	Egr1	protein_coding	-1.73152	6.90849	-4.47266	5.96026e-05	0.00112615
ENSMUSG00000024912	14283	Fosl1	protein_coding	5.422	1.82893	4.4708	5.99515e-05	0.00113111
ENSMUSG00000073422	14979	H2-Ke6	protein_coding	-1.33	5.38336	-4.46913	6.02664e-05	0.00113541
ENSMUSG00000041390	16543	Mdfic	protein_coding	1.39868	5.251	4.46784	6.05112e-05	0.00113838
ENSMUSG00000028514	329908	Usp24	protein_coding	-1.24339	5.14147	-4.46419	6.12109e-05	0.00114902
ENSMUSG00000028633	51797	Ctps	protein_coding	2.52733	4.50536	4.4636	6.13238e-05	0.00114902
ENSMUSG00000003541	15937	Ier3	protein_coding	2.09325	5.02942	4.46329	6.13826e-05	0.00114902
ENSMUSG00000026074	26921	Map4k4	protein_coding	1.37786	5.16153	4.46305	6.14288e-05	0.00114902
ENSMUSG00000026688	66447	Mgst3	protein_coding	-1.34728	7.13818	-4.46094	6.18379e-05	0.00115502
ENSMUSG00000035681	268345	Kcnc2	protein_coding	-5.48389	1.61584	-4.45957	6.21049e-05	0.00115835
ENSMUSG00000001517	14235	Foxm1	protein_coding	4.30865	2.88237	4.45469	6.30644e-05	0.00117425
ENSMUSG00000020122	13649	Egfr	protein_coding	-2.14258	6.12365	-4.45406	6.3189e-05	0.00117425
ENSMUSG00000017007	19668	Rbpjl	protein_coding	-6.44806	-1.00196	-4.45354	6.32922e-05	0.00117425
ENSMUSG00000024817	109113	Uhrf2	protein_coding	1.45601	5.16648	4.45341	6.33174e-05	0.00117425
ENSMUSG00000028883	20346	Sema3a	protein_coding	-3.82381	5.34141	-4.45284	6.34321e-05	0.00117471
ENSMUSG00000000693	16950	Loxl3	protein_coding	2.46564	5.85298	4.45199	6.36002e-05	0.00117615
ENSMUSG00000020256	216188	Aldh1l2	protein_coding	5.49633	2.47582	4.45012	6.39758e-05	0.0011774
ENSMUSG00000032399	67891	Rpl4	protein_coding	0.639425	9.78106	4.45001	6.39977e-05	0.0011774
ENSMUSG00000020720	66997	Psmd12	protein_coding	0.907803	6.60825	4.44997	6.40046e-05	0.0011774
ENSMUSG00000021391	66336	Cenpp	protein_coding	5.04893	1.76263	4.44945	6.41093e-05	0.0011774
ENSMUSG00000041225	75415	Arhgap12	protein_coding	-1.52034	4.03963	-4.44932	6.41359e-05	0.0011774
ENSMUSG00000026869	66998	Psmd5	protein_coding	1.03176	6.41132	4.44896	6.42085e-05	0.0011774
ENSMUSG00000051483	12408	Cbr1	protein_coding	-0.98033	5.67648	-4.44681	6.46429e-05	0.0011837
ENSMUSG00000003970	26961	Rpl8	protein_coding	0.905213	8.9669	4.44462	6.50896e-05	0.00119021
ENSMUSG00000026003	11363	Acadl	protein_coding	-0.899491	6.92919	-4.44227	6.55718e-05	0.00119735
ENSMUSG00000026626	226849	Ppp2r5a	protein_coding	-1.69666	6.20843	-4.44046	6.59451e-05	0.00120016
ENSMUSG00000038736	67429	Nudcd1	protein_coding	1.91505	3.90164	4.44029	6.59785e-05	0.00120016
ENSMUSG00000073982	56212	Rhog	protein_coding	1.00917	7.25792	4.43972	6.60978e-05	0.00120016
ENSMUSG00000005779	19172	Psmb4	protein_coding	0.781827	7.3724	4.43958	6.6127e-05	0.00120016
ENSMUSG00000094248	665433	Hist1h2ao	protein_coding	4.60566	4.03771	4.4393	6.61852e-05	0.00120016
ENSMUSG00000022032	71145	Scara5	protein_coding	-3.26219	5.21661	-4.4376	6.65392e-05	0.0012049
ENSMUSG00000046056	282619	Sbsn	protein_coding	-3.58027	3.28196	-4.43572	6.69317e-05	0.00121033
ENSMUSG00000032060	12955	Cryab	protein_coding	-2.21258	5.30103	-4.43243	6.76269e-05	0.00122043
ENSMUSG00000016946	69259	Kctd5	protein_coding	1.9323	4.34996	4.43219	6.76769e-05	0.00122043
ENSMUSG00000029860	22793	Zyx	protein_coding	1.34444	7.13571	4.43038	6.80632e-05	0.0012254
ENSMUSG00000005803	59010	Sqor	protein_coding	-1.24503	6.0424	-4.43001	6.81403e-05	0.0012254
ENSMUSG00000055538	71918	Zcchc24	protein_coding	-1.44055	6.33285	-4.42923	6.83078e-05	0.00122672
ENSMUSG00000028673	71665	Fuca1	protein_coding	-1.0075	8.13368	-4.42667	6.88587e-05	0.00123492
ENSMUSG00000040721	239102	Zfhx2	protein_coding	-4.64284	0.897826	-4.42571	6.90656e-05	0.00123693
ENSMUSG00000030744	27050	Rps3	protein_coding	1.43879	10.3626	4.42181	6.99162e-05	0.00125045
ENSMUSG00000046722	57912	Cdc42se1	protein_coding	0.681227	7.18829	4.41835	7.06779e-05	0.00126234
ENSMUSG00000025867	12890	Cplx2	protein_coding	-4.58231	0.762551	-4.41749	7.08676e-05	0.00126395
ENSMUSG00000029664	21789	Tfpi2	protein_coding	3.06309	3.40523	4.41707	7.09615e-05	0.00126395
ENSMUSG00000028641	56401	P3h1	protein_coding	1.9075	6.19229	4.41651	7.10852e-05	0.00126443
ENSMUSG00000028207	65973	Asph	protein_coding	-1.13669	5.7056	-4.41523	7.13708e-05	0.00126778
ENSMUSG00000026473	14645	Glul	protein_coding	-1.25953	7.79637	-4.41465	7.15025e-05	0.00126839
ENSMUSG00000075266	66311	Cenpw	protein_coding	3.37876	2.85866	4.41241	7.20048e-05	0.0012749
ENSMUSG00000027342	18538	Pcna	protein_coding	1.29289	6.67626	4.41214	7.20648e-05	0.0012749
ENSMUSG00000027752	69639	Exosc8	protein_coding	1.38677	4.98977	4.40961	7.26394e-05	0.00128236
ENSMUSG00000033088	110253	Triobp	protein_coding	-1.57062	5.90501	-4.40942	7.26825e-05	0.00128236
ENSMUSG00000028798	54709	Eif3i	protein_coding	0.837406	7.80319	4.40807	7.29905e-05	0.00128605
ENSMUSG00000023919	83815	Cenpq	protein_coding	3.10915	2.78013	4.40427	7.3864e-05	0.00129969
ENSMUSG00000062593	14728	Lilrb4a	protein_coding	1.81838	7.62743	4.39913	7.50622e-05	0.00131899
ENSMUSG00000063275	30963	Hacd1	protein_coding	1.30851	5.07706	4.39806	7.5312e-05	0.0013216
ENSMUSG00000005973	19672	Rcn1	protein_coding	1.09858	7.07103	4.39732	7.54884e-05	0.00132292
ENSMUSG00000058600	19946	Rpl30	protein_coding	1.10029	6.34052	4.39365	7.63601e-05	0.0013364
ENSMUSG00000002870	17216	Mcm2	protein_coding	2.50166	5.32377	4.39304	7.65048e-05	0.00133714
ENSMUSG00000045328	229841	Cenpe	protein_coding	3.95949	3.50678	4.38957	7.73404e-05	0.00134994
ENSMUSG00000026773	170768	Pfkfb3	protein_coding	-2.32697	4.81085	-4.38386	7.87322e-05	0.0013724
ENSMUSG00000019066	19340	Rab3d	protein_coding	-1.38261	6.04144	-4.38288	7.89747e-05	0.00137479
ENSMUSG00000016995	17183	Matn4	protein_coding	-4.54255	5.01391	-4.37884	7.99782e-05	0.00139041
ENSMUSG00000019464	19216	Ptger1	protein_coding	-3.24777	5.27339	-4.3782	8.01378e-05	0.00139133
ENSMUSG00000034203	72170	Chchd4	protein_coding	1.36382	4.00692	4.37672	8.0511e-05	0.00139595
ENSMUSG00000015790	20930	Surf1	protein_coding	-0.923501	5.0796	-4.37251	8.15748e-05	0.00141252
ENSMUSG00000049988	211228	Lrrc25	protein_coding	1.97379	3.43439	4.37063	8.20561e-05	0.00141726
ENSMUSG00000021577	66945	Sdha	protein_coding	-1.13025	7.61746	-4.37059	8.20656e-05	0.00141726
ENSMUSG00000005233	66442	Spc25	protein_coding	4.88821	4.00973	4.36935	8.23844e-05	0.00142089
ENSMUSG00000001105	55978	Ift20	protein_coding	1.2803	6.40525	4.36201	8.42948e-05	0.00145192
ENSMUSG00000021730	15165	Hcn1	protein_coding	-5.86462	0.705634	-4.36115	8.45204e-05	0.00145388
ENSMUSG00000038379	22137	Ttk	protein_coding	7.15146	1.75842	4.36032	8.47417e-05	0.00145577
ENSMUSG00000040152	21825	Thbs1	protein_coding	3.31907	5.70096	4.35913	8.5055e-05	0.00145924
ENSMUSG00000090553	20643	Snrpe	protein_coding	1.44942	6.3559	4.35697	8.56322e-05	0.00146721
ENSMUSG00000051439	12475	Cd14	protein_coding	2.02496	7.6681	4.35612	8.58588e-05	0.00146837
ENSMUSG00000092074	100310872	Dynlt1a	protein_coding	1.98351	3.39173	4.3557	8.59721e-05	0.00146837
ENSMUSG00000020321	17449	Mdh1	protein_coding	-0.988226	8.08501	-4.35545	8.60373e-05	0.00146837
ENSMUSG00000049932	15270	H2afx	protein_coding	2.29591	4.34989	4.35393	8.64469e-05	0.00147343
ENSMUSG00000028364	21923	Tnc	protein_coding	5.55062	6.82905	4.35127	8.71681e-05	0.00148295
ENSMUSG00000040204	68026	Pclaf	protein_coding	4.86324	4.62851	4.35071	8.7321e-05	0.00148295
ENSMUSG00000032010	53376	Usp2	protein_coding	-1.65385	4.37063	-4.35031	8.74289e-05	0.00148295
ENSMUSG00000037499	66208	Nenf	protein_coding	-1.19252	7.03158	-4.3502	8.74594e-05	0.00148295
ENSMUSG00000070524	435653	Fcrlb	protein_coding	6.79712	-1.47315	4.34853	8.79167e-05	0.00148877
ENSMUSG00000022034	71988	Esco2	protein_coding	5.45237	1.28075	4.34479	8.89484e-05	0.00150429
ENSMUSG00000049090	225791	Zadh2	protein_coding	-1.41754	4.74482	-4.343	8.94443e-05	0.00151072
ENSMUSG00000021809	67725	Nudt13	protein_coding	-2.6709	2.7521	-4.34056	9.01269e-05	0.00152028
ENSMUSG00000025337	66711	Sbds	protein_coding	-0.935986	6.36553	-4.33955	9.0412e-05	0.00152312
ENSMUSG00000021598	28077	Med10	protein_coding	0.82803	5.54322	4.33846	9.07212e-05	0.0015233
ENSMUSG00000067001	116872	Serpinb7	protein_coding	-7.58794	-0.0996963	-4.33837	9.07448e-05	0.0015233
ENSMUSG00000031371	73738	Haus7	protein_coding	1.40488	4.81081	4.33827	9.07725e-05	0.0015233
ENSMUSG00000002297	27214	Dbf4	protein_coding	2.93613	3.22976	4.33696	9.11459e-05	0.0015276
ENSMUSG00000020897	20877	Aurkb	protein_coding	4.81974	4.15237	4.33585	9.14616e-05	0.00152971
ENSMUSG00000026981	16181	Il1rn	protein_coding	3.80068	4.92927	4.33536	9.16009e-05	0.00152971
ENSMUSG00000093904	67952	Tomm20	protein_coding	1.20402	7.34036	4.33487	9.17412e-05	0.00152971
ENSMUSG00000053929	54151	Cyhr1	protein_coding	-1.26451	4.90013	-4.33457	9.18276e-05	0.00152971
ENSMUSG00000025157	74168	Zdhhc16	protein_coding	1.0624	5.7685	4.33408	9.19661e-05	0.00152971
ENSMUSG00000071176	234094	Arhgef10	protein_coding	-2.45079	4.51392	-4.33405	9.19746e-05	0.00152971
ENSMUSG00000064373	20363	Selenop	protein_coding	-1.7828	10.3753	-4.33356	9.21151e-05	0.0015301
ENSMUSG00000032418	17436	Me1	protein_coding	-1.40728	5.07501	-4.3329	9.2305e-05	0.0015313
ENSMUSG00000025044	20288	Msr1	protein_coding	2.07405	7.84524	4.3312	9.27941e-05	0.00153746
ENSMUSG00000056481	70445	Cd248	protein_coding	-2.02175	6.83109	-4.33027	9.30653e-05	0.00153945
ENSMUSG00000059447	231086	Hadhb	protein_coding	-1.02175	7.35961	-4.32998	9.31498e-05	0.00153945
ENSMUSG00000003746	17155	Man1a	protein_coding	-1.29103	6.48994	-4.32767	9.38225e-05	0.00154586
ENSMUSG00000041347	12061	Bdkrb1	protein_coding	7.7635	1.4198	4.3276	9.38424e-05	0.00154586
ENSMUSG00000046805	17476	Mpeg1	protein_coding	1.81854	7.21787	4.32743	9.3893e-05	0.00154586
ENSMUSG00000042489	269582	Clspn	protein_coding	5.9376	2.06522	4.3269	9.40453e-05	0.00154642
ENSMUSG00000027323	19361	Rad51	protein_coding	3.64424	3.32263	4.32558	9.44347e-05	0.00154867
ENSMUSG00000008333	20639	Snrpb2	protein_coding	1.28347	4.9849	4.32556	9.44402e-05	0.00154867
ENSMUSG00000022090	213019	Pdlim2	protein_coding	-1.33325	6.80426	-4.32523	9.45381e-05	0.00154867
ENSMUSG00000029669	269831	Tspan12	protein_coding	-1.48219	4.41086	-4.32469	9.46957e-05	0.00154931
ENSMUSG00000058715	14127	Fcer1g	protein_coding	1.13618	7.73017	4.32388	9.4934e-05	0.00155126
ENSMUSG00000025403	108037	Shmt2	protein_coding	1.71857	5.99088	4.32288	9.52312e-05	0.00155417
ENSMUSG00000015806	110391	Qdpr	protein_coding	-0.891152	6.42004	-4.3193	9.62978e-05	0.00156962
ENSMUSG00000038375	68728	Trp53inp2	protein_coding	-1.1844	6.85158	-4.31745	9.68554e-05	0.00157674
ENSMUSG00000031700	108682	Gpt2	protein_coding	-1.96264	4.21029	-4.31596	9.73046e-05	0.00158208
ENSMUSG00000020620	27404	Abca8b	protein_coding	-5.08395	0.613686	-4.31318	9.81509e-05	0.00159385
ENSMUSG00000026208	13346	Des	protein_coding	-3.57697	5.97944	-4.31275	9.82821e-05	0.001594
ENSMUSG00000030142	56619	Clec4e	protein_coding	6.49279	3.04498	4.31226	9.84314e-05	0.00159408
ENSMUSG00000055762	66656	Eef1d	protein_coding	0.84736	7.48949	4.31159	9.86362e-05	0.00159408
ENSMUSG00000035901	19347	Dennd5a	protein_coding	-1.2256	6.29864	-4.31154	9.86532e-05	0.00159408
ENSMUSG00000062031	212974	Pgghg	protein_coding	-1.80126	4.68669	-4.31098	9.88243e-05	0.00159487
ENSMUSG00000022361	22770	Zhx1	protein_coding	-1.53336	5.5024	-4.30972	9.92138e-05	0.00159918
ENSMUSG00000026547	21346	Tagln2	protein_coding	0.944796	9.44371	4.307	0.000100056	0.00161014
ENSMUSG00000034349	70099	Smc4	protein_coding	1.35945	5.97738	4.30673	0.000100141	0.00161014
ENSMUSG00000040883	235043	Tmem205	protein_coding	-1.31309	5.92677	-4.30613	0.000100327	0.00161115
ENSMUSG00000045679	217430	Pqlc3	protein_coding	-1.08247	6.18542	-4.30454	0.000100823	0.00161637
ENSMUSG00000031167	19652	Rbm3	protein_coding	1.52165	9.16564	4.3043	0.000100899	0.00161637
ENSMUSG00000001270	12709	Ckb	protein_coding	-1.39954	8.40514	-4.30308	0.000101284	0.00161986
ENSMUSG00000026254	26987	Eif4e2	protein_coding	0.949285	6.52592	4.30268	0.00010141	0.00161986
ENSMUSG00000062866	215789	Phactr2	protein_coding	-1.51258	4.73632	-4.30242	0.00010149	0.00161986
ENSMUSG00000038065	68235	Mturn	protein_coding	-4.03705	3.27918	-4.30124	0.000101864	0.00162386
ENSMUSG00000051920	239405	Rspo2	protein_coding	-4.08455	6.18961	-4.30004	0.000102244	0.00162718
ENSMUSG00000000538	216810	Tom1l2	protein_coding	-2.25114	4.96641	-4.2998	0.000102322	0.00162718
ENSMUSG00000035184	629059	Fam124a	protein_coding	-4.80218	5.53428	-4.29595	0.000103554	0.00164477
ENSMUSG00000036678	223921	Aaas	protein_coding	1.70905	4.84	4.29547	0.000103708	0.00164522
ENSMUSG00000069808	116972	Fam57a	protein_coding	1.83556	4.41214	4.29388	0.00010422	0.00165134
ENSMUSG00000071713	12983	Csf2rb	protein_coding	1.81921	5.45694	4.29314	0.000104462	0.00165212
ENSMUSG00000025473	11501	Adam8	protein_coding	6.26948	5.80424	4.29295	0.000104523	0.00165212
ENSMUSG00000022490	58200	Ppp1r1a	protein_coding	-4.6634	2.33396	-4.2917	0.00010493	0.00165462
ENSMUSG00000018796	14081	Acsl1	protein_coding	-2.8855	5.29606	-4.29168	0.000104934	0.00165462
ENSMUSG00000023905	27279	Tnfrsf12a	protein_coding	1.94545	6.59314	4.29035	0.000105369	0.00165911
ENSMUSG00000028745	12345	Capzb	protein_coding	0.733717	9.22949	4.28978	0.000105556	0.00165911
ENSMUSG00000020914	21973	Top2a	protein_coding	4.05047	5.01626	4.28965	0.000105601	0.00165911
ENSMUSG00000031399	66294	Fam3a	protein_coding	-1.15683	4.95029	-4.28852	0.000105971	0.00166293
ENSMUSG00000020363	14584	Gfpt2	protein_coding	-2.0198	8.21317	-4.28779	0.000106213	0.00166472
ENSMUSG00000041650	110821	Pcca	protein_coding	-1.92764	4.4042	-4.28696	0.000106486	0.00166701
ENSMUSG00000004264	12034	Phb2	protein_coding	0.733025	7.25732	4.28482	0.000107195	0.00167607
ENSMUSG00000069763	67888	Tmem100	protein_coding	-2.20704	5.36078	-4.28444	0.000107322	0.00167607
ENSMUSG00000021900	26363	Btd	protein_coding	-1.11607	5.31051	-4.28328	0.00010771	0.00167825
ENSMUSG00000008136	14200	Fhl2	protein_coding	3.99639	3.67893	4.28325	0.000107718	0.00167825
ENSMUSG00000038064	75677	Cldn22	protein_coding	-6.70148	-2.55691	-4.28073	0.000108567	0.00168946
ENSMUSG00000012483	68240	Rpa3	protein_coding	1.69746	4.41268	4.27988	0.000108852	0.00169188
ENSMUSG00000029379	330122	Cxcl3	protein_coding	7.09939	-0.921004	4.27885	0.000109201	0.00169527
ENSMUSG00000028036	19220	Ptgfr	protein_coding	2.43999	3.62224	4.27631	0.000110065	0.00170666
ENSMUSG00000089942	18725	Pira2	protein_coding	1.95643	4.76413	4.27499	0.000110517	0.00171163
ENSMUSG00000040747	12508	Cd53	protein_coding	1.43987	7.55875	4.27452	0.00011068	0.00171213
ENSMUSG00000033685	22228	Ucp2	protein_coding	1.07365	10.1841	4.27323	0.000111121	0.00171692
ENSMUSG00000046329	66972	Slc25a23	protein_coding	-4.45727	2.375	-4.27166	0.000111665	0.00172329
ENSMUSG00000021025	18035	Nfkbia	protein_coding	1.04307	7.46928	4.27093	0.000111919	0.00172504
ENSMUSG00000030978	20133	Rrm1	protein_coding	1.74942	5.78811	4.27012	0.000112201	0.00172504
ENSMUSG00000045613	243764	Chrm2	protein_coding	-6.90046	-1.86554	-4.26996	0.000112255	0.00172504
ENSMUSG00000022010	21807	Tsc22d1	protein_coding	1.55236	6.21036	4.26981	0.000112308	0.00172504
ENSMUSG00000026365	12628	Cfh	protein_coding	-2.0308	7.31698	-4.26877	0.00011267	0.00172858
ENSMUSG00000042462	66422	Dctpp1	protein_coding	1.51072	5.54019	4.2676	0.00011308	0.00173178
ENSMUSG00000020010	26464	Vnn3	protein_coding	-6.49701	-2.53878	-4.26742	0.000113144	0.00173178
ENSMUSG00000078429	52468	Ctdsp2	protein_coding	-0.999901	6.95625	-4.26521	0.000113923	0.00174167
ENSMUSG00000022231	20356	Sema5a	protein_coding	-3.85595	4.4768	-4.26396	0.000114363	0.00174634
ENSMUSG00000029186	67073	Pi4k2b	protein_coding	1.96455	4.08465	4.26352	0.00011452	0.00174651
ENSMUSG00000020149	19324	Rab1a	protein_coding	0.719674	7.92903	4.26318	0.000114642	0.00174651
ENSMUSG00000021585	12380	Cast	protein_coding	-0.958905	6.65486	-4.26098	0.000115425	0.00175565
ENSMUSG00000021699	238871	Pde4d	protein_coding	3.00313	1.54059	4.26074	0.00011551	0.00175565
ENSMUSG00000038900	269261	Rpl12	protein_coding	1.49414	7.79667	4.25986	0.000115827	0.00175828
ENSMUSG00000038552	64339	Fndc4	protein_coding	1.95547	4.1004	4.25951	0.000115953	0.00175828
ENSMUSG00000020538	20787	Srebf1	protein_coding	-1.49601	6.24899	-4.25851	0.000116312	0.00176169
ENSMUSG00000057137	68487	Tmem140	protein_coding	-1.39618	6.41508	-4.25797	0.000116509	0.00176262
ENSMUSG00000031808	26457	Slc27a1	protein_coding	-1.75779	6.49335	-4.25569	0.000117334	0.00177061
ENSMUSG00000030291	108098	Med21	protein_coding	1.31194	6.35917	4.25543	0.000117429	0.00177061
ENSMUSG00000061360	68479	Phf5a	protein_coding	0.95018	5.361	4.25539	0.000117444	0.00177061
ENSMUSG00000004642	20492	Slbp	protein_coding	1.0857	6.0475	4.25482	0.00011765	0.00177153
ENSMUSG00000031825	78892	Crispld2	protein_coding	2.67896	4.66167	4.25447	0.000117776	0.00177153
ENSMUSG00000003657	12308	Calb2	protein_coding	-5.57562	1.16233	-4.25392	0.00011798	0.00177256
ENSMUSG00000021814	11750	Anxa7	protein_coding	-0.718942	7.50641	-4.2532	0.000118243	0.00177445
ENSMUSG00000017493	16010	Igfbp4	protein_coding	-1.59669	9.64374	-4.25212	0.00011864	0.00177835
ENSMUSG00000021427	107513	Ssr1	protein_coding	0.809514	7.96115	4.25145	0.000118886	0.00177835
ENSMUSG00000028318	64424	Polr1e	protein_coding	2.28658	3.24155	4.25138	0.000118911	0.00177835
ENSMUSG00000058230	232906	Arhgap35	protein_coding	-1.80114	4.71189	-4.24764	0.000120297	0.00179694
ENSMUSG00000022878	11450	Adipoq	protein_coding	-3.84694	6.80202	-4.24729	0.000120429	0.00179694
ENSMUSG00000055862	71564	Izumo4	protein_coding	-3.27079	2.62255	-4.24446	0.000121486	0.00181065
ENSMUSG00000028495	20104	Rps6	protein_coding	0.931624	8.68116	4.24281	0.000122108	0.00181783
ENSMUSG00000036323	66661	Srp72	protein_coding	0.665246	6.453	4.24241	0.00012226	0.00181803
ENSMUSG00000042485	66175	Mustn1	protein_coding	-1.8052	5.80213	-4.23991	0.000123211	0.00183009
ENSMUSG00000047787	396184	Flrt1	protein_coding	-6.60899	-0.619711	-4.23948	0.000123373	0.00183041
ENSMUSG00000040795	230767	Iqcc	protein_coding	-1.15905	3.96837	-4.23567	0.000124839	0.00185005
ENSMUSG00000027506	21985	Tpd52	protein_coding	1.21029	6.4397	4.23481	0.000125172	0.00185289
ENSMUSG00000018042	109754	Cyb5r3	protein_coding	-1.31629	10.3628	-4.23173	0.000126369	0.00186552
ENSMUSG00000028755	72269	Cda	protein_coding	3.06181	1.15406	4.2316	0.000126421	0.00186552
ENSMUSG00000002017	72722	Fam98a	protein_coding	1.09828	4.59375	4.23151	0.000126454	0.00186552
ENSMUSG00000021036	20773	Sptlc2	protein_coding	0.837923	6.32448	4.22989	0.00012709	0.00187278
ENSMUSG00000039852	68703	Rere	protein_coding	-1.4153	5.21598	-4.22855	0.00012762	0.00187848
ENSMUSG00000046432	12070	Bex3	protein_coding	1.10781	5.31981	4.22773	0.000127945	0.00188014
ENSMUSG00000033885	218699	Pxk	protein_coding	0.962977	4.98769	4.22753	0.000128021	0.00188014
ENSMUSG00000021707	13361	Dhfr	protein_coding	2.27052	3.58968	4.21953	0.000131228	0.00192507
ENSMUSG00000000948	NA	NA	protein_coding	-1.79506	3.60404	-4.21798	0.000131857	0.00193212
ENSMUSG00000041431	268697	Ccnb1	protein_coding	5.87512	4.74787	4.21704	0.000132243	0.00193345
ENSMUSG00000001417	NA	NA	protein_coding	-5.88146	-3.77972	-4.2167	0.000132381	0.00193345
ENSMUSG00000021660	218490	Btf3	protein_coding	0.924603	7.53555	4.21667	0.000132391	0.00193345
ENSMUSG00000072946	77219	Ptgr2	protein_coding	-1.18938	5.41616	-4.21617	0.000132596	0.00193427
ENSMUSG00000027099	53375	Mtx2	protein_coding	0.739525	5.72272	4.21163	0.000134471	0.00195725
ENSMUSG00000031865	13191	Dctn1	protein_coding	-1.35075	6.6902	-4.21122	0.000134642	0.00195725
ENSMUSG00000020644	15902	Id2	protein_coding	1.26631	5.23513	4.21095	0.000134753	0.00195725
ENSMUSG00000006800	72043	Sulf2	protein_coding	-1.55055	6.54378	-4.21019	0.000135069	0.00195725
ENSMUSG00000032271	18113	Nnmt	protein_coding	-1.65827	6.7014	-4.20994	0.000135173	0.00195725
ENSMUSG00000055760	67242	Gemin6	protein_coding	1.6728	3.73835	4.20987	0.000135204	0.00195725
ENSMUSG00000030409	13400	Dmpk	protein_coding	-4.05407	4.41051	-4.20983	0.000135221	0.00195725
ENSMUSG00000049985	77318	Ankrd55	protein_coding	5.18788	1.87337	4.20881	0.000135648	0.00196126
ENSMUSG00000012405	66480	Rpl15	protein_coding	1.42319	7.75025	4.20793	0.000136018	0.00196221
ENSMUSG00000024782	56248	Ak3	protein_coding	-1.00146	7.19046	-4.2076	0.000136154	0.00196221
ENSMUSG00000037971	68721	1110032A03Rik	protein_coding	-1.25146	4.15459	-4.20738	0.000136247	0.00196221
ENSMUSG00000005846	66409	Rsl1d1	protein_coding	0.880919	6.28556	4.20718	0.000136332	0.00196221
ENSMUSG00000027331	51944	Knstrn	protein_coding	4.65728	3.71589	4.20686	0.000136465	0.00196221
ENSMUSG00000048582	14611	Gja3	protein_coding	-3.75684	0.591922	-4.20624	0.00013673	0.00196386
ENSMUSG00000030056	57905	Isy1	protein_coding	1.04325	5.17353	4.20429	0.000137555	0.00197354
ENSMUSG00000030287	16439	Itpr2	protein_coding	-1.27911	5.26737	-4.19919	0.000139739	0.00200266
ENSMUSG00000024990	19662	Rbp4	protein_coding	-2.37761	5.93631	-4.19819	0.000140168	0.00200662
ENSMUSG00000032826	109676	Ank2	protein_coding	-2.69728	3.61637	-4.19778	0.000140346	0.00200697
ENSMUSG00000035770	234663	Dync1li2	protein_coding	-1.30082	6.57055	-4.19656	0.000140874	0.0020123
ENSMUSG00000032397	66131	Tipin	protein_coding	1.28754	5.57427	4.19563	0.00014128	0.0020159
ENSMUSG00000020250	50493	Txnrd1	protein_coding	1.07989	5.92025	4.19498	0.000141564	0.00201775
ENSMUSG00000037735	NA	NA	protein_coding	-5.45169	2.30974	-4.19335	0.000142279	0.00202574
ENSMUSG00000067377	56496	Tspan6	protein_coding	1.86671	5.07031	4.19227	0.000142754	0.00203028
ENSMUSG00000040428	69217	Plekha4	protein_coding	-5.15096	1.90563	-4.19186	0.000142935	0.00203042
ENSMUSG00000028729	69072	Ebna1bp2	protein_coding	0.957091	6.06134	4.19154	0.000143075	0.00203042
ENSMUSG00000069301	319167	Hist1h2ag	protein_coding	6.64559	-1.08692	4.18829	0.000144517	0.00204865
ENSMUSG00000034226	228543	Rhov	protein_coding	5.7994	1.0231	4.18731	0.000144955	0.00205264
ENSMUSG00000057841	19951	Rpl32	protein_coding	1.0648	8.73096	4.18672	0.000145218	0.00205344
ENSMUSG00000064325	15245	Hhip	protein_coding	-8.11214	1.67676	-4.18647	0.000145327	0.00205344
ENSMUSG00000037411	18787	Serpine1	protein_coding	3.48301	3.83469	4.18604	0.00014552	0.00205396
ENSMUSG00000037466	104732	Tedc1	protein_coding	4.9242	2.40952	4.18243	0.000147148	0.0020747
ENSMUSG00000062382	100862446	LOC100862446	protein_coding	1.15223	9.86346	4.18162	0.000147517	0.00207766
ENSMUSG00000068290	77006	Ddrgk1	protein_coding	-0.783405	6.9945	-4.18013	0.000148195	0.00208494
ENSMUSG00000063931	18624	Pepd	protein_coding	-1.0468	7.85879	-4.17902	0.000148704	0.00208987
ENSMUSG00000095677	100040531	Dynlt1f	protein_coding	0.933852	7.00696	4.17803	0.000149157	0.00209398
ENSMUSG00000030007	12468	Cct7	protein_coding	0.767685	8.15835	4.17674	0.000149751	0.00209923
ENSMUSG00000027254	17754	Map1a	protein_coding	-1.43281	4.94292	-4.17634	0.000149937	0.00209923
ENSMUSG00000003123	16890	Lipe	protein_coding	-3.30695	5.11814	-4.17616	0.00015002	0.00209923
ENSMUSG00000074656	67204	Eif2s2	protein_coding	1.13247	6.55654	4.17583	0.000150175	0.00209923
ENSMUSG00000017404	19921	Rpl19	protein_coding	0.928758	9.2202	4.17454	0.00015077	0.0021035
ENSMUSG00000035351	69736	Nup37	protein_coding	1.54928	4.3135	4.17436	0.000150856	0.0021035
ENSMUSG00000018740	71998	Slc25a35	protein_coding	-3.29145	3.027	-4.17413	0.000150964	0.0021035
ENSMUSG00000012889	244550	Podnl1	protein_coding	6.37553	1.78859	4.17274	0.000151608	0.00211023
ENSMUSG00000036644	76795	Tbc1d9b	protein_coding	-1.41306	6.63269	-4.17129	0.000152289	0.00211745
ENSMUSG00000031266	11605	Gla	protein_coding	2.3554	4.78077	4.17065	0.000152588	0.00211935
ENSMUSG00000020415	30939	Pttg1	protein_coding	3.70526	4.75933	4.1692	0.000153269	0.00212655
ENSMUSG00000021614	13003	Vcan	protein_coding	1.73693	6.31885	4.16813	0.00015378	0.00212997
ENSMUSG00000060591	80876	Ifitm2	protein_coding	0.684214	9.31523	4.16799	0.000153842	0.00212997
ENSMUSG00000074677	100038947	LOC100038947	protein_coding	4.96513	1.87898	4.16707	0.000154279	0.00213376
ENSMUSG00000024725	20409	Ostf1	protein_coding	0.744201	8.40434	4.16656	0.000154522	0.00213486
ENSMUSG00000034936	80981	Arl4d	protein_coding	-5.26468	2.37372	-4.1658	0.000154885	0.00213584
ENSMUSG00000062929	12632	Cfl2	protein_coding	-1.26627	5.41747	-4.16544	0.000155058	0.00213584
ENSMUSG00000037361	66055	Sf3b6	protein_coding	1.05435	6.40489	4.16538	0.000155084	0.00213584
ENSMUSG00000006585	67177	Cdt1	protein_coding	2.77685	4.13044	4.16107	0.000157154	0.00216207
ENSMUSG00000025616	74112	Usp16	protein_coding	0.824039	5.22464	4.15821	0.000158546	0.00217524
ENSMUSG00000048040	76976	Arxes2	protein_coding	-3.07523	4.19635	-4.15787	0.000158712	0.00217524
ENSMUSG00000032122	56857	Slc37a2	protein_coding	2.28234	6.38874	4.15757	0.000158856	0.00217524
ENSMUSG00000024164	12266	C3	protein_coding	-2.96314	6.65479	-4.15721	0.000159033	0.00217524
ENSMUSG00000036817	77053	Sun1	protein_coding	-1.34056	5.39791	-4.15694	0.000159166	0.00217524
ENSMUSG00000019124	69938	Scrn1	protein_coding	-4.91074	3.91908	-4.15676	0.000159255	0.00217524
ENSMUSG00000021646	78038	Mccc2	protein_coding	-1.85144	3.90283	-4.15671	0.000159278	0.00217524
ENSMUSG00000039485	72480	Tspyl4	protein_coding	-3.44738	2.40111	-4.1548	0.000160219	0.00218581
ENSMUSG00000029076	20318	Sdf4	protein_coding	-0.716348	8.54369	-4.15439	0.000160417	0.00218622
ENSMUSG00000030346	19362	Rad51ap1	protein_coding	4.77817	2.16335	4.1516	0.000161802	0.0022028
ENSMUSG00000061981	14252	Flot2	protein_coding	-1.14604	7.13034	-4.1507	0.000162249	0.00220541
ENSMUSG00000034647	106585	Ankrd12	protein_coding	-1.45987	5.19028	-4.15054	0.000162331	0.00220541
ENSMUSG00000038160	11793	Atg5	protein_coding	0.731699	5.97051	4.14837	0.000163417	0.00221598
ENSMUSG00000026043	12825	Col3a1	protein_coding	1.98958	12.8137	4.14831	0.000163449	0.00221598
ENSMUSG00000022707	74185	Gbe1	protein_coding	-1.47013	4.02566	-4.1478	0.000163703	0.00221713
ENSMUSG00000019768	13982	Esr1	protein_coding	-5.76976	2.75645	-4.14557	0.000164829	0.00223006
ENSMUSG00000031883	12354	Car7	protein_coding	-7.93981	0.389565	-4.14465	0.000165297	0.00223408
ENSMUSG00000038156	233744	Spon1	protein_coding	-1.8429	5.32034	-4.14392	0.000165668	0.00223677
ENSMUSG00000048752	235631	Prss50	protein_coding	6.18531	-1.34776	4.1433	0.000165982	0.0022387
ENSMUSG00000028741	69902	Mrto4	protein_coding	0.96775	5.17948	4.14168	0.000166814	0.00224759
ENSMUSG00000038844	16558	Kif16b	protein_coding	-1.53404	4.23624	-4.14035	0.000167496	0.00225446
ENSMUSG00000038520	233204	Tbc1d17	protein_coding	-1.00049	6.26216	-4.13924	0.000168066	0.0022598
ENSMUSG00000015134	56847	Aldh1a3	protein_coding	-6.51135	5.91265	-4.13826	0.000168574	0.00226128
ENSMUSG00000029836	12417	Cbx3	protein_coding	0.919771	5.66759	4.13809	0.000168663	0.00226128
ENSMUSG00000079215	269704	Zfp664	protein_coding	-1.30475	5.50377	-4.13802	0.000168696	0.00226128
ENSMUSG00000015671	19166	Psma2	protein_coding	0.90717	8.24212	4.13639	0.000169545	0.00226637
ENSMUSG00000037613	79201	Tnfrsf23	protein_coding	2.30839	4.22299	4.13621	0.000169637	0.00226637
ENSMUSG00000029552	21753	Tes	protein_coding	1.45699	5.44576	4.1359	0.000169799	0.00226637
ENSMUSG00000095788	320832	Sirpb1a	protein_coding	6.94755	1.77564	4.13543	0.000170045	0.00226637
ENSMUSG00000027763	56758	Mbnl1	protein_coding	-0.981299	7.48755	-4.13507	0.000170232	0.00226637
ENSMUSG00000001510	13393	Dlx3	protein_coding	-2.57224	4.8576	-4.13504	0.000170248	0.00226637
ENSMUSG00000031585	68153	Gtf2e2	protein_coding	1.25088	5.23081	4.13496	0.00017029	0.00226637
ENSMUSG00000059070	19899	Rpl18	protein_coding	0.95207	8.63615	4.13299	0.000171323	0.0022778
ENSMUSG00000026664	16922	Phyh	protein_coding	-1.04029	6.46541	-4.13032	0.000172737	0.00229426
ENSMUSG00000022752	28185	Tomm70a	protein_coding	1.03394	5.9879	4.12441	0.000175897	0.00233193
ENSMUSG00000032218	12442	Ccnb2	protein_coding	4.16256	4.88036	4.12435	0.000175931	0.00233193
ENSMUSG00000020532	107476	Acaca	protein_coding	-2.53233	4.40974	-4.12398	0.000176126	0.00233215
ENSMUSG00000035443	77862	Thyn1	protein_coding	1.20697	4.82842	4.12346	0.00017641	0.00233354
ENSMUSG00000028343	76299	Erp44	protein_coding	0.881753	6.62483	4.12215	0.000177122	0.00233983
ENSMUSG00000048142	269642	Nat8l	protein_coding	-6.83794	-0.489035	-4.12184	0.000177291	0.00233983
ENSMUSG00000014077	56398	Chp1	protein_coding	-1.19816	7.02467	-4.12148	0.000177484	0.00233983
ENSMUSG00000022584	100041546	Ly6c2	protein_coding	-2.15702	6.48301	-4.12126	0.000177602	0.00233983
ENSMUSG00000050410	106795	Tcf19	protein_coding	2.94217	4.60303	4.11935	0.000178648	0.00235123
ENSMUSG00000024037	57773	Wdr4	protein_coding	1.43317	4.71615	4.11863	0.000179044	0.00235408
ENSMUSG00000029401	80291	Rilpl2	protein_coding	0.889809	5.72113	4.11767	0.000179569	0.00235664
ENSMUSG00000021692	66254	Dimt1	protein_coding	1.81136	3.39386	4.11762	0.0001796	0.00235664
ENSMUSG00000008683	267019	Rps15a	protein_coding	1.42341	7.41131	4.11642	0.000180259	0.00236292
ENSMUSG00000025758	20873	Plk4	protein_coding	2.09432	3.65936	4.11537	0.000180841	0.00236817
ENSMUSG00000022841	11773	Ap2m1	protein_coding	0.688895	9.35343	4.11457	0.000181287	0.00237162
ENSMUSG00000047832	71963	Cdca4	protein_coding	1.32395	4.63689	4.11249	0.000182445	0.00238438
ENSMUSG00000026837	12831	Col5a1	protein_coding	2.34135	9.30541	4.11134	0.000183093	0.00239046
ENSMUSG00000040618	74551	Pck2	protein_coding	0.947462	5.90704	4.10903	0.000184392	0.00240502
ENSMUSG00000031626	234214	Sorbs2	protein_coding	-2.57383	4.3986	-4.10671	0.000185705	0.00241972
ENSMUSG00000022247	67832	Brix1	protein_coding	1.10493	5.54967	4.10637	0.000185899	0.00241984
ENSMUSG00000038398	67031	Upf3a	protein_coding	-0.941688	5.36874	-4.10481	0.000186794	0.00242906
ENSMUSG00000047180	214854	Neurl3	protein_coding	2.1346	4.23651	4.10129	0.000188819	0.00245296
ENSMUSG00000015354	76477	Pcolce2	protein_coding	-1.78067	6.02911	-4.10002	0.000189551	0.00246002
ENSMUSG00000025746	16193	Il6	protein_coding	8.24889	-0.776944	4.09742	0.000191066	0.00247722
ENSMUSG00000028082	27059	Sh3d19	protein_coding	-1.59262	4.944	-4.0954	0.000192251	0.0024896
ENSMUSG00000037706	12520	Cd81	protein_coding	-0.773317	8.68405	-4.09484	0.000192582	0.0024896
ENSMUSG00000028832	16765	Stmn1	protein_coding	2.31114	5.49609	4.09482	0.000192593	0.0024896
ENSMUSG00000033577	17920	Myo6	protein_coding	-2.22092	4.36832	-4.09442	0.000192828	0.00249017
ENSMUSG00000025487	23997	Psmd13	protein_coding	0.793573	7.54506	4.09358	0.00019333	0.00249418
ENSMUSG00000002885	26364	Adgre5	protein_coding	-1.7964	7.30795	-4.09225	0.000194114	0.0025011
ENSMUSG00000031754	68219	Nudt21	protein_coding	1.141	4.91994	4.09203	0.000194249	0.0025011
ENSMUSG00000000730	54427	Dnmt3l	protein_coding	2.83482	2.26016	4.09163	0.000194484	0.00250165
ENSMUSG00000068749	26442	Psma5	protein_coding	0.800768	7.3282	4.08818	0.000196548	0.00252405
ENSMUSG00000031451	14456	Gas6	protein_coding	-1.65821	8.31091	-4.08802	0.000196643	0.00252405
ENSMUSG00000021982	71891	Cdadc1	protein_coding	-1.68912	4.07355	-4.08775	0.000196805	0.00252405
ENSMUSG00000042821	20613	Snai1	protein_coding	3.7545	4.01784	4.08607	0.000197821	0.00253459
ENSMUSG00000041617	72315	Ccdc74a	protein_coding	-4.41825	0.67102	-4.08349	0.000199388	0.00255072
ENSMUSG00000005397	18073	Nid1	protein_coding	-1.28392	6.31464	-4.08312	0.000199613	0.00255072
ENSMUSG00000024713	18552	Pcsk5	protein_coding	2.99939	4.60085	4.08276	0.000199836	0.00255072
ENSMUSG00000036879	102093	Phkb	protein_coding	-1.49549	4.63997	-4.08272	0.000199861	0.00255072
ENSMUSG00000024659	16952	Anxa1	protein_coding	-0.905515	10.8773	-4.08231	0.000200112	0.00255143
ENSMUSG00000013622	381629	Atraid	protein_coding	-0.832536	7.20973	-4.08195	0.000200332	0.00255155
ENSMUSG00000043998	217664	Mgat2	protein_coding	1.06076	7.52426	4.08165	0.000200512	0.00255155
ENSMUSG00000039952	13138	Dag1	protein_coding	-1.33899	6.29583	-4.07914	0.000202061	0.00256866
ENSMUSG00000027187	12359	Cat	protein_coding	-1.33821	7.18677	-4.07883	0.000202251	0.00256866
ENSMUSG00000025512	68038	Chid1	protein_coding	0.787235	5.83441	4.07551	0.000204311	0.00259231
ENSMUSG00000018340	11749	Anxa6	protein_coding	-1.05067	8.09294	-4.07496	0.000204656	0.00259416
ENSMUSG00000024076	74199	Vit	protein_coding	-4.9664	0.254624	-4.07415	0.000205168	0.00259813
ENSMUSG00000053291	19342	Rab4b	protein_coding	0.702766	6.19071	4.07286	0.000205976	0.00260447
ENSMUSG00000045103	13405	Dmd	protein_coding	-4.0882	3.91385	-4.07271	0.000206067	0.00260447
ENSMUSG00000005481	68278	Ddx39	protein_coding	1.36405	6.68526	4.07229	0.000206336	0.00260534
ENSMUSG00000029371	20311	Cxcl5	protein_coding	10.3698	0.205838	4.07164	0.000206744	0.00260621
ENSMUSG00000033444	74392	Specc1l	protein_coding	-1.9382	4.68155	-4.07155	0.000206804	0.00260621
ENSMUSG00000053113	12702	Socs3	protein_coding	1.73843	5.98932	4.06945	0.000208131	0.00262041
ENSMUSG00000032420	23959	Nt5e	protein_coding	2.16646	5.59852	4.06667	0.000209909	0.00263794
ENSMUSG00000060063	11690	Alox5ap	protein_coding	1.31847	7.72769	4.06664	0.000209928	0.00263794
ENSMUSG00000048578	109154	Mlec	protein_coding	0.692074	7.66117	4.06592	0.000210388	0.00264118
ENSMUSG00000012187	68393	Mogat1	protein_coding	-6.87029	-2.4911	-4.06469	0.000211178	0.00264562
ENSMUSG00000030062	103963	Rpn1	protein_coding	0.910968	8.49029	4.06459	0.000211247	0.00264562
ENSMUSG00000022440	72709	C1qtnf6	protein_coding	3.79878	4.99603	4.06443	0.00021135	0.00264562
ENSMUSG00000025804	12768	Ccr1	protein_coding	2.02846	6.54795	4.06398	0.000211641	0.0026463
ENSMUSG00000016664	23970	Pacsin2	protein_coding	-1.10161	7.02826	-4.06372	0.000211809	0.0026463
ENSMUSG00000003955	70186	Fam162a	protein_coding	1.31905	6.45536	4.06138	0.000213326	0.00266047
ENSMUSG00000029432	14467	Nipsnap2	protein_coding	-0.982891	6.13226	-4.06134	0.000213351	0.00266047
ENSMUSG00000035505	231430	Cox18	protein_coding	1.12005	4.51846	4.06094	0.000213611	0.00266117
ENSMUSG00000032301	26441	Psma4	protein_coding	0.726816	7.20261	4.05562	0.000217109	0.00270158
ENSMUSG00000007050	27756	Lsm2	protein_coding	1.20716	4.46015	4.05525	0.000217357	0.00270158
ENSMUSG00000005882	56046	Uqcc1	protein_coding	-1.24865	4.21453	-4.05507	0.000217476	0.00270158
ENSMUSG00000074797	16434	Itpa	protein_coding	1.09551	4.35516	4.05465	0.000217753	0.0027021
ENSMUSG00000037628	72391	Cdkn3	protein_coding	4.39887	2.79765	4.05438	0.000217931	0.0027021
ENSMUSG00000034880	94065	Mrpl34	protein_coding	1.02851	5.26408	4.05208	0.000219466	0.00271855
ENSMUSG00000025161	80879	Slc16a3	protein_coding	2.1362	5.85353	4.04997	0.000220886	0.00273354
ENSMUSG00000063698	94281	Sfxn4	protein_coding	-4.47586	0.834108	-4.04792	0.000222273	0.0027481
ENSMUSG00000039361	233489	Picalm	protein_coding	1.03841	6.27144	4.04583	0.000223689	0.002763
ENSMUSG00000053119	66700	Chmp3	protein_coding	-0.872225	7.79449	-4.0402	0.000227561	0.00280817
ENSMUSG00000022040	13850	Ephx2	protein_coding	-3.92829	4.2876	-4.03831	0.000228877	0.00282174
ENSMUSG00000051256	67767	Jagn1	protein_coding	0.974689	5.50711	4.03752	0.000229433	0.00282592
ENSMUSG00000021775	353187	Nr1d2	protein_coding	-1.4818	5.6661	-4.03701	0.000229788	0.00282763
ENSMUSG00000059552	22059	Trp53	protein_coding	1.08491	5.72632	4.0364	0.000230216	0.00283022
ENSMUSG00000038119	57810	Cdon	protein_coding	-1.97535	5.07307	-4.03579	0.000230644	0.00283282
ENSMUSG00000028587	18392	Orc1	protein_coding	6.82016	0.286362	4.03508	0.000231145	0.0028363
ENSMUSG00000033526	327655	Ppip5k1	protein_coding	-1.94254	3.85444	-4.03355	0.000232218	0.0028468
ENSMUSG00000025724	56529	Sec11a	protein_coding	0.836337	6.88582	4.03323	0.000232449	0.00284695
ENSMUSG00000053411	52609	Cbx7	protein_coding	-4.39897	0.448016	-4.03289	0.000232687	0.0028472
ENSMUSG00000024696	107321	Lpxn	protein_coding	1.85882	5.54393	4.03257	0.000232914	0.00284731
ENSMUSG00000024007	68816	Ppil1	protein_coding	1.00944	5.84369	4.03167	0.000233558	0.00285251
ENSMUSG00000026568	70456	Mpc2	protein_coding	-0.995294	6.92808	-4.0311	0.000233957	0.00285472
ENSMUSG00000028223	67460	Decr1	protein_coding	-1.07954	5.56677	-4.0281	0.000236104	0.00287822
ENSMUSG00000054200	107221	Ffar4	protein_coding	-6.69107	0.495853	-4.02689	0.000236976	0.00288615
ENSMUSG00000027204	14118	Fbn1	protein_coding	1.96116	7.32579	4.02346	0.000239469	0.0029138
ENSMUSG00000044986	22117	Tst	protein_coding	-5.84328	3.20027	-4.02262	0.000240076	0.00291846
ENSMUSG00000031119	14735	Gpc4	protein_coding	-1.27594	4.48439	-4.02207	0.000240481	0.00292067
ENSMUSG00000034898	70598	Filip1	protein_coding	-4.68089	2.81479	-4.02166	0.000240784	0.00292132
ENSMUSG00000024583	53382	Txnl1	protein_coding	0.864711	7.04161	4.02139	0.000240982	0.00292132
ENSMUSG00000028104	69870	Polr3gl	protein_coding	-1.15213	4.30649	-4.02096	0.000241292	0.00292237
ENSMUSG00000003882	16197	Il7r	protein_coding	4.25501	2.833	4.01824	0.0002433	0.00294395
ENSMUSG00000024397	11629	Aif1	protein_coding	1.31913	5.36838	4.01587	0.00024506	0.00296251
ENSMUSG00000039953	65945	Clstn1	protein_coding	-1.41416	5.2139	-4.01381	0.000246603	0.0029784
ENSMUSG00000020788	53313	Atp2a3	protein_coding	-2.18915	5.31836	-4.01241	0.000247655	0.00298834
ENSMUSG00000036992	56488	Nxt1	protein_coding	1.10845	5.25323	4.01158	0.000248275	0.00299014
ENSMUSG00000021072	72736	Tmx1	protein_coding	0.875321	6.33541	4.01138	0.000248431	0.00299014
ENSMUSG00000022174	13135	Dad1	protein_coding	0.822298	8.17979	4.0113	0.000248491	0.00299014
ENSMUSG00000048249	77128	Crebrf	protein_coding	-2.43227	4.4944	-4.01021	0.00024931	0.0029955
ENSMUSG00000020116	66249	Pno1	protein_coding	1.06052	5.27421	4.0101	0.000249396	0.0029955
ENSMUSG00000034883	69706	Lrr1	protein_coding	5.34903	0.0438102	4.0097	0.000249702	0.00299643
ENSMUSG00000037474	76843	Dtl	protein_coding	5.69227	2.4178	4.00864	0.000250503	0.00300328
ENSMUSG00000062515	11770	Fabp4	protein_coding	-2.61217	9.68608	-4.00824	0.000250815	0.00300425
ENSMUSG00000026271	64095	Gpr35	protein_coding	5.02444	1.85809	4.00748	0.000251389	0.00300837
ENSMUSG00000073460	240023	Pnldc1	protein_coding	-6.03663	-3.24011	-4.00622	0.000252359	0.00301722
ENSMUSG00000045007	103768	Tubg2	protein_coding	-3.37912	2.88301	-4.00464	0.000253572	0.00302894
ENSMUSG00000061787	20068	Rps17	protein_coding	1.17483	8.30674	4.00267	0.000255092	0.00304431
ENSMUSG00000073411	14964	H2-D1	protein_coding	-0.938161	11.2798	-4.00075	0.000256586	0.00305935
ENSMUSG00000018677	68066	Slc25a39	protein_coding	1.36459	8.43728	3.99965	0.000257447	0.00306681
ENSMUSG00000030188	66441	Magohb	protein_coding	1.4231	2.38635	3.99806	0.000258693	0.00307884
ENSMUSG00000026888	50915	Grb14	protein_coding	-2.83775	2.81414	-3.99661	0.000259828	0.00308714
ENSMUSG00000010461	14051	Eya4	protein_coding	-2.99621	1.86387	-3.99657	0.000259863	0.00308714
ENSMUSG00000024960	18797	Plcb3	protein_coding	-1.52386	5.71483	-3.9948	0.000261264	0.00310091
ENSMUSG00000009905	70750	Kdsr	protein_coding	-1.11124	5.28468	-3.9945	0.000261497	0.00310091
ENSMUSG00000074183	14857	Gsta1	protein_coding	7.14874	-1.54685	3.99044	0.000264741	0.00313384
ENSMUSG00000079658	67923	Eloc	protein_coding	1.29247	5.53281	3.99043	0.000264754	0.00313384
ENSMUSG00000055782	26874	Abcd2	protein_coding	-3.15983	4.03561	-3.98877	0.000266087	0.00314618
ENSMUSG00000022951	54720	Rcan1	protein_coding	1.70944	7.01507	3.98853	0.000266278	0.00314618
ENSMUSG00000039985	56306	Sinhcaf	protein_coding	2.38492	3.38583	3.98815	0.000266593	0.00314705
ENSMUSG00000050107	14841	Haspin	protein_coding	5.09938	1.94649	3.98491	0.000269224	0.00317524
ENSMUSG00000078348	66125	Sf3b5	protein_coding	1.01598	7.42996	3.98457	0.000269498	0.00317561
ENSMUSG00000050493	230766	Fam167b	protein_coding	1.95586	3.28416	3.98389	0.000270058	0.00317618
ENSMUSG00000002409	13549	Dyrk1b	protein_coding	-2.74284	2.86241	-3.98376	0.00027016	0.00317618
ENSMUSG00000039153	12393	Runx2	protein_coding	2.96267	2.86248	3.98362	0.000270277	0.00317618
ENSMUSG00000029428	13852	Stx2	protein_coding	-1.46379	6.07731	-3.98267	0.000271062	0.00318254
ENSMUSG00000018923	66172	Med11	protein_coding	1.00783	4.75202	3.98202	0.000271596	0.00318594
ENSMUSG00000053510	230598	Nrd1	protein_coding	-0.998911	7.02539	-3.98138	0.00027212	0.00318923
ENSMUSG00000027076	30059	Timm10	protein_coding	1.20469	4.24935	3.97924	0.000273895	0.00320715
ENSMUSG00000022091	20410	Sorbs3	protein_coding	-1.53366	5.81044	-3.97839	0.000274601	0.00321118
ENSMUSG00000032702	107351	Kank1	protein_coding	-3.8043	3.73019	-3.97815	0.000274796	0.00321118
ENSMUSG00000036103	140792	Colec12	protein_coding	-1.33275	8.71002	-3.97793	0.000274977	0.00321118
ENSMUSG00000014856	66320	Tmem208	protein_coding	0.984792	6.73595	3.97468	0.000277707	0.00324016
ENSMUSG00000063480	20826	Snu13	protein_coding	0.812006	6.94983	3.97408	0.000278212	0.00324316
ENSMUSG00000031380	14205	Vegfd	protein_coding	-2.14424	2.76112	-3.97022	0.000281478	0.00327831
ENSMUSG00000038722	231889	Bud31	protein_coding	0.786251	6.34427	3.96747	0.000283839	0.00330285
ENSMUSG00000030677	110033	Kif22	protein_coding	2.80144	4.6417	3.96622	0.000284917	0.00331244
ENSMUSG00000026421	13007	Csrp1	protein_coding	0.827242	6.13028	3.96569	0.000285367	0.00331472
ENSMUSG00000073599	68545	Ecscr	protein_coding	1.93149	5.28076	3.96434	0.000286537	0.00332535
ENSMUSG00000035847	15931	Ids	protein_coding	-1.33395	5.28136	-3.96264	0.000288019	0.00333897
ENSMUSG00000066551	15289	Hmgb1	protein_coding	0.735979	8.6302	3.96241	0.000288221	0.00333897
ENSMUSG00000018583	27041	G3bp1	protein_coding	0.890432	7.5042	3.96	0.000290325	0.00335769
ENSMUSG00000000440	19016	Pparg	protein_coding	-2.45963	4.06449	-3.95997	0.000290351	0.00335769
ENSMUSG00000079641	67248	Rpl39	protein_coding	1.74399	7.63137	3.95947	0.000290795	0.00335928
ENSMUSG00000022641	70508	Bbx	protein_coding	-1.33619	5.35159	-3.95918	0.000291054	0.00335928
ENSMUSG00000022292	382985	Rrm2b	protein_coding	-1.98192	3.08105	-3.95882	0.000291363	0.00335928
ENSMUSG00000034341	22378	Wbp2	protein_coding	-0.909222	6.73797	-3.95853	0.000291623	0.00335928
ENSMUSG00000039234	69608	Sec24d	protein_coding	0.974637	6.80645	3.95836	0.000291775	0.00335928
ENSMUSG00000025439	12729	Clns1a	protein_coding	0.780771	6.67461	3.95791	0.000292171	0.00336087
ENSMUSG00000070436	12406	Serpinh1	protein_coding	2.132	7.11817	3.95586	0.000293989	0.0033788
ENSMUSG00000015932	56431	Dstn	protein_coding	-0.744412	8.8917	-3.95535	0.000294442	0.00338104
ENSMUSG00000029123	64293	Stk32b	protein_coding	-7.22489	0.684349	-3.95453	0.000295177	0.00338649
ENSMUSG00000026228	15559	Htr2b	protein_coding	5.38637	2.83082	3.95378	0.00029584	0.00339112
ENSMUSG00000031629	71876	Cenpu	protein_coding	4.04479	1.73841	3.95105	0.000298299	0.00341466
ENSMUSG00000027496	20878	Aurka	protein_coding	5.07786	3.85114	3.95092	0.000298417	0.00341466
ENSMUSG00000021714	60411	Cenpk	protein_coding	3.82995	1.73195	3.94773	0.000301311	0.00344476
ENSMUSG00000027452	68738	Acss1	protein_coding	-4.31862	3.22997	-3.94706	0.000301917	0.00344867
ENSMUSG00000025150	12409	Cbr2	protein_coding	-1.70199	8.63762	-3.94658	0.00030236	0.00345071
ENSMUSG00000028029	13722	Aimp1	protein_coding	0.927421	5.5575	3.94235	0.000306246	0.00349107
ENSMUSG00000049130	12273	C5ar1	protein_coding	1.82313	6.39137	3.94215	0.000306431	0.00349107
ENSMUSG00000045128	76808	Rpl18a	protein_coding	0.94976	10.1661	3.94126	0.000307261	0.00349569
ENSMUSG00000043613	17392	Mmp3	protein_coding	3.62455	4.8541	3.94114	0.000307372	0.00349569
ENSMUSG00000074781	93765	Ube2n	protein_coding	0.734325	7.06351	3.93988	0.000308543	0.00350595
ENSMUSG00000029661	12843	Col1a2	protein_coding	2.29447	11.1976	3.93954	0.000308857	0.00350647
ENSMUSG00000024732	108673	Ccdc86	protein_coding	1.29416	4.74195	3.93864	0.0003097	0.00351298
ENSMUSG00000073468	106489	Sft2d1	protein_coding	1.38437	6.05159	3.93652	0.000311689	0.00353013
ENSMUSG00000040987	243864	Mill2	protein_coding	-5.85372	-0.98913	-3.93645	0.000311753	0.00353013
ENSMUSG00000000555	16402	Itga5	protein_coding	1.95426	6.77917	3.93578	0.000312385	0.00353423
ENSMUSG00000038236	15404	Hoxa7	protein_coding	-2.43731	3.31965	-3.93516	0.000312975	0.00353783
ENSMUSG00000027896	229699	Slc16a4	protein_coding	6.72742	1.24097	3.93483	0.000313285	0.00353827
ENSMUSG00000019528	27357	Gyg	protein_coding	-1.25429	6.55703	-3.93442	0.000313674	0.00353961
ENSMUSG00000019139	71780	Isyna1	protein_coding	1.34075	5.732	3.93402	0.000314054	0.00354083
ENSMUSG00000040824	107686	Snrpd2	protein_coding	1.28021	6.65753	3.932	0.000315975	0.00355942
ENSMUSG00000013419	270210	Zfp651	protein_coding	-2.07882	4.46554	-3.93016	0.000317728	0.00357455
ENSMUSG00000002289	57875	Angptl4	protein_coding	1.27997	7.60145	3.93002	0.000317865	0.00357455
ENSMUSG00000068742	12953	Cry2	protein_coding	-2.81034	4.87488	-3.92744	0.000320351	0.0035994
ENSMUSG00000062797	67669	Hikeshi	protein_coding	0.91836	5.9464	3.92696	0.000320819	0.00360156
ENSMUSG00000015002	76740	Efr3a	protein_coding	-0.885385	6.64141	-3.92631	0.000321448	0.00360537
ENSMUSG00000022131	58245	Gpr180	protein_coding	1.23662	5.71681	3.92604	0.000321711	0.00360537
ENSMUSG00000051107	NA	NA	protein_coding	-5.78655	-1.0221	-3.92486	0.000322852	0.00361245
ENSMUSG00000069769	76626	Msi2	protein_coding	-2.21774	2.72235	-3.92482	0.000322896	0.00361245
ENSMUSG00000027555	71934	Car13	protein_coding	1.40199	4.44346	3.92182	0.000325832	0.00364217
ENSMUSG00000031652	80750	N4bp1	protein_coding	1.18066	4.28358	3.92102	0.000326615	0.0036478
ENSMUSG00000009013	56455	Dynll1	protein_coding	0.821013	8.64462	3.91993	0.000327694	0.00365673
ENSMUSG00000027792	12038	Bche	protein_coding	-6.67779	0.364106	-3.91894	0.000328676	0.00366455
ENSMUSG00000071415	65019	Rpl23	protein_coding	1.02528	7.88662	3.91588	0.000331713	0.00369526
ENSMUSG00000024766	381236	Lipo3	protein_coding	-1.16634	5.25351	-3.91146	0.000336166	0.00374167
ENSMUSG00000030930	77590	Chst15	protein_coding	-2.92195	4.11391	-3.9099	0.000337748	0.00375608
ENSMUSG00000033294	100608	Noc4l	protein_coding	1.35108	4.59666	3.90752	0.000340177	0.00377987
ENSMUSG00000016559	15081	H3f3b	protein_coding	0.720512	9.22478	3.90716	0.000340548	0.00378078
ENSMUSG00000029551	66506	Psmg3	protein_coding	1.06155	4.81855	3.90629	0.000341439	0.00378579
ENSMUSG00000024379	53603	Tslp	protein_coding	-4.79612	-0.233478	-3.90602	0.000341719	0.00378579
ENSMUSG00000025362	27370	Rps26	protein_coding	1.35555	7.30042	3.90588	0.000341869	0.00378579
ENSMUSG00000021280	74190	Exoc3l4	protein_coding	2.49349	2.91654	3.90446	0.000343324	0.00379868
ENSMUSG00000069682	NA	NA	protein_coding	1.70827	5.96815	3.90203	0.000345855	0.00382047
ENSMUSG00000056962	107817	Jmjd6	protein_coding	1.08853	4.81557	3.902	0.000345879	0.00382047
ENSMUSG00000054428	11983	Atpif1	protein_coding	1.03703	7.65448	3.89983	0.000348154	0.00384028
ENSMUSG00000089847	14356	Timm10b	protein_coding	0.904774	6.52536	3.89972	0.000348261	0.00384028
ENSMUSG00000042367	14620	Gjb3	protein_coding	9.20618	-0.728154	3.89896	0.000349063	0.00384588
ENSMUSG00000026857	66617	Ntmt1	protein_coding	0.929467	5.79618	3.89832	0.000349734	0.00385002
ENSMUSG00000020973	109065	Dnaaf2	protein_coding	1.48067	4.58099	3.89764	0.000350449	0.00385464
ENSMUSG00000032332	12816	Col12a1	protein_coding	6.22179	5.45265	3.89644	0.000351717	0.00386533
ENSMUSG00000029580	11461	Actb	protein_coding	0.920716	11.4741	3.89616	0.000352013	0.00386533
ENSMUSG00000018566	20528	Slc2a4	protein_coding	-5.91341	2.20627	-3.89581	0.000352391	0.00386623
ENSMUSG00000052369	380967	Tmem106c	protein_coding	-1.19725	5.08395	-3.89306	0.000355312	0.00389345
ENSMUSG00000050335	16854	Lgals3	protein_coding	1.19366	10.6159	3.89287	0.00035552	0.00389345
ENSMUSG00000049751	66483	Rpl36al	protein_coding	1.11159	7.59527	3.89264	0.000355766	0.00389345
ENSMUSG00000055430	58243	Nap1l5	protein_coding	-5.38381	-1.40964	-3.89148	0.000357009	0.00390377
ENSMUSG00000004451	64143	Ralb	protein_coding	0.75304	6.91647	3.89115	0.000357363	0.00390438
ENSMUSG00000008226	74616	Scrn3	protein_coding	-1.84235	3.81304	-3.88748	0.000361332	0.00394444
ENSMUSG00000005373	58805	Mlxipl	protein_coding	-6.22153	-1.22368	-3.88667	0.000362205	0.00395067
ENSMUSG00000026355	17219	Mcm6	protein_coding	2.42444	5.83596	3.88626	0.000362656	0.0039512
ENSMUSG00000020098	13180	Pcbd1	protein_coding	-3.84725	3.24445	-3.88607	0.000362859	0.0039512
ENSMUSG00000029135	14284	Fosl2	protein_coding	1.71885	4.45571	3.88492	0.000364124	0.00396019
ENSMUSG00000091938	100039789	Gm12407	protein_coding	-4.19831	-1.00206	-3.8845	0.000364584	0.00396019
ENSMUSG00000021963	20220	Sap18	protein_coding	-0.924827	5.96896	-3.88449	0.000364595	0.00396019
ENSMUSG00000010110	56389	Stx5a	protein_coding	0.804343	6.20457	3.88375	0.000365402	0.0039645
ENSMUSG00000035021	217578	Baz1a	protein_coding	1.52517	4.01817	3.88357	0.000365599	0.0039645
ENSMUSG00000040820	110948	Hlcs	protein_coding	-3.54964	1.97048	-3.88229	0.000367009	0.00397488
ENSMUSG00000032786	11655	Alas1	protein_coding	-1.83482	5.72649	-3.88215	0.000367165	0.00397488
ENSMUSG00000073418	12268	C4b	protein_coding	-2.85371	7.09741	-3.88152	0.00036786	0.0039791
ENSMUSG00000026094	98267	Stk17b	protein_coding	1.6351	5.06184	3.88106	0.000368369	0.00398131
ENSMUSG00000050029	72065	Rap2c	protein_coding	1.35031	4.49438	3.87829	0.000371441	0.00400916
ENSMUSG00000046733	232431	Gprc5a	protein_coding	-2.35931	3.54209	-3.87819	0.00037156	0.00400916
ENSMUSG00000078193	NA	NA	protein_coding	0.985142	7.03465	3.87727	0.000372586	0.00401691
ENSMUSG00000028597	67305	Gpx7	protein_coding	1.26305	7.06172	3.874	0.000376264	0.00405027
ENSMUSG00000020277	18641	Pfkl	protein_coding	1.38138	6.176	3.87397	0.0003763	0.00405027
ENSMUSG00000054675	231633	Tmem119	protein_coding	2.23374	5.63648	3.87227	0.00037822	0.00406532
ENSMUSG00000048581	329659	E130311K13Rik	protein_coding	-2.96605	3.04993	-3.87218	0.000378322	0.00406532
ENSMUSG00000027996	20319	Sfrp2	protein_coding	3.65167	5.08153	3.87043	0.000380314	0.00408337
ENSMUSG00000027868	21384	Tbx15	protein_coding	-1.45306	4.90637	-3.8693	0.00038161	0.00409392
ENSMUSG00000039748	26909	Exo1	protein_coding	6.10371	1.00613	3.86815	0.000382929	0.00410189
ENSMUSG00000036053	71409	Fmnl2	protein_coding	1.77687	2.79688	3.8681	0.000382981	0.00410189
ENSMUSG00000040147	109731	Maob	protein_coding	-2.11702	3.92551	-3.86694	0.000384317	0.00411282
ENSMUSG00000025917	26754	Cops5	protein_coding	0.832829	6.41924	3.86563	0.000385836	0.0041257
ENSMUSG00000031465	11601	Angpt2	protein_coding	3.34871	3.739	3.86525	0.000386281	0.00412703
ENSMUSG00000024892	18563	Pcx	protein_coding	-2.91399	4.78933	-3.86498	0.000386593	0.00412703
ENSMUSG00000027338	26434	Prnd	protein_coding	6.95659	2.81114	3.86466	0.000386964	0.00412762
ENSMUSG00000022197	68070	Pdzd2	protein_coding	-3.25129	2.9078	-3.86367	0.000388113	0.00413649
ENSMUSG00000045211	213484	Nudt18	protein_coding	-0.97666	5.90923	-3.86233	0.000389675	0.00414975
ENSMUSG00000006782	12799	Cnp	protein_coding	-1.42486	6.10475	-3.86169	0.000390419	0.00415429
ENSMUSG00000003273	12348	Car11	protein_coding	-3.89642	1.48193	-3.86042	0.00039191	0.00416676
ENSMUSG00000048327	70466	Ckap2l	protein_coding	5.57799	3.05849	3.86005	0.000392344	0.00416798
ENSMUSG00000040385	19045	Ppp1ca	protein_coding	0.68302	9.72554	3.85892	0.00039368	0.00417877
ENSMUSG00000071226	330409	Cecr2	protein_coding	-5.4002	-2.68801	-3.85665	0.000396373	0.00420394
ENSMUSG00000004891	18008	Nes	protein_coding	-1.74051	4.72439	-3.8563	0.00039678	0.00420484
ENSMUSG00000028873	52276	Cdca8	protein_coding	3.44545	4.50803	3.85583	0.000397348	0.00420744
ENSMUSG00000024742	14156	Fen1	protein_coding	1.7445	5.37293	3.85551	0.000397731	0.00420808
ENSMUSG00000022479	22337	Vdr	protein_coding	7.79004	1.37076	3.85308	0.000400636	0.00423473
ENSMUSG00000044338	23796	Aplnr	protein_coding	3.00408	5.56219	3.85286	0.000400898	0.00423473
ENSMUSG00000019797	67851	1700021F05Rik	protein_coding	-0.93429	4.69106	-3.8522	0.000401685	0.00423961
ENSMUSG00000054555	11489	Adam12	protein_coding	4.387	3.32278	3.85184	0.000402129	0.00424087
ENSMUSG00000024889	19671	Rce1	protein_coding	0.852944	5.33766	3.8511	0.000403017	0.00424681
ENSMUSG00000035385	20296	Ccl2	protein_coding	5.00385	4.46618	3.85004	0.000404304	0.00425693
ENSMUSG00000020019	57764	Ntn4	protein_coding	-3.02775	5.05076	-3.8486	0.000406044	0.0042718
ENSMUSG00000040370	67636	Etfrf1	protein_coding	-0.956428	4.41583	-3.84788	0.000406924	0.00427761
ENSMUSG00000018822	54612	Sfrp5	protein_coding	-6.94548	-2.89627	-3.84604	0.000409175	0.00429782
ENSMUSG00000029066	66448	Mrpl20	protein_coding	1.33836	7.05116	3.84556	0.000409758	0.00430048
ENSMUSG00000031214	94190	Ophn1	protein_coding	-1.81058	4.84318	-3.84426	0.000411362	0.00431385
ENSMUSG00000025731	68347	Mettl26	protein_coding	-1.3576	4.23294	-3.84077	0.000415676	0.00435559
ENSMUSG00000019996	17761	Map7	protein_coding	-6.14223	0.463413	-3.83945	0.00041732	0.00436931
ENSMUSG00000026436	13714	Elk4	protein_coding	-1.42687	4.90079	-3.83775	0.000419448	0.00438807
ENSMUSG00000031711	30932	Zfp330	protein_coding	0.871856	5.5003	3.83686	0.000420568	0.00439626
ENSMUSG00000021548	66671	Ccnh	protein_coding	0.791971	4.98638	3.83656	0.000420952	0.00439676
ENSMUSG00000055681	59042	Cope	protein_coding	0.792106	8.54198	3.83571	0.000422024	0.00440228
ENSMUSG00000031647	71306	Mfap3l	protein_coding	-2.47249	4.62784	-3.8356	0.000422155	0.00440228
ENSMUSG00000019987	11846	Arg1	protein_coding	8.88042	3.62879	3.83475	0.000423236	0.00440781
ENSMUSG00000068329	64704	Htra2	protein_coding	0.852364	5.86697	3.83465	0.00042336	0.00440781
ENSMUSG00000026535	26388	Ifi202b	protein_coding	1.32736	5.28207	3.83407	0.000424093	0.00441079
ENSMUSG00000025937	212442	Lactb2	protein_coding	-1.27099	3.97005	-3.83388	0.000424332	0.00441079
ENSMUSG00000020705	72047	Ddx42	protein_coding	-0.96579	5.46296	-3.83363	0.00042466	0.00441079
ENSMUSG00000030117	14562	Gdf3	protein_coding	9.60015	3.3973	3.83276	0.000425762	0.00441872
ENSMUSG00000001300	13642	Efnb2	protein_coding	-3.10503	3.25082	-3.83247	0.000426129	0.00441902
ENSMUSG00000059089	246256	Fcgr4	protein_coding	5.36815	2.12979	3.83031	0.000428891	0.00444412
ENSMUSG00000006675	74443	P4htm	protein_coding	-5.72512	0.826737	-3.82811	0.000431729	0.00446999
ENSMUSG00000028466	12913	Creb3	protein_coding	0.772606	7.15746	3.82531	0.000435352	0.00450392
ENSMUSG00000018169	17305	Mfng	protein_coding	-1.64314	5.02998	-3.8244	0.000436539	0.00451263
ENSMUSG00000039701	99526	Usp53	protein_coding	-4.75495	2.0331	-3.81857	0.000444206	0.00458826
ENSMUSG00000027835	56426	Pdcd10	protein_coding	1.33511	6.66095	3.81807	0.00044487	0.00459148
ENSMUSG00000004100	235036	Ppan	protein_coding	1.47059	4.50054	3.81765	0.000445426	0.00459359
ENSMUSG00000016262	214791	Sertad4	protein_coding	2.65866	2.81996	3.81558	0.000448191	0.00461543
ENSMUSG00000028081	20091	Rps3a1	protein_coding	0.782325	8.81737	3.81512	0.000448812	0.00461543
ENSMUSG00000025545	69634	Clybl	protein_coding	-1.27457	4.04309	-3.81502	0.000448948	0.00461543
ENSMUSG00000037933	76895	Bicd2	protein_coding	-0.908548	5.80489	-3.81501	0.000448958	0.00461543
ENSMUSG00000025408	13198	Ddit3	protein_coding	-1.14996	4.21581	-3.81268	0.000452092	0.00464399
ENSMUSG00000002808	105298	Epdr1	protein_coding	-1.11114	7.41008	-3.81181	0.000453264	0.00465237
ENSMUSG00000030116	50530	Mfap5	protein_coding	1.87852	7.77769	3.81132	0.000453925	0.00465549
ENSMUSG00000003484	72054	Cyp4f18	protein_coding	6.40221	4.08118	3.81071	0.000454761	0.0046604
ENSMUSG00000015120	22196	Ube2i	protein_coding	0.704267	7.15232	3.81005	0.000455653	0.00466589
ENSMUSG00000020303	20856	Stc2	protein_coding	-4.89191	-0.393125	-3.80966	0.000456188	0.00466662
ENSMUSG00000041774	69101	Ydjc	protein_coding	7.3793	2.05361	3.80947	0.00045644	0.00466662
ENSMUSG00000014769	19170	Psmb1	protein_coding	0.785245	8.35464	3.80893	0.000457181	0.00467054
ENSMUSG00000029772	74340	Ahcyl2	protein_coding	-1.8052	4.4223	-3.80826	0.000458096	0.00467624
ENSMUSG00000037815	12385	Ctnna1	protein_coding	-0.672625	7.17587	-3.80775	0.00045879	0.00467646
ENSMUSG00000030972	272428	Acsm5	protein_coding	-5.7329	-2.9289	-3.80772	0.000458835	0.00467646
ENSMUSG00000025289	53381	Prdx4	protein_coding	0.986367	7.53863	3.80701	0.000459805	0.00468269
ENSMUSG00000026958	83768	Dpp7	protein_coding	-1.12252	6.16138	-3.80666	0.000460291	0.00468399
ENSMUSG00000062980	214642	Cped1	protein_coding	-1.82172	5.07322	-3.80446	0.000463312	0.00470908
ENSMUSG00000061535	109323	C1qtnf7	protein_coding	-3.71988	4.3762	-3.80434	0.000463478	0.00470908
ENSMUSG00000029499	19301	Pxmp2	protein_coding	-4.03503	2.38288	-3.80364	0.000464444	0.00471523
ENSMUSG00000024056	67052	Ndc80	protein_coding	5.33566	2.37624	3.80149	0.000467433	0.00474188
ENSMUSG00000044080	20193	S100a1	protein_coding	-1.42873	7.91291	-3.79748	0.000473061	0.00479525
ENSMUSG00000027306	108907	Nusap1	protein_coding	4.29132	3.94802	3.79692	0.000473853	0.00479956
ENSMUSG00000031216	236920	Stard8	protein_coding	-1.85511	5.48566	-3.79554	0.000475805	0.00481559
ENSMUSG00000019823	171580	Mical1	protein_coding	-1.48291	5.81724	-3.79343	0.000478805	0.0048422
ENSMUSG00000021242	67963	Npc2	protein_coding	-0.621724	9.18547	-3.79294	0.000479505	0.00484552
ENSMUSG00000052033	109054	Pfdn4	protein_coding	1.7684	3.45609	3.79256	0.000480048	0.00484726
ENSMUSG00000090665	NA	NA	protein_coding	6.15178	-2.96105	3.79217	0.000480601	0.0048491
ENSMUSG00000023236	20394	Scg5	protein_coding	-4.02799	-1.53782	-3.79084	0.000482515	0.00486465
ENSMUSG00000036777	68743	Anln	protein_coding	3.20454	4.13797	3.79057	0.000482902	0.00486479
ENSMUSG00000030516	21872	Tjp1	protein_coding	-1.67919	4.36603	-3.78973	0.000484104	0.00487314
ENSMUSG00000032171	23988	Pin1	protein_coding	0.734272	6.87101	3.78921	0.000484863	0.00487702
ENSMUSG00000034055	18679	Phka1	protein_coding	-3.31344	2.58966	-3.78767	0.00048709	0.00489565
ENSMUSG00000033161	11928	Atp1a1	protein_coding	0.95943	7.01456	3.7874	0.000487484	0.00489583
ENSMUSG00000038372	218138	Gmds	protein_coding	1.1711	4.46424	3.78598	0.000489541	0.00491272
ENSMUSG00000030272	52163	Camk1	protein_coding	-0.994729	8.73049	-3.78511	0.000490822	0.00492179
ENSMUSG00000015994	14272	Fnta	protein_coding	-0.881769	6.72243	-3.78461	0.000491544	0.00492525
ENSMUSG00000025817	53893	Nudt5	protein_coding	0.861053	5.5402	3.78344	0.000493261	0.00493866
ENSMUSG00000017466	21858	Timp2	protein_coding	-1.86493	8.4558	-3.78284	0.00049415	0.00494377
ENSMUSG00000037788	232023	Vopp1	protein_coding	-1.47481	5.68547	-3.78244	0.000494726	0.00494575
ENSMUSG00000042029	76044	Ncapg2	protein_coding	2.29929	3.80592	3.78143	0.00049622	0.00495304
ENSMUSG00000038264	20361	Sema7a	protein_coding	4.42885	-0.607562	3.7813	0.000496417	0.00495304
ENSMUSG00000031546	109145	Gins4	protein_coding	0.79751	5.6374	3.78118	0.000496594	0.00495304
ENSMUSG00000025488	12869	Cox8b	protein_coding	-8.4691	2.68998	-3.78082	0.000497129	0.00495459
ENSMUSG00000035365	75317	Parpbp	protein_coding	6.33662	0.401805	3.77978	0.000498668	0.00496614
ENSMUSG00000026072	16177	Il1r1	protein_coding	1.67735	4.77237	3.77661	0.000503389	0.00500933
ENSMUSG00000066838	232855	Zfp772	protein_coding	-4.76101	1.02858	-3.77613	0.0005041	0.00501259
ENSMUSG00000047866	66887	Lonp2	protein_coding	-1.47247	5.82788	-3.77501	0.000505789	0.00502556
ENSMUSG00000073489	15951	Ifi204	protein_coding	1.3484	5.57773	3.77351	0.000508044	0.00504412
ENSMUSG00000071757	387609	Zhx2	protein_coding	-2.64211	2.7689	-3.77258	0.000509451	0.00505425
ENSMUSG00000028228	70568	Cpne3	protein_coding	-1.03601	5.55742	-3.77061	0.000512453	0.00508017
ENSMUSG00000019961	21917	Tmpo	protein_coding	2.00156	5.17703	3.76985	0.000513609	0.00508777
ENSMUSG00000029106	11518	Add1	protein_coding	-0.953972	7.16399	-3.7694	0.000514292	0.00509068
ENSMUSG00000036223	66468	Ska1	protein_coding	4.59345	1.64616	3.76898	0.000514941	0.00509323
ENSMUSG00000027805	18645	Pfn2	protein_coding	-1.30515	4.6692	-3.76554	0.000520231	0.00514166
ENSMUSG00000046623	14621	Gjb4	protein_coding	6.62431	-1.94954	3.76411	0.000522441	0.00515852
ENSMUSG00000068740	53883	Celsr2	protein_coding	-7.51347	-1.3333	-3.76364	0.000523168	0.00515852
ENSMUSG00000038965	22195	Ube2l3	protein_coding	0.543341	7.71465	3.76347	0.00052344	0.00515852
ENSMUSG00000042826	14166	Fgf11	protein_coding	-5.36473	0.459685	-3.76342	0.000523517	0.00515852
ENSMUSG00000055980	16367	Irs1	protein_coding	-4.06437	1.29186	-3.76296	0.000524225	0.0051616
ENSMUSG00000032606	66257	Nicn1	protein_coding	-1.3701	4.76208	-3.76217	0.000525463	0.00516646
ENSMUSG00000030630	14085	Fah	protein_coding	-1.11228	5.13864	-3.76214	0.00052551	0.00516646
ENSMUSG00000041483	226442	Zfp281	protein_coding	1.43398	4.33042	3.76123	0.00052693	0.00517652
ENSMUSG00000048078	23966	Tenm4	protein_coding	-4.55173	2.15063	-3.7607	0.000527757	0.00518075
ENSMUSG00000026413	18772	Pkp1	protein_coding	-5.56229	2.75702	-3.76027	0.000528433	0.00518282
ENSMUSG00000030689	233875	Ino80e	protein_coding	0.778251	5.05123	3.76006	0.000528761	0.00518282
ENSMUSG00000009073	18016	Nf2	protein_coding	-1.40479	5.71624	-3.7596	0.000529486	0.00518363
ENSMUSG00000017734	52840	Dbndd2	protein_coding	-1.13744	6.21658	-3.75936	0.000529873	0.00518363
ENSMUSG00000009418	215690	Nav1	protein_coding	-1.24591	5.64879	-3.75925	0.000530036	0.00518363
ENSMUSG00000071540	100504518	3425401B19Rik	protein_coding	-6.83987	-2.92066	-3.75686	0.000533808	0.00521662
ENSMUSG00000052062	72823	Pard3b	protein_coding	-2.83856	3.44172	-3.75637	0.000534589	0.00522034
ENSMUSG00000001768	74030	Rin2	protein_coding	-1.29536	7.56609	-3.75193	0.000541672	0.00528555
ENSMUSG00000049036	69195	Tmem121	protein_coding	5.65514	-0.755311	3.75141	0.00054252	0.00528987
ENSMUSG00000024795	240641	Kif20b	protein_coding	2.30953	2.77309	3.75025	0.000544389	0.00530413
ENSMUSG00000074001	72330	Klhl40	protein_coding	-2.78111	3.21346	-3.74824	0.000547639	0.00533182
ENSMUSG00000027546	11981	Atp9a	protein_coding	-1.40056	5.26114	-3.74792	0.000548156	0.00533288
ENSMUSG00000020330	15366	Hmmr	protein_coding	5.54326	3.20175	3.74741	0.000548988	0.00533699
ENSMUSG00000003435	20924	Supt5	protein_coding	-1.08375	6.16687	-3.74317	0.000555942	0.00540058
ENSMUSG00000038683	68083	Pak1ip1	protein_coding	0.834673	5.70886	3.74228	0.0005574	0.00540998
ENSMUSG00000029094	70292	Afap1	protein_coding	-1.54662	4.75768	-3.74208	0.000557739	0.00540998
ENSMUSG00000044155	76522	Lsm8	protein_coding	0.987151	4.88003	3.74165	0.000558453	0.00541289
ENSMUSG00000090523	71683	Gypc	protein_coding	-1.32362	5.7011	-3.74083	0.000559806	0.00542198
ENSMUSG00000051391	22628	Ywhag	protein_coding	-0.816891	7.30988	-3.74057	0.00056023	0.00542206
ENSMUSG00000023345	70235	Poc1a	protein_coding	4.01309	2.14901	3.74013	0.000560967	0.00542517
ENSMUSG00000021276	67236	Cinp	protein_coding	0.756171	5.18675	3.73975	0.000561604	0.00542732
ENSMUSG00000079588	381339	Tmem182	protein_coding	-5.52929	-1.64003	-3.7384	0.000563849	0.00544498
ENSMUSG00000001082	68294	Mfsd10	protein_coding	1.10511	5.52791	3.73813	0.000564303	0.00544533
ENSMUSG00000031767	67528	Nudt7	protein_coding	-1.55771	3.60232	-3.73724	0.000565792	0.00544978
ENSMUSG00000034192	67678	Lsm3	protein_coding	1.13616	5.38308	3.7372	0.000565855	0.00544978
ENSMUSG00000028053	192195	Ash1l	protein_coding	-1.30512	4.66722	-3.73711	0.000566016	0.00544978
ENSMUSG00000031278	50790	Acsl4	protein_coding	1.29089	5.33722	3.73624	0.000567471	0.00545977
ENSMUSG00000058818	18733	Pirb	protein_coding	1.333	5.78041	3.73442	0.00057054	0.00548492
ENSMUSG00000060636	57808	Rpl35a	protein_coding	1.46771	4.71193	3.73419	0.000570926	0.00548492
ENSMUSG00000020993	78232	Trappc6b	protein_coding	-0.817995	6.50294	-3.73282	0.000573243	0.00550314
ENSMUSG00000040699	67803	Limd2	protein_coding	1.93749	4.88771	3.73235	0.000574043	0.00550676
ENSMUSG00000000561	70465	Wdr77	protein_coding	0.97943	5.50557	3.73205	0.00057456	0.00550768
ENSMUSG00000040613	11810	Apobec1	protein_coding	1.46374	6.71204	3.73163	0.000575275	0.00551048
ENSMUSG00000029167	19017	Ppargc1a	protein_coding	-6.04974	-0.315468	-3.7305	0.000577201	0.0055219
ENSMUSG00000045962	232341	Wnk1	protein_coding	-1.03163	6.5041	-3.7304	0.000577364	0.0055219
ENSMUSG00000022814	22247	Umps	protein_coding	1.07943	5.97225	3.73019	0.000577736	0.0055219
ENSMUSG00000022503	26425	Nubp1	protein_coding	1.07457	6.15544	3.72976	0.000578459	0.00552477
ENSMUSG00000037110	241694	Ralgapa2	protein_coding	-3.01479	1.69304	-3.72833	0.000580911	0.00554414
ENSMUSG00000021830	70561	Txndc16	protein_coding	-2.04895	4.68578	-3.72504	0.000586594	0.00559428
ENSMUSG00000039911	74646	Spsb1	protein_coding	1.63073	5.91264	3.72465	0.000587271	0.00559623
ENSMUSG00000053338	245126	Tarm1	protein_coding	5.69827	-2.42363	3.72443	0.000587656	0.00559623
ENSMUSG00000038695	66124	Josd2	protein_coding	0.847436	5.41125	3.72331	0.000589618	0.00560991
ENSMUSG00000003429	27207	Rps11	protein_coding	0.806004	9.26074	3.72311	0.000589952	0.00560991
ENSMUSG00000026721	29809	Rabgap1l	protein_coding	-1.39877	5.34318	-3.72103	0.000593608	0.00563959
ENSMUSG00000037455	76306	Slc18b1	protein_coding	-2.26688	2.92783	-3.72084	0.000593936	0.00563959
ENSMUSG00000037112	235344	Sik2	protein_coding	-2.74792	3.70465	-3.71902	0.000597135	0.00566584
ENSMUSG00000055553	75620	Kxd1	protein_coding	-0.79366	5.71367	-3.71679	0.000601085	0.00569371
ENSMUSG00000050103	319660	Agmo	protein_coding	-3.02161	3.32146	-3.71652	0.000601568	0.00569371
ENSMUSG00000036372	69038	Tmem258	protein_coding	1.15401	6.74928	3.71652	0.000601576	0.00569371
ENSMUSG00000038708	54214	Golga4	protein_coding	-1.48199	5.35979	-3.71638	0.000601817	0.00569371
ENSMUSG00000002108	22259	Nr1h3	protein_coding	-1.42525	5.75569	-3.71576	0.000602925	0.00570006
ENSMUSG00000015501	15273	Hivep2	protein_coding	-1.48614	5.06751	-3.71427	0.000605582	0.00572104
ENSMUSG00000069117	NA	NA	protein_coding	1.06971	8.00576	3.71323	0.00060744	0.00573444
ENSMUSG00000017715	74451	Pgs1	protein_coding	1.14477	6.01885	3.71269	0.000608416	0.00573951
ENSMUSG00000028167	69772	Bdh2	protein_coding	1.69574	3.16096	3.70951	0.00061416	0.00578951
ENSMUSG00000024841	69860	Eif1ad	protein_coding	1.02923	5.5133	3.70828	0.000616391	0.00580449
ENSMUSG00000022322	20419	Shcbp1	protein_coding	4.27555	3.22016	3.70815	0.000616638	0.00580449
ENSMUSG00000005447	18476	Pafah1b3	protein_coding	1.87194	3.97914	3.70777	0.000617326	0.00580678
ENSMUSG00000048234	67702	Rnf149	protein_coding	2.48506	4.45372	3.70707	0.000618601	0.00581459
ENSMUSG00000007097	98660	Atp1a2	protein_coding	-4.76255	3.11821	-3.70573	0.000621059	0.00583349
ENSMUSG00000000711	19344	Rab5b	protein_coding	-1.3209	5.64476	-3.70374	0.000624717	0.00586362
ENSMUSG00000022858	20462	Tra2b	protein_coding	0.769457	6.78562	3.70302	0.000626047	0.00586807
ENSMUSG00000026113	269180	Inpp4a	protein_coding	-2.13662	3.10995	-3.70299	0.00062609	0.00586807
ENSMUSG00000034908	214597	Sidt2	protein_coding	-1.29857	6.64538	-3.70166	0.000628553	0.00588033
ENSMUSG00000024426	73242	Atat1	protein_coding	-3.43159	2.62142	-3.70153	0.000628796	0.00588033
ENSMUSG00000057777	23937	Mab21l2	protein_coding	-1.60264	3.34535	-3.70141	0.000629025	0.00588033
ENSMUSG00000078784	69126	1810022K09Rik	protein_coding	1.58204	4.74163	3.70125	0.00062932	0.00588033
ENSMUSG00000019773	67141	Fbxo5	protein_coding	3.39802	2.85105	3.70107	0.000629649	0.00588033
ENSMUSG00000027469	72119	Tpx2	protein_coding	4.11036	4.08783	3.69986	0.000631917	0.00589729
ENSMUSG00000032377	235527	Plscr4	protein_coding	-2.51303	4.10659	-3.69872	0.000634044	0.00591291
ENSMUSG00000025170	217371	Rab40b	protein_coding	-3.24086	1.79276	-3.69826	0.000634894	0.00591661
ENSMUSG00000028127	19299	Abcd3	protein_coding	-1.09462	4.91808	-3.69742	0.000636479	0.00592715
ENSMUSG00000027832	19288	Ptx3	protein_coding	6.19943	1.38604	3.69714	0.000637002	0.00592779
ENSMUSG00000023067	12575	Cdkn1a	protein_coding	0.930413	7.44448	3.69368	0.000643529	0.00598427
ENSMUSG00000020902	18208	Ntn1	protein_coding	-2.51149	4.91675	-3.69309	0.000644661	0.00599053
ENSMUSG00000053897	67547	Slc39a8	protein_coding	3.15739	2.20159	3.69149	0.000647697	0.00601446
ENSMUSG00000063576	71765	Klhdc3	protein_coding	0.786581	6.09078	3.69064	0.000649335	0.00602538
ENSMUSG00000030079	56505	Ruvbl1	protein_coding	0.944918	5.61324	3.69008	0.000650406	0.00603103
ENSMUSG00000030865	70261	Chp2	protein_coding	-4.85785	2.85207	-3.68875	0.00065296	0.00604916
ENSMUSG00000050663	237553	Trhde	protein_coding	-4.09977	2.76681	-3.68858	0.000653287	0.00604916
ENSMUSG00000026519	208795	Tmem63a	protein_coding	-1.07866	5.6254	-3.6881	0.000654198	0.0060533
ENSMUSG00000029994	11746	Anxa4	protein_coding	-0.986249	8.33336	-3.67979	0.000670425	0.00619848
ENSMUSG00000041459	230908	Tardbp	protein_coding	0.725784	6.20117	3.67948	0.000671026	0.00619848
ENSMUSG00000008668	20084	Rps18	protein_coding	1.05844	8.91416	3.67934	0.000671312	0.00619848
ENSMUSG00000020153	75406	Ndufs7	protein_coding	-0.638448	7.67912	-3.67883	0.000672323	0.00620092
ENSMUSG00000060802	12010	B2m	protein_coding	-0.795155	9.75706	-3.67872	0.000672526	0.00620092
ENSMUSG00000026240	26895	Cops7b	protein_coding	1.19311	3.76933	3.67837	0.000673219	0.00620293
ENSMUSG00000029334	19092	Prkg2	protein_coding	5.09829	2.5584	3.6772	0.000675558	0.00621775
ENSMUSG00000012443	16551	Kif11	protein_coding	5.05968	3.03814	3.67708	0.000675781	0.00621775
ENSMUSG00000040712	216874	Camta2	protein_coding	-1.36957	4.55096	-3.67654	0.00067687	0.00621995
ENSMUSG00000002222	68477	Rmnd5a	protein_coding	-1.20218	4.84475	-3.67649	0.000676972	0.00621995
ENSMUSG00000056204	66522	Pgpep1	protein_coding	-0.987486	4.84985	-3.67556	0.000678826	0.00623259
ENSMUSG00000043716	19989	Rpl7	protein_coding	0.67655	9.57524	3.67294	0.000684072	0.00627135
ENSMUSG00000022587	17069	Ly6e	protein_coding	-1.15366	8.86785	-3.67282	0.000684324	0.00627135
ENSMUSG00000006403	240913	Adamts4	protein_coding	5.37351	3.07391	3.67273	0.000684488	0.00627135
ENSMUSG00000030707	12721	Coro1a	protein_coding	1.55756	8.29724	3.67203	0.000685909	0.00627997
ENSMUSG00000072980	70645	Oip5	protein_coding	4.12894	1.48422	3.67167	0.000686633	0.00628219
ENSMUSG00000031654	12404	Cbln1	protein_coding	-5.01171	1.43092	-3.67123	0.00068753	0.00628599
ENSMUSG00000047617	227622	Paxx	protein_coding	-1.49156	4.13192	-3.67058	0.00068884	0.00629355
ENSMUSG00000031570	71910	Plpp5	protein_coding	1.14823	5.56234	3.66977	0.000690484	0.00630417
ENSMUSG00000037624	16526	Kcnk2	protein_coding	-5.38596	0.0859912	-3.66945	0.00069113	0.00630566
ENSMUSG00000005881	66366	Ergic3	protein_coding	-0.72039	8.02378	-3.6672	0.000695729	0.0063431
ENSMUSG00000001555	14230	Fkbp10	protein_coding	1.54504	7.96693	3.66696	0.000696206	0.0063431
ENSMUSG00000028370	18491	Pappa	protein_coding	3.06611	-0.0493531	3.66546	0.000699289	0.00636675
ENSMUSG00000036905	12260	C1qb	protein_coding	-1.18988	9.8798	-3.66489	0.000700452	0.00637289
ENSMUSG00000019883	52665	Echdc1	protein_coding	-2.52638	4.00239	-3.66454	0.000701185	0.00637512
ENSMUSG00000038963	108115	Slco4a1	protein_coding	6.58857	-3.30516	3.66389	0.000702521	0.00638282
ENSMUSG00000056537	19820	Rlim	protein_coding	0.789768	5.51859	3.66339	0.000703547	0.0063877
ENSMUSG00000022505	13731	Emp2	protein_coding	-1.3623	6.94053	-3.66315	0.000704046	0.00638779
ENSMUSG00000022546	76282	Gpt	protein_coding	-6.13759	2.90222	-3.66253	0.00070533	0.00639146
ENSMUSG00000028907	67205	Utp11	protein_coding	0.835063	5.17907	3.6621	0.000706225	0.00639146
ENSMUSG00000029445	15445	Hpd	protein_coding	-5.36317	-4.39235	-3.662	0.000706442	0.00639146
ENSMUSG00000061731	14042	Ext1	protein_coding	1.46486	5.07613	3.66187	0.000706715	0.00639146
ENSMUSG00000043391	72190	2510009E07Rik	protein_coding	-1.34222	5.91908	-3.66178	0.000706899	0.00639146
ENSMUSG00000048039	229504	Isg20l2	protein_coding	1.81532	3.2266	3.65934	0.000711981	0.00643295
ENSMUSG00000043153	75847	Ispd	protein_coding	-2.17941	2.65056	-3.65713	0.000716622	0.00646373
ENSMUSG00000018927	20305	Ccl6	protein_coding	1.94279	8.16574	3.65702	0.000716853	0.00646373
ENSMUSG00000036781	67941	Rps27l	protein_coding	1.0382	7.55387	3.65679	0.000717327	0.00646373
ENSMUSG00000064215	52668	Ifi27	protein_coding	-0.790455	7.93247	-3.65671	0.0007175	0.00646373
ENSMUSG00000042254	214425	Cilp	protein_coding	2.49771	5.97202	3.65654	0.000717863	0.00646373
ENSMUSG00000028186	22262	Uox	protein_coding	7.54131	1.79649	3.65581	0.000719397	0.00647113
ENSMUSG00000026589	89867	Sec16b	protein_coding	1.58591	3.7874	3.65565	0.000719737	0.00647113
ENSMUSG00000079523	19240	Tmsb10	protein_coding	2.13482	5.58078	3.65524	0.000720611	0.00647113
ENSMUSG00000032333	69106	Stoml1	protein_coding	-1.56109	4.36376	-3.65521	0.000720667	0.00647113
ENSMUSG00000040964	72754	Arhgef10l	protein_coding	-1.2736	5.59061	-3.65473	0.000721697	0.00647593
ENSMUSG00000050931	74442	Sgms2	protein_coding	-1.51124	4.98706	-3.65368	0.000723925	0.00648832
ENSMUSG00000032305	78323	Fam219b	protein_coding	-1.3901	4.69718	-3.65361	0.000724072	0.00648832
ENSMUSG00000008393	52502	Carhsp1	protein_coding	-1.08652	7.50901	-3.65318	0.000724974	0.00649195
ENSMUSG00000030711	20887	Sult1a1	protein_coding	-5.3524	4.02817	-3.65237	0.000726707	0.00650091
ENSMUSG00000068882	20823	Ssb	protein_coding	0.699324	6.6153	3.65225	0.000726971	0.00650091
ENSMUSG00000034110	212919	Kctd7	protein_coding	-4.3517	2.10802	-3.65197	0.000727564	0.00650176
ENSMUSG00000027221	76969	Chst1	protein_coding	-1.48783	3.82705	-3.64819	0.000735678	0.00656977
ENSMUSG00000022235	69574	Cmbl	protein_coding	-3.79364	3.43509	-3.64726	0.000737678	0.00658028
ENSMUSG00000055396	NA	NA	protein_coding	-2.19393	3.67081	-3.64718	0.000737862	0.00658028
ENSMUSG00000054414	66500	Slc30a7	protein_coding	0.949415	5.17714	3.64671	0.000738874	0.00658174
ENSMUSG00000052974	13107	Cyp2f2	protein_coding	-4.60472	5.6429	-3.64664	0.000739034	0.00658174
ENSMUSG00000020018	69878	Snrpf	protein_coding	1.50487	5.14146	3.64637	0.000739606	0.00658235
ENSMUSG00000071072	56351	Ptges3	protein_coding	1.0231	7.25789	3.64528	0.000741991	0.0065983
ENSMUSG00000007892	56040	Rplp1	protein_coding	1.18141	8.79763	3.64508	0.00074241	0.0065983
ENSMUSG00000039765	231214	Cc2d2a	protein_coding	-1.70366	3.89971	-3.64457	0.000743533	0.00660212
ENSMUSG00000043518	24004	Rai2	protein_coding	-3.30586	2.77476	-3.64442	0.000743851	0.00660212
ENSMUSG00000036977	68999	Anapc10	protein_coding	1.08973	4.78453	3.64417	0.000744411	0.0066026
ENSMUSG00000044477	21769	Zfand3	protein_coding	-0.931856	4.75693	-3.64321	0.000746491	0.00661655
ENSMUSG00000025656	236915	Arhgef9	protein_coding	-5.23552	0.845742	-3.64275	0.000747507	0.00662107
ENSMUSG00000025584	18584	Pde8a	protein_coding	-1.48752	4.85309	-3.64103	0.000751278	0.00664995
ENSMUSG00000021087	104001	Rtn1	protein_coding	-5.90098	2.57434	-3.64004	0.000753464	0.00666479
ENSMUSG00000029070	74761	Mxra8	protein_coding	-1.3694	7.81682	-3.63967	0.0007543	0.00666766
ENSMUSG00000050323	76947	Ndufaf6	protein_coding	0.962701	3.81396	3.6383	0.000757324	0.00668987
ENSMUSG00000048004	217951	Tmem196	protein_coding	-4.43586	0.988839	-3.63752	0.000759055	0.00670062
ENSMUSG00000027454	69270	Gins1	protein_coding	1.81352	2.7935	3.63549	0.000763586	0.00673607
ENSMUSG00000096145	27973	Vkorc1	protein_coding	0.766888	8.03293	3.63497	0.00076475	0.00674163
ENSMUSG00000024423	16210	Impact	protein_coding	-1.14159	4.62288	-3.63475	0.000765249	0.00674163
ENSMUSG00000032423	56403	Syncrip	protein_coding	0.792948	6.52076	3.63372	0.000767559	0.00675506
ENSMUSG00000066979	12237	Bub3	protein_coding	0.783599	7.10024	3.63361	0.000767809	0.00675506
ENSMUSG00000024180	60455	Tmem8	protein_coding	3.06491	2.85887	3.63002	0.000775917	0.0068218
ENSMUSG00000022565	18810	Plec	protein_coding	-0.939399	8.67312	-3.6286	0.000779157	0.00684568
ENSMUSG00000032192	14697	Gnb5	protein_coding	-2.03733	3.66126	-3.62804	0.000780432	0.00685226
ENSMUSG00000092072	NA	NA	protein_coding	1.49735	4.00377	3.62516	0.000787051	0.00690573
ENSMUSG00000040209	170753	Zfp704	protein_coding	-2.78676	3.08802	-3.62443	0.000788726	0.00691579
ENSMUSG00000002068	12447	Ccne1	protein_coding	3.84536	2.78587	3.62371	0.00079038	0.00692564
ENSMUSG00000026797	20910	Stxbp1	protein_coding	-1.62715	4.51971	-3.62328	0.000791376	0.00692971
ENSMUSG00000028822	71817	Tmem50a	protein_coding	-0.555636	8.10412	-3.62263	0.000792888	0.0069375
ENSMUSG00000025213	107250	Kazald1	protein_coding	-1.83721	4.34433	-3.62244	0.000793328	0.0069375
ENSMUSG00000051851	72865	Rtl8c	protein_coding	-0.960468	5.01781	-3.62203	0.000794282	0.0069412
ENSMUSG00000030787	114332	Lyve1	protein_coding	-4.95708	6.30289	-3.62096	0.00079677	0.00695828
ENSMUSG00000043284	216821	Tmem11	protein_coding	0.791227	5.73953	3.61962	0.00079991	0.00698091
ENSMUSG00000054079	217109	Utp18	protein_coding	1.04676	4.99256	3.61939	0.000800431	0.00698091
ENSMUSG00000036513	52245	Commd2	protein_coding	1.00262	6.28718	3.61908	0.000801167	0.00698267
ENSMUSG00000018143	17135	Mafk	protein_coding	-1.57795	5.62061	-3.61868	0.000802098	0.00698322
ENSMUSG00000031666	19651	Rbl2	protein_coding	-2.0744	4.38785	-3.61843	0.000802688	0.00698322
ENSMUSG00000035493	21810	Tgfbi	protein_coding	1.2246	8.76126	3.61837	0.000802835	0.00698322
ENSMUSG00000016319	11740	Slc25a5	protein_coding	0.705545	9.3065	3.61806	0.000803556	0.00698484
ENSMUSG00000041426	227095	Hibch	protein_coding	-1.69991	3.95347	-3.61739	0.000805145	0.00698798
ENSMUSG00000093593	NA	NA	protein_coding	-6.44472	-2.6933	-3.61725	0.000805472	0.00698798
ENSMUSG00000042647	338350	Acad12	protein_coding	-2.29489	2.44843	-3.61723	0.000805523	0.00698798
ENSMUSG00000049107	18205	Ntf3	protein_coding	-6.68184	-0.223989	-3.61557	0.000809424	0.00701452
ENSMUSG00000047592	381680	Nxpe5	protein_coding	2.88928	3.49286	3.61547	0.000809657	0.00701452
ENSMUSG00000029377	13874	Ereg	protein_coding	2.73802	2.45387	3.61485	0.000811138	0.00702269
ENSMUSG00000020900	77579	Myh10	protein_coding	-1.35396	4.10764	-3.61258	0.00081654	0.00706477
ENSMUSG00000042686	57339	Jph1	protein_coding	-2.86501	0.806187	-3.6117	0.000818644	0.00707642
ENSMUSG00000064293	269784	Cntn4	protein_coding	-5.76275	-2.04926	-3.61156	0.00081897	0.00707642
ENSMUSG00000024222	14229	Fkbp5	protein_coding	3.12118	4.10318	3.60987	0.000823032	0.00710012
ENSMUSG00000027635	66934	Dsn1	protein_coding	2.40379	2.60305	3.60982	0.000823158	0.00710012
ENSMUSG00000021917	69019	Spcs1	protein_coding	0.763233	7.98083	3.60974	0.000823344	0.00710012
ENSMUSG00000015312	17873	Gadd45b	protein_coding	1.57784	4.05944	3.60934	0.000824317	0.0071002
ENSMUSG00000045039	269878	Megf8	protein_coding	-1.29267	5.41108	-3.60928	0.000824442	0.0071002
ENSMUSG00000027082	21788	Tfpi	protein_coding	1.81511	3.35641	3.60898	0.000825178	0.00710186
ENSMUSG00000021069	110095	Pygl	protein_coding	-1.35557	6.31774	-3.60639	0.00083144	0.00714834
ENSMUSG00000057766	225187	Ankrd29	protein_coding	-2.433	4.15805	-3.60615	0.000832016	0.00714834
ENSMUSG00000023015	26934	Racgap1	protein_coding	3.58393	4.76632	3.60607	0.00083222	0.00714834
ENSMUSG00000060938	19941	Rpl26	protein_coding	1.65773	1.92369	3.60575	0.000832986	0.0071494
ENSMUSG00000024678	66607	Ms4a4d	protein_coding	3.56687	0.538007	3.60557	0.00083344	0.0071494
ENSMUSG00000026883	69601	Dab2ip	protein_coding	-1.95959	4.08804	-3.60479	0.000835321	0.00716084
ENSMUSG00000004268	14791	Emg1	protein_coding	0.689011	6.42516	3.60436	0.000836386	0.00716526
ENSMUSG00000039196	18405	Orm1	protein_coding	-4.42596	2.104	-3.60331	0.00083894	0.00718243
ENSMUSG00000055044	54132	Pdlim1	protein_coding	1.18971	7.30905	3.60241	0.000841145	0.00719245
ENSMUSG00000026159	15463	Agfg1	protein_coding	1.99173	4.11219	3.60231	0.000841406	0.00719245
ENSMUSG00000043687	68918	1190005I06Rik	protein_coding	-3.4078	0.583379	-3.60216	0.000841764	0.00719245
ENSMUSG00000004937	52551	Sgta	protein_coding	-0.74715	7.11565	-3.60147	0.000843479	0.0072024
ENSMUSG00000017405	140859	Nek8	protein_coding	-2.00723	2.47243	-3.60045	0.000845981	0.00721904
ENSMUSG00000023960	83965	Enpp5	protein_coding	-2.94658	4.0738	-3.59933	0.000848744	0.00723788
ENSMUSG00000022496	21935	Tnfrsf17	protein_coding	-4.84157	-0.892639	-3.59852	0.000850754	0.00725029
ENSMUSG00000059824	13170	Dbp	protein_coding	-3.61732	5.02462	-3.59776	0.000852655	0.00726175
ENSMUSG00000031290	210297	Lrch2	protein_coding	3.67063	0.114412	3.59655	0.000855678	0.00728274
ENSMUSG00000073702	114641	Rpl31	protein_coding	1.49615	5.65709	3.59597	0.000857103	0.00729013
ENSMUSG00000040751	56743	Lat2	protein_coding	1.31531	6.78894	3.59542	0.0008585	0.00729725
ENSMUSG00000005566	21849	Trim28	protein_coding	1.11832	5.77221	3.59426	0.000861392	0.00731707
ENSMUSG00000031004	17345	Mki67	protein_coding	4.04903	4.82158	3.5924	0.000866085	0.00734851
ENSMUSG00000025175	63828	Fn3k	protein_coding	-5.65636	-2.35454	-3.59235	0.000866219	0.00734851
ENSMUSG00000033107	67664	Rnf125	protein_coding	1.65351	3.79035	3.5919	0.00086736	0.00735341
ENSMUSG00000036873	66421	2410004B18Rik	protein_coding	0.901128	4.28457	3.58916	0.000874317	0.00740485
ENSMUSG00000044287	234700	Nrn1l	protein_coding	-5.85832	-1.60492	-3.58906	0.000874562	0.00740485
ENSMUSG00000001228	18140	Uhrf1	protein_coding	2.60286	4.72719	3.58835	0.000876374	0.00741113
ENSMUSG00000024526	12683	Cidea	protein_coding	-5.06951	-2.11765	-3.58832	0.000876439	0.00741113
ENSMUSG00000029048	67830	Rer1	protein_coding	0.683959	7.66488	3.58388	0.00088787	0.00750294
ENSMUSG00000020407	22271	Upp1	protein_coding	3.19767	3.92232	3.58255	0.000891315	0.00752717
ENSMUSG00000056054	20201	S100a8	protein_coding	4.24067	5.46278	3.58121	0.000894794	0.00755167
ENSMUSG00000032652	232430	Crebl2	protein_coding	-4.35424	1.71087	-3.58086	0.000895708	0.0075545
ENSMUSG00000046856	241070	Gpr1	protein_coding	-10.3629	2.96831	-3.57882	0.000901046	0.00759461
ENSMUSG00000029687	14056	Ezh2	protein_coding	1.87526	3.98914	3.57793	0.000903378	0.00760935
ENSMUSG00000006498	19205	Ptbp1	protein_coding	0.746461	7.09932	3.57677	0.000906426	0.00763011
ENSMUSG00000042050	217935	Wdr60	protein_coding	-1.2295	3.98507	-3.57641	0.000907395	0.00763256
ENSMUSG00000034723	52837	Tmx4	protein_coding	-1.36521	4.76021	-3.57622	0.000907887	0.00763256
ENSMUSG00000003038	15331	Hmgn2	protein_coding	1.31897	6.81741	3.57513	0.000910772	0.00765189
ENSMUSG00000030546	103968	Plin1	protein_coding	-3.25792	2.50703	-3.57475	0.000911772	0.00765537
ENSMUSG00000002458	56470	Rgs19	protein_coding	1.00752	5.90298	3.57265	0.00091738	0.0076975
ENSMUSG00000038886	140481	Man2a2	protein_coding	-1.50809	5.50171	-3.5719	0.000919362	0.007706
ENSMUSG00000022438	170736	Parvb	protein_coding	1.76736	3.25836	3.57166	0.000920019	0.007706
ENSMUSG00000047557	17035	Lxn	protein_coding	1.10342	5.5738	3.5716	0.000920163	0.007706
ENSMUSG00000022534	54483	Mefv	protein_coding	5.71007	0.171991	3.56898	0.000927211	0.00776004
ENSMUSG00000011658	70300	Fuz	protein_coding	-1.2072	3.75665	-3.56793	0.000930051	0.00777882
ENSMUSG00000026200	74577	Glb1l	protein_coding	-2.13359	3.28433	-3.56485	0.000938429	0.00784029
ENSMUSG00000022477	11429	Aco2	protein_coding	-0.915213	7.63791	-3.56462	0.000939053	0.00784029
ENSMUSG00000038286	68021	Bphl	protein_coding	-1.21836	4.56758	-3.5645	0.000939379	0.00784029
ENSMUSG00000031708	106529	Tecr	protein_coding	-0.815156	7.6193	-3.56434	0.000939802	0.00784029
ENSMUSG00000029368	11657	Alb	protein_coding	-5.64099	-3.54097	-3.56343	0.00094231	0.0078487
ENSMUSG00000048796	72023	Cyb561d1	protein_coding	-2.99214	2.50326	-3.56329	0.000942682	0.0078487
ENSMUSG00000007908	208982	Hmgcll1	protein_coding	3.75985	0.247574	3.5632	0.000942927	0.0078487
ENSMUSG00000026622	18005	Nek2	protein_coding	6.10755	2.10421	3.56303	0.000943406	0.0078487
ENSMUSG00000038780	75788	Smurf1	protein_coding	-1.40853	4.38534	-3.56288	0.000943816	0.0078487
ENSMUSG00000031438	66889	Rnf128	protein_coding	2.97804	4.87353	3.56214	0.000945828	0.00786043
ENSMUSG00000030701	27276	Plekhb1	protein_coding	-8.86596	0.284761	-3.56003	0.000951664	0.0079039
ENSMUSG00000028282	26885	Casp8ap2	protein_coding	1.28184	4.0637	3.55981	0.000952271	0.00790391
ENSMUSG00000002984	53333	Tomm40	protein_coding	0.80607	6.42271	3.55958	0.000952911	0.0079042
ENSMUSG00000010406	68836	Mrpl52	protein_coding	1.12763	5.8316	3.55885	0.000954924	0.00791401
ENSMUSG00000027489	56846	Necab3	protein_coding	-6.29104	-1.69052	-3.55871	0.000955307	0.00791401
ENSMUSG00000022894	23794	Adamts5	protein_coding	-1.54602	6.29996	-3.55714	0.000959687	0.00794366
ENSMUSG00000078453	73112	Abracl	protein_coding	1.18834	5.66032	3.55691	0.00096031	0.00794366
ENSMUSG00000026914	59029	Psmd14	protein_coding	0.834766	7.0284	3.55677	0.000960711	0.00794366
ENSMUSG00000026678	19737	Rgs5	protein_coding	-1.49774	7.15364	-3.5562	0.000962309	0.00794689
ENSMUSG00000026393	59125	Nek7	protein_coding	-1.27654	6.37501	-3.55607	0.000962671	0.00794689
ENSMUSG00000032216	17999	Nedd4	protein_coding	-0.771151	8.40002	-3.55597	0.000962928	0.00794689
ENSMUSG00000027326	76464	Knl1	protein_coding	5.26767	2.59974	3.55485	0.000966083	0.0079679
ENSMUSG00000021969	75965	Zdhhc20	protein_coding	0.900467	5.91387	3.5546	0.000966792	0.00796871
ENSMUSG00000055737	14600	Ghr	protein_coding	-1.83153	6.25263	-3.55357	0.000969661	0.00798732
ENSMUSG00000020732	58222	Rab37	protein_coding	-5.84861	4.81345	-3.55313	0.00097091	0.00799256
ENSMUSG00000029681	12054	Bcl7b	protein_coding	-0.82178	5.73929	-3.55274	0.000972014	0.00799661
ENSMUSG00000003531	13353	Dgcr6	protein_coding	-0.856363	6.23982	-3.55218	0.000973599	0.00799997
ENSMUSG00000028678	73804	Kif2c	protein_coding	5.37727	2.65469	3.55185	0.000974514	0.00799997
ENSMUSG00000030096	21366	Slc6a6	protein_coding	-0.886022	7.5786	-3.55161	0.000975208	0.00799997
ENSMUSG00000069272	319166	Hist1h2ae	protein_coding	4.10008	3.67766	3.55154	0.000975407	0.00799997
ENSMUSG00000028015	229445	Ctso	protein_coding	-1.26142	5.89465	-3.55151	0.000975487	0.00799997
ENSMUSG00000056268	329260	Dennd1b	protein_coding	-2.00605	3.40198	-3.55093	0.000977134	0.00800845
ENSMUSG00000032649	269132	Colgalt2	protein_coding	-4.56367	3.74221	-3.55034	0.000978817	0.00801231
ENSMUSG00000052146	67097	Rps10	protein_coding	0.968334	8.15039	3.55033	0.000978833	0.00801231
ENSMUSG00000073435	79059	Nme3	protein_coding	-1.21699	5.02477	-3.54972	0.000980572	0.00802152
ENSMUSG00000020325	83554	Fstl3	protein_coding	1.38351	4.35557	3.5493	0.000981773	0.00802458
ENSMUSG00000067279	53412	Ppp1r3c	protein_coding	-3.96984	2.6393	-3.54897	0.000982692	0.00802458
ENSMUSG00000047907	228911	Tshz2	protein_coding	-1.65049	3.73321	-3.54869	0.000983511	0.00802458
ENSMUSG00000024232	68010	Bambi	protein_coding	1.613	4.60465	3.54857	0.000983857	0.00802458
ENSMUSG00000021537	12626	Cetn3	protein_coding	0.866081	6.68013	3.54851	0.000984019	0.00802458
ENSMUSG00000036438	12314	Calm2	protein_coding	0.584365	9.62102	3.54726	0.000987606	0.0080488
ENSMUSG00000023235	20300	Ccl25	protein_coding	4.12114	0.280686	3.54663	0.000989387	0.00805829
ENSMUSG00000020290	103573	Xpo1	protein_coding	0.812987	5.34254	3.54533	0.000993143	0.00808383
ENSMUSG00000021832	67089	Psmc6	protein_coding	0.697098	6.48039	3.54442	0.000995775	0.00809682
ENSMUSG00000068732	67495	Tmem167b	protein_coding	-1.06633	5.96151	-3.54434	0.000995979	0.00809682
ENSMUSG00000035439	76478	Haus8	protein_coding	1.64791	4.03834	3.54411	0.000996654	0.00809727
ENSMUSG00000001962	108160	Fam50a	protein_coding	-0.692394	5.75434	-3.5433	0.000998991	0.00811121
ENSMUSG00000056724	235627	Nbeal2	protein_coding	-2.69772	3.73683	-3.54278	0.00100052	0.00811854
ENSMUSG00000078897	100043915	Gm4724	protein_coding	1.24902	3.92759	3.5417	0.00100364	0.00813885
ENSMUSG00000039199	70796	Zdhhc1	protein_coding	-1.61233	4.8544	-3.54108	0.00100545	0.00814844
ENSMUSG00000026039	68549	Sgo2a	protein_coding	4.77114	1.96295	3.53971	0.00100946	0.00817589
ENSMUSG00000011382	71755	Dhdh	protein_coding	-2.18113	2.35516	-3.53862	0.00101264	0.00819181
ENSMUSG00000011884	56356	Gltp	protein_coding	-0.947328	7.4187	-3.53861	0.00101268	0.00819181
ENSMUSG00000006818	20656	Sod2	protein_coding	0.751123	6.79954	3.53775	0.0010152	0.00820707
ENSMUSG00000031906	58994	Smpd3	protein_coding	-6.97727	2.35023	-3.53652	0.00101883	0.00822746
ENSMUSG00000026999	69482	Nup35	protein_coding	0.865889	4.39157	3.53647	0.00101898	0.00822746
ENSMUSG00000004085	65964	Map3k20	protein_coding	-1.17459	5.10133	-3.53186	0.00103266	0.00833274
ENSMUSG00000048355	76219	Arxes1	protein_coding	-2.81334	1.84215	-3.53107	0.00103502	0.00834667
ENSMUSG00000026035	70225	Ppil3	protein_coding	0.965336	4.60287	3.5303	0.00103736	0.00836034
ENSMUSG00000029414	208628	Kntc1	protein_coding	4.36473	1.21523	3.52997	0.00103835	0.00836317
ENSMUSG00000033849	26878	B3galt2	protein_coding	-3.05676	1.49147	-3.52857	0.00104255	0.00839181
ENSMUSG00000026683	66977	Nuf2	protein_coding	6.05863	3.11618	3.52779	0.0010449	0.00840552
ENSMUSG00000038374	60365	Rbm8a	protein_coding	0.641046	5.96056	3.52703	0.00104722	0.00841901
ENSMUSG00000020077	19073	Srgn	protein_coding	1.50295	8.09983	3.52518	0.00105281	0.0084588
ENSMUSG00000033436	67416	Armcx2	protein_coding	1.24926	4.19314	3.52477	0.00105409	0.00846386
ENSMUSG00000022419	97998	Deptor	protein_coding	-1.49391	5.20421	-3.52276	0.00106024	0.0085076
ENSMUSG00000001472	66855	Tcf25	protein_coding	-0.56978	7.77799	-3.52256	0.00106084	0.0085076
ENSMUSG00000018001	19159	Cyth3	protein_coding	-1.23849	5.90095	-3.52124	0.0010649	0.0085309
ENSMUSG00000005506	13046	Celf1	protein_coding	-0.757897	5.98268	-3.52119	0.00106506	0.0085309
ENSMUSG00000042289	101502	Hsd3b7	protein_coding	-0.905695	7.33519	-3.52066	0.00106667	0.0085386
ENSMUSG00000065954	320165	Tacc1	protein_coding	-1.15352	5.85476	-3.52007	0.0010685	0.00854526
ENSMUSG00000028393	17025	Alad	protein_coding	-1.33759	7.06595	-3.51997	0.00106881	0.00854526
ENSMUSG00000007815	11848	Rhoa	protein_coding	-0.651598	9.662	-3.51866	0.00107287	0.00857109
ENSMUSG00000063406	73130	Tmed5	protein_coding	0.811829	5.49239	3.5185	0.00107336	0.00857109
ENSMUSG00000060036	27367	Rpl3	protein_coding	0.817937	8.73805	3.51825	0.00107414	0.0085721
ENSMUSG00000061353	20315	Cxcl12	protein_coding	-1.5624	8.63327	-3.51764	0.00107604	0.00858203
ENSMUSG00000021785	59007	Ngly1	protein_coding	-0.936609	5.25892	-3.51674	0.00107885	0.00859917
ENSMUSG00000041112	140580	Elmo1	protein_coding	-1.81634	5.7462	-3.51549	0.00108274	0.00862495
ENSMUSG00000075254	77446	Heg1	protein_coding	-2.57105	6.00434	-3.51364	0.00108856	0.00866599
ENSMUSG00000046314	217517	Stxbp6	protein_coding	-4.52145	4.31524	-3.51335	0.00108946	0.00866789
ENSMUSG00000014426	26407	Map3k4	protein_coding	-1.99328	3.88603	-3.51301	0.00109052	0.00867103
ENSMUSG00000093674	67945	Rpl41	protein_coding	1.37128	10.2268	3.51246	0.00109226	0.00867956
ENSMUSG00000079435	19982	Rpl36a	protein_coding	1.3307	6.55599	3.51114	0.00109644	0.00870747
ENSMUSG00000038416	69957	Cdc16	protein_coding	0.863782	6.32661	3.51005	0.00109989	0.00872955
ENSMUSG00000062328	319195	Rpl17	protein_coding	1.09669	8.49936	3.5095	0.00110165	0.00873311
ENSMUSG00000057469	50496	E2f6	protein_coding	-1.60877	4.49015	-3.50949	0.00110167	0.00873311
ENSMUSG00000025355	58223	Mmp19	protein_coding	1.83184	5.8838	3.50843	0.00110505	0.00875454
ENSMUSG00000030774	18479	Pak1	protein_coding	1.40556	4.79437	3.50707	0.00110941	0.0087838
ENSMUSG00000002496	22084	Tsc2	protein_coding	-1.11345	5.81816	-3.50684	0.00111014	0.0087842
ENSMUSG00000021485	17121	Mxd3	protein_coding	4.77299	2.97162	3.50658	0.00111097	0.00878463
ENSMUSG00000059498	14131	Fcgr3	protein_coding	1.14303	7.26972	3.50633	0.00111178	0.00878463
ENSMUSG00000057191	382062	AB124611	protein_coding	2.5447	3.69417	3.50619	0.00111221	0.00878463
ENSMUSG00000025358	12566	Cdk2	protein_coding	1.48545	4.62773	3.50541	0.00111475	0.00879623
ENSMUSG00000019929	13179	Dcn	protein_coding	-1.11881	11.5973	-3.50532	0.00111503	0.00879623
ENSMUSG00000034951	233824	Cog7	protein_coding	-1.38417	5.23452	-3.50333	0.00112144	0.00884147
ENSMUSG00000003824	71846	Syce2	protein_coding	1.45071	3.26385	3.50305	0.00112234	0.00884325
ENSMUSG00000031939	75316	Taf1d	protein_coding	1.81118	2.84391	3.50259	0.00112383	0.00884968
ENSMUSG00000017774	17913	Myo1c	protein_coding	-1.00738	7.73197	-3.50232	0.00112472	0.00885136
ENSMUSG00000048163	20345	Selplg	protein_coding	1.8162	6.41223	3.50149	0.00112742	0.0088672
ENSMUSG00000041685	218503	Fcho2	protein_coding	-1.13903	5.16955	-3.50123	0.00112825	0.00886793
ENSMUSG00000044206	278180	Vsig4	protein_coding	-2.20268	7.9478	-3.50104	0.00112887	0.00886793
ENSMUSG00000031298	237175	Adgrg2	protein_coding	-2.04333	4.07858	-3.49965	0.00113342	0.00889833
ENSMUSG00000024963	57431	Dnajc4	protein_coding	-0.916732	4.70437	-3.49917	0.00113498	0.00890526
ENSMUSG00000037370	18605	Enpp1	protein_coding	1.97242	7.50855	3.4978	0.00113946	0.00893502
ENSMUSG00000008348	22190	Ubc	protein_coding	-1.24433	7.69664	-3.49751	0.00114043	0.00893725
ENSMUSG00000067736	NA	NA	protein_coding	-1.29823	4.81339	-3.49722	0.0011414	0.00893945
ENSMUSG00000040441	216441	Slc26a10	protein_coding	-5.96665	-0.632826	-3.49601	0.00114536	0.00896511
ENSMUSG00000022816	14314	Fstl1	protein_coding	1.04429	9.51363	3.4949	0.00114906	0.00898866
ENSMUSG00000034243	224139	Golgb1	protein_coding	-1.00445	6.08375	-3.49344	0.00115389	0.00902109
ENSMUSG00000071715	17972	Ncf4	protein_coding	1.26121	7.10799	3.49076	0.00116282	0.00908544
ENSMUSG00000028840	68040	Zfp593	protein_coding	1.26014	4.35264	3.48983	0.00116597	0.00910461
ENSMUSG00000029447	12466	Cct6a	protein_coding	0.910397	6.88653	3.48913	0.00116831	0.00911743
ENSMUSG00000031295	110094	Phka2	protein_coding	-1.51312	4.17348	-3.48888	0.00116915	0.00911856
ENSMUSG00000034317	66949	Trim59	protein_coding	3.04991	2.17421	3.4884	0.00117077	0.0091257
ENSMUSG00000029161	68567	Cgref1	protein_coding	1.5328	5.06446	3.48601	0.00117886	0.00918036
ENSMUSG00000045349	230863	Sh2d5	protein_coding	6.28433	-2.65058	3.48591	0.00117919	0.00918036
ENSMUSG00000027016	241494	Zfp385b	protein_coding	-2.43619	3.05977	-3.48487	0.00118274	0.00919741
ENSMUSG00000026069	17082	Il1rl1	protein_coding	4.75536	4.67827	3.48483	0.00118285	0.00919741
ENSMUSG00000040616	214359	Tmem51	protein_coding	2.83934	3.65146	3.48418	0.00118507	0.00919741
ENSMUSG00000033031	224171	Cip2a	protein_coding	3.64559	2.65319	3.48389	0.00118607	0.00919741
ENSMUSG00000037736	77569	Limch1	protein_coding	-1.71186	5.15092	-3.48383	0.00118626	0.00919741
ENSMUSG00000042105	101490	Inpp5f	protein_coding	-1.39737	4.05173	-3.4838	0.00118638	0.00919741
ENSMUSG00000048126	12835	Col6a3	protein_coding	1.65137	8.17972	3.48365	0.00118688	0.00919741
ENSMUSG00000056749	18030	Nfil3	protein_coding	3.61696	2.73706	3.48361	0.00118701	0.00919741
ENSMUSG00000028743	110198	Akr7a5	protein_coding	-0.784319	6.04726	-3.48295	0.00118929	0.00920959
ENSMUSG00000002020	16997	Ltbp2	protein_coding	2.32896	4.63384	3.4827	0.00119013	0.00921063
ENSMUSG00000046223	18793	Plaur	protein_coding	1.50285	6.64573	3.48151	0.00119423	0.00923687
ENSMUSG00000071653	66276	1810009A15Rik	protein_coding	0.712028	5.75098	3.48083	0.00119655	0.00924937
ENSMUSG00000019992	71804	Mtfr2	protein_coding	7.51689	0.555168	3.48047	0.0011978	0.00925343
ENSMUSG00000029061	26561	Mmp23	protein_coding	1.76013	6.13076	3.48027	0.00119849	0.00925343
ENSMUSG00000029233	57357	Srd5a3	protein_coding	0.719924	6.03148	3.47994	0.00119963	0.00925547
ENSMUSG00000038628	67005	Polr3k	protein_coding	0.851011	5.50018	3.47978	0.00120018	0.00925547
ENSMUSG00000026960	65103	Arl6ip6	protein_coding	1.30197	3.55423	3.47905	0.0012027	0.00926949
ENSMUSG00000035781	109284	R3hdm4	protein_coding	-0.825373	6.6283	-3.47753	0.00120798	0.00930043
ENSMUSG00000030278	14311	Cidec	protein_coding	-3.22232	6.18105	-3.47748	0.00120814	0.00930043
ENSMUSG00000072294	16597	Klf12	protein_coding	-4.39369	0.965296	-3.47592	0.00121359	0.00933687
ENSMUSG00000021190	19141	Lgmn	protein_coding	1.08998	8.88508	3.47436	0.00121903	0.0093667
ENSMUSG00000021252	58520	Erg28	protein_coding	0.936246	5.02651	3.47422	0.00121951	0.0093667
ENSMUSG00000033220	19354	Rac2	protein_coding	1.49583	7.26658	3.47404	0.00122018	0.0093667
ENSMUSG00000030888	101867	Rrp8	protein_coding	0.899409	5.19307	3.47399	0.00122034	0.0093667
ENSMUSG00000027078	56791	Ube2l6	protein_coding	2.45236	7.64979	3.47258	0.0012253	0.00939486
ENSMUSG00000030917	233806	Tmem159	protein_coding	-0.815412	5.60879	-3.47238	0.001226	0.00939486
ENSMUSG00000024188	66978	Luc7l	protein_coding	1.17695	4.27643	3.47233	0.00122617	0.00939486
ENSMUSG00000047798	246746	Cd300lf	protein_coding	3.26493	2.53928	3.47116	0.00123031	0.00942006
ENSMUSG00000039063	67856	Echdc3	protein_coding	-3.43289	1.55187	-3.47099	0.0012309	0.00942006
ENSMUSG00000024660	16319	Incenp	protein_coding	1.90444	4.52853	3.47077	0.0012317	0.00942063
ENSMUSG00000026574	56429	Dpt	protein_coding	-1.39225	7.54155	-3.46979	0.00123516	0.00944158
ENSMUSG00000021375	16553	Kif13a	protein_coding	-1.82908	3.89297	-3.46799	0.00124158	0.00948119
ENSMUSG00000089672	NA	NA	protein_coding	1.50182	6.49607	3.46781	0.00124221	0.00948119
ENSMUSG00000029657	15505	Hsph1	protein_coding	0.956074	5.08522	3.46753	0.00124321	0.00948119
ENSMUSG00000057322	67671	Rpl38	protein_coding	1.37839	6.5331	3.4675	0.00124332	0.00948119
ENSMUSG00000025911	76187	Adhfe1	protein_coding	-5.87804	1.87861	-3.46719	0.0012444	0.00948119
ENSMUSG00000030095	74122	Tmem43	protein_coding	-0.83915	7.77774	-3.46711	0.0012447	0.00948119
ENSMUSG00000047888	213988	Tnrc6b	protein_coding	-1.26681	4.31034	-3.46685	0.00124562	0.0094827
ENSMUSG00000029581	14086	Fscn1	protein_coding	3.13959	3.7153	3.46585	0.00124922	0.00950106
ENSMUSG00000025417	117150	Pip4k2c	protein_coding	-1.4953	4.40817	-3.46578	0.00124949	0.00950106
ENSMUSG00000031388	56292	Naa10	protein_coding	0.82024	5.58084	3.46505	0.00125208	0.00951525
ENSMUSG00000069255	105352	Dusp22	protein_coding	-1.2083	4.00651	-3.46405	0.0012557	0.00953181
ENSMUSG00000021371	76137	Mcur1	protein_coding	-1.86328	4.19165	-3.46404	0.00125572	0.00953181
ENSMUSG00000027540	19246	Ptpn1	protein_coding	0.721195	7.40004	3.4635	0.00125768	0.00953851
ENSMUSG00000048583	16002	Igf2	protein_coding	-2.3172	2.33071	-3.46336	0.0012582	0.00953851
ENSMUSG00000018326	54401	Ywhab	protein_coding	-0.798167	8.43645	-3.46319	0.0012588	0.00953851
ENSMUSG00000004655	11826	Aqp1	protein_coding	-1.45788	6.88299	-3.46242	0.00126158	0.00955403
ENSMUSG00000055612	66953	Cdca7	protein_coding	3.28226	3.20443	3.46187	0.00126357	0.00955825
ENSMUSG00000046447	66259	Camk2n1	protein_coding	-2.59876	1.42317	-3.46187	0.0012636	0.00955825
ENSMUSG00000028718	20460	Stil	protein_coding	6.24559	0.166738	3.46077	0.00126757	0.00957997
ENSMUSG00000032657	68521	Fam189b	protein_coding	-1.99502	3.94752	-3.46067	0.00126794	0.00957997
ENSMUSG00000025369	68094	Smarcc2	protein_coding	-1.37729	5.37941	-3.46001	0.00127035	0.00959266
ENSMUSG00000046337	381337	Fam178b	protein_coding	-3.47457	0.169844	-3.45868	0.00127519	0.00962361
ENSMUSG00000033777	279572	Tlr13	protein_coding	1.25649	5.91329	3.45782	0.00127836	0.00963609
ENSMUSG00000000359	19700	Rem1	protein_coding	-1.60339	4.30539	-3.45739	0.00127992	0.00963609
ENSMUSG00000027419	18549	Pcsk2	protein_coding	-5.98983	-2.03839	-3.45738	0.00127998	0.00963609
ENSMUSG00000024516	66286	Sec11c	protein_coding	0.809042	6.4716	3.45734	0.0012801	0.00963609
ENSMUSG00000018648	56405	Dusp14	protein_coding	-1.41791	5.33208	-3.45723	0.00128053	0.00963609
ENSMUSG00000040717	171463	Il17rd	protein_coding	-5.58895	0.487587	-3.45654	0.00128307	0.00964963
ENSMUSG00000038195	280408	Rilp	protein_coding	-2.44657	2.86393	-3.45539	0.0012873	0.00967589
ENSMUSG00000056888	73690	Glipr1	protein_coding	2.94173	4.2253	3.45517	0.00128812	0.00967647
ENSMUSG00000056692	224647	D17Wsu92e	protein_coding	-1.10239	5.84044	-3.45165	0.0013012	0.00976909
ENSMUSG00000032002	76863	Dcun1d5	protein_coding	1.97701	5.49459	3.45094	0.00130384	0.00978332
ENSMUSG00000035824	57813	Tk2	protein_coding	-2.38991	4.6979	-3.44983	0.00130799	0.00980881
ENSMUSG00000048922	108912	Cdca2	protein_coding	6.90824	2.06804	3.44945	0.00130942	0.00981389
ENSMUSG00000020873	110172	Slc35b1	protein_coding	0.712785	6.62442	3.44853	0.00131289	0.00983072
ENSMUSG00000029148	192292	Nrbp1	protein_coding	0.81371	6.99418	3.44843	0.00131326	0.00983072
ENSMUSG00000048330	320360	Ric3	protein_coding	-3.68567	1.84698	-3.44811	0.00131447	0.00983072
ENSMUSG00000030737	101488	Slco2b1	protein_coding	-4.17334	5.4336	-3.44805	0.00131468	0.00983072
ENSMUSG00000061315	17938	Naca	protein_coding	0.720656	8.0815	3.44748	0.00131684	0.00984121
ENSMUSG00000048572	226040	Tmem252	protein_coding	1.88965	2.77502	3.44718	0.00131797	0.00984409
ENSMUSG00000028383	72479	Hsdl2	protein_coding	-1.10791	4.35734	-3.44668	0.00131984	0.00985242
ENSMUSG00000036279	NA	NA	protein_coding	-2.37386	3.34339	-3.44548	0.00132438	0.00988065
ENSMUSG00000015961	11566	Adss	protein_coding	0.7915	6.09889	3.44499	0.00132627	0.00988269
ENSMUSG00000042870	21968	Tom1	protein_coding	-0.85602	5.96463	-3.44497	0.00132632	0.00988269
ENSMUSG00000024608	20044	Rps14	protein_coding	1.64878	10.9302	3.44481	0.00132693	0.00988269
ENSMUSG00000074676	14239	Foxs1	protein_coding	2.87982	1.52338	3.44418	0.00132935	0.00989465
ENSMUSG00000002111	20375	Spi1	protein_coding	1.17873	7.23757	3.44399	0.00133005	0.00989465
ENSMUSG00000057614	14677	Gnai1	protein_coding	-2.18284	2.94253	-3.44348	0.00133199	0.00990348
ENSMUSG00000025968	227197	Ndufs1	protein_coding	-1.04452	6.11898	-3.44311	0.0013334	0.00990833
ENSMUSG00000015085	12496	Entpd2	protein_coding	-1.53073	4.68117	-3.4418	0.00133842	0.00993993
ENSMUSG00000043858	NA	NA	protein_coding	0.94351	5.78236	3.4408	0.00134226	0.00996278
ENSMUSG00000037395	214742	Rcor3	protein_coding	-1.07724	4.38774	-3.43999	0.0013454	0.0099769
ENSMUSG00000054766	56086	Set	protein_coding	1.16206	6.75412	3.43991	0.00134569	0.0099769
ENSMUSG00000017861	17865	Mybl2	protein_coding	4.63356	2.55411	3.43939	0.0013477	0.00998612
ENSMUSG00000052516	268902	Robo2	protein_coding	-4.62691	1.15775	-3.43732	0.00135572	0.0100398
ENSMUSG00000036026	224807	Tmem63b	protein_coding	-1.33366	3.87205	-3.43671	0.00135809	0.0100517
ENSMUSG00000063558	11761	Aox1	protein_coding	-4.51571	2.02526	-3.43639	0.00135934	0.0100532
ENSMUSG00000035000	13482	Dpp4	protein_coding	-5.65388	2.42725	-3.43626	0.00135982	0.0100532
ENSMUSG00000036611	67484	Eepd1	protein_coding	-1.87733	4.12892	-3.43593	0.0013611	0.010054
ENSMUSG00000032314	110842	Etfa	protein_coding	-0.615486	7.50014	-3.43578	0.00136169	0.010054
ENSMUSG00000066878	NA	NA	protein_coding	2.06502	6.34935	3.4356	0.0013624	0.010054
ENSMUSG00000030983	66165	Bccip	protein_coding	0.681072	6.64374	3.43544	0.00136302	0.010054
ENSMUSG00000089762	72500	Ier5l	protein_coding	2.32015	1.61564	3.43321	0.00137174	0.0101116
ENSMUSG00000006398	107995	Cdc20	protein_coding	4.10639	5.08583	3.43305	0.00137238	0.0101116
ENSMUSG00000063531	20349	Sema3e	protein_coding	-4.74005	3.54662	-3.43233	0.0013752	0.0101224
ENSMUSG00000078578	66105	Ube2d3	protein_coding	0.738792	8.75824	3.43213	0.00137601	0.0101224
ENSMUSG00000001552	16480	Jup	protein_coding	-1.49387	4.95254	-3.43209	0.00137616	0.0101224
ENSMUSG00000022773	106369	Ypel1	protein_coding	-5.29418	1.33633	-3.43181	0.00137726	0.0101247
ENSMUSG00000046618	241327	Olfml2a	protein_coding	-2.65593	4.69737	-3.43057	0.00138215	0.0101527
ENSMUSG00000024661	14319	Fth1	protein_coding	0.776804	12.9159	3.43045	0.00138262	0.0101527
ENSMUSG00000027368	13537	Dusp2	protein_coding	5.31178	-0.959631	3.42882	0.00138907	0.0101918
ENSMUSG00000032058	73699	Ppp2r1b	protein_coding	-0.976432	5.96799	-3.42871	0.0013895	0.0101918
ENSMUSG00000020844	18230	Nxn	protein_coding	2.29606	3.02771	3.42707	0.00139603	0.0102339
ENSMUSG00000021215	56349	Net1	protein_coding	-2.001	5.62769	-3.42673	0.00139739	0.0102381
ENSMUSG00000056071	20202	S100a9	protein_coding	4.74088	5.23122	3.42524	0.00140338	0.010274
ENSMUSG00000042660	67936	Wdr55	protein_coding	0.957048	4.92723	3.42512	0.00140387	0.010274
ENSMUSG00000067367	17089	Lyar	protein_coding	0.955151	4.36412	3.42456	0.0014061	0.0102798
ENSMUSG00000040084	12236	Bub1b	protein_coding	5.46209	3.24421	3.42453	0.00140624	0.0102798
ENSMUSG00000038145	20623	Snrk	protein_coding	-1.45309	5.86606	-3.42415	0.00140772	0.010285
ENSMUSG00000046822	106947	Slc39a3	protein_coding	-1.05624	5.32979	-3.42375	0.00140936	0.0102911
ENSMUSG00000071656	68852	Lrrn4cl	protein_coding	-3.34615	6.43174	-3.42345	0.00141056	0.0102942
ENSMUSG00000052423	57370	B4galt3	protein_coding	1.1998	3.9138	3.42237	0.00141493	0.0103203
ENSMUSG00000029082	12182	Bst1	protein_coding	1.23469	4.89069	3.42138	0.00141892	0.0103434
ENSMUSG00000051579	66684	Tceal8	protein_coding	1.05397	6.49392	3.42119	0.00141968	0.0103434
ENSMUSG00000058392	72462	Rrp1b	protein_coding	1.43073	3.56345	3.41962	0.00142609	0.0103843
ENSMUSG00000053477	21413	Tcf4	protein_coding	-0.699014	7.18235	-3.41852	0.00143058	0.0104112
ENSMUSG00000027412	64899	Lpin3	protein_coding	2.21355	3.73112	3.41546	0.0014431	0.010494
ENSMUSG00000028793	75234	Rnf19b	protein_coding	2.08456	4.07454	3.41535	0.00144357	0.010494
ENSMUSG00000048222	100034361	Mfap1b	protein_coding	-0.971977	4.89358	-3.41332	0.00145196	0.0105463
ENSMUSG00000031985	14712	Gnpat	protein_coding	-0.840708	5.76559	-3.41322	0.00145238	0.0105463
ENSMUSG00000060143	NA	NA	protein_coding	1.25466	7.56727	3.4125	0.00145534	0.010562
ENSMUSG00000026659	80915	Dusp12	protein_coding	1.16989	3.78202	3.41166	0.00145885	0.0105815
ENSMUSG00000034290	217718	Nek9	protein_coding	-0.919592	5.40576	-3.41127	0.00146046	0.0105873
ENSMUSG00000034259	109075	Exosc4	protein_coding	0.716628	5.91642	3.41044	0.00146393	0.0106066
ENSMUSG00000023791	72084	Pigx	protein_coding	0.878358	5.02786	3.4078	0.00147502	0.010681
ENSMUSG00000031799	326618	Tpm4	protein_coding	0.739943	9.40124	3.40733	0.00147697	0.0106892
ENSMUSG00000002980	57278	Bcam	protein_coding	-2.3055	5.19642	-3.40684	0.00147904	0.0106983
ENSMUSG00000009214	66139	Mymk	protein_coding	-5.48271	-2.36229	-3.40625	0.00148154	0.0107104
ENSMUSG00000036632	66248	Alg5	protein_coding	0.613701	6.57471	3.40541	0.00148507	0.01073
ENSMUSG00000032547	20187	Ryk	protein_coding	1.25757	4.96344	3.40499	0.00148688	0.0107371
ENSMUSG00000029335	110075	Bmp3	protein_coding	-6.2929	-0.747239	-3.40453	0.00148881	0.0107451
ENSMUSG00000040596	71592	Pogk	protein_coding	-2.21982	3.6993	-3.40338	0.00149369	0.0107744
ENSMUSG00000019853	56016	Hebp2	protein_coding	-1.11399	5.14819	-3.40206	0.00149933	0.0108076
ENSMUSG00000034758	114606	Tle6	protein_coding	-3.09607	3.54971	-3.40192	0.00149995	0.0108076
ENSMUSG00000039275	68837	Foxk2	protein_coding	0.966614	3.77728	3.40123	0.00150286	0.0108226
ENSMUSG00000024966	20867	Stip1	protein_coding	0.919632	6.51604	3.40024	0.00150713	0.0108474
ENSMUSG00000069919	15122	Hba-a1	protein_coding	3.8116	10.9116	3.39989	0.00150865	0.0108523
ENSMUSG00000041891	70361	Lman1	protein_coding	0.895781	6.81675	3.39891	0.00151284	0.0108765
ENSMUSG00000074199	64661	Krtdap	protein_coding	-7.14611	-1.15274	-3.39713	0.00152054	0.0109258
ENSMUSG00000028278	52187	Rragd	protein_coding	-3.16364	3.57716	-3.3969	0.00152152	0.0109268
ENSMUSG00000025491	68713	Ifitm1	protein_coding	3.65162	1.78393	3.39604	0.00152528	0.0109478
ENSMUSG00000035473	319625	Galm	protein_coding	-2.09103	4.2878	-3.3949	0.00153021	0.0109771
ENSMUSG00000028954	53312	Nub1	protein_coding	-0.912649	5.28224	-3.39434	0.00153266	0.0109793
ENSMUSG00000057506	73689	Bloc1s2	protein_coding	1.08883	4.96634	3.39418	0.00153337	0.0109793
ENSMUSG00000049680	72046	Urgcp	protein_coding	-0.973576	5.41667	-3.3941	0.0015337	0.0109793
ENSMUSG00000074129	22121	Rpl13a	protein_coding	1.1325	8.71248	3.39406	0.00153388	0.0109793
ENSMUSG00000011254	66628	Thg1l	protein_coding	1.16969	3.71183	3.39356	0.00153607	0.010989
ENSMUSG00000034518	70823	Hmgxb4	protein_coding	1.68673	3.08815	3.39332	0.00153712	0.0109905
ENSMUSG00000037740	99045	Mrps26	protein_coding	0.593715	6.3393	3.39301	0.00153845	0.010994
ENSMUSG00000030980	66356	Knop1	protein_coding	0.890772	4.75935	3.38987	0.00155226	0.0110866
ENSMUSG00000019978	13822	Epb41l2	protein_coding	-0.76154	6.39551	-3.38862	0.00155782	0.0111203
ENSMUSG00000021319	20379	Sfrp4	protein_coding	-2.99085	6.00175	-3.38768	0.00156198	0.0111438
ENSMUSG00000019874	12140	Fabp7	protein_coding	3.11762	0.431079	3.38578	0.00157046	0.0111982
ENSMUSG00000036896	12262	C1qc	protein_coding	-1.11867	9.54384	-3.38505	0.0015737	0.0112152
ENSMUSG00000062203	14852	Gspt1	protein_coding	0.918789	6.18547	3.38472	0.00157516	0.0112182
ENSMUSG00000022070	77744	Bora	protein_coding	3.96746	1.16531	3.38457	0.00157584	0.0112182
ENSMUSG00000024436	66973	Mrps18b	protein_coding	0.891236	5.34837	3.38434	0.00157688	0.0112195
ENSMUSG00000052962	66223	Mrpl35	protein_coding	0.739574	5.45638	3.38375	0.00157955	0.0112323
ENSMUSG00000034210	230648	Efcab14	protein_coding	-0.810665	5.1339	-3.3833	0.00158156	0.0112398
ENSMUSG00000020377	17001	Ltc4s	protein_coding	-1.83891	5.62358	-3.38313	0.00158231	0.0112398
ENSMUSG00000030257	259302	Srgap3	protein_coding	-2.05993	2.51541	-3.38205	0.00158716	0.0112677
ENSMUSG00000055053	18029	Nfic	protein_coding	-0.945692	6.90599	-3.38187	0.00158797	0.0112677
ENSMUSG00000031750	76527	Il34	protein_coding	-1.63582	4.12651	-3.38107	0.00159161	0.0112826
ENSMUSG00000004267	13807	Eno2	protein_coding	-1.9318	3.20219	-3.38103	0.0015918	0.0112826
ENSMUSG00000060073	19167	Psma3	protein_coding	0.617609	8.21024	3.38046	0.00159437	0.0112947
ENSMUSG00000036613	380752	Eipr1	protein_coding	0.885862	5.01414	3.37916	0.00160025	0.0113302
ENSMUSG00000021592	77041	Arsk	protein_coding	-2.18071	3.19482	-3.37839	0.00160379	0.0113491
ENSMUSG00000023019	14555	Gpd1	protein_coding	-4.71799	4.56188	-3.37814	0.00160493	0.011351
ENSMUSG00000020612	19084	Prkar1a	protein_coding	0.472855	8.92833	3.37787	0.00160613	0.0113534
ENSMUSG00000029314	231510	Gpat3	protein_coding	-1.8086	3.56985	-3.3767	0.0016115	0.0113851
ENSMUSG00000016554	55944	Eif3d	protein_coding	0.67623	6.86872	3.37494	0.00161957	0.0114306
ENSMUSG00000040037	320840	Negr1	protein_coding	-4.23333	-0.0812535	-3.37491	0.00161968	0.0114306
ENSMUSG00000028187	70285	Rpf1	protein_coding	0.911663	4.48674	3.37408	0.00162351	0.0114449
ENSMUSG00000009185	20307	Ccl8	protein_coding	2.47868	5.46168	3.37405	0.00162367	0.0114449
ENSMUSG00000031843	68533	Mphosph6	protein_coding	1.18394	3.70525	3.3739	0.00162434	0.0114449
ENSMUSG00000000384	21379	Tbrg4	protein_coding	1.47492	3.22465	3.37343	0.00162651	0.011454
ENSMUSG00000052837	16477	Junb	protein_coding	0.983956	7.97304	3.37268	0.00162999	0.0114724
ENSMUSG00000046318	320924	Ccbe1	protein_coding	3.02354	1.84583	3.37219	0.00163224	0.0114771
ENSMUSG00000017146	12189	Brca1	protein_coding	6.16731	1.17365	3.37207	0.00163283	0.0114771
ENSMUSG00000034586	217310	Hid1	protein_coding	-2.29119	4.45861	-3.37196	0.00163331	0.0114771
ENSMUSG00000091537	66167	Tma7	protein_coding	1.06001	7.07273	3.36987	0.00164302	0.0115391
ENSMUSG00000030674	67375	Qprt	protein_coding	-2.86109	3.78325	-3.3692	0.00164617	0.0115551
ENSMUSG00000046179	108961	E2f8	protein_coding	4.97751	1.23597	3.36884	0.00164785	0.0115601
ENSMUSG00000038204	117590	Asb10	protein_coding	-7.6497	-0.12514	-3.36867	0.00164866	0.0115601
ENSMUSG00000003452	12121	Bicd1	protein_coding	-6.21612	-0.0552427	-3.36739	0.00165464	0.011593
ENSMUSG00000000325	11877	Arvcf	protein_coding	-4.90043	2.87702	-3.36729	0.00165512	0.011593
ENSMUSG00000026123	226971	Plekhb2	protein_coding	-1.31567	7.12218	-3.36705	0.00165623	0.0115945
ENSMUSG00000069917	110257	Hba-a2	protein_coding	3.75186	11.5404	3.36496	0.00166608	0.0116572
ENSMUSG00000032329	66867	Hmg20a	protein_coding	-1.27343	4.34748	-3.36463	0.00166763	0.0116618
ENSMUSG00000045672	373864	Col27a1	protein_coding	2.02501	3.15875	3.36443	0.00166861	0.0116624
ENSMUSG00000030041	110958	M1ap	protein_coding	4.73058	0.937789	3.36384	0.00167138	0.0116755
ENSMUSG00000039197	11534	Adk	protein_coding	-0.739762	6.41158	-3.36348	0.0016731	0.0116813
ENSMUSG00000028234	67427	Rps20	protein_coding	0.965451	8.25616	3.36231	0.00167863	0.0117136
ENSMUSG00000068205	72899	Macrod2	protein_coding	-1.22357	3.35277	-3.36183	0.00168091	0.0117217
ENSMUSG00000032508	17874	Myd88	protein_coding	1.04929	5.87763	3.36169	0.00168159	0.0117217
ENSMUSG00000073542	225659	Cep76	protein_coding	2.10653	2.17282	3.36076	0.00168602	0.0117464
ENSMUSG00000021807	68045	Rtraf	protein_coding	0.598965	7.4661	3.36007	0.00168931	0.011763
ENSMUSG00000039648	70266	Kyat1	protein_coding	-3.15999	1.89007	-3.35959	0.00169161	0.0117695
ENSMUSG00000040848	108735	Sft2d2	protein_coding	-1.21144	5.78058	-3.3595	0.00169205	0.0117695
ENSMUSG00000045763	70350	Basp1	protein_coding	2.31871	2.15057	3.35931	0.00169296	0.0117696
ENSMUSG00000028965	21942	Tnfrsf9	protein_coding	6.98871	-0.678906	3.35609	0.00170849	0.0118712
ENSMUSG00000038764	545622	Ptpn3	protein_coding	-2.92546	1.54409	-3.35399	0.0017187	0.011931
ENSMUSG00000062611	NA	NA	protein_coding	0.719625	8.27331	3.35394	0.00171892	0.011931
ENSMUSG00000000184	12444	Ccnd2	protein_coding	-1.08731	8.08011	-3.35303	0.00172336	0.0119555
ENSMUSG00000021967	67840	Mrpl57	protein_coding	1.01196	6.01796	3.35272	0.00172487	0.0119596
ENSMUSG00000048495	68736	Tyw5	protein_coding	1.52406	2.27267	3.35198	0.00172847	0.0119782
ENSMUSG00000047419	76469	Cmya5	protein_coding	-4.78885	2.53304	-3.3514	0.00173135	0.0119918
ENSMUSG00000020571	71853	Pdia6	protein_coding	0.978876	8.77344	3.35089	0.00173383	0.0120026
ENSMUSG00000052906	108159	Ubxn8	protein_coding	0.890367	4.10561	3.34999	0.00173824	0.0120267
ENSMUSG00000030691	207278	Fchsd2	protein_coding	-1.56844	4.34431	-3.34861	0.00174504	0.0120674
ENSMUSG00000024210	271424	Ip6k3	protein_coding	-6.11509	1.33473	-3.34786	0.00174876	0.0120867
ENSMUSG00000016257	66390	Prelid3b	protein_coding	0.703122	5.79587	3.34672	0.00175441	0.0121194
ENSMUSG00000030452	93790	Nipa2	protein_coding	0.762116	5.44771	3.34504	0.00176276	0.0121706
ENSMUSG00000037503	214469	Fam168b	protein_coding	-1.16564	5.64192	-3.34288	0.00177356	0.0122387
ENSMUSG00000031060	236732	Rbm10	protein_coding	1.07648	4.64914	3.34265	0.00177472	0.0122402
ENSMUSG00000036555	74239	Iqce	protein_coding	-2.93607	2.65478	-3.34143	0.00178086	0.0122761
ENSMUSG00000039262	227723	Prrc2b	protein_coding	-1.16756	5.16107	-3.34037	0.00178622	0.0123025
ENSMUSG00000037805	19896	Rpl10a	protein_coding	1.14562	6.86195	3.34029	0.00178658	0.0123025
ENSMUSG00000030545	18631	Pex11a	protein_coding	-1.96513	2.123	-3.33974	0.00178935	0.0123151
ENSMUSG00000063888	66229	Rpl7l1	protein_coding	0.625525	6.70928	3.33851	0.00179562	0.0123518
ENSMUSG00000045302	50907	Preb	protein_coding	0.660141	5.98977	3.33779	0.00179927	0.0123672
ENSMUSG00000089832	192192	Shkbp1	protein_coding	1.05005	4.83303	3.33769	0.00179977	0.0123672
ENSMUSG00000052305	15129	Hbb-b1	protein_coding	3.68281	11.1919	3.33609	0.00180792	0.0124167
ENSMUSG00000037206	26968	Islr	protein_coding	-2.91118	6.57426	-3.33511	0.00181295	0.0124447
ENSMUSG00000042035	78908	Igsf3	protein_coding	2.71271	3.07573	3.33478	0.00181462	0.0124477
ENSMUSG00000027907	20195	S100a11	protein_coding	0.800283	9.14552	3.33465	0.00181529	0.0124477
ENSMUSG00000057036	NA	NA	protein_coding	1.06857	7.18287	3.33419	0.00181765	0.0124571
ENSMUSG00000017428	69077	Psmd11	protein_coding	0.684601	6.65472	3.33401	0.00181857	0.0124571
ENSMUSG00000000355	68995	Mcts1	protein_coding	0.82533	5.41033	3.33363	0.00182054	0.012464
ENSMUSG00000020108	74747	Ddit4	protein_coding	2.5173	0.839439	3.33308	0.00182334	0.0124767
ENSMUSG00000020605	58240	Hs1bp3	protein_coding	-1.85134	3.91381	-3.33248	0.00182644	0.012488
ENSMUSG00000036768	209737	Kif15	protein_coding	5.12764	1.18932	3.33239	0.0018269	0.012488
ENSMUSG00000032725	14276	Folr2	protein_coding	-1.35379	8.02863	-3.33098	0.00183419	0.0125312
ENSMUSG00000021719	52882	Rgs7bp	protein_coding	-2.88393	2.82256	-3.32735	0.00185308	0.0126535
ENSMUSG00000058126	NA	NA	protein_coding	0.685958	8.32281	3.32717	0.00185402	0.0126535
ENSMUSG00000032118	235180	Fez1	protein_coding	-3.15539	3.07138	-3.32508	0.00186498	0.0127216
ENSMUSG00000018263	21388	Tbx5	protein_coding	-4.21102	2.40024	-3.32399	0.00187075	0.0127543
ENSMUSG00000055137	192136	Sugct	protein_coding	-5.99601	-0.496893	-3.32298	0.00187609	0.012784
ENSMUSG00000024150	193813	Mcfd2	protein_coding	0.626622	6.7749	3.32173	0.00188268	0.0128223
ENSMUSG00000006362	12398	Cbfa2t3	protein_coding	-2.46273	2.2366	-3.32092	0.00188698	0.0128449
ENSMUSG00000044949	327900	Ubtd2	protein_coding	1.75227	2.12321	3.32016	0.00189102	0.0128657
ENSMUSG00000024038	78330	Ndufv3	protein_coding	-0.733287	6.62155	-3.31982	0.00189287	0.0128715
ENSMUSG00000038522	215929	Mfsd4b1	protein_coding	-6.32198	-1.65986	-3.31867	0.00189899	0.0129064
ENSMUSG00000040026	20210	Saa3	protein_coding	4.53133	3.40403	3.31839	0.00190051	0.01291
ENSMUSG00000021094	66375	Dhrs7	protein_coding	-0.765499	6.54262	-3.31799	0.00190263	0.0129177
ENSMUSG00000026335	18484	Pam	protein_coding	-1.74085	5.73025	-3.31773	0.00190404	0.0129206
ENSMUSG00000024785	59028	Rcl1	protein_coding	0.871957	4.50977	3.31712	0.0019073	0.012936
ENSMUSG00000025511	64540	Tspan4	protein_coding	0.803836	8.89986	3.31692	0.00190837	0.0129365
ENSMUSG00000005338	94332	Cadm3	protein_coding	-2.38839	2.63958	-3.31634	0.00191153	0.0129512
ENSMUSG00000032527	66904	Pccb	protein_coding	-1.23707	5.81769	-3.31503	0.00191859	0.0129923
ENSMUSG00000020260	80294	Pofut2	protein_coding	0.838626	7.2155	3.31319	0.00192854	0.0130529
ENSMUSG00000026737	18718	Pip4k2a	protein_coding	-1.02613	5.33695	-3.31294	0.00192992	0.0130555
ENSMUSG00000068220	16852	Lgals1	protein_coding	0.904255	10.7157	3.31241	0.00193276	0.0130633
ENSMUSG00000026849	30931	Tor1a	protein_coding	0.753636	5.36548	3.31236	0.00193308	0.0130633
ENSMUSG00000056394	16881	Lig1	protein_coding	1.89874	4.73412	3.31185	0.00193584	0.0130752
ENSMUSG00000021595	28114	Nsun2	protein_coding	0.803956	6.15794	3.31091	0.00194094	0.0131029
ENSMUSG00000090439	100302688	Gm17455	protein_coding	-1.0881	5.85367	-3.30935	0.00194952	0.0131539
ENSMUSG00000032841	72446	Prr5l	protein_coding	-3.1007	2.83142	-3.30829	0.00195534	0.0131864
ENSMUSG00000036887	12259	C1qa	protein_coding	-1.07329	9.11982	-3.30709	0.00196191	0.0132239
ENSMUSG00000028975	56273	Pex14	protein_coding	-0.665627	4.90353	-3.3064	0.00196573	0.0132428
ENSMUSG00000037022	109136	Mmaa	protein_coding	-1.83538	3.15031	-3.30519	0.00197242	0.0132783
ENSMUSG00000078517	230866	Emc1	protein_coding	-1.02228	5.4718	-3.30508	0.00197304	0.0132783
ENSMUSG00000028518	108079	Prkaa2	protein_coding	-5.38018	-0.724307	-3.30459	0.00197576	0.0132898
ENSMUSG00000013089	104156	Etv5	protein_coding	-1.7857	4.62806	-3.30414	0.00197831	0.0133001
ENSMUSG00000031304	16186	Il2rg	protein_coding	1.65046	5.94611	3.30364	0.00198106	0.0133057
ENSMUSG00000021965	219114	Ska3	protein_coding	5.83754	1.27437	3.30362	0.00198118	0.0133057
ENSMUSG00000053279	11668	Aldh1a1	protein_coding	-1.91009	4.55969	-3.30202	0.00199014	0.0133565
ENSMUSG00000027804	67738	Ppid	protein_coding	0.927767	4.66093	3.3019	0.00199079	0.0133565
ENSMUSG00000019916	18451	P4ha1	protein_coding	1.08807	6.46214	3.30094	0.00199615	0.0133856
ENSMUSG00000026554	98193	Dcaf8	protein_coding	-0.912359	6.15808	-3.29949	0.00200432	0.0134335
ENSMUSG00000022995	13800	Enah	protein_coding	2.82043	0.416746	3.29828	0.00201117	0.0134672
ENSMUSG00000018167	59045	Stard3	protein_coding	0.886361	5.66208	3.29823	0.00201142	0.0134672
ENSMUSG00000055373	14348	Fut9	protein_coding	-3.17143	1.8398	-3.29658	0.00202079	0.013523
ENSMUSG00000091498	NA	NA	protein_coding	-0.854489	6.34159	-3.29573	0.00202562	0.0135484
ENSMUSG00000031516	22428	Dctn6	protein_coding	-0.598947	5.6922	-3.29538	0.00202761	0.0135548
ENSMUSG00000004360	212448	9330159F19Rik	protein_coding	-3.37836	-1.68681	-3.29476	0.00203115	0.0135691
ENSMUSG00000034842	109979	Art3	protein_coding	-2.83743	3.14325	-3.29464	0.00203184	0.0135691
ENSMUSG00000038803	67695	Ost4	protein_coding	0.812886	8.39096	3.29337	0.00203905	0.0136104
ENSMUSG00000024576	93687	Csnk1a1	protein_coding	0.590882	7.75864	3.29244	0.00204442	0.0136392
ENSMUSG00000025701	11689	Alox5	protein_coding	-1.96309	6.2674	-3.29119	0.00205158	0.01368
ENSMUSG00000073676	15528	Hspe1	protein_coding	0.938805	6.38244	3.29016	0.00205756	0.0137129
ENSMUSG00000026939	51875	Tmem141	protein_coding	-1.01876	4.82414	-3.28726	0.00207435	0.0138177
ENSMUSG00000032254	71819	Kif23	protein_coding	3.65468	2.86221	3.28574	0.00208319	0.0138695
ENSMUSG00000028218	68099	Fam92a	protein_coding	0.906082	5.54306	3.28224	0.00210379	0.0139995
ENSMUSG00000027533	16592	Fabp5	protein_coding	1.38838	7.06784	3.28103	0.00211089	0.0140396
ENSMUSG00000031840	19339	Rab3a	protein_coding	-1.60594	2.61838	-3.28025	0.00211555	0.0140635
ENSMUSG00000035242	18245	Oaz1	protein_coding	0.875341	10.6138	3.27986	0.00211786	0.0140717
ENSMUSG00000030077	12661	Chl1	protein_coding	5.93609	2.38205	3.27786	0.00212975	0.0141434
ENSMUSG00000025144	20892	Cenpx	protein_coding	0.979698	6.03332	3.27766	0.00213095	0.0141442
ENSMUSG00000007216	243372	Zfp775	protein_coding	-4.21355	2.49826	-3.27701	0.00213483	0.0141628
ENSMUSG00000050288	57265	Fzd2	protein_coding	3.02246	2.46897	3.27672	0.00213656	0.0141671
ENSMUSG00000022367	15117	Has2	protein_coding	4.04721	2.51348	3.27653	0.00213773	0.0141676
ENSMUSG00000039428	72759	Tmem135	protein_coding	-1.05722	4.81582	-3.27381	0.00215409	0.0142627
ENSMUSG00000033952	12316	Aspm	protein_coding	4.87913	2.33603	3.27378	0.00215426	0.0142627
ENSMUSG00000026851	227707	BC005624	protein_coding	-0.573117	6.04001	-3.273	0.00215894	0.0142864
ENSMUSG00000053838	209586	Nudcd3	protein_coding	-0.806407	6.53334	-3.27167	0.002167	0.0143319
ENSMUSG00000014959	70231	Gorasp2	protein_coding	0.644187	7.66382	3.27148	0.00216814	0.0143319
ENSMUSG00000029050	20481	Ski	protein_coding	-0.810001	6.31639	-3.27132	0.00216911	0.0143319
ENSMUSG00000025212	94280	Sfxn3	protein_coding	-0.872404	7.41308	-3.27076	0.0021725	0.0143471
ENSMUSG00000052565	14957	Hist1h1d	protein_coding	4.36371	0.891825	3.26964	0.00217936	0.0143815
ENSMUSG00000090000	66191	Ier3ip1	protein_coding	0.814965	6.56624	3.26955	0.00217992	0.0143815
ENSMUSG00000031782	67914	Coq9	protein_coding	-0.879317	5.99353	-3.26532	0.00220585	0.0145397
ENSMUSG00000073968	101700	Trim68	protein_coding	-3.69628	1.88014	-3.26528	0.00220612	0.0145397
ENSMUSG00000033386	20321	Frrs1	protein_coding	1.50869	4.53222	3.26384	0.00221503	0.0145861
ENSMUSG00000032757	12068	Bet1	protein_coding	0.756439	5.47122	3.26378	0.00221539	0.0145861
ENSMUSG00000034839	67557	Larp6	protein_coding	-3.19	4.43444	-3.26319	0.00221901	0.0145959
ENSMUSG00000030587	72275	2200002D01Rik	protein_coding	1.86608	2.04515	3.26318	0.00221912	0.0145959
ENSMUSG00000025876	107448	Unc5a	protein_coding	-5.5292	-0.220176	-3.26194	0.00222682	0.0146391
ENSMUSG00000042429	11539	Adora1	protein_coding	-5.62499	0.932645	-3.26164	0.00222866	0.0146427
ENSMUSG00000038155	14869	Gstp2	protein_coding	-1.5818	3.67755	-3.26148	0.00222966	0.0146427
ENSMUSG00000025505	71448	Tmem80	protein_coding	-1.04603	3.68063	-3.26131	0.00223073	0.0146427
ENSMUSG00000027162	22343	Lin7c	protein_coding	-0.928501	5.59038	-3.2609	0.00223327	0.014652
ENSMUSG00000031924	66427	Cyb5b	protein_coding	-0.672253	6.45985	-3.26063	0.00223498	0.0146559
ENSMUSG00000079426	68089	Arpc4	protein_coding	0.573833	8.73537	3.26041	0.00223637	0.0146576
ENSMUSG00000046230	271564	Vps13a	protein_coding	-2.4153	2.12375	-3.25909	0.00224461	0.0146993
ENSMUSG00000000823	269401	Zfp512b	protein_coding	-3.11158	2.41145	-3.25903	0.00224498	0.0146993
ENSMUSG00000046245	231805	Pilra	protein_coding	2.90409	2.99497	3.25858	0.00224785	0.0147107
ENSMUSG00000004865	20815	Srpk1	protein_coding	0.652319	4.92066	3.25825	0.00224987	0.0147166
ENSMUSG00000037709	58909	Fam13a	protein_coding	-4.97666	1.92602	-3.25802	0.00225135	0.0147189
ENSMUSG00000041012	70031	Cmtm8	protein_coding	-1.86642	2.95801	-3.25769	0.00225344	0.0147252
ENSMUSG00000022987	239652	Zfp641	protein_coding	-6.64778	-1.8969	-3.2575	0.0022546	0.0147254
[truncated: 11,057 more rows]

## Sheet: Injured-rhFVIII Day 3
ENSEMBL	ENTREZID	SYMBOL	gene_type	logFC	AveExpr	t	P.Value	adj.P.Val
ENSMUSG00000017754	18830	Pltp	protein_coding	3.06962	9.73109	7.00174	1.60014e-08	0.000208914
ENSMUSG00000021508	57266	Cxcl14	protein_coding	-3.52997	5.41929	-6.68115	4.55771e-08	0.000297527
ENSMUSG00000032575	74840	Manf	protein_coding	-1.54865	7.11587	-6.52907	7.49991e-08	0.000305508
ENSMUSG00000042082	11881	Arsb	protein_coding	2.84243	6.79849	6.46149	9.35994e-08	0.000305508
ENSMUSG00000031762	17750	Mt2	protein_coding	-2.81783	6.71926	-6.37958	1.2245e-07	0.00031974
ENSMUSG00000057113	18148	Npm1	protein_coding	-1.29106	8.51862	-6.26929	1.75853e-07	0.000382656
ENSMUSG00000044258	13024	Ctla2a	protein_coding	-3.77044	6.6048	-5.96523	4.77182e-07	0.000774064
ENSMUSG00000062070	18655	Pgk1	protein_coding	-1.77137	8.09233	-5.95455	4.94201e-07	0.000774064
ENSMUSG00000063696	NA	NA	protein_coding	-1.21545	8.98618	-5.85663	6.81459e-07	0.000774064
ENSMUSG00000041324	16323	Inhba	protein_coding	-3.95652	6.04768	-5.84063	7.18172e-07	0.000774064
ENSMUSG00000037902	19261	Sirpa	protein_coding	1.69518	7.42702	5.83059	7.42231e-07	0.000774064
ENSMUSG00000091957	NA	NA	protein_coding	-1.16157	10.573	-5.82218	7.62982e-07	0.000774064
ENSMUSG00000033307	17319	Mif	protein_coding	-1.98611	7.63095	-5.77568	8.88625e-07	0.000774064
ENSMUSG00000020460	78294	Rps27a	protein_coding	-2.22003	9.01643	-5.74984	9.67173e-07	0.000774064
ENSMUSG00000063694	13063	Cycs	protein_coding	-1.58925	7.66279	-5.7481	9.72705e-07	0.000774064
ENSMUSG00000002602	26362	Axl	protein_coding	1.5103	8.61648	5.71959	1.06796e-06	0.000774064
ENSMUSG00000073411	14964	H2-D1	protein_coding	1.40914	11.2798	5.7184	1.07212e-06	0.000774064
ENSMUSG00000043421	69573	Hilpda	protein_coding	-1.9883	4.9099	-5.70246	1.1296e-06	0.000774064
ENSMUSG00000032440	21813	Tgfbr2	protein_coding	1.46101	7.69672	5.70012	1.13829e-06	0.000774064
ENSMUSG00000039221	68028	Rpl22l1	protein_coding	-2.54151	6.13857	-5.67814	1.22323e-06	0.000774064
ENSMUSG00000055322	21961	Tns1	protein_coding	1.95968	7.44242	5.67274	1.24505e-06	0.000774064
ENSMUSG00000021270	15519	Hsp90aa1	protein_coding	-1.52813	7.76412	-5.65136	1.33535e-06	0.000776803
ENSMUSG00000003955	70186	Fam162a	protein_coding	-1.95695	6.45536	-5.64388	1.36845e-06	0.000776803
ENSMUSG00000002308	54219	Cd320	protein_coding	-1.33415	4.65637	-5.61288	1.51454e-06	0.000804865
ENSMUSG00000020186	13008	Csrp2	protein_coding	-2.08988	5.74095	-5.60755	1.54118e-06	0.000804865
ENSMUSG00000047649	70333	Cd3eap	protein_coding	-1.33034	3.94967	-5.56478	1.77258e-06	0.000890108
ENSMUSG00000006818	20656	Sod2	protein_coding	-1.24001	6.79954	-5.539	1.92839e-06	0.000916078
ENSMUSG00000018217	18858	Pmp22	protein_coding	1.37629	8.44044	5.53331	1.96463e-06	0.000916078
ENSMUSG00000021591	93692	Glrx	protein_coding	-1.71952	6.61251	-5.50675	2.14268e-06	0.000937249
ENSMUSG00000003812	13423	Dnase2a	protein_coding	1.75145	5.77476	5.50519	2.15361e-06	0.000937249
ENSMUSG00000078941	108143	Taf9	protein_coding	-1.23888	4.83571	-5.47175	2.40206e-06	0.00101165
ENSMUSG00000025869	28126	Nop16	protein_coding	-1.17314	5.56204	-5.41166	2.92228e-06	0.00119229
ENSMUSG00000001056	52530	Nhp2	protein_coding	-1.40551	6.95173	-5.39445	3.09088e-06	0.00122287
ENSMUSG00000024030	11307	Abcg1	protein_coding	2.53411	5.97534	5.37329	3.31155e-06	0.00125203
ENSMUSG00000025794	67115	Rpl14	protein_coding	-1.04732	8.99898	-5.35725	3.48915e-06	0.00125203
ENSMUSG00000044533	16898	Rps2	protein_coding	-1.36575	7.03499	-5.35322	3.53524e-06	0.00125203
ENSMUSG00000027133	66181	Nop10	protein_coding	-1.29175	6.27208	-5.3521	3.54819e-06	0.00125203
ENSMUSG00000063480	20826	Snu13	protein_coding	-1.14136	6.94983	-5.3316	3.79302e-06	0.00127404
ENSMUSG00000029333	NA	NA	protein_coding	2.91614	5.33003	5.32711	3.84884e-06	0.00127404
ENSMUSG00000031765	17748	Mt1	protein_coding	-2.31099	9.163	-5.32279	3.90331e-06	0.00127404
ENSMUSG00000058927	NA	NA	protein_coding	-1.44391	6.78807	-5.24373	5.04709e-06	0.00150174
ENSMUSG00000053475	21930	Tnfaip6	protein_coding	-4.37091	5.65141	-5.24309	5.05758e-06	0.00150174
ENSMUSG00000024854	69745	Pold4	protein_coding	-1.39979	5.66346	-5.24249	5.06755e-06	0.00150174
ENSMUSG00000001131	21857	Timp1	protein_coding	-3.14691	9.26172	-5.23699	5.15877e-06	0.00150174
ENSMUSG00000019987	11846	Arg1	protein_coding	-4.08263	3.62879	-5.23596	5.17602e-06	0.00150174
ENSMUSG00000047675	20116	Rps8	protein_coding	-1.28068	8.4679	-5.22808	5.31028e-06	0.00150719
ENSMUSG00000063316	19942	Rpl27	protein_coding	-1.83662	6.66609	-5.21792	5.48826e-06	0.00152457
ENSMUSG00000027322	20612	Siglec1	protein_coding	3.67705	4.88919	5.20253	5.76916e-06	0.00154928
ENSMUSG00000036908	54445	Unc93b1	protein_coding	1.67608	7.75825	5.20012	5.81454e-06	0.00154928
ENSMUSG00000052160	104759	Pld4	protein_coding	2.38858	6.44718	5.17167	6.37631e-06	0.00166498
ENSMUSG00000020547	66912	Bzw2	protein_coding	-1.40164	5.37084	-5.16296	6.55877e-06	0.00167905
ENSMUSG00000038059	106878	Smim3	protein_coding	-2.02697	5.30117	-5.14181	7.02387e-06	0.00172371
ENSMUSG00000005732	19385	Ranbp1	protein_coding	-1.19592	7.53177	-5.13842	7.10152e-06	0.00172371
ENSMUSG00000046402	19659	Rbp1	protein_coding	-2.39445	4.9571	-5.13721	7.12932e-06	0.00172371
ENSMUSG00000028044	54124	Cks1b	protein_coding	-1.53741	5.76068	-5.12663	7.37764e-06	0.00175132
ENSMUSG00000037563	20055	Rps16	protein_coding	-1.50617	8.07564	-5.09086	8.28275e-06	0.00192349
ENSMUSG00000061132	17060	Blnk	protein_coding	2.55125	5.04764	5.07362	8.75722e-06	0.00192349
ENSMUSG00000061787	20068	Rps17	protein_coding	-1.56805	8.30674	-5.07215	8.79892e-06	0.00192349
ENSMUSG00000067274	11837	Rplp0	protein_coding	-1.12627	10.2557	-5.07061	8.84283e-06	0.00192349
ENSMUSG00000024900	12894	Cpt1a	protein_coding	1.66404	6.52184	5.06207	9.09008e-06	0.00192349
ENSMUSG00000061477	20115	Rps7	protein_coding	-1.39617	7.83411	-5.06184	9.0969e-06	0.00192349
ENSMUSG00000024844	23825	Banf1	protein_coding	-1.14299	7.13608	-5.0593	9.17185e-06	0.00192349
ENSMUSG00000036103	140792	Colec12	protein_coding	1.76286	8.71002	5.05166	9.4011e-06	0.00192349
ENSMUSG00000006281	21745	Tep1	protein_coding	1.584	5.0161	5.03865	9.80409e-06	0.00192349
ENSMUSG00000003458	59287	Ncstn	protein_coding	1.47965	6.50957	5.03804	9.82362e-06	0.00192349
ENSMUSG00000054263	16880	Lifr	protein_coding	2.41031	5.52871	5.03321	9.97782e-06	0.00192349
ENSMUSG00000028495	20104	Rps6	protein_coding	-1.16076	8.68116	-5.03158	1.00305e-05	0.00192349
ENSMUSG00000024953	54683	Prdx5	protein_coding	-1.50947	8.80651	-5.03142	1.00354e-05	0.00192349
ENSMUSG00000061232	14972	H2-K1	protein_coding	1.116	8.29593	5.02362	1.02912e-05	0.00192349
ENSMUSG00000002985	11816	Apoe	protein_coding	1.83388	12.523	5.02095	1.03804e-05	0.00192349
ENSMUSG00000025232	15211	Hexa	protein_coding	1.43847	9.27282	5.01857	1.04602e-05	0.00192349
ENSMUSG00000026895	68375	Ndufa8	protein_coding	-0.874144	7.24156	-5.00951	1.07703e-05	0.00194997
ENSMUSG00000042747	66059	Krtcap2	protein_coding	-1.19358	7.19482	-5.00572	1.09028e-05	0.00194997
ENSMUSG00000011752	18648	Pgam1	protein_coding	-1.174	8.35649	-4.99987	1.11103e-05	0.00196022
ENSMUSG00000034880	94065	Mrpl34	protein_coding	-1.32781	5.26408	-4.9876	1.15582e-05	0.00201205
ENSMUSG00000079111	66913	Kdelr2	protein_coding	-1.33972	7.7095	-4.98034	1.18318e-05	0.00203259
ENSMUSG00000012848	20103	Rps5	protein_coding	-1.15971	9.09846	-4.97354	1.20938e-05	0.0020506
ENSMUSG00000022174	13135	Dad1	protein_coding	-1.06937	8.17979	-4.96845	1.22934e-05	0.00205773
ENSMUSG00000071072	56351	Ptges3	protein_coding	-1.46803	7.25789	-4.96392	1.24743e-05	0.00206158
ENSMUSG00000020027	216233	Socs2	protein_coding	-1.94373	5.10339	-4.94669	1.31853e-05	0.00212918
ENSMUSG00000039067	17463	Psmd7	protein_coding	-0.86351	7.61816	-4.94612	1.32095e-05	0.00212918
ENSMUSG00000048007	30058	Timm8a1	protein_coding	-1.65116	5.08604	-4.93497	1.36916e-05	0.00217997
ENSMUSG00000001768	74030	Rin2	protein_coding	1.75254	7.56609	4.92647	1.40711e-05	0.0022019
ENSMUSG00000043822	66548	Adamtsl5	protein_coding	1.78435	6.45882	4.9218	1.42836e-05	0.0022019
ENSMUSG00000063787	66121	Chchd1	protein_coding	-1.88788	6.2971	-4.91777	1.44697e-05	0.0022019
ENSMUSG00000019302	11975	Atp6v0a1	protein_coding	1.65352	5.80508	4.91704	1.4504e-05	0.0022019
ENSMUSG00000060935	103266	Tmem263	protein_coding	-1.556	5.85899	-4.90364	1.51419e-05	0.00221603
ENSMUSG00000030647	68197	Ndufc2	protein_coding	-1.48852	6.98438	-4.9034	1.51535e-05	0.00221603
ENSMUSG00000004207	19156	Psap	protein_coding	1.73056	10.4759	4.89957	1.5341e-05	0.00221603
ENSMUSG00000026238	19231	Ptma	protein_coding	-1.15915	9.50731	-4.89819	1.54088e-05	0.00221603
ENSMUSG00000031216	236920	Stard8	protein_coding	2.38631	5.48566	4.8939	1.56228e-05	0.00221603
ENSMUSG00000058600	19946	Rpl30	protein_coding	-1.2724	6.34052	-4.89358	1.56386e-05	0.00221603
ENSMUSG00000034947	217203	Tmem106a	protein_coding	1.53303	6.94093	4.88052	1.63083e-05	0.00221603
ENSMUSG00000078812	276770	Eif5a	protein_coding	-0.902519	10.0334	-4.87915	1.63799e-05	0.00221603
ENSMUSG00000049751	66483	Rpl36al	protein_coding	-1.46497	7.59527	-4.87671	1.65087e-05	0.00221603
ENSMUSG00000007892	56040	Rplp1	protein_coding	-1.66677	8.79763	-4.87587	1.65529e-05	0.00221603
ENSMUSG00000029761	109624	Cald1	protein_coding	-1.38714	7.47959	-4.87466	1.66174e-05	0.00221603
ENSMUSG00000062038	NA	NA	protein_coding	-2.1905	4.14334	-4.87435	1.66338e-05	0.00221603
ENSMUSG00000039275	68837	Foxk2	protein_coding	-1.50241	3.77728	-4.85756	1.75538e-05	0.00231498
ENSMUSG00000024097	225027	Srsf7	protein_coding	-1.19044	6.62133	-4.84582	1.82267e-05	0.00235852
ENSMUSG00000034708	14824	Grn	protein_coding	1.76998	10.464	4.84551	1.82453e-05	0.00235852
ENSMUSG00000023886	64074	Smoc2	protein_coding	-2.54402	4.44449	-4.83367	1.89499e-05	0.00240627
ENSMUSG00000032959	23980	Pebp1	protein_coding	-0.775551	7.33535	-4.83312	1.89833e-05	0.00240627
ENSMUSG00000072812	100041194	Ahnak2	protein_coding	2.09904	5.76244	4.82569	1.94404e-05	0.00244025
ENSMUSG00000021131	13877	Erh	protein_coding	-1.18705	7.22585	-4.82274	1.96252e-05	0.00244025
ENSMUSG00000028234	67427	Rps20	protein_coding	-1.45975	8.25616	-4.81976	1.98128e-05	0.00244033
ENSMUSG00000062006	68436	Rpl34	protein_coding	-1.62147	8.17165	-4.81559	2.0079e-05	0.00245001
ENSMUSG00000031388	56292	Naa10	protein_coding	-1.19115	5.58084	-4.8009	2.10448e-05	0.00251165
ENSMUSG00000031129	331004	Slc9a9	protein_coding	2.58859	4.60653	4.7984	2.12135e-05	0.00251165
ENSMUSG00000024360	225363	Etf1	protein_coding	-0.983397	6.68481	-4.7981	2.1234e-05	0.00251165
ENSMUSG00000059070	19899	Rpl18	protein_coding	-1.16046	8.63615	-4.79634	2.13537e-05	0.00251165
ENSMUSG00000029614	19988	Rpl6	protein_coding	-0.984806	8.44311	-4.78686	2.20108e-05	0.00256583
ENSMUSG00000079641	67248	Rpl39	protein_coding	-2.22543	7.63137	-4.78081	2.24405e-05	0.00256619
ENSMUSG00000095597	NA	NA	protein_coding	-1.31269	8.12392	-4.78072	2.24467e-05	0.00256619
ENSMUSG00000021125	11847	Arg2	protein_coding	-2.05465	2.46674	-4.77854	2.26036e-05	0.00256619
ENSMUSG00000010307	67893	Tmem86a	protein_coding	1.95463	6.86755	4.76652	2.34883e-05	0.00263176
ENSMUSG00000021025	18035	Nfkbia	protein_coding	-1.2181	7.46928	-4.76383	2.36907e-05	0.00263176
ENSMUSG00000010406	68836	Mrpl52	protein_coding	-1.60237	5.8316	-4.76258	2.37858e-05	0.00263176
ENSMUSG00000062647	27176	Rpl7a	protein_coding	-1.0179	8.3389	-4.7505	2.47202e-05	0.00269503
ENSMUSG00000030142	56619	Clec4e	protein_coding	-4.59153	3.04498	-4.74828	2.48958e-05	0.00269503
ENSMUSG00000032518	16785	Rpsa	protein_coding	-1.16291	10.3888	-4.7458	2.50936e-05	0.00269503
ENSMUSG00000029470	18438	P2rx4	protein_coding	1.50903	6.3649	4.74468	2.51833e-05	0.00269503
ENSMUSG00000073676	15528	Hspe1	protein_coding	-1.42892	6.38244	-4.73914	2.5632e-05	0.00271276
ENSMUSG00000013701	53600	Timm23	protein_coding	-1.11565	7.51578	-4.73752	2.57646e-05	0.00271276
ENSMUSG00000041058	107568	Wwp1	protein_coding	1.6148	6.0161	4.73404	2.60525e-05	0.00272113
ENSMUSG00000063229	16828	Ldha	protein_coding	-1.15867	10.6419	-4.73052	2.63466e-05	0.00273001
ENSMUSG00000043157	219144	Arl11	protein_coding	1.80236	5.06567	4.72272	2.70095e-05	0.00277666
ENSMUSG00000030096	21366	Slc6a6	protein_coding	1.21571	7.5786	4.7162	2.75758e-05	0.00279171
ENSMUSG00000071415	65019	Rpl23	protein_coding	-1.29639	7.88662	-4.71455	2.77214e-05	0.00279171
ENSMUSG00000025290	20088	Rps24	protein_coding	-1.68217	7.48327	-4.71165	2.79784e-05	0.00279171
ENSMUSG00000071172	20383	Srsf3	protein_coding	-0.902654	8.24912	-4.71128	2.80111e-05	0.00279171
ENSMUSG00000067212	15040	H2-T23	protein_coding	1.65376	7.12749	4.70729	2.83697e-05	0.00280602
ENSMUSG00000014504	66384	Srp19	protein_coding	-1.25513	6.36609	-4.69648	2.93623e-05	0.00286575
ENSMUSG00000018677	68066	Slc25a39	protein_coding	-1.68618	8.43728	-4.69595	2.94126e-05	0.00286575
ENSMUSG00000032911	121021	Cspg4	protein_coding	1.84241	6.96384	4.6936	2.96328e-05	0.00286582
ENSMUSG00000031903	192654	Pla2g15	protein_coding	1.69824	6.32008	4.68792	3.01729e-05	0.0028966
ENSMUSG00000012422	66074	Tmem167	protein_coding	-1.17957	7.62623	-4.68313	3.06363e-05	0.00291962
ENSMUSG00000030037	68499	Mrpl53	protein_coding	-1.55912	5.92432	-4.67736	3.12036e-05	0.00295213
ENSMUSG00000000740	270106	Rpl13	protein_coding	-0.950808	10.2169	-4.67233	3.17065e-05	0.00297336
ENSMUSG00000028798	54709	Eif3i	protein_coding	-0.927838	7.80319	-4.66979	3.19631e-05	0.00297336
ENSMUSG00000023915	94185	Tnfrsf21	protein_coding	2.47882	5.1444	4.66834	3.21112e-05	0.00297336
ENSMUSG00000006057	11951	Atp5g1	protein_coding	-1.4027	6.75975	-4.66231	3.27319e-05	0.00300949
ENSMUSG00000034652	217303	Cd300a	protein_coding	1.91604	6.4706	4.64681	3.43829e-05	0.00313918
ENSMUSG00000031996	11804	Aplp2	protein_coding	1.41742	8.30888	4.6414	3.4978e-05	0.00317134
ENSMUSG00000062604	20817	Srpk2	protein_coding	1.17462	5.27273	4.63878	3.52706e-05	0.00317142
ENSMUSG00000004730	13733	Adgre1	protein_coding	1.99463	7.56173	4.63506	3.56892e-05	0.00317142
ENSMUSG00000069919	15122	Hba-a1	protein_coding	-5.50717	10.9116	-4.6349	3.57076e-05	0.00317142
ENSMUSG00000027091	69082	Zc3h15	protein_coding	-0.883254	5.87166	-4.63057	3.62011e-05	0.0031758
ENSMUSG00000026049	75623	Tex30	protein_coding	-1.44099	3.70262	-4.6302	3.62434e-05	0.0031758
ENSMUSG00000037601	18102	Nme1	protein_coding	-1.16119	8.382	-4.62592	3.67382e-05	0.0031977
ENSMUSG00000038900	269261	Rpl12	protein_coding	-1.70048	7.79667	-4.6211	3.7304e-05	0.00322544
ENSMUSG00000055762	66656	Eef1d	protein_coding	-0.948654	7.48949	-4.61862	3.75989e-05	0.00322955
ENSMUSG00000045128	76808	Rpl18a	protein_coding	-1.17111	10.1661	-4.6162	3.78883e-05	0.00323313
ENSMUSG00000057841	19951	Rpl32	protein_coding	-1.23152	8.73096	-4.61242	3.83448e-05	0.00323603
ENSMUSG00000066026	20148	Dhrs3	protein_coding	1.50668	6.91217	4.6099	3.86524e-05	0.00323603
ENSMUSG00000009013	56455	Dynll1	protein_coding	-1.01299	8.64462	-4.60826	3.88534e-05	0.00323603
ENSMUSG00000069917	110257	Hba-a2	protein_coding	-5.43669	11.5404	-4.60648	3.90726e-05	0.00323603
ENSMUSG00000090862	68052	Rps13	protein_coding	-1.12565	7.86512	-4.60576	3.91615e-05	0.00323603
ENSMUSG00000021665	15212	Hexb	protein_coding	1.84536	8.39909	4.60286	3.95233e-05	0.00324539
ENSMUSG00000002885	26364	Adgre5	protein_coding	2.07495	7.30795	4.59723	4.02347e-05	0.00328315
ENSMUSG00000037278	69071	Tmem97	protein_coding	-1.52849	5.55103	-4.59284	4.07975e-05	0.0033084
ENSMUSG00000035273	15442	Hpse	protein_coding	1.91227	5.67447	4.58979	4.11928e-05	0.00331339
ENSMUSG00000040952	20085	Rps19	protein_coding	-1.23422	9.274	-4.5844	4.19009e-05	0.00331339
ENSMUSG00000052305	15129	Hbb-b1	protein_coding	-5.35862	11.1919	-4.58356	4.20129e-05	0.00331339
ENSMUSG00000026701	11758	Prdx6	protein_coding	-1.23901	7.59637	-4.58234	4.2175e-05	0.00331339
ENSMUSG00000022913	56088	Psmg1	protein_coding	-1.07828	5.02338	-4.5794	4.2569e-05	0.00331339
ENSMUSG00000022587	17069	Ly6e	protein_coding	1.5023	8.86785	4.57804	4.27528e-05	0.00331339
ENSMUSG00000038803	67695	Ost4	protein_coding	-1.18902	8.39096	-4.57723	4.28631e-05	0.00331339
ENSMUSG00000028936	19934	Rpl22	protein_coding	-1.6121	6.98861	-4.57652	4.29584e-05	0.00331339
ENSMUSG00000003970	26961	Rpl8	protein_coding	-0.977472	8.9669	-4.57393	4.33125e-05	0.00331339
ENSMUSG00000090137	22186	Uba52	protein_coding	-1.51571	8.25361	-4.57243	4.35183e-05	0.00331339
ENSMUSG00000025616	74112	Usp16	protein_coding	-0.924351	5.22464	-4.57011	4.38389e-05	0.00331339
ENSMUSG00000058546	268449	Rpl23a	protein_coding	-1.26624	8.27289	-4.56949	4.39241e-05	0.00331339
ENSMUSG00000079022	69700	Col22a1	protein_coding	2.79756	7.33358	4.56685	4.4293e-05	0.00331339
ENSMUSG00000031697	56452	Orc6	protein_coding	-1.21339	4.14493	-4.566	4.4412e-05	0.00331339
ENSMUSG00000040269	66230	Mrps28	protein_coding	-1.02077	5.98622	-4.56118	4.50924e-05	0.00334503
ENSMUSG00000008683	267019	Rps15a	protein_coding	-1.65046	7.41131	-4.55329	4.62306e-05	0.00341009
ENSMUSG00000074656	67204	Eif2s2	protein_coding	-1.27903	6.55654	-4.53748	4.85971e-05	0.00353601
ENSMUSG00000079435	19982	Rpl36a	protein_coding	-1.82086	6.55599	-4.53652	4.87446e-05	0.00353601
ENSMUSG00000031825	78892	Crispld2	protein_coding	-3.33265	4.66167	-4.53544	4.89104e-05	0.00353601
ENSMUSG00000030894	12751	Tpp1	protein_coding	1.51783	7.50953	4.53444	4.90657e-05	0.00353601
ENSMUSG00000093989	52898	Rnasek	protein_coding	-1.0246	7.44991	-4.53298	4.92918e-05	0.00353601
ENSMUSG00000020089	67895	Ppa1	protein_coding	-1.58143	6.82264	-4.52944	4.98445e-05	0.00354244
ENSMUSG00000078784	69126	1810022K09Rik	protein_coding	-2.13667	4.74163	-4.52683	5.0257e-05	0.00354244
ENSMUSG00000032640	269941	Chsy1	protein_coding	-2.03127	4.20021	-4.52585	5.04132e-05	0.00354244
ENSMUSG00000022338	223527	Eny2	protein_coding	-1.50725	5.30844	-4.52551	5.04668e-05	0.00354244
ENSMUSG00000066406	75547	Akap13	protein_coding	1.1128	6.87588	4.52289	5.08855e-05	0.00355274
ENSMUSG00000025780	209378	Itih5	protein_coding	2.94721	6.64067	4.51969	5.14011e-05	0.00356964
ENSMUSG00000022601	271377	Zbtb11	protein_coding	-1.17711	8.09625	-4.51087	5.2849e-05	0.00365077
ENSMUSG00000023272	76737	Creld2	protein_coding	-1.12495	5.93049	-4.50654	5.35752e-05	0.00367243
ENSMUSG00000023068	52014	Nus1	protein_coding	-1.57379	5.42231	-4.50565	5.37251e-05	0.00367243
ENSMUSG00000002014	20832	Ssr4	protein_coding	-1.5233	8.20036	-4.5013	5.44676e-05	0.00370262
ENSMUSG00000020432	21452	Tcn2	protein_coding	1.63112	7.58977	4.49971	5.47399e-05	0.00370262
ENSMUSG00000035929	15015	H2-Q4	protein_coding	1.33569	5.29506	4.49811	5.50175e-05	0.00370262
ENSMUSG00000031781	109006	Ciapin1	protein_coding	-0.930683	6.87575	-4.49514	5.5534e-05	0.00371821
ENSMUSG00000031591	11886	Asah1	protein_coding	1.32051	7.11146	4.49328	5.58602e-05	0.00372097
ENSMUSG00000036781	67941	Rps27l	protein_coding	-1.33884	7.55387	-4.49037	5.63725e-05	0.00372279
ENSMUSG00000040964	72754	Arhgef10l	protein_coding	1.57453	5.59061	4.48989	5.64578e-05	0.00372279
ENSMUSG00000055839	67673	Elob	protein_coding	-1.18077	7.83079	-4.48212	5.78549e-05	0.00374561
ENSMUSG00000029430	19384	Ran	protein_coding	-1.01704	8.88331	-4.48162	5.79457e-05	0.00374561
ENSMUSG00000046186	235505	Cd109	protein_coding	1.47994	6.44662	4.48089	5.80795e-05	0.00374561
ENSMUSG00000078193	NA	NA	protein_coding	-1.18936	7.03465	-4.48066	5.81227e-05	0.00374561
ENSMUSG00000040824	107686	Snrpd2	protein_coding	-1.52337	6.65753	-4.48002	5.82382e-05	0.00374561
ENSMUSG00000061878	20698	Sphk1	protein_coding	-1.92989	4.25234	-4.47756	5.86906e-05	0.0037562
ENSMUSG00000032076	54725	Cadm1	protein_coding	2.48401	5.27308	4.46216	6.1602e-05	0.00392329
ENSMUSG00000020949	30795	Fkbp3	protein_coding	-1.21821	6.16278	-4.45499	6.30051e-05	0.00397024
ENSMUSG00000025026	27360	Add3	protein_coding	1.39584	5.98081	4.45467	6.30675e-05	0.00397024
ENSMUSG00000027678	17979	Ncoa3	protein_coding	1.62027	5.48957	4.4529	6.34184e-05	0.00397024
ENSMUSG00000030432	19943	Rpl28	protein_coding	-1.44587	7.48766	-4.45077	6.38448e-05	0.00397024
ENSMUSG00000041515	15900	Irf8	protein_coding	1.65754	5.98078	4.4507	6.38596e-05	0.00397024
ENSMUSG00000022346	17869	Myc	protein_coding	-1.40332	5.18187	-4.44902	6.41969e-05	0.0039723
ENSMUSG00000046805	17476	Mpeg1	protein_coding	1.71482	7.21787	4.44607	6.47935e-05	0.0039903
ENSMUSG00000003429	27207	Rps11	protein_coding	-1.01099	9.26074	-4.44251	6.55209e-05	0.00401615
ENSMUSG00000033880	19039	Lgals3bp	protein_coding	1.81045	6.98012	4.44072	6.58897e-05	0.00401989
ENSMUSG00000012405	66480	Rpl15	protein_coding	-1.57104	7.75025	-4.43694	6.66771e-05	0.00404901
ENSMUSG00000061288	330177	Taok3	protein_coding	1.86679	5.55807	4.43142	6.78403e-05	0.00410057
ENSMUSG00000026958	83768	Dpp7	protein_coding	1.32901	6.16138	4.42638	6.89211e-05	0.0041467
ENSMUSG00000044792	69046	Isca1	protein_coding	-2.2242	6.25126	-4.42448	6.93329e-05	0.00415234
ENSMUSG00000032725	14276	Folr2	protein_coding	1.8558	8.02863	4.41561	7.12858e-05	0.0042498
ENSMUSG00000042462	66422	Dctpp1	protein_coding	-1.60141	5.54019	-4.40441	7.38319e-05	0.00437771
ENSMUSG00000074874	13025	Ctla2b	protein_coding	-1.66445	5.31125	-4.40235	7.43093e-05	0.00437771
ENSMUSG00000026193	14268	Fn1	protein_coding	1.48098	11.8563	4.4018	7.44372e-05	0.00437771
ENSMUSG00000057666	14433	Gapdh	protein_coding	-1.29171	9.70198	-4.39589	7.58252e-05	0.00443935
ENSMUSG00000022193	19173	Psmb5	protein_coding	-1.01855	7.39178	-4.39185	7.67905e-05	0.00446427
ENSMUSG00000027808	28146	Serp1	protein_coding	-0.949591	8.66136	-4.39125	7.69348e-05	0.00446427
ENSMUSG00000021939	13030	Ctsb	protein_coding	1.29606	12.1963	4.38827	7.7655e-05	0.00448612
ENSMUSG00000034614	216505	Pik3ip1	protein_coding	2.4337	4.43279	4.37297	8.14578e-05	0.00467552
ENSMUSG00000093904	67952	Tomm20	protein_coding	-1.26751	7.34036	-4.37222	8.16498e-05	0.00467552
ENSMUSG00000092072	NA	NA	protein_coding	-2.00464	4.00377	-4.36914	8.24382e-05	0.00469481
ENSMUSG00000028370	18491	Pappa	protein_coding	-4.72381	-0.0493531	-4.36811	8.27057e-05	0.00469481
ENSMUSG00000027804	67738	Ppid	protein_coding	-1.283	4.66093	-4.35927	8.50177e-05	0.00480515
ENSMUSG00000079658	67923	Eloc	protein_coding	-1.45515	5.53281	-4.35616	8.58486e-05	0.0048312
ENSMUSG00000031504	19332	Rab20	protein_coding	-1.3801	3.70429	-4.3512	8.71869e-05	0.00483268
ENSMUSG00000031231	66142	Cox7b	protein_coding	-1.46837	6.83017	-4.35093	8.72603e-05	0.00483268
ENSMUSG00000041841	67281	Rpl37	protein_coding	-1.59618	7.18668	-4.35029	8.74358e-05	0.00483268
ENSMUSG00000021109	15251	Hif1a	protein_coding	-1.328	6.87524	-4.35022	8.74531e-05	0.00483268
ENSMUSG00000040681	15312	Hmgn1	protein_coding	-0.834198	7.70326	-4.34816	8.80178e-05	0.00483268
ENSMUSG00000006800	72043	Sulf2	protein_coding	1.63568	6.54378	4.34766	8.81536e-05	0.00483268
ENSMUSG00000026377	67949	Nifk	protein_coding	-0.837833	5.64692	-4.34573	8.86863e-05	0.00483268
ENSMUSG00000028609	17149	Magoh	protein_coding	-1.41566	5.06013	-4.34519	8.8836e-05	0.00483268
ENSMUSG00000020901	320207	Pik3r5	protein_coding	1.81512	5.75508	4.33667	9.1226e-05	0.00492925
ENSMUSG00000078517	230866	Emc1	protein_coding	1.34455	5.4718	4.33618	9.13664e-05	0.00492925
ENSMUSG00000039016	30057	Timm8b	protein_coding	-1.38371	6.1272	-4.33379	9.20488e-05	0.00494564
ENSMUSG00000057322	67671	Rpl38	protein_coding	-1.81646	6.5331	-4.32832	9.36307e-05	0.00499637
ENSMUSG00000042129	213391	Rassf4	protein_coding	1.72106	5.96155	4.32664	9.41222e-05	0.00499637
ENSMUSG00000071528	66477	Usmg5	protein_coding	-2.26341	7.08557	-4.32658	9.41412e-05	0.00499637
ENSMUSG00000020372	14694	Rack1	protein_coding	-1.07525	9.50981	-4.31946	9.62501e-05	0.00508761
ENSMUSG00000026628	11910	Atf3	protein_coding	2.54763	4.86682	4.31682	9.70448e-05	0.00510894
ENSMUSG00000041084	66357	Ostc	protein_coding	-1.10249	7.69314	-4.31451	9.77437e-05	0.00512507
ENSMUSG00000031917	66164	Nip7	protein_coding	-1.04325	5.67117	-4.31068	9.89154e-05	0.00516576
ENSMUSG00000021660	218490	Btf3	protein_coding	-0.986328	7.53555	-4.30919	9.93761e-05	0.00516914
ENSMUSG00000028136	76742	Snx27	protein_coding	1.10268	4.82724	4.30732	9.99547e-05	0.00517861
ENSMUSG00000020107	52717	Anapc16	protein_coding	-0.830742	5.38452	-4.30597	0.000100377	0.00517991
ENSMUSG00000001707	66143	Eef1e1	protein_coding	-1.32167	4.7882	-4.29456	0.000103999	0.00534573
ENSMUSG00000039206	231871	Daglb	protein_coding	1.64724	5.94466	4.29273	0.000104593	0.00535518
ENSMUSG00000026880	13830	Stom	protein_coding	1.51358	6.81964	4.29038	0.000105362	0.00537344
ENSMUSG00000061360	68479	Phf5a	protein_coding	-0.966831	5.361	-4.28811	0.000106107	0.00539039
ENSMUSG00000030291	108098	Med21	protein_coding	-1.36119	6.35917	-4.28601	0.000106801	0.00540465
ENSMUSG00000067148	20016	Polr1c	protein_coding	-0.790496	5.45063	-4.28283	0.00010786	0.00543716
ENSMUSG00000032826	109676	Ank2	protein_coding	2.74074	3.61637	4.27924	0.000109071	0.00547702
ENSMUSG00000037740	99045	Mrps26	protein_coding	-0.776862	6.3393	-4.2763	0.00011007	0.00550604
ENSMUSG00000053317	66212	Sec61b	protein_coding	-1.39833	8.27092	-4.27033	0.000112128	0.00558193
ENSMUSG00000028367	22166	Txn1	protein_coding	-0.957503	8.45467	-4.26942	0.000112442	0.00558193
ENSMUSG00000030983	66165	Bccip	protein_coding	-0.881186	6.64374	-4.2661	0.000113608	0.00560146
ENSMUSG00000053801	101612	Grwd1	protein_coding	-1.18879	5.14753	-4.26585	0.000113694	0.00560146
ENSMUSG00000030417	56330	Pdcd5	protein_coding	-1.29471	6.46968	-4.26107	0.000115394	0.00564479
ENSMUSG00000062997	66489	Rpl35	protein_coding	-1.34705	7.91851	-4.25992	0.000115807	0.00564479
ENSMUSG00000044894	22272	Uqcrq	protein_coding	-1.54351	8.74631	-4.25886	0.000116187	0.00564479
ENSMUSG00000036372	69038	Tmem258	protein_coding	-1.38018	6.74928	-4.25854	0.000116303	0.00564479
ENSMUSG00000020857	18103	Nme2	protein_coding	-1.17688	9.29709	-4.25489	0.000117623	0.00567173
ENSMUSG00000030224	20901	Strap	protein_coding	-0.713074	7.09644	-4.25461	0.000117727	0.00567173
ENSMUSG00000073409	110557	H2-Q6	protein_coding	1.97906	4.79931	4.2533	0.000118206	0.0056739
ENSMUSG00000029007	11610	Agtrap	protein_coding	1.0663	5.9442	4.2511	0.000119016	0.00569185
ENSMUSG00000015575	11974	Atp6v0e	protein_coding	-1.19073	8.9899	-4.2445	0.000121473	0.00578325
ENSMUSG00000041225	75415	Arhgap12	protein_coding	1.45327	4.03963	4.24285	0.000122095	0.00578325
ENSMUSG00000073940	101488143	Hbb-bt	protein_coding	-5.20956	9.11191	-4.2416	0.000122568	0.00578325
ENSMUSG00000074129	22121	Rpl13a	protein_coding	-1.48982	8.71248	-4.24125	0.000122699	0.00578325
ENSMUSG00000032089	16154	Il10ra	protein_coding	2.41995	4.89569	4.23391	0.000125518	0.00589485
ENSMUSG00000025508	67186	Rplp2	protein_coding	-1.5234	8.13225	-4.22961	0.000127203	0.00595253
ENSMUSG00000040663	56708	Clcf1	protein_coding	-2.30575	1.43072	-4.22813	0.000127786	0.00595848
ENSMUSG00000042745	15901	Id1	protein_coding	-1.73863	5.06458	-4.22553	0.000128816	0.00598511
ENSMUSG00000039205	68379	Ciz1	protein_coding	1.52571	4.87633	4.22432	0.0001293	0.00598632
ENSMUSG00000034345	66467	Gtf2h5	protein_coding	-0.973732	6.41494	-4.2227	0.000129949	0.00599508
ENSMUSG00000022108	16432	Itm2b	protein_coding	0.779865	11.1661	4.2203	0.000130916	0.00601846
ENSMUSG00000008348	22190	Ubc	protein_coding	1.55475	7.69664	4.21842	0.00013168	0.00602762
ENSMUSG00000060036	27367	Rpl3	protein_coding	-1.02964	8.73805	-4.21666	0.000132398	0.00602762
ENSMUSG00000079018	17067	Ly6c1	protein_coding	1.51848	9.43554	4.21641	0.0001325	0.00602762
ENSMUSG00000005779	19172	Psmb4	protein_coding	-0.772789	7.3724	-4.21363	0.000133643	0.00605849
ENSMUSG00000032915	52614	Adgre4	protein_coding	7.54527	-0.299365	4.21206	0.000134293	0.00606018
ENSMUSG00000020180	67332	Snrpd3	protein_coding	-0.909437	6.25374	-4.2113	0.000134609	0.00606018
ENSMUSG00000034192	67678	Lsm3	protein_coding	-1.32345	5.38308	-4.20729	0.000136286	0.00611461
ENSMUSG00000029066	66448	Mrpl20	protein_coding	-1.53028	7.05116	-4.20573	0.000136946	0.00612315
ENSMUSG00000064373	20363	Selenop	protein_coding	1.81564	10.3753	4.20433	0.000137537	0.00612776
ENSMUSG00000009927	75617	Rps25	protein_coding	-1.25007	8.09127	-4.20327	0.000137987	0.00612776
ENSMUSG00000028081	20091	Rps3a1	protein_coding	-0.904091	8.81737	-4.20157	0.000138713	0.00613909
ENSMUSG00000018770	228033	Atp5g3	protein_coding	-1.05182	8.38138	-4.20031	0.000139252	0.00614216
ENSMUSG00000018008	72318	Cyth4	protein_coding	1.64072	6.85032	4.19874	0.00013993	0.00614676
ENSMUSG00000019823	171580	Mical1	protein_coding	1.66097	5.81724	4.19789	0.000140298	0.00614676
ENSMUSG00000020325	83554	Fstl3	protein_coding	-1.71083	4.35557	-4.1932	0.000142345	0.00619178
ENSMUSG00000070493	14004	Chchd2	protein_coding	-0.846398	8.94657	-4.19301	0.000142428	0.00619178
ENSMUSG00000020605	58240	Hs1bp3	protein_coding	2.28126	3.91381	4.19228	0.000142749	0.00619178
ENSMUSG00000001105	55978	Ift20	protein_coding	-1.26305	6.40525	-4.18909	0.000144159	0.00621203
ENSMUSG00000069833	66395	Ahnak	protein_coding	1.19784	9.08895	4.18907	0.000144167	0.00621203
ENSMUSG00000038274	14109	Fau	protein_coding	-1.19029	7.96808	-4.18632	0.000145396	0.00622784
ENSMUSG00000055541	52855	Lair1	protein_coding	2.37395	5.64702	4.18611	0.000145488	0.00622784
ENSMUSG00000062867	23918	Impdh2	protein_coding	-0.898946	6.29912	-4.18347	0.000146678	0.00625827
ENSMUSG00000057388	67681	Mrpl18	protein_coding	-0.84707	6.55221	-4.17632	0.000149945	0.00637683
ENSMUSG00000061983	20042	Rps12	protein_coding	-1.48718	7.68525	-4.1747	0.000150697	0.00638529
ENSMUSG00000037361	66055	Sf3b6	protein_coding	-1.08842	6.40489	-4.17378	0.000151123	0.00638529
ENSMUSG00000015396	12522	Cd83	protein_coding	2.79574	5.58948	4.17152	0.000152179	0.00640919
ENSMUSG00000027613	16418	Eif6	protein_coding	-0.90598	7.70989	-4.16945	0.000153154	0.00642951
ENSMUSG00000003355	66120	Fkbp11	protein_coding	-1.82196	5.56505	-4.1672	0.000154217	0.00644374
ENSMUSG00000001751	27419	Naglu	protein_coding	1.53793	6.58193	4.16665	0.00015448	0.00644374
ENSMUSG00000027386	70370	Fbln7	protein_coding	2.29917	8.06746	4.16405	0.000155719	0.00646924
ENSMUSG00000052146	67097	Rps10	protein_coding	-1.19184	8.15039	-4.1633	0.000156082	0.00646924
ENSMUSG00000029610	231872	Aimp2	protein_coding	-1.04657	5.74999	-4.15705	0.000159111	0.00657392
ENSMUSG00000025362	27370	Rps26	protein_coding	-1.50512	7.30042	-4.15335	0.000160931	0.00662812
ENSMUSG00000051855	17294	Mest	protein_coding	-2.11319	4.46822	-4.15067	0.000162264	0.00666203
ENSMUSG00000061315	17938	Naca	protein_coding	-0.909304	8.0815	-4.148	0.000163602	0.00669169
ENSMUSG00000036606	140570	Plxnb2	protein_coding	1.2943	7.38604	4.14636	0.000164429	0.00669169
ENSMUSG00000073775	100087	Kti12	protein_coding	-0.950562	4.98851	-4.14613	0.000164544	0.00669169
ENSMUSG00000041355	66256	Ssr2	protein_coding	-1.03693	7.01868	-4.14516	0.000165037	0.00669169
ENSMUSG00000025940	70397	Tmem70	protein_coding	-0.882221	4.96187	-4.14358	0.000165838	0.00670334
ENSMUSG00000026674	18214	Ddr2	protein_coding	1.98763	8.31903	4.14081	0.000167256	0.00673981
ENSMUSG00000031467	52123	Agpat5	protein_coding	-1.15043	4.6527	-4.13076	0.000172503	0.00692986
ENSMUSG00000029413	67111	Naaa	protein_coding	1.74753	5.42076	4.12902	0.000173423	0.00694542
ENSMUSG00000069117	NA	NA	protein_coding	-1.24581	8.00576	-4.12461	0.000175789	0.00697972
ENSMUSG00000027624	13821	Epb41l1	protein_coding	1.62616	5.35571	4.12387	0.000176191	0.00697972
ENSMUSG00000043424	100042807	Eif3j2	protein_coding	-1.08999	5.32487	-4.12299	0.000176663	0.00697972
ENSMUSG00000057278	68011	Snrpg	protein_coding	-1.69978	5.56139	-4.12153	0.000177456	0.00697972
ENSMUSG00000055436	69207	Srsf11	protein_coding	-0.856234	6.39624	-4.12109	0.000177696	0.00697972
ENSMUSG00000060802	12010	B2m	protein_coding	0.934506	9.75706	4.12087	0.000177818	0.00697972
ENSMUSG00000034203	72170	Chchd4	protein_coding	-1.26947	4.00692	-4.12028	0.000178137	0.00697972
ENSMUSG00000027800	17112	Tm4sf1	protein_coding	-1.91064	8.11102	-4.11952	0.000178556	0.00697972
ENSMUSG00000020328	52653	Nudcd2	protein_coding	-1.23029	6.08081	-4.11846	0.000179135	0.00698146
ENSMUSG00000026425	14270	Srgap2	protein_coding	1.53491	4.28605	4.11694	0.000179973	0.00698467
ENSMUSG00000078348	66125	Sf3b5	protein_coding	-1.09615	7.42996	-4.11637	0.000180288	0.00698467
ENSMUSG00000002416	68198	Ndufb2	protein_coding	-1.31725	6.75011	-4.11536	0.000180845	0.00698555
ENSMUSG00000028673	71665	Fuca1	protein_coding	0.976442	8.13368	4.11256	0.000182409	0.0070061
ENSMUSG00000090553	20643	Snrpe	protein_coding	-1.39994	6.3559	-4.11248	0.000182451	0.0070061
ENSMUSG00000041540	20678	Sox5	protein_coding	1.80975	5.71342	4.11084	0.000183371	0.00702078
ENSMUSG00000020889	217166	Nr1d1	protein_coding	2.03528	5.60248	4.10717	0.000185444	0.0070794
ENSMUSG00000067194	66235	Eif1ax	protein_coding	-0.902804	7.23293	-4.10468	0.000186864	0.00711282
ENSMUSG00000062901	75785	Klhl24	protein_coding	1.71708	4.74071	4.09975	0.000189712	0.00720022
ENSMUSG00000023456	21991	Tpi1	protein_coding	-0.99766	9.52614	-4.0933	0.000193495	0.00731574
ENSMUSG00000052033	109054	Pfdn4	protein_coding	-2.007	3.45609	-4.09236	0.00019405	0.00731574
ENSMUSG00000066551	15289	Hmgb1	protein_coding	-0.796369	8.6302	-4.09171	0.000194436	0.00731574
ENSMUSG00000093674	67945	Rpl41	protein_coding	-1.68108	10.2268	-4.08748	0.00019697	0.00738978
ENSMUSG00000024457	22670	Trim26	protein_coding	1.35102	5.30459	4.08218	0.000200192	0.00748913
ENSMUSG00000067719	NA	NA	protein_coding	-1.65023	7.9353	-4.07821	0.000202637	0.00755893
ENSMUSG00000053158	14159	Fes	protein_coding	1.61992	5.5667	4.07325	0.00020573	0.00765247
ENSMUSG00000040613	11810	Apobec1	protein_coding	1.4668	6.71204	4.07038	0.000207541	0.00768462
ENSMUSG00000023106	68184	Denr	protein_coding	-0.90035	6.02442	-4.07002	0.000207772	0.00768462
ENSMUSG00000022010	21807	Tsc22d1	protein_coding	-1.51282	6.21036	-4.06838	0.000208814	0.00768749
ENSMUSG00000024621	12978	Csf1r	protein_coding	1.64434	8.77465	4.06805	0.000209027	0.00768749
ENSMUSG00000025810	18186	Nrp1	protein_coding	1.00361	7.37097	4.0648	0.000211109	0.00772377
ENSMUSG00000037731	230787	Themis2	protein_coding	2.13758	4.65666	4.06467	0.000211197	0.00772377
ENSMUSG00000003420	14132	Fcgrt	protein_coding	1.19834	9.24349	4.06224	0.000212765	0.00775937
ENSMUSG00000047045	209497	Tmem164	protein_coding	1.21815	5.58712	4.06109	0.000213512	0.00776494
ENSMUSG00000046434	15382	Hnrnpa1	protein_coding	-0.966114	7.5259	-4.06003	0.000214206	0.00776853
ENSMUSG00000051124	317758	Gimap9	protein_coding	-3.67332	1.34313	-4.05361	0.000218447	0.0078956
ENSMUSG00000025150	12409	Cbr2	protein_coding	1.82072	8.63762	4.05184	0.000219627	0.0078956
ENSMUSG00000038845	18673	Phb	protein_coding	-1.05033	7.51584	-4.05152	0.00021984	0.0078956
ENSMUSG00000030223	19277	Ptpro	protein_coding	2.51512	4.49298	4.05087	0.000220277	0.0078956
ENSMUSG00000063193	217304	Cd300lb	protein_coding	1.59536	5.62919	4.04964	0.000221106	0.0078956
ENSMUSG00000062797	67669	Hikeshi	protein_coding	-0.968774	5.9464	-4.0493	0.000221338	0.0078956
ENSMUSG00000028164	110173	Manba	protein_coding	2.1702	5.03822	4.04535	0.000224016	0.00792863
ENSMUSG00000024487	67180	Yipf5	protein_coding	-1.00403	7.0131	-4.04408	0.000224887	0.00792863
ENSMUSG00000028820	71514	Sfpq	protein_coding	-1.35314	5.58428	-4.04371	0.000225141	0.00792863
ENSMUSG00000043716	19989	Rpl7	protein_coding	-0.782863	9.57524	-4.04352	0.000225272	0.00792863
ENSMUSG00000005413	15368	Hmox1	protein_coding	-2.31637	8.17598	-4.04285	0.000225734	0.00792863
ENSMUSG00000024661	14319	Fth1	protein_coding	-0.964588	12.9159	-4.0426	0.000225908	0.00792863
ENSMUSG00000039361	233489	Picalm	protein_coding	-1.07111	6.27144	-4.04122	0.00022686	0.00794071
ENSMUSG00000038615	18023	Nfe2l1	protein_coding	1.30534	7.44643	4.03986	0.000227799	0.00795227
ENSMUSG00000046364	26451	Rpl27a	protein_coding	-1.19983	6.41262	-4.03323	0.000232445	0.0080928
ENSMUSG00000030272	52163	Camk1	protein_coding	1.10526	8.73049	4.02446	0.000238736	0.00828299
ENSMUSG00000000563	11950	Atp5f1	protein_coding	-0.80018	8.38606	-4.02378	0.000239232	0.00828299
ENSMUSG00000030188	66441	Magohb	protein_coding	-1.44724	2.38635	-4.02299	0.000239811	0.00828299
ENSMUSG00000019997	14219	Ctgf	protein_coding	1.15361	10.5077	4.01751	0.000243838	0.00839986
ENSMUSG00000004268	14791	Emg1	protein_coding	-0.7946	6.42516	-4.01591	0.000245031	0.00840005
ENSMUSG00000029919	54486	Hpgds	protein_coding	2.4269	5.14454	4.01578	0.00024513	0.00840005
ENSMUSG00000037344	83704	Slc12a9	protein_coding	1.89749	3.893	4.01407	0.000246402	0.00842154
ENSMUSG00000003546	74764	Klc4	protein_coding	1.37435	5.57942	4.0124	0.000247657	0.00844231
ENSMUSG00000033107	67664	Rnf125	protein_coding	-1.94742	3.79035	-4.01054	0.00024906	0.00846805
ENSMUSG00000030144	17474	Clec4d	protein_coding	-1.93064	4.91565	-4.00894	0.000250279	0.00848737
ENSMUSG00000020766	14635	Galk1	protein_coding	-1.10756	7.01902	-4.00647	0.000252161	0.00851821
ENSMUSG00000020007	237313	Il20ra	protein_coding	-4.93131	-3.54514	-4.0042	0.000253906	0.00851821
ENSMUSG00000060373	15381	Hnrnpc	protein_coding	-0.692834	6.92899	-4.00339	0.000254534	0.00851821
ENSMUSG00000070284	331026	Gmppb	protein_coding	-0.966319	6.10551	-4.00317	0.000254705	0.00851821
ENSMUSG00000048865	226652	Arhgap30	protein_coding	1.35138	5.67124	4.00292	0.000254895	0.00851821
ENSMUSG00000035505	231430	Cox18	protein_coding	-1.10264	4.51846	-4.00266	0.000255103	0.00851821
ENSMUSG00000044627	72931	Swi5	protein_coding	-0.984704	7.87644	-3.99924	0.000257765	0.00858516
ENSMUSG00000049625	212937	Tifab	protein_coding	1.79505	4.382	3.98897	0.000265925	0.00878483
ENSMUSG00000024187	106581	Fam234a	protein_coding	1.4484	6.83566	3.98886	0.000266016	0.00878483
ENSMUSG00000017404	19921	Rpl19	protein_coding	-0.931223	9.2202	-3.98882	0.000266047	0.00878483
ENSMUSG00000071014	230075	Ndufb6	protein_coding	-1.06618	7.03318	-3.98783	0.000266848	0.00878483
ENSMUSG00000021453	23882	Gadd45g	protein_coding	-1.45936	5.80691	-3.98749	0.000267125	0.00878483
ENSMUSG00000029309	13602	Sparcl1	protein_coding	1.52627	8.47246	3.98453	0.000269535	0.00883602
ENSMUSG00000024610	16149	Cd74	protein_coding	2.44423	8.9792	3.98289	0.000270877	0.00883602
ENSMUSG00000091537	66167	Tma7	protein_coding	-1.3114	7.07273	-3.98265	0.000271078	0.00883602
ENSMUSG00000021537	12626	Cetn3	protein_coding	-1.00995	6.68013	-3.98227	0.000271388	0.00883602
ENSMUSG00000063457	20054	Rps15	protein_coding	-1.27231	8.04331	-3.98002	0.000273248	0.00886596
ENSMUSG00000021996	13885	Esd	protein_coding	-1.14205	8.06487	-3.97951	0.000273666	0.00886596
ENSMUSG00000011884	56356	Gltp	protein_coding	1.10201	7.4187	3.975	0.000277432	0.00896573
ENSMUSG00000022324	17181	Matn2	protein_coding	2.01206	7.17911	3.97342	0.000278769	0.00898668
ENSMUSG00000031068	30926	Glrx3	protein_coding	-0.943885	7.73308	-3.97158	0.000280327	0.00900567
ENSMUSG00000026956	227620	Uap1l1	protein_coding	1.12826	7.72914	3.97109	0.000280737	0.00900567
ENSMUSG00000005354	56551	Txn2	protein_coding	-0.640511	7.75797	-3.96824	0.000283178	0.00905838
ENSMUSG00000036873	66421	2410004B18Rik	protein_coding	-0.992837	4.28457	-3.96755	0.000283768	0.00905838
ENSMUSG00000042286	192187	Stab1	protein_coding	1.38022	7.424	3.96575	0.000285321	0.00908431
ENSMUSG00000074676	14239	Foxs1	protein_coding	-4.03339	1.52338	-3.96306	0.000287654	0.00908431
ENSMUSG00000035268	18769	Pkig	protein_coding	-0.971421	5.91802	-3.96281	0.000287867	0.00908431
ENSMUSG00000060126	22070	Tpt1	protein_coding	-1.26081	9.74854	-3.96203	0.000288546	0.00908431
ENSMUSG00000073640	108167922	LOC108167922	protein_coding	-1.34031	6.64356	-3.96171	0.000288833	0.00908431
ENSMUSG00000031158	21855	Timm17b	protein_coding	-0.934561	6.61296	-3.96061	0.000289796	0.00908431
ENSMUSG00000027907	20195	S100a11	protein_coding	-0.998706	9.14552	-3.96031	0.000290061	0.00908431
ENSMUSG00000027883	76123	Gpsm2	protein_coding	1.29085	6.03942	3.96021	0.000290147	0.00908431
ENSMUSG00000038736	67429	Nudcd1	protein_coding	-1.51844	3.90164	-3.95695	0.000293021	0.00915235
ENSMUSG00000091803	66272	Cox16	protein_coding	-1.03277	5.67017	-3.95463	0.000295087	0.00919489
ENSMUSG00000057036	NA	NA	protein_coding	-1.32763	7.18287	-3.95284	0.000296684	0.00921024
ENSMUSG00000017670	140579	Elmo2	protein_coding	1.20623	6.03898	3.95213	0.000297322	0.00921024
ENSMUSG00000038374	60365	Rbm8a	protein_coding	-0.737886	5.96056	-3.95172	0.000297696	0.00921024
ENSMUSG00000075232	11702	Amd1	protein_coding	-1.19691	5.61832	-3.94885	0.000300289	0.0092685
ENSMUSG00000060591	80876	Ifitm2	protein_coding	-0.679693	9.31523	-3.94622	0.000302684	0.00932039
ENSMUSG00000003380	14470	Rabac1	protein_coding	-1.05541	8.73815	-3.9421	0.000306482	0.00941512
ENSMUSG00000035697	70719	Arhgap45	protein_coding	2.0075	5.89957	3.93804	0.000310259	0.00947463
ENSMUSG00000022261	15529	Sdc2	protein_coding	1.65219	8.96584	3.93783	0.000310456	0.00947463
ENSMUSG00000030335	66493	Mrpl51	protein_coding	-0.790287	6.9487	-3.93755	0.00031072	0.00947463
ENSMUSG00000033066	14457	Gas7	protein_coding	1.62795	5.1414	3.93691	0.000311322	0.00947463
ENSMUSG00000048572	226040	Tmem252	protein_coding	-2.3672	2.77502	-3.93402	0.000314049	0.00949554
ENSMUSG00000039001	66481	Rps21	protein_coding	-1.83431	6.42361	-3.93396	0.000314108	0.00949554
ENSMUSG00000032383	19035	Ppib	protein_coding	-0.817579	9.16669	-3.93387	0.000314191	0.00949554
ENSMUSG00000049881	69953	2810025M15Rik	protein_coding	-0.823662	5.97363	-3.93286	0.000315156	0.00950258
ENSMUSG00000030047	232201	Arhgap25	protein_coding	1.95348	3.99753	3.93199	0.000315983	0.00950258
ENSMUSG00000048351	69893	Coa7	protein_coding	-1.15187	3.98988	-3.93133	0.000316607	0.00950258
ENSMUSG00000035960	11792	Apex1	protein_coding	-0.995843	5.94616	-3.92875	0.000319086	0.00955501
ENSMUSG00000032766	66066	Gng11	protein_coding	-1.87831	7.51268	-3.92646	0.000321295	0.00959916
ENSMUSG00000061353	20315	Cxcl12	protein_coding	1.81219	8.63327	3.92565	0.000322085	0.00960079
ENSMUSG00000052688	226421	Rab7b	protein_coding	1.54985	4.61619	3.92038	0.000327245	0.00973236
ENSMUSG00000036905	12260	C1qb	protein_coding	1.33359	9.8798	3.91533	0.000332268	0.0098593
ENSMUSG00000002477	20641	Snrpd1	protein_coding	-1.11332	5.7217	-3.9134	0.000334209	0.00989442
ENSMUSG00000037010	30878	Apln	protein_coding	-2.78449	2.01182	-3.91242	0.000335193	0.00990108
ENSMUSG00000050608	433771	Minos1	protein_coding	-1.03711	7.66364	-3.9066	0.000341127	0.0100536
ENSMUSG00000001942	22619	Siae	protein_coding	1.70236	4.16542	3.89993	0.000348048	0.0102345
ENSMUSG00000007891	13033	Ctsd	protein_coding	1.44036	12.3602	3.89644	0.000351719	0.0103055
ENSMUSG00000022051	12177	Bnip3l	protein_coding	-1.91585	8.10218	-3.89614	0.000352042	0.0103055
ENSMUSG00000038722	231889	Bud31	protein_coding	-0.794532	6.34427	-3.89539	0.000352832	0.0103055
ENSMUSG00000096255	21648	Dynlt1b	protein_coding	-1.21956	8.49156	-3.89251	0.000355907	0.0103722
ENSMUSG00000089847	14356	Timm10b	protein_coding	-0.933654	6.52536	-3.89119	0.000357316	0.01039
ENSMUSG00000038412	56295	Higd1a	protein_coding	-1.45532	7.32984	-3.88863	0.000360079	0.0104155
ENSMUSG00000021607	94066	Mrpl36	protein_coding	-0.742451	6.16725	-3.88841	0.000360316	0.0104155
ENSMUSG00000078965	NA	NA	protein_coding	-1.15325	7.34532	-3.88816	0.000360585	0.0104155
ENSMUSG00000032420	23959	Nt5e	protein_coding	-1.95217	5.59852	-3.88459	0.00036448	0.0104644
ENSMUSG00000029377	13874	Ereg	protein_coding	-3.13925	2.45387	-3.8841	0.000365021	0.0104644
ENSMUSG00000024300	17916	Myo1f	protein_coding	1.76609	6.65699	3.88332	0.000365872	0.0104644
ENSMUSG00000060032	232440	H2afj	protein_coding	-1.24549	6.77534	-3.88303	0.000366198	0.0104644
ENSMUSG00000020823	74136	Sec14l1	protein_coding	1.06719	6.32332	3.88295	0.000366284	0.0104644
ENSMUSG00000050323	76947	Ndufaf6	protein_coding	-1.0423	3.81396	-3.87824	0.000371507	0.0105803
ENSMUSG00000067288	54127	Rps28	protein_coding	-1.48415	7.577	-3.87783	0.000371964	0.0105803
ENSMUSG00000037710	52637	Cisd1	protein_coding	-0.874178	6.1414	-3.87572	0.00037432	0.0106242
ENSMUSG00000022488	105855	Nckap1l	protein_coding	1.4522	6.65266	3.87431	0.000375916	0.0106463
ENSMUSG00000032330	12866	Cox7a2	protein_coding	-1.13032	7.47151	-3.86988	0.000380947	0.0107281
ENSMUSG00000030314	74244	Atg7	protein_coding	1.17782	5.92642	3.86942	0.000381475	0.0107281
ENSMUSG00000031683	78651	Lsm6	protein_coding	-0.917141	5.87471	-3.86832	0.000382729	0.0107281
ENSMUSG00000057863	54217	Rpl36	protein_coding	-1.24888	8.18979	-3.86813	0.000382953	0.0107281
ENSMUSG00000046031	215900	Calhm6	protein_coding	5.69686	0.914456	3.86744	0.000383743	0.0107281
ENSMUSG00000042520	74383	Ubap2l	protein_coding	1.24151	6.80763	3.86683	0.000384451	0.0107281
ENSMUSG00000032479	17758	Map4	protein_coding	1.29458	8.18468	3.86674	0.000384555	0.0107281
ENSMUSG00000036371	66870	Serbp1	protein_coding	-0.785769	7.64338	-3.8618	0.00039029	0.0108649
ENSMUSG00000073599	68545	Ecscr	protein_coding	-1.8153	5.28076	-3.86081	0.000391449	0.010874
ENSMUSG00000034424	68133	Gcsh	protein_coding	-0.702862	6.26786	-3.85844	0.000394248	0.0109212
ENSMUSG00000048004	217951	Tmem196	protein_coding	4.65708	0.988839	3.85774	0.000395073	0.0109212
ENSMUSG00000071644	67160	Eef1g	protein_coding	-0.709251	8.76545	-3.85725	0.00039566	0.0109212
ENSMUSG00000004952	54153	Rasa4	protein_coding	1.35575	5.38521	3.85093	0.000403227	0.0111026
ENSMUSG00000036398	76497	Ppp1r11	protein_coding	-0.884007	6.18826	-3.84913	0.000405407	0.0111026
ENSMUSG00000022771	66053	Ppil2	protein_coding	1.05578	5.94747	3.84912	0.000405412	0.0111026
ENSMUSG00000021276	67236	Cinp	protein_coding	-0.788256	5.18675	-3.84849	0.000406184	0.0111026
ENSMUSG00000026281	21915	Dtymk	protein_coding	-1.10753	6.50135	-3.84824	0.000406482	0.0111026
ENSMUSG00000046865	14113	Fbl	protein_coding	-0.906351	5.60883	-3.8458	0.00040947	0.0111608
ENSMUSG00000020922	268490	Lsm12	protein_coding	-0.95744	6.03014	-3.84025	0.000416332	0.0113236
ENSMUSG00000038628	67005	Polr3k	protein_coding	-0.958817	5.50018	-3.83957	0.000417177	0.0113236
ENSMUSG00000031378	11666	Abcd1	protein_coding	1.25859	5.69125	3.83699	0.000420409	0.0113877
ENSMUSG00000029198	17713	Grpel1	protein_coding	-0.758156	6.9871	-3.83561	0.00042215	0.0113938
ENSMUSG00000038332	140742	Sesn1	protein_coding	2.12557	5.76238	3.83509	0.000422804	0.0113938
ENSMUSG00000025746	16193	Il6	protein_coding	-6.43541	-0.776944	-3.83473	0.000423255	0.0113938
ENSMUSG00000090000	66191	Ier3ip1	protein_coding	-0.99228	6.56624	-3.83243	0.000426179	0.011449
ENSMUSG00000037805	19896	Rpl10a	protein_coding	-1.37078	6.86195	-3.82851	0.000431209	0.0115603
ENSMUSG00000049960	66242	Mrps16	protein_coding	-1.11923	6.03104	-3.82747	0.000432551	0.0115725
ENSMUSG00000035064	13631	Eef2k	protein_coding	1.43845	5.14122	3.8236	0.000437582	0.0116832
ENSMUSG00000026511	27058	Srp9	protein_coding	-1.06501	7.09772	-3.8213	0.000440605	0.0117399
ENSMUSG00000020009	15979	Ifngr1	protein_coding	0.865329	6.87073	3.8197	0.000442705	0.0117718
ENSMUSG00000027170	98221	Eif3m	protein_coding	-0.632876	6.9166	-3.81797	0.000445004	0.0118089
ENSMUSG00000031578	67920	Mak16	protein_coding	-0.896868	4.36379	-3.81535	0.000448501	0.0118776
ENSMUSG00000039114	68404	Nrn1	protein_coding	-2.70617	1.61996	-3.81343	0.000451073	0.0119215
ENSMUSG00000024308	21356	Tapbp	protein_coding	1.3484	7.94906	3.81171	0.000453404	0.0119589
ENSMUSG00000020738	170930	Sumo2	protein_coding	-0.889763	7.35046	-3.81034	0.000455265	0.0119837
ENSMUSG00000020116	66249	Pno1	protein_coding	-1.00118	5.27421	-3.80801	0.000458438	0.012043
ENSMUSG00000024810	77125	Il33	protein_coding	-1.96118	4.22544	-3.80622	0.000460894	0.0120779
ENSMUSG00000022358	67731	Fbxo32	protein_coding	2.9723	4.31478	3.80552	0.000461853	0.0120779
ENSMUSG00000003316	20340	Glg1	protein_coding	0.952338	6.82511	3.80502	0.000462541	0.0120779
ENSMUSG00000046688	211550	Tifa	protein_coding	2.09275	3.95557	3.80259	0.000465901	0.0121018
ENSMUSG00000029836	12417	Cbx3	protein_coding	-0.853214	5.66759	-3.80236	0.000466221	0.0121018
ENSMUSG00000027208	14178	Fgf7	protein_coding	-2.99611	2.63293	-3.80235	0.000466238	0.0121018
ENSMUSG00000024781	16889	Lipa	protein_coding	1.40316	7.80963	3.80136	0.000467621	0.0121136
ENSMUSG00000073421	14961	H2-Ab1	protein_coding	2.0647	8.62581	3.79846	0.000471679	0.0121726
ENSMUSG00000032353	66111	Tmed3	protein_coding	-0.588811	8.71955	-3.7984	0.000471763	0.0121726
ENSMUSG00000019782	66521	Rwdd1	protein_coding	-0.865651	6.32456	-3.79591	0.000475273	0.0122023
ENSMUSG00000015340	13058	Cybb	protein_coding	2.1408	6.69881	3.79584	0.000475382	0.0122023
ENSMUSG00000027679	67713	Dnajc19	protein_coding	-1.22834	6.46252	-3.7956	0.000475718	0.0122023
ENSMUSG00000058818	18733	Pirb	protein_coding	1.17328	5.78041	3.79369	0.000478426	0.0122477
ENSMUSG00000051920	239405	Rspo2	protein_coding	3.65128	6.18961	3.79273	0.000479797	0.0122588
ENSMUSG00000049517	66475	Rps23	protein_coding	-1.27709	8.88478	-3.78727	0.000487665	0.0124354
ENSMUSG00000027076	30059	Timm10	protein_coding	-1.13633	4.24935	-3.78155	0.000496039	0.0125875
ENSMUSG00000071653	66276	1810009A15Rik	protein_coding	-0.792953	5.75098	-3.7813	0.000496412	0.0125875
ENSMUSG00000042834	27528	Nrep	protein_coding	-1.5024	5.99092	-3.78081	0.000497144	0.0125875
ENSMUSG00000029815	75593	Malsu1	protein_coding	-1.04462	5.79685	-3.7805	0.000497594	0.0125875
ENSMUSG00000021360	14538	Gcnt2	protein_coding	-1.70817	4.37648	-3.77992	0.000498449	0.0125875
ENSMUSG00000039680	121022	Mrps6	protein_coding	-0.995437	5.239	-3.77796	0.000501363	0.012613
ENSMUSG00000078974	20335	Sec61g	protein_coding	-2.11932	4.74481	-3.77518	0.000505537	0.012613
ENSMUSG00000021765	14313	Fst	protein_coding	-2.55138	2.19179	-3.77514	0.000505597	0.012613
ENSMUSG00000055302	67568	Mrfap1	protein_coding	-0.641689	8.91109	-3.77499	0.000505815	0.012613
ENSMUSG00000020928	75689	Higd1b	protein_coding	-2.94078	1.19256	-3.77494	0.000505892	0.012613
ENSMUSG00000034463	219151	Scara3	protein_coding	1.76275	8.64994	3.77491	0.000505934	0.012613
ENSMUSG00000030536	29875	Iqgap1	protein_coding	0.917418	8.24403	3.77472	0.00050622	0.012613
ENSMUSG00000028907	67205	Utp11	protein_coding	-0.871481	5.17907	-3.77253	0.000509536	0.0126487
ENSMUSG00000014226	12301	Cacybp	protein_coding	-0.842878	6.88098	-3.77249	0.000509589	0.0126487
ENSMUSG00000038717	27425	Atp5l	protein_coding	-1.68593	6.82696	-3.77074	0.000512246	0.0126905
ENSMUSG00000026857	66617	Ntmt1	protein_coding	-0.913537	5.79618	-3.76739	0.00051738	0.0127462
ENSMUSG00000029816	93695	Gpnmb	protein_coding	2.44967	6.54961	3.76728	0.000517543	0.0127462
ENSMUSG00000029632	17992	Ndufa4	protein_coding	-1.20836	7.68486	-3.76691	0.000518113	0.0127462
ENSMUSG00000047721	66162	Bola2	protein_coding	-1.28662	6.01933	-3.76619	0.00051922	0.0127462
ENSMUSG00000032333	69106	Stoml1	protein_coding	1.60842	4.36376	3.76609	0.000519378	0.0127462
ENSMUSG00000025967	55949	Eef1b2	protein_coding	-1.04004	8.0253	-3.76316	0.000523915	0.0128335
ENSMUSG00000022436	20401	Sh3bp1	protein_coding	1.64793	3.93009	3.75945	0.00052973	0.0129324
ENSMUSG00000038861	107650	Pi4kb	protein_coding	1.00363	5.44569	3.75931	0.000529936	0.0129324
ENSMUSG00000031783	20021	Polr2c	protein_coding	-0.793802	6.76097	-3.75742	0.000532934	0.0129813
ENSMUSG00000039316	76438	Rftn1	protein_coding	1.39038	6.37199	3.75587	0.000535386	0.0129944
ENSMUSG00000030766	70497	Arhgap17	protein_coding	1.38148	4.73502	3.75582	0.000535461	0.0129944
ENSMUSG00000073702	114641	Rpl31	protein_coding	-1.6079	5.65709	-3.75511	0.000536588	0.0129976
ENSMUSG00000024309	14976	Pfdn6	protein_coding	-0.860732	5.14612	-3.75076	0.000543568	0.01313
ENSMUSG00000031214	94190	Ophn1	protein_coding	1.77742	4.84318	3.74984	0.000545049	0.01313
ENSMUSG00000029096	78558	Htra3	protein_coding	1.5298	8.28977	3.74982	0.000545074	0.01313
ENSMUSG00000026558	80914	Uck2	protein_coding	-1.61859	4.30112	-3.74704	0.000549589	0.0132144
ENSMUSG00000025995	73674	Wdr75	protein_coding	-1.02477	4.632	-3.74479	0.000553272	0.0132785
ENSMUSG00000026020	55989	Nop58	protein_coding	-1.16551	5.02922	-3.74412	0.000554375	0.0132806
ENSMUSG00000030869	70316	Ndufab1	protein_coding	-0.84521	6.95206	-3.73849	0.000563693	0.0134562
ENSMUSG00000037152	66377	Ndufc1	protein_coding	-1.16486	6.50599	-3.73692	0.000566334	0.0134562
ENSMUSG00000021384	66329	Susd3	protein_coding	1.3336	5.55247	3.73649	0.000567054	0.0134562
ENSMUSG00000007908	208982	Hmgcll1	protein_coding	-4.32916	0.247574	-3.73641	0.000567189	0.0134562
ENSMUSG00000070544	21969	Top1	protein_coding	-1.23837	5.37647	-3.73599	0.000567882	0.0134562
ENSMUSG00000037058	67869	Paip2	protein_coding	-0.808058	7.46915	-3.73599	0.000567891	0.0134562
ENSMUSG00000057738	20740	Sptan1	protein_coding	1.07058	7.00038	3.73403	0.000571204	0.0135098
ENSMUSG00000038068	218215	Rnf144b	protein_coding	2.3684	2.5724	3.73308	0.000572806	0.0135098
ENSMUSG00000030101	58911	Sumf1	protein_coding	1.34516	6.18645	3.73281	0.000573256	0.0135098
ENSMUSG00000063275	30963	Hacd1	protein_coding	-1.08174	5.07706	-3.73217	0.000574349	0.0135112
ENSMUSG00000019943	67972	Atp2b1	protein_coding	0.875491	6.92101	3.73155	0.000575406	0.0135117
ENSMUSG00000046330	19981	Rpl37a	protein_coding	-1.2026	8.96502	-3.72965	0.000578654	0.013558
ENSMUSG00000038489	66491	Polr2l	protein_coding	-1.04876	5.25185	-3.72918	0.000579455	0.013558
ENSMUSG00000037257	66939	Aagab	protein_coding	1.83482	5.51707	3.72613	0.000584715	0.0136566
ENSMUSG00000054766	56086	Set	protein_coding	-1.30806	6.75412	-3.72547	0.000585854	0.0136588
ENSMUSG00000018585	11927	Atox1	protein_coding	-0.887267	8.1084	-3.72461	0.000587347	0.0136692
ENSMUSG00000023992	83433	Trem2	protein_coding	1.29455	7.91202	3.72362	0.000589071	0.0136849
ENSMUSG00000035215	66094	Lsm7	protein_coding	-1.48372	5.6295	-3.72283	0.000590453	0.0136926
ENSMUSG00000022807	106326	Osbpl11	protein_coding	1.03524	5.2816	3.72108	0.000593514	0.0136963
ENSMUSG00000021730	15165	Hcn1	protein_coding	5.10841	0.705634	3.72106	0.00059355	0.0136963
ENSMUSG00000064326	30954	Siva1	protein_coding	-0.970402	5.61647	-3.72082	0.000593968	0.0136963
ENSMUSG00000046718	69550	Bst2	protein_coding	1.37481	4.95178	3.72034	0.000594806	0.0136963
ENSMUSG00000010362	66599	Rdm1	protein_coding	1.51546	5.28542	3.71724	0.000600295	0.0137983
ENSMUSG00000040048	68342	Ndufb10	protein_coding	-0.766318	6.92671	-3.71433	0.000605475	0.0138929
ENSMUSG00000027452	68738	Acss1	protein_coding	4.07659	3.22997	3.7117	0.000610198	0.0139767
ENSMUSG00000036896	12262	C1qc	protein_coding	1.28555	9.54384	3.71062	0.000612152	0.013997
ENSMUSG00000058163	432555	Gm5431	protein_coding	5.31178	1.71494	3.70959	0.000614011	0.0139981
ENSMUSG00000029642	20018	Polr1d	protein_coding	-0.803522	6.00005	-3.70941	0.000614345	0.0139981
ENSMUSG00000019579	28106	Mydgf	protein_coding	-0.837351	7.39304	-3.70726	0.000618249	0.0140625
ENSMUSG00000027615	12807	Hps3	protein_coding	2.10497	3.70549	3.70599	0.000620586	0.0140911
ENSMUSG00000006333	76846	Rps9	protein_coding	-0.910821	9.56784	-3.70428	0.000623711	0.0141169
ENSMUSG00000008682	110954	Rpl10	protein_coding	-0.728151	9.68867	-3.70419	0.000623884	0.0141169
ENSMUSG00000056069	223433	Otulinl	protein_coding	1.43456	5.6557	3.70276	0.000626519	0.014152
ENSMUSG00000021699	238871	Pde4d	protein_coding	-2.42265	1.54059	-3.69892	0.000633666	0.0142887
ENSMUSG00000062328	319195	Rpl17	protein_coding	-1.2119	8.49936	-3.69766	0.000636015	0.0143169
ENSMUSG00000045160	78653	Bola3	protein_coding	-1.33297	5.70922	-3.69519	0.000640675	0.014397
ENSMUSG00000001053	212706	N4bp3	protein_coding	-3.24134	3.78131	-3.69143	0.000647814	0.0145324
ENSMUSG00000026641	22278	Usf1	protein_coding	0.867126	5.44409	3.68881	0.000652838	0.01462
ENSMUSG00000029131	23950	Dnajb6	protein_coding	-0.672584	6.73177	-3.68762	0.000655124	0.0146461
ENSMUSG00000013707	69769	Tnfaip8l2	protein_coding	1.15663	5.37338	3.68583	0.000658604	0.0146738
ENSMUSG00000022414	66513	Tab1	protein_coding	1.82152	4.4479	3.68533	0.00065956	0.0146738
ENSMUSG00000051579	66684	Tceal8	protein_coding	-1.17489	6.49392	-3.68492	0.000660372	0.0146738
ENSMUSG00000032046	76192	Abhd12	protein_coding	1.26227	7.72804	3.68467	0.000660861	0.0146738
ENSMUSG00000026748	67448	Plxdc2	protein_coding	0.962386	7.13435	3.68259	0.000664915	0.0147075
ENSMUSG00000027198	14043	Ext2	protein_coding	1.08626	7.18227	3.68224	0.000665604	0.0147075
ENSMUSG00000025817	53893	Nudt5	protein_coding	-0.85409	5.5402	-3.68169	0.000666681	0.0147075
ENSMUSG00000031371	73738	Haus7	protein_coding	-1.16536	4.81081	-3.68158	0.000666886	0.0147075
ENSMUSG00000060143	NA	NA	protein_coding	-1.41701	7.56727	-3.67974	0.000670526	0.0147237
ENSMUSG00000031167	19652	Rbm3	protein_coding	-1.36199	9.16564	-3.67896	0.000672063	0.0147237
ENSMUSG00000035885	12868	Cox8a	protein_coding	-0.910951	8.74555	-3.67869	0.000672602	0.0147237
ENSMUSG00000060586	14969	H2-Eb1	protein_coding	2.08141	6.99813	3.67821	0.000673545	0.0147237
ENSMUSG00000020514	216767	Mrpl22	protein_coding	-0.832731	4.98346	-3.67806	0.000673845	0.0147237
ENSMUSG00000030744	27050	Rps3	protein_coding	-1.25786	10.3626	-3.67779	0.000674386	0.0147237
ENSMUSG00000032741	252972	Tpcn1	protein_coding	1.59226	3.88175	3.6769	0.000676144	0.0147368
ENSMUSG00000032594	27399	Ip6k1	protein_coding	1.12393	5.74959	3.67635	0.000677244	0.0147368
ENSMUSG00000022453	17939	Naga	protein_coding	0.944652	6.51504	3.67556	0.000678813	0.0147464
ENSMUSG00000032633	216805	Flcn	protein_coding	1.43877	5.33352	3.67392	0.000682099	0.0147932
ENSMUSG00000030120	30853	Mlf2	protein_coding	-0.51032	8.3744	-3.67251	0.000684943	0.0148302
ENSMUSG00000003762	76889	Coq8b	protein_coding	-0.858131	5.47426	-3.67074	0.00068851	0.0148828
ENSMUSG00000052428	68944	Tmco1	protein_coding	-0.773253	6.62913	-3.67012	0.000689764	0.0148852
ENSMUSG00000021892	24056	Sh3bp5	protein_coding	1.29202	6.20898	3.66868	0.000692691	0.0148994
ENSMUSG00000045948	24030	Mrps12	protein_coding	-1.14149	4.02064	-3.66756	0.000694976	0.0148994
ENSMUSG00000061032	18114	Rrp1	protein_coding	0.658547	7.51371	3.66725	0.000695624	0.0148994
ENSMUSG00000029649	66537	Pomp	protein_coding	-0.684615	7.42598	-3.66716	0.000695809	0.0148994
ENSMUSG00000041347	12061	Bdkrb1	protein_coding	-3.65076	1.4198	-3.667	0.000696126	0.0148994
ENSMUSG00000038147	12523	Cd84	protein_coding	1.39099	6.37115	3.66446	0.000701358	0.0149536
ENSMUSG00000023959	224796	Clic5	protein_coding	3.54503	7.38012	3.66422	0.000701851	0.0149536
ENSMUSG00000096145	27973	Vkorc1	protein_coding	-0.808577	8.03293	-3.6641	0.000702096	0.0149536
ENSMUSG00000031278	50790	Acsl4	protein_coding	-1.26787	5.33722	-3.66312	0.000704123	0.0149724
ENSMUSG00000036850	107733	Mrpl41	protein_coding	-1.08877	5.9434	-3.662	0.000706438	0.0149972
ENSMUSG00000003363	18807	Pld3	protein_coding	1.48004	8.24956	3.66134	0.000707803	0.0150017
ENSMUSG00000028676	14105	Srsf10	protein_coding	-0.704615	5.73868	-3.65554	0.000719972	0.0152349
ENSMUSG00000003657	12308	Calb2	protein_coding	4.90202	1.16233	3.65463	0.00072189	0.0152508
ENSMUSG00000022584	100041546	Ly6c2	protein_coding	1.96534	6.48301	3.65358	0.000724133	0.0152735
ENSMUSG00000027078	56791	Ube2l6	protein_coding	-2.71021	7.64979	-3.65178	0.000727962	0.0153295
ENSMUSG00000027944	23897	Hax1	protein_coding	-0.715151	6.4982	-3.64753	0.00073711	0.0154971
ENSMUSG00000020018	69878	Snrpf	protein_coding	-1.51704	5.14146	-3.6464	0.000739551	0.0155127
ENSMUSG00000038690	57423	Atp5j2	protein_coding	-1.10215	7.48796	-3.64609	0.000740228	0.0155127
ENSMUSG00000029998	66881	Pcyox1	protein_coding	1.393	6.50896	3.6451	0.000742378	0.0155149
ENSMUSG00000078771	14017	Evi2a	protein_coding	1.39132	6.08128	3.64495	0.000742711	0.0155149
ENSMUSG00000020097	20397	Sgpl1	protein_coding	1.20578	7.38446	3.64339	0.000746097	0.0155416
ENSMUSG00000035212	230514	Leprot	protein_coding	0.789148	7.1661	3.643	0.000746963	0.0155416
ENSMUSG00000037531	74600	Mrpl47	protein_coding	-1.44765	3.60072	-3.64247	0.000748127	0.0155416
ENSMUSG00000026389	68428	Steap3	protein_coding	1.37116	6.11231	3.64176	0.000749687	0.0155416
ENSMUSG00000095304	211623	Plac9a	protein_coding	1.37708	5.84228	3.64164	0.000749938	0.0155416
ENSMUSG00000031879	68523	Ciao2b	protein_coding	-0.779056	5.46265	-3.64043	0.0007526	0.015572
ENSMUSG00000030652	12850	Coq7	protein_coding	-0.806846	5.29945	-3.63801	0.000757961	0.0156129
ENSMUSG00000030056	57905	Isy1	protein_coding	-0.897714	5.17353	-3.63799	0.000758015	0.0156129
ENSMUSG00000040722	56807	Scamp5	protein_coding	1.14463	4.21106	3.63792	0.000758164	0.0156129
ENSMUSG00000033316	231605	Galnt9	protein_coding	2.83849	3.99868	3.63419	0.000766509	0.0157599
ENSMUSG00000031659	11513	Adcy7	protein_coding	1.34155	6.23686	3.63205	0.000771311	0.0158337
ENSMUSG00000030879	27397	Mrpl17	protein_coding	-0.881053	7.55251	-3.62645	0.000784064	0.0160702
ENSMUSG00000022283	18458	Pabpc1	protein_coding	-1.0878	8.42973	-3.62435	0.00078891	0.0161442
ENSMUSG00000015355	12506	Cd48	protein_coding	1.47786	5.90055	3.62272	0.000792669	0.0161957
ENSMUSG00000022558	223658	Mroh1	protein_coding	1.36118	5.3109	3.62047	0.000797924	0.0162776
ENSMUSG00000028755	72269	Cda	protein_coding	-2.41247	1.15406	-3.61411	0.000812894	0.0165572
ENSMUSG00000090231	14962	Cfb	protein_coding	2.0407	6.41581	3.61356	0.000814207	0.0165581
ENSMUSG00000063931	18624	Pepd	protein_coding	0.942363	7.85879	3.60822	0.000826997	0.0167714
ENSMUSG00000026999	69482	Nup35	protein_coding	-0.881582	4.39157	-3.60811	0.000827264	0.0167714
ENSMUSG00000004567	94178	Mcoln1	protein_coding	0.917428	5.96118	3.60707	0.000829799	0.016785
ENSMUSG00000021190	19141	Lgmn	protein_coding	1.1609	8.88508	3.60669	0.00083071	0.016785
ENSMUSG00000034902	18717	Pip5k1c	protein_coding	1.4822	6.62208	3.60624	0.000831793	0.016785
ENSMUSG00000027082	21788	Tfpi	protein_coding	-1.70379	3.35641	-3.6035	0.000838478	0.0168938
ENSMUSG00000024998	74055	Plce1	protein_coding	2.66989	3.34775	3.60208	0.00084196	0.0169378
ENSMUSG00000028792	11637	Ak2	protein_coding	-0.957045	6.78129	-3.60026	0.000846456	0.017002
ENSMUSG00000024065	57440	Ehd3	protein_coding	-1.66144	4.43873	-3.59898	0.00084961	0.017023
ENSMUSG00000035354	78610	Uvrag	protein_coding	1.16218	4.8924	3.59793	0.000852219	0.017023
ENSMUSG00000094114	NA	NA	protein_coding	-2.04676	2.14896	-3.59779	0.000852576	0.017023
ENSMUSG00000003435	20924	Supt5	protein_coding	1.06699	6.16687	3.59773	0.000852715	0.017023
ENSMUSG00000090841	17904	Myl6	protein_coding	-0.904366	9.66757	-3.59566	0.000857898	0.0170755
ENSMUSG00000049124	NA	NA	protein_coding	-1.50157	3.37531	-3.59563	0.000857959	0.0170755
ENSMUSG00000051864	223754	Tbc1d22a	protein_coding	1.33178	5.1714	3.59492	0.000859743	0.0170849
ENSMUSG00000067591	16634	Klra3	protein_coding	4.64864	-1.33456	3.59324	0.000863962	0.0171361
ENSMUSG00000021624	17079	Cd180	protein_coding	4.98296	0.995186	3.59285	0.00086494	0.0171361
ENSMUSG00000062619	67101	2310039H08Rik	protein_coding	-1.39996	5.95307	-3.58968	0.000872981	0.0172457
ENSMUSG00000028645	20525	Slc2a1	protein_coding	-1.49062	4.89277	-3.58963	0.000873118	0.0172457
ENSMUSG00000010277	72503	2610507B11Rik	protein_coding	1.02157	7.21558	3.58866	0.000875571	0.0172681
ENSMUSG00000028780	20348	Sema3c	protein_coding	2.45997	6.18385	3.58805	0.000877143	0.017273
ENSMUSG00000021606	407785	Ndufs6	protein_coding	-0.938373	6.80319	-3.58406	0.00088739	0.0174474
ENSMUSG00000084786	66177	Ubl5	protein_coding	-0.951224	6.5541	-3.58357	0.000888675	0.0174474
ENSMUSG00000032220	71602	Myo1e	protein_coding	1.40061	6.10593	3.58198	0.000892779	0.0174937
ENSMUSG00000030956	77938	Fam53b	protein_coding	1.96071	4.47778	3.58092	0.000895561	0.0174937
ENSMUSG00000062611	NA	NA	protein_coding	-0.804616	8.27331	-3.58057	0.000896466	0.0174937
ENSMUSG00000051695	23983	Pcbp1	protein_coding	-0.7834	7.1303	-3.58053	0.000896574	0.0174937
ENSMUSG00000030588	77254	Yif1b	protein_coding	-0.84046	7.00102	-3.57977	0.000898558	0.0174937
ENSMUSG00000057969	20347	Sema3b	protein_coding	3.3519	4.52049	3.57957	0.000899069	0.0174937
ENSMUSG00000058267	64659	Mrps14	protein_coding	-0.913771	7.38476	-3.57767	0.00090406	0.0175646
ENSMUSG00000006050	24068	Sra1	protein_coding	-0.692845	7.38939	-3.57527	0.000910395	0.017654
ENSMUSG00000032577	102626	Mapkapk3	protein_coding	1.79253	4.3989	3.57491	0.000911366	0.017654
ENSMUSG00000008333	20639	Snrpb2	protein_coding	-1.02139	4.9849	-3.57038	0.000923441	0.0178566
ENSMUSG00000041453	19933	Rpl21	protein_coding	-1.1739	5.71563	-3.56997	0.00092456	0.0178566
ENSMUSG00000044156	101202	Hepacam2	protein_coding	6.21561	-0.587648	3.56542	0.000936858	0.0180441
ENSMUSG00000054428	11983	Atpif1	protein_coding	-0.987097	7.65448	-3.56536	0.000937033	0.0180441
ENSMUSG00000049950	227522	Rpp38	protein_coding	-1.47229	3.0698	-3.56432	0.000939872	0.0180647
ENSMUSG00000019528	27357	Gyg	protein_coding	1.1718	6.55703	3.56395	0.000940871	0.0180647
ENSMUSG00000064267	74096	Hvcn1	protein_coding	1.80872	5.4167	3.56134	0.000948052	0.0181759
ENSMUSG00000034343	67921	Ube2f	protein_coding	-0.725065	5.65429	-3.56043	0.000950561	0.0181973
ENSMUSG00000068120	NA	NA	protein_coding	-0.79284	7.44394	-3.55952	0.000953056	0.0181982
ENSMUSG00000032399	67891	Rpl4	protein_coding	-0.537279	9.78106	-3.5594	0.000953396	0.0181982
ENSMUSG00000051343	52055	Rab11fip5	protein_coding	1.07673	5.91422	3.55769	0.000958135	0.0182619
ENSMUSG00000030619	13626	Eed	protein_coding	-1.13054	4.36687	-3.55716	0.000959632	0.0182638
ENSMUSG00000022234	12465	Cct5	protein_coding	-0.600096	8.40417	-3.5559	0.000963145	0.0182823
ENSMUSG00000040855	194590	Reps2	protein_coding	2.813	3.44132	3.55572	0.000963653	0.0182823
ENSMUSG00000004707	17085	Ly9	protein_coding	2.80439	3.39822	3.5553	0.000964805	0.0182823
ENSMUSG00000066632	NA	NA	protein_coding	-1.10292	3.73453	-3.55457	0.000966852	0.0182916
ENSMUSG00000030055	69834	Rab43	protein_coding	1.71808	5.0759	3.55337	0.000970244	0.0182916
ENSMUSG00000028029	13722	Aimp1	protein_coding	-0.843894	5.5575	-3.55335	0.000970294	0.0182916
ENSMUSG00000021065	53618	Fut8	protein_coding	1.11166	4.8996	3.55311	0.000970957	0.0182916
ENSMUSG00000021728	13723	Emb	protein_coding	-1.2993	6.17137	-3.55264	0.000972301	0.0182916
ENSMUSG00000026932	67991	Nacc2	protein_coding	1.52113	6.02866	3.55124	0.000976258	0.0183396
ENSMUSG00000026399	13136	Cd55	protein_coding	1.58431	6.23091	3.5501	0.000979492	0.0183739
ENSMUSG00000049624	235504	Slc17a5	protein_coding	1.11523	5.34761	3.54882	0.000983124	0.018396
ENSMUSG00000047260	66048	Emc6	protein_coding	-0.832303	5.98645	-3.54823	0.000984829	0.018396
ENSMUSG00000039640	56282	Mrpl12	protein_coding	-1.17436	7.24435	-3.5482	0.000984898	0.018396
ENSMUSG00000061518	12859	Cox5b	protein_coding	-0.849109	7.39745	-3.54742	0.000987138	0.0184115
ENSMUSG00000024608	20044	Rps14	protein_coding	-1.78729	10.9302	-3.54604	0.000991081	0.0184587
ENSMUSG00000026000	14768	Lancl1	protein_coding	0.724808	5.29132	3.54529	0.00099324	0.0184726
ENSMUSG00000025270	11656	Alas2	protein_coding	-4.46627	6.25447	-3.54372	0.000997772	0.0185154
ENSMUSG00000041958	276846	Pigs	protein_coding	1.09935	6.42755	3.54351	0.000998381	0.0185154
ENSMUSG00000020707	71956	Rnf135	protein_coding	1.45111	3.66251	3.54234	0.0010018	0.0185524
ENSMUSG00000040033	20847	Stat2	protein_coding	1.64515	4.32234	3.54056	0.00100695	0.0185612
ENSMUSG00000036594	14960	H2-Aa	protein_coding	1.92617	7.54032	3.54034	0.00100762	0.0185612
ENSMUSG00000008496	18987	Pou2f2	protein_coding	3.11851	-0.00812656	3.54009	0.00100834	0.0185612
ENSMUSG00000049871	268857	Nlrc3	protein_coding	3.928	2.68898	3.5398	0.00100918	0.0185612
ENSMUSG00000075266	66311	Cenpw	protein_coding	-2.00924	2.85866	-3.53953	0.00100999	0.0185612
ENSMUSG00000094248	665433	Hist1h2ao	protein_coding	-1.93869	4.03771	-3.53925	0.0010108	0.0185612
ENSMUSG00000031015	20947	Swap70	protein_coding	1.09412	5.98857	3.53754	0.00101583	0.0185939
ENSMUSG00000005142	17159	Man2b1	protein_coding	1.61002	7.58435	3.53752	0.00101587	0.0185939
ENSMUSG00000021040	380773	Slirp	protein_coding	-1.27897	5.7197	-3.53719	0.00101685	0.0185939
ENSMUSG00000035824	57813	Tk2	protein_coding	2.45213	4.6979	3.5355	0.00102184	0.0186389
ENSMUSG00000001333	68828	Sync	protein_coding	4.93224	2.27717	3.53539	0.00102217	0.0186389
ENSMUSG00000010936	234729	Vac14	protein_coding	1.23623	5.28801	3.53356	0.00102761	0.0187084
ENSMUSG00000022890	11957	Atp5j	protein_coding	-0.927074	7.95305	-3.53268	0.00103021	0.0187084
ENSMUSG00000026712	17533	Mrc1	protein_coding	1.51547	6.29618	3.53266	0.00103028	0.0187084
ENSMUSG00000028261	68493	Ndufaf4	protein_coding	-0.964398	4.39042	-3.53172	0.00103307	0.0187331
ENSMUSG00000039952	13138	Dag1	protein_coding	1.19446	6.29583	3.53076	0.00103595	0.0187586
ENSMUSG00000021585	12380	Cast	protein_coding	0.822997	6.65486	3.5303	0.00103736	0.0187586
ENSMUSG00000014313	12864	Cox6c	protein_coding	-1.37245	8.68678	-3.52772	0.00104512	0.0188729
ENSMUSG00000030245	66964	Golt1b	protein_coding	-0.829023	6.544	-3.5259	0.00105065	0.0189465
ENSMUSG00000032902	20501	Slc16a1	protein_coding	-1.42537	4.85433	-3.52385	0.0010569	0.0190105
ENSMUSG00000032078	22687	Zpr1	protein_coding	-0.803931	5.9474	-3.52355	0.00105782	0.0190105
ENSMUSG00000041697	12861	Cox6a1	protein_coding	-0.901997	8.42973	-3.5233	0.00105856	0.0190105
ENSMUSG00000025701	11689	Alox5	protein_coding	2.13583	6.2674	3.52153	0.00106399	0.0190817
ENSMUSG00000042289	101502	Hsd3b7	protein_coding	0.939616	7.33519	3.52031	0.00106778	0.0191233
ENSMUSG00000026737	18718	Pip4k2a	protein_coding	1.09573	5.33695	3.51949	0.0010703	0.0191423
ENSMUSG00000025439	12729	Clns1a	protein_coding	-0.715503	6.67461	-3.51515	0.00108382	0.0193575
ENSMUSG00000066151	338355	Fkbp15	protein_coding	1.19688	5.53615	3.51444	0.00108604	0.0193708
ENSMUSG00000073402	667977	Gm8909	protein_coding	1.54474	4.43835	3.50966	0.00110114	0.0196086
ENSMUSG00000068874	20341	Selenbp1	protein_coding	1.81591	6.01692	3.5089	0.00110356	0.0196086
ENSMUSG00000005043	27029	Sgsh	protein_coding	1.36749	5.30622	3.5088	0.00110389	0.0196086
ENSMUSG00000007050	27756	Lsm2	protein_coding	-1.01496	4.46015	-3.50807	0.00110621	0.0196232
ENSMUSG00000032171	23988	Pin1	protein_coding	-0.703719	6.87101	-3.50428	0.00111837	0.0198029
ENSMUSG00000038642	13040	Ctss	protein_coding	1.42283	10.1434	3.50397	0.00111937	0.0198029
ENSMUSG00000023094	76467	Msrb2	protein_coding	1.40977	4.15503	3.50253	0.00112405	0.0198089
ENSMUSG00000022205	20024	Sub1	protein_coding	-1.0091	7.09727	-3.50246	0.00112426	0.0198089
ENSMUSG00000061613	108121	U2af1	protein_coding	-0.885738	5.30654	-3.50246	0.00112426	0.0198089
ENSMUSG00000025666	192216	Tmem47	protein_coding	-1.83934	4.12654	-3.50151	0.00112735	0.0198365
ENSMUSG00000022330	107587	Osr2	protein_coding	1.64314	5.08738	3.49941	0.00113418	0.0199179
ENSMUSG00000035042	20304	Ccl5	protein_coding	2.34046	2.4757	3.49916	0.00113503	0.0199179
ENSMUSG00000024006	106504	Stk38	protein_coding	0.965127	6.27981	3.49807	0.00113857	0.0199533
ENSMUSG00000079283	69549	2310009B15Rik	protein_coding	-1.12417	4.23354	-3.49699	0.00114213	0.0199889
ENSMUSG00000037921	234311	Ddx60	protein_coding	2.64339	2.17761	3.49615	0.00114492	0.0200109
ENSMUSG00000004530	23790	Coro1c	protein_coding	1.2075	8.24685	3.49511	0.00114834	0.0200437
ENSMUSG00000046756	50529	Mrps7	protein_coding	-0.64632	6.21626	-3.49411	0.00115167	0.020075
ENSMUSG00000005667	17768	Mthfd2	protein_coding	-1.34658	4.8928	-3.49276	0.00115617	0.0201265
ENSMUSG00000021457	20963	Syk	protein_coding	1.34047	5.06098	3.49224	0.00115787	0.0201294
ENSMUSG00000028156	13684	Eif4e	protein_coding	-0.825531	7.35205	-3.49108	0.00116176	0.0201577
ENSMUSG00000042354	30877	Gnl3	protein_coding	-1.02198	4.87464	-3.49069	0.00116306	0.0201577
ENSMUSG00000062248	66197	Cks2	protein_coding	-1.68867	3.93938	-3.49037	0.00116413	0.0201577
ENSMUSG00000029623	231887	Pdap1	protein_coding	-1.17756	4.86641	-3.48841	0.00117073	0.0202332
ENSMUSG00000020747	71947	Tmem94	protein_coding	2.66083	3.31794	3.48816	0.00117159	0.0202332
ENSMUSG00000021917	69019	Spcs1	protein_coding	-0.770366	7.98083	-3.48746	0.00117395	0.0202471
ENSMUSG00000056515	106572	Rab31	protein_coding	1.26289	8.41273	3.48602	0.00117883	0.0203024
ENSMUSG00000042613	229534	Pbxip1	protein_coding	1.05617	7.11505	3.48559	0.00118027	0.0203024
ENSMUSG00000030587	72275	2200002D01Rik	protein_coding	-2.07644	2.04515	-3.48352	0.00118733	0.0203879
ENSMUSG00000068240	22186	Uba52	protein_coding	-1.13143	7.41146	-3.48322	0.00118835	0.0203879
ENSMUSG00000024829	353242	Mrpl21	protein_coding	-0.777732	4.99613	-3.48233	0.0011914	0.0204134
ENSMUSG00000041459	230908	Tardbp	protein_coding	-0.703744	6.20117	-3.48102	0.00119591	0.0204249
ENSMUSG00000025728	14755	Pigq	protein_coding	0.766491	6.24548	3.48074	0.00119688	0.0204249
ENSMUSG00000010376	18002	Nedd8	protein_coding	-0.814374	7.51774	-3.47983	0.0012	0.0204249
ENSMUSG00000024104	28006	Washc2	protein_coding	1.08905	5.83856	3.47924	0.00120204	0.0204249
ENSMUSG00000022094	213053	Slc39a14	protein_coding	-1.59471	4.88261	-3.47905	0.00120269	0.0204249
ENSMUSG00000014856	66320	Tmem208	protein_coding	-0.887438	6.73595	-3.47903	0.00120279	0.0204249
ENSMUSG00000028581	16792	Laptm5	protein_coding	1.09597	8.77951	3.47896	0.00120303	0.0204249
ENSMUSG00000025066	67788	Sfr1	protein_coding	-0.630873	7.68477	-3.47809	0.00120605	0.0204483
ENSMUSG00000040820	110948	Hlcs	protein_coding	3.21022	1.97048	3.47744	0.00120828	0.0204483
ENSMUSG00000039899	14190	Fgl2	protein_coding	1.98588	8.32329	3.47721	0.0012091	0.0204483
ENSMUSG00000071497	68051	Nutf2	protein_coding	-0.645107	6.84346	-3.47283	0.00122441	0.0206804
ENSMUSG00000023089	68202	Ndufa5	protein_coding	-1.28572	6.32152	-3.47215	0.0012268	0.020694
ENSMUSG00000004951	15507	Hspb1	protein_coding	-0.994409	6.68729	-3.47052	0.00123257	0.0207534
ENSMUSG00000021759	19012	Plpp1	protein_coding	-0.986631	5.76352	-3.47026	0.0012335	0.0207534
ENSMUSG00000040249	16971	Lrp1	protein_coding	1.1473	9.32771	3.46744	0.00124354	0.0208704
ENSMUSG00000026113	269180	Inpp4a	protein_coding	2.00786	3.10995	3.46741	0.00124365	0.0208704
ENSMUSG00000036833	241274	Pnpla7	protein_coding	2.11047	4.29561	3.46691	0.00124541	0.0208731
ENSMUSG00000031403	245474	Dkc1	protein_coding	-1.0295	5.18979	-3.46638	0.00124733	0.0208783
ENSMUSG00000020407	22271	Upp1	protein_coding	-2.45427	3.92232	-3.4651	0.00125193	0.0209285
ENSMUSG00000028127	19299	Abcd3	protein_coding	1.03492	4.91808	3.4623	0.00126201	0.0210701
ENSMUSG00000034566	71679	Atp5h	protein_coding	-0.813434	7.90994	-3.46116	0.00126615	0.0211121
ENSMUSG00000006412	18637	Pfdn2	protein_coding	-0.84442	4.53078	-3.45767	0.0012789	0.0212976
ENSMUSG00000013465	58202	Nelfb	protein_coding	0.780417	6.34928	3.45695	0.00128156	0.0213146
ENSMUSG00000040152	21825	Thbs1	protein_coding	-2.1792	5.70096	-3.45418	0.00129179	0.0214575
ENSMUSG00000018752	619441	Tnfsfm13	protein_coding	1.47958	4.42494	3.45343	0.00129456	0.0214762
ENSMUSG00000048581	329659	E130311K13Rik	protein_coding	2.66138	3.04993	3.4499	0.00130772	0.021667
ENSMUSG00000036887	12259	C1qa	protein_coding	1.17218	9.11982	3.44878	0.00131193	0.0217092
ENSMUSG00000020108	74747	Ddit4	protein_coding	-2.74302	0.839439	-3.4477	0.00131601	0.0217491
ENSMUSG00000028212	12448	Ccne2	protein_coding	-1.89958	3.45668	-3.4465	0.00132054	0.0217876
ENSMUSG00000053565	73830	Eif3k	protein_coding	-0.69818	7.40017	-3.4462	0.00132167	0.0217876
ENSMUSG00000016664	23970	Pacsin2	protein_coding	0.969753	7.02826	3.44552	0.00132423	0.0218022
ENSMUSG00000029119	17160	Man2b2	protein_coding	2.47927	4.79598	3.44483	0.00132688	0.0218182
ENSMUSG00000054555	11489	Adam12	protein_coding	-2.5444	3.32278	-3.44319	0.00133313	0.0218935
ENSMUSG00000034593	17918	Myo5a	protein_coding	0.752378	6.79714	3.44265	0.00133518	0.0218996
ENSMUSG00000036636	26373	Clcn7	protein_coding	1.17448	5.48901	3.4414	0.00133997	0.0219506
ENSMUSG00000034563	72278	Ccpg1	protein_coding	1.22472	6.60031	3.43945	0.00134746	0.0220435
ENSMUSG00000046516	12856	Cox17	protein_coding	-1.28416	5.3929	-3.43905	0.00134902	0.0220435
ENSMUSG00000020873	110172	Slc35b1	protein_coding	-0.734741	6.62442	-3.43833	0.0013518	0.0220613
ENSMUSG00000069893	667214	9930111J21Rik1	protein_coding	6.44394	1.70535	3.43686	0.00135751	0.0221269
ENSMUSG00000055760	67242	Gemin6	protein_coding	-1.22154	3.73835	-3.43605	0.00136063	0.0221371
ENSMUSG00000039771	20022	Polr2j	protein_coding	-0.642927	5.82362	-3.43503	0.00136461	0.0221371
ENSMUSG00000031451	14456	Gas6	protein_coding	1.45234	8.31091	3.43496	0.00136489	0.0221371
ENSMUSG00000029918	14548	Mrps33	protein_coding	-0.97734	6.21054	-3.43426	0.00136764	0.0221371
ENSMUSG00000003444	67224	Med29	protein_coding	-0.688116	4.8811	-3.43396	0.00136881	0.0221371
ENSMUSG00000037362	18133	Nov	protein_coding	4.50119	5.64307	3.43335	0.00137121	0.0221371
ENSMUSG00000031320	20102	Rps4x	protein_coding	-0.737683	9.05835	-3.43327	0.00137152	0.0221371
ENSMUSG00000044864	99696	Ankrd50	protein_coding	1.40313	4.07162	3.43322	0.00137171	0.0221371
ENSMUSG00000026358	50778	Rgs1	protein_coding	2.53843	2.99697	3.43279	0.0013734	0.0221371
ENSMUSG00000056481	70445	Cd248	protein_coding	1.64851	6.83109	3.43235	0.00137512	0.0221375
ENSMUSG00000094796	625360	BC147527	protein_coding	4.84458	-2.13207	3.42544	0.00140257	0.0225287
ENSMUSG00000054690	59308	Emcn	protein_coding	-1.84868	5.44617	-3.42536	0.00140286	0.0225287
ENSMUSG00000027274	59030	Mkks	protein_coding	-0.762777	4.8072	-3.42312	0.0014119	0.0226199
ENSMUSG00000021290	70257	Atp5mpl	protein_coding	-1.16757	6.42308	-3.42309	0.00141201	0.0226199
ENSMUSG00000030748	16190	Il4ra	protein_coding	-1.03131	6.58353	-3.42243	0.00141468	0.0226349
ENSMUSG00000022674	70620	Ube2v2	protein_coding	-1.08537	5.87278	-3.42041	0.00142287	0.0227381
ENSMUSG00000018999	58246	Slc35b4	protein_coding	0.944404	5.71504	3.41981	0.00142532	0.0227494
ENSMUSG00000084957	100503572	Bbip1	protein_coding	-1.05836	4.53616	-3.41882	0.00142936	0.0227859
ENSMUSG00000014846	67971	Tppp3	protein_coding	1.63587	9.32803	3.41808	0.00143236	0.0227978
ENSMUSG00000028964	57320	Park7	protein_coding	-0.661323	8.0228	-3.41778	0.00143359	0.0227978
ENSMUSG00000021020	NA	NA	protein_coding	-0.754188	5.81217	-3.41649	0.0014389	0.0228543
ENSMUSG00000032373	76459	Car12	protein_coding	-2.85481	0.0340701	-3.41517	0.00144433	0.0229127
ENSMUSG00000026123	226971	Plekhb2	protein_coding	1.38028	7.12218	3.41425	0.00144811	0.0229448
ENSMUSG00000052102	26384	Gnpda1	protein_coding	1.47719	6.20654	3.41315	0.00145268	0.0229893
ENSMUSG00000027878	18129	Notch2	protein_coding	1.03939	5.39305	3.41084	0.00146226	0.023113
ENSMUSG00000009535	67897	Rnmt	protein_coding	-0.775717	4.40577	-3.41022	0.00146486	0.0231261
ENSMUSG00000032757	12068	Bet1	protein_coding	-0.800053	5.47122	-3.4093	0.0014687	0.0231586
ENSMUSG00000010461	14051	Eya4	protein_coding	2.59807	1.86387	3.40746	0.00147643	0.0232524
ENSMUSG00000000088	12858	Cox5a	protein_coding	-0.871042	7.58568	-3.40407	0.00149075	0.0234496
ENSMUSG00000032698	16909	Lmo2	protein_coding	1.90194	4.82786	3.40337	0.00149375	0.0234686
ENSMUSG00000023990	21425	Tfeb	protein_coding	1.19865	4.41341	3.40187	0.00150015	0.0235331
ENSMUSG00000024084	70536	Qpct	protein_coding	3.83841	2.71004	3.40128	0.00150266	0.0235331
ENSMUSG00000026012	12487	Cd28	protein_coding	5.60255	-0.475981	3.40114	0.00150326	0.0235331
ENSMUSG00000034792	14676	Gna15	protein_coding	1.95288	5.1737	3.3993	0.00151115	0.0236282
ENSMUSG00000039473	170644	Ubn1	protein_coding	0.930696	4.58571	3.39812	0.00151624	0.0236794
ENSMUSG00000051506	545030	Wdfy4	protein_coding	2.28186	3.72026	3.39671	0.00152234	0.0237464
ENSMUSG00000016206	14991	H2-M3	protein_coding	1.02422	5.04377	3.39531	0.00152843	0.0238128
ENSMUSG00000036315	66136	Znrd1	protein_coding	-0.992393	4.24707	-3.39062	0.00154896	0.0240947
ENSMUSG00000044155	76522	Lsm8	protein_coding	-0.882808	4.88003	-3.39034	0.00155021	0.0240947
ENSMUSG00000025784	21922	Clec3b	protein_coding	3.17687	5.01291	3.38823	0.00155954	0.0242109
ENSMUSG00000004056	11652	Akt2	protein_coding	0.826158	7.3505	3.38658	0.00156686	0.0242722
ENSMUSG00000024013	26382	Fgd2	protein_coding	4.39038	2.76736	3.3865	0.00156721	0.0242722
ENSMUSG00000028729	69072	Ebna1bp2	protein_coding	-0.783412	6.06134	-3.38503	0.00157378	0.0243005
ENSMUSG00000057561	13664	Eif1a	protein_coding	-0.80289	6.8126	-3.38479	0.00157488	0.0243005
ENSMUSG00000020267	15254	Hint1	protein_coding	-1.10503	8.69612	-3.38461	0.00157569	0.0243005
ENSMUSG00000022906	80285	Parp9	protein_coding	1.19244	4.87078	3.38402	0.00157831	0.0243005
ENSMUSG00000094777	319171	Hist1h2ap	protein_coding	-2.00181	7.86372	-3.38401	0.00157834	0.0243005
ENSMUSG00000025491	68713	Ifitm1	protein_coding	-3.56049	1.78393	-3.38278	0.00158389	0.0243572
ENSMUSG00000014956	19046	Ppp1cb	protein_coding	-1.20529	7.02237	-3.38043	0.0015945	0.0244916
ENSMUSG00000042729	107071	Wdr74	protein_coding	-0.768611	5.16084	-3.37822	0.00160455	0.024617
ENSMUSG00000090523	71683	Gypc	protein_coding	1.21592	5.7011	3.37705	0.00160988	0.0246283
ENSMUSG00000015950	17969	Ncf1	protein_coding	1.48728	7.0733	3.37687	0.0016107	0.0246283
ENSMUSG00000029762	14187	Akr1b8	protein_coding	-1.1314	5.73761	-3.37654	0.00161224	0.0246283
ENSMUSG00000036751	110323	Cox6b1	protein_coding	-0.782043	8.46415	-3.37641	0.00161284	0.0246283
ENSMUSG00000014301	66449	Pam16	protein_coding	-1.30611	4.54014	-3.37569	0.00161614	0.0246499
ENSMUSG00000096334	NA	NA	protein_coding	4.24151	0.234086	3.37426	0.00162271	0.0247212
ENSMUSG00000033159	69171	Cnppd1	protein_coding	0.925544	5.35297	3.37346	0.0016264	0.0247486
ENSMUSG00000020219	30055	Timm13	protein_coding	-1.05703	7.6761	-3.36947	0.00164488	0.0250007
ENSMUSG00000035184	629059	Fam124a	protein_coding	3.79762	5.53428	3.36906	0.0016468	0.0250008
ENSMUSG00000062234	231580	Gak	protein_coding	0.974237	5.74004	3.36739	0.00165465	0.0250906
ENSMUSG00000049225	381511	Pdp1	protein_coding	1.41042	5.08696	3.3643	0.00166918	0.0252818
ENSMUSG00000056629	14227	Fkbp2	protein_coding	-0.666592	6.60336	-3.36266	0.00167696	0.0253701
ENSMUSG00000000149	14673	Gna12	protein_coding	0.84232	6.00475	3.35951	0.00169203	0.0255685
ENSMUSG00000028218	68099	Fam92a	protein_coding	-0.937074	5.54306	-3.35781	0.00170019	0.0256621
ENSMUSG00000056116	15039	H2-T22	protein_coding	1.20348	5.97547	3.35377	0.00171977	0.0259144
ENSMUSG00000021024	26443	Psma6	protein_coding	-0.720625	7.86351	-3.35354	0.00172088	0.0259144
ENSMUSG00000038312	108687	Edem2	protein_coding	0.559032	7.00783	3.35311	0.00172295	0.0259157
ENSMUSG00000026458	68507	Ppfia4	protein_coding	4.87235	2.59857	3.35182	0.00172926	0.0259806
ENSMUSG00000030611	67994	Mrps11	protein_coding	-0.730349	5.37565	-3.35114	0.00173261	0.0260011
ENSMUSG00000019088	69537	Dnase1l1	protein_coding	0.884832	6.10092	3.34999	0.00173827	0.0260561
ENSMUSG00000011114	21376	Tbrg1	protein_coding	-0.572947	7.43435	-3.34733	0.00175137	0.0262224
ENSMUSG00000025579	14387	Gaa	protein_coding	1.46379	6.4005	3.34689	0.00175359	0.0262255
ENSMUSG00000031904	330836	Slc7a6	protein_coding	-0.877939	4.23814	-3.34557	0.00176011	0.0262715
ENSMUSG00000029994	11746	Anxa4	protein_coding	0.936419	8.33336	3.34546	0.00176069	0.0262715
ENSMUSG00000042628	217695	Zfyve1	protein_coding	2.00633	3.45135	3.34462	0.00176488	0.0263039
ENSMUSG00000039959	215114	Hip1	protein_coding	1.06777	5.63817	3.34349	0.00177051	0.0263578
ENSMUSG00000011257	230721	Pabpc4	protein_coding	-0.961935	4.9816	-3.34234	0.00177628	0.0263643
ENSMUSG00000021830	70561	Txndc16	protein_coding	1.85314	4.68578	3.34221	0.00177694	0.0263643
ENSMUSG00000020420	545938	Zfp607a	protein_coding	3.77668	-0.0945071	3.34219	0.00177701	0.0263643
ENSMUSG00000020868	217119	Xylt2	protein_coding	1.13755	5.31695	3.3411	0.00178253	0.0264162
ENSMUSG00000063882	66576	Uqcrh	protein_coding	-0.947587	7.46679	-3.34023	0.00178692	0.0264512
ENSMUSG00000024053	246707	Emilin2	protein_coding	1.27911	7.85182	3.33961	0.00179006	0.0264677
ENSMUSG00000025747	22171	Tyms	protein_coding	-1.26238	5.30146	-3.33895	0.00179338	0.026473
ENSMUSG00000039611	67063	Tmem246	protein_coding	1.49684	4.32389	3.33873	0.00179447	0.026473
ENSMUSG00000062981	67270	Mrpl42	protein_coding	-0.703423	6.52697	-3.33783	0.00179904	0.0265104
ENSMUSG00000021598	28077	Med10	protein_coding	-0.637826	5.54322	-3.335	0.00181349	0.0266932
ENSMUSG00000022967	15975	Ifnar1	protein_coding	0.886401	6.04641	3.33398	0.00181874	0.026697
ENSMUSG00000033208	20203	S100b	protein_coding	1.9064	5.56569	3.33349	0.00182123	0.026697
ENSMUSG00000032135	84004	Mcam	protein_coding	-2.22308	5.08934	-3.3333	0.00182224	0.026697
ENSMUSG00000023092	14199	Fhl1	protein_coding	1.12605	7.83936	3.33319	0.00182281	0.026697
ENSMUSG00000051518	66538	Rps19bp1	protein_coding	-0.985099	4.18237	-3.33258	0.00182594	0.026697
ENSMUSG00000024188	66978	Luc7l	protein_coding	-1.12269	4.27643	-3.33244	0.00182665	0.026697
ENSMUSG00000020590	217463	Snx13	protein_coding	0.818854	5.18784	3.33217	0.00182806	0.026697
ENSMUSG00000052384	224109	Nrros	protein_coding	1.44809	6.91048	3.33135	0.00183227	0.0267286
ENSMUSG00000015671	19166	Psma2	protein_coding	-0.762391	8.24212	-3.33043	0.00183706	0.026759
ENSMUSG00000041112	140580	Elmo1	protein_coding	1.74788	5.7462	3.33016	0.00183845	0.026759
ENSMUSG00000040721	239102	Zfhx2	protein_coding	3.6394	0.897826	3.3274	0.00185283	0.0268812
ENSMUSG00000020462	216618	Cfap36	protein_coding	-0.872398	5.09402	-3.32667	0.00185662	0.0268812
ENSMUSG00000038280	14628	Ostm1	protein_coding	1.07105	5.63947	3.32663	0.00185685	0.0268812
ENSMUSG00000016252	67126	Atp5e	protein_coding	-1.17512	7.82528	-3.32644	0.00185783	0.0268812
ENSMUSG00000031387	19703	Renbp	protein_coding	1.03904	6.82025	3.32639	0.0018581	0.0268812
ENSMUSG00000040822	58248	1700123O20Rik	protein_coding	-0.868574	5.52779	-3.32617	0.00185924	0.0268812
ENSMUSG00000027544	18019	Nfatc2	protein_coding	1.49584	4.11397	3.32557	0.0018624	0.0268812
ENSMUSG00000053768	66075	Chchd3	protein_coding	-0.680821	6.38542	-3.3254	0.00186332	0.0268812
ENSMUSG00000042043	21371	Tbca	protein_coding	-1.16614	5.93898	-3.32466	0.00186719	0.0269074
ENSMUSG00000032504	18571	Pdcd6ip	protein_coding	0.825282	6.75505	3.32366	0.00187245	0.0269352
ENSMUSG00000024588	14151	Fech	protein_coding	-2.11777	7.40513	-3.32283	0.00187685	0.0269352
ENSMUSG00000025212	94280	Sfxn3	protein_coding	0.918315	7.41308	3.32197	0.0018814	0.0269352
ENSMUSG00000028322	66362	Exosc3	protein_coding	-0.856091	4.85506	-3.32178	0.00188244	0.0269352
ENSMUSG00000024663	74760	Rab3il1	protein_coding	0.960274	7.60049	3.32161	0.00188331	0.0269352
ENSMUSG00000022032	71145	Scara5	protein_coding	2.49113	5.21661	3.32146	0.00188411	0.0269352
ENSMUSG00000020196	104248	Cabin1	protein_coding	1.29387	4.9019	3.32116	0.00188572	0.0269352
ENSMUSG00000040462	216440	Os9	protein_coding	1.04007	7.46747	3.32076	0.00188784	0.0269352
ENSMUSG00000014075	66061	Tctex1d2	protein_coding	-1.05144	4.66315	-3.32061	0.00188862	0.0269352
ENSMUSG00000036002	230088	Fam214b	protein_coding	1.01482	4.62717	3.3204	0.00188976	0.0269352
ENSMUSG00000042737	68563	Dpm3	protein_coding	-1.29974	5.12918	-3.3197	0.00189349	0.0269517
ENSMUSG00000035093	70354	Secisbp2l	protein_coding	1.04745	4.66689	3.31941	0.00189504	0.0269517
ENSMUSG00000040907	232975	Atp1a3	protein_coding	1.75732	5.06524	3.31736	0.00190602	0.0270784
ENSMUSG00000029648	14254	Flt1	protein_coding	-1.86117	4.62437	-3.31631	0.00191165	0.0271288
ENSMUSG00000001029	15896	Icam2	protein_coding	-1.75053	4.65501	-3.31576	0.0019146	0.0271412
ENSMUSG00000090698	381823	Apold1	protein_coding	-2.32211	3.45607	-3.31311	0.00192895	0.0273149
ENSMUSG00000040188	24044	Scamp2	protein_coding	0.775548	6.87341	3.31259	0.00193181	0.0273259
ENSMUSG00000007656	59046	Arpp19	protein_coding	-0.713385	6.12248	-3.31134	0.00193861	0.0273923
ENSMUSG00000042105	101490	Inpp5f	protein_coding	1.33287	4.05173	3.30978	0.00194715	0.0274832
ENSMUSG00000039458	268783	Mtmr12	protein_coding	1.9044	3.49274	3.3071	0.00196188	0.0276612
ENSMUSG00000020790	11736	Ankfy1	protein_coding	1.43993	5.37255	3.30593	0.00196832	0.0277222
ENSMUSG00000063663	382236	Brwd3	protein_coding	-3.29466	1.63641	-3.29996	0.00200165	0.0281506
ENSMUSG00000022842	107522	Ece2	protein_coding	-0.925539	5.18481	-3.29953	0.00200407	0.0281506
ENSMUSG00000040712	216874	Camta2	protein_coding	1.24174	4.55096	3.29933	0.00200521	0.0281506
ENSMUSG00000040717	171463	Il17rd	protein_coding	5.35548	0.487587	3.29619	0.00202297	0.0283693
ENSMUSG00000045679	217430	Pqlc3	protein_coding	0.854773	6.18542	3.29577	0.00202539	0.0283728
ENSMUSG00000036686	212139	Cc2d1a	protein_coding	1.43917	3.94662	3.29329	0.00203955	0.028516
ENSMUSG00000002103	11432	Acp2	protein_coding	1.07902	6.25674	3.29321	0.00203998	0.028516
ENSMUSG00000031399	66294	Fam3a	protein_coding	0.90561	4.95029	3.2904	0.00205616	0.0287114
ENSMUSG00000032754	170756	Slc8b1	protein_coding	1.57539	4.60565	3.28813	0.00206928	0.0288638
ENSMUSG00000020386	66397	Sar1b	protein_coding	-0.694962	6.78428	-3.287	0.00207589	0.0289251
ENSMUSG00000044206	278180	Vsig4	protein_coding	2.15121	7.9478	3.28605	0.00208138	0.0289496
ENSMUSG00000092486	330173	2610524H06Rik	protein_coding	-1.0875	4.61841	-3.28593	0.00208208	0.0289496
ENSMUSG00000035041	208677	Creb3l3	protein_coding	5.02133	-2.07036	3.28553	0.00208446	0.0289519
ENSMUSG00000057130	27366	Txnl4a	protein_coding	-0.703992	6.32203	-3.28501	0.00208747	0.0289629
ENSMUSG00000033813	21399	Tcea1	protein_coding	-0.531839	6.47172	-3.2835	0.00209634	0.0290549
ENSMUSG00000028385	209131	Snx30	protein_coding	1.91654	3.92283	3.28299	0.00209935	0.0290659
ENSMUSG00000038871	12183	Bpgm	protein_coding	-3.37432	5.86288	-3.28136	0.00210894	0.0291677
ENSMUSG00000032246	75600	Calml4	protein_coding	2.45534	3.04708	3.28055	0.00211375	0.0291948
ENSMUSG00000031666	19651	Rbl2	protein_coding	1.89442	4.38785	3.28028	0.00211537	0.0291948
ENSMUSG00000048796	72023	Cyb561d1	protein_coding	2.76026	2.50326	3.27954	0.00211976	0.0292245
ENSMUSG00000032194	235041	Kank2	protein_coding	1.6406	6.08843	3.27839	0.00212657	0.0292875
ENSMUSG00000091625	66373	Lsm5	protein_coding	-1.79073	3.36024	-3.27685	0.00213581	0.0293836
ENSMUSG00000030357	14228	Fkbp4	protein_coding	-0.621423	6.81597	-3.27569	0.00214275	0.029422
ENSMUSG00000010025	11671	Aldh3a2	protein_coding	1.31432	5.55863	3.27563	0.0021431	0.029422
ENSMUSG00000006403	240913	Adamts4	protein_coding	-2.32569	3.07391	-3.27419	0.00215174	0.0295095
ENSMUSG00000067722	214489	BC003965	protein_coding	-0.909621	5.06671	-3.27319	0.00215778	0.029537
ENSMUSG00000022698	72117	Naa50	protein_coding	-0.857965	6.95469	-3.27311	0.00215827	0.029537
ENSMUSG00000035208	276950	Slfn8	protein_coding	1.38465	3.73984	3.27245	0.00216226	0.0295599
ENSMUSG00000024785	59028	Rcl1	protein_coding	-0.861935	4.50977	-3.27209	0.00216447	0.0295599
ENSMUSG00000027227	20322	Sord	protein_coding	3.26559	4.15202	3.27113	0.00217025	0.029608
ENSMUSG00000004371	16156	Il11	protein_coding	-4.39147	-0.475187	-3.27004	0.00217694	0.0296682
ENSMUSG00000025429	19201	Pstpip2	protein_coding	3.32005	1.44314	3.26845	0.00218661	0.0297689
ENSMUSG00000028683	108067	Eif2b3	protein_coding	-0.883414	4.73935	-3.26785	0.0021903	0.0297881
ENSMUSG00000029004	69188	Kmt2e	protein_coding	0.578699	6.46719	3.26744	0.00219283	0.0297914
ENSMUSG00000001418	56700	Glmp	protein_coding	0.820207	7.91413	3.26656	0.00219821	0.0298336
ENSMUSG00000028741	69902	Mrto4	protein_coding	-0.752847	5.17948	-3.26555	0.00220444	0.0298869
ENSMUSG00000039007	54381	Cpq	protein_coding	1.61927	6.87099	3.26478	0.00220919	0.0299071
ENSMUSG00000031328	192176	Flna	protein_coding	0.858633	9.48958	3.26457	0.00221051	0.0299071
ENSMUSG00000063524	13806	Eno1	protein_coding	-1.0308	9.50088	-3.26409	0.00221346	0.0299161
ENSMUSG00000027832	19288	Ptx3	protein_coding	-3.82446	1.38604	-3.2628	0.00222148	0.0299934
ENSMUSG00000037735	NA	NA	protein_coding	4.3219	2.30974	3.26224	0.00222492	0.0300061
ENSMUSG00000044018	28028	Mrpl50	protein_coding	-0.664926	4.8634	-3.26191	0.00222701	0.0300061
ENSMUSG00000022389	21685	Tef	protein_coding	1.61422	6.07046	3.25905	0.00224488	0.0301906
ENSMUSG00000052911	16779	Lamb2	protein_coding	1.6327	6.36943	3.25898	0.00224533	0.0301906
ENSMUSG00000090665	NA	NA	protein_coding	-4.84242	-2.96105	-3.25819	0.00225028	0.030226
ENSMUSG00000060636	57808	Rpl35a	protein_coding	-1.22814	4.71193	-3.25567	0.00226615	0.0304078
ENSMUSG00000075702	114679	Selenom	protein_coding	-0.77958	7.22884	-3.25449	0.00227365	0.0304771
ENSMUSG00000046314	217517	Stxbp6	protein_coding	4.19956	4.31524	3.25354	0.00227972	0.0305273
ENSMUSG00000060938	19941	Rpl26	protein_coding	-1.44298	1.92369	-3.25297	0.00228331	0.030544
ENSMUSG00000017760	19025	Ctsa	protein_coding	1.05644	9.55009	3.24981	0.00230356	0.0307833
ENSMUSG00000043832	73149	Clec4a3	protein_coding	1.38209	4.98259	3.24907	0.00230829	0.030815
ENSMUSG00000049760	224904	2410015M20Rik	protein_coding	-1.10595	6.55552	-3.24835	0.00231299	0.0308462
ENSMUSG00000014294	17991	Ndufa2	protein_coding	-1.04635	7.47123	-3.24649	0.00232501	0.0309749
ENSMUSG00000021423	17084	Ly86	protein_coding	1.201	5.958	3.24558	0.00233089	0.0310214
ENSMUSG00000035202	102436	Lars2	protein_coding	-2.16325	12.5235	-3.24436	0.00233888	0.0310961
ENSMUSG00000009995	66826	Taz	protein_coding	0.795584	5.16372	3.24366	0.00234342	0.031104
ENSMUSG00000022956	28080	Atp5o	protein_coding	-0.584588	7.95746	-3.24354	0.00234424	0.031104
ENSMUSG00000025239	29806	Limd1	protein_coding	0.831448	6.14037	3.24088	0.00236168	0.0313036
ENSMUSG00000003072	66043	Atp5d	protein_coding	-0.578634	8.5194	-3.23991	0.00236806	0.0313563
ENSMUSG00000031848	50783	Lsm4	protein_coding	-0.800186	6.89218	-3.23913	0.0023732	0.0313821
ENSMUSG00000031950	93739	Gabarapl2	protein_coding	-1.28367	7.47018	-3.23836	0.00237834	0.0313821
ENSMUSG00000029379	330122	Cxcl3	protein_coding	-3.3362	-0.921004	-3.23818	0.00237948	0.0313821
ENSMUSG00000022594	23936	Lynx1	protein_coding	1.54054	4.67274	3.23816	0.00237962	0.0313821
ENSMUSG00000019768	13982	Esr1	protein_coding	4.60341	2.75645	3.23764	0.00238309	0.0313962
ENSMUSG00000034432	108679	Cops8	protein_coding	-0.565389	6.63556	-3.23713	0.00238649	0.0314049
ENSMUSG00000022214	28199	Dcaf11	protein_coding	0.835716	6.11443	3.23669	0.0023894	0.0314049
ENSMUSG00000046807	192734	Lrrc75b	protein_coding	4.40683	0.793845	3.23645	0.00239097	0.0314049
ENSMUSG00000021282	217869	Eif5	protein_coding	-0.654552	7.96956	-3.23606	0.00239358	0.0314051
ENSMUSG00000032841	72446	Prr5l	protein_coding	3.03809	2.83142	3.23573	0.00239579	0.0314051
ENSMUSG00000008668	20084	Rps18	protein_coding	-0.974544	8.91416	-3.23428	0.00240548	0.0315004
ENSMUSG00000073705	69928	Cenps	protein_coding	-1.17709	2.78115	-3.23326	0.00241235	0.0315587
ENSMUSG00000029270	67266	Fam69a	protein_coding	1.13983	4.91727	3.23257	0.00241695	0.0315649
ENSMUSG00000074781	93765	Ube2n	protein_coding	-0.623541	7.06351	-3.23247	0.00241766	0.0315649
ENSMUSG00000031290	210297	Lrch2	protein_coding	-3.37237	0.114412	-3.22893	0.00244158	0.0318454
ENSMUSG00000041203	68544	Trir	protein_coding	-0.698826	6.30855	-3.22773	0.00244978	0.0319205
ENSMUSG00000033845	27395	Mrpl15	protein_coding	-0.696251	5.83044	-3.2273	0.00245266	0.0319261
ENSMUSG00000029135	14284	Fosl2	protein_coding	-1.31911	4.45571	-3.22619	0.00246026	0.0319915
ENSMUSG00000002147	20852	Stat6	protein_coding	1.0725	7.18987	3.22554	0.00246473	0.0319915
ENSMUSG00000032657	68521	Fam189b	protein_coding	1.8612	3.94752	3.2255	0.00246503	0.0319915
ENSMUSG00000039195	73737	1110008P14Rik	protein_coding	-0.910754	6.02284	-3.22448	0.00247199	0.0320454
ENSMUSG00000023923	72238	Tbc1d5	protein_coding	1.69682	3.94848	3.22418	0.0024741	0.0320454
ENSMUSG00000065990	66077	Aurkaip1	protein_coding	-0.607593	6.58381	-3.22265	0.0024846	0.0321496
ENSMUSG00000022748	66497	Cmss1	protein_coding	-1.35399	2.63454	-3.22118	0.00249479	0.0322384
ENSMUSG00000067995	68705	Gtf2f2	protein_coding	-0.758116	4.37183	-3.22095	0.0024964	0.0322384
ENSMUSG00000026879	227753	Gsn	protein_coding	1.45538	10.8045	3.21983	0.00250416	0.0323066
ENSMUSG00000040552	12267	C3ar1	protein_coding	1.4193	7.94717	3.21941	0.00250712	0.032313
ENSMUSG00000005583	17260	Mef2c	protein_coding	0.915743	5.61683	3.2182	0.00251552	0.0323892
ENSMUSG00000043391	72190	2510009E07Rik	protein_coding	1.20807	5.91908	3.21655	0.00252709	0.032506
ENSMUSG00000023905	27279	Tnfrsf12a	protein_coding	-1.46398	6.59314	-3.21616	0.00252986	0.0325097
ENSMUSG00000075700	69227	Selenot	protein_coding	-1.16117	5.35385	-3.21347	0.00254878	0.0326795
ENSMUSG00000039461	102791	Tcta	protein_coding	0.990983	5.91395	3.21343	0.00254909	0.0326795
ENSMUSG00000022091	20410	Sorbs3	protein_coding	1.27039	5.81044	3.21322	0.00255059	0.0326795
ENSMUSG00000024958	107173	Gpr137	protein_coding	-0.67036	4.63446	-3.21266	0.00255455	0.0326983
ENSMUSG00000026670	107652	Uap1	protein_coding	-1.25526	8.10565	-3.21106	0.00256588	0.0328112
ENSMUSG00000001134	22294	Uxt	protein_coding	-0.966144	4.62529	-3.20819	0.0025864	0.0330411
ENSMUSG00000048582	14611	Gja3	protein_coding	2.95569	0.591922	3.20508	0.00260887	0.0332956
ENSMUSG00000019124	69938	Scrn1	protein_coding	3.82339	3.91908	3.20365	0.0026192	0.0333949
ENSMUSG00000021807	68045	Rtraf	protein_coding	-0.594222	7.4661	-3.19975	0.00264765	0.0337246
ENSMUSG00000024583	53382	Txnl1	protein_coding	-0.711389	7.04161	-3.19796	0.00266086	0.033775
ENSMUSG00000001444	57765	Tbx21	protein_coding	5.96702	-3.33463	3.19795	0.0026609	0.033775
ENSMUSG00000031422	56397	Morf4l2	protein_coding	-0.632417	8.62588	-3.19771	0.00266269	0.033775
ENSMUSG00000026939	51875	Tmem141	protein_coding	0.996615	4.82414	3.1976	0.00266346	0.033775
ENSMUSG00000030189	56449	Ybx3	protein_coding	-1.51687	5.92644	-3.1969	0.00266864	0.033775
ENSMUSG00000042367	14620	Gjb3	protein_coding	-3.50807	-0.728154	-3.19664	0.00267062	0.033775
ENSMUSG00000022565	18810	Plec	protein_coding	0.865926	8.67312	3.19652	0.00267146	0.033775
ENSMUSG00000014769	19170	Psmb1	protein_coding	-0.688291	8.35464	-3.19641	0.0026723	0.033775
ENSMUSG00000034353	51801	Ramp1	protein_coding	2.40414	3.86526	3.19548	0.00267921	0.0338228
ENSMUSG00000068523	14707	Gng5	protein_coding	-0.726513	8.65945	-3.19501	0.00268265	0.0338228
ENSMUSG00000036067	227659	Slc2a6	protein_coding	3.6732	4.75773	3.19485	0.00268386	0.0338228
ENSMUSG00000022186	67041	Oxct1	protein_coding	0.67133	7.36382	3.19381	0.00269161	0.0338642
ENSMUSG00000040229	23890	Gpr34	protein_coding	4.26796	6.01385	3.19371	0.00269232	0.0338642
ENSMUSG00000036622	74772	Atp13a2	protein_coding	1.70411	5.70202	3.19286	0.00269866	0.0338776
ENSMUSG00000033717	11551	Adra2a	protein_coding	-4.98908	-1.04054	-3.19264	0.00270035	0.0338776
ENSMUSG00000078713	68512	Tomm5	protein_coding	-1.11259	6.95994	-3.19221	0.00270353	0.0338776
ENSMUSG00000078139	NA	NA	protein_coding	-1.8395	4.06065	-3.19218	0.00270377	0.0338776
ENSMUSG00000006782	12799	Cnp	protein_coding	1.21422	6.10475	3.19175	0.00270699	0.0338853
ENSMUSG00000041775	69546	Mapk1ip1	protein_coding	2.54061	2.6463	3.1912	0.0027111	0.0339043
ENSMUSG00000030330	28019	Ing4	protein_coding	0.807554	5.64443	3.19054	0.00271608	0.0339341
ENSMUSG00000034892	20090	Rps29	protein_coding	-1.51066	7.06465	-3.18856	0.002731	0.0340566
ENSMUSG00000035000	13482	Dpp4	protein_coding	5.25789	2.42725	3.18796	0.00273554	0.0340566
ENSMUSG00000029817	101214	Tra2a	protein_coding	-1.05225	3.84985	-3.18778	0.00273687	0.0340566
ENSMUSG00000058833	66462	Rex1bd	protein_coding	-0.729461	7.42537	-3.18772	0.00273736	0.0340566
ENSMUSG00000021947	68631	Cryl1	protein_coding	1.09941	5.14072	3.18751	0.00273893	0.0340566
ENSMUSG00000021692	66254	Dimt1	protein_coding	-1.19527	3.39386	-3.18537	0.00275516	0.0341781
ENSMUSG00000029142	NA	NA	protein_coding	-0.899565	7.27954	-3.18532	0.00275558	0.0341781
ENSMUSG00000052085	76088	Dock8	protein_coding	1.5006	5.19022	3.18519	0.00275655	0.0341781
ENSMUSG00000024835	23789	Coro1b	protein_coding	0.636072	8.63179	3.18357	0.00276893	0.034299
ENSMUSG00000053835	15042	H2-T24	protein_coding	3.07259	2.56582	3.1827	0.00277561	0.0343491
ENSMUSG00000079487	59024	Med12	protein_coding	1.4572	3.7583	3.18164	0.00278376	0.0344174
ENSMUSG00000071866	268373	Ppia	protein_coding	-1.10573	9.44878	-3.1806	0.00279179	0.0344598
ENSMUSG00000040904	NA	NA	protein_coding	-0.85708	3.87927	-3.18033	0.00279388	0.0344598
ENSMUSG00000002017	72722	Fam98a	protein_coding	-0.789091	4.59375	-3.18017	0.00279511	0.0344598
ENSMUSG00000028514	329908	Usp24	protein_coding	0.907075	5.14147	3.17558	0.00283078	0.0348667
ENSMUSG00000009418	215690	Nav1	protein_coding	1.07544	5.64879	3.17454	0.00283888	0.0349335
ENSMUSG00000025743	20970	Sdc3	protein_coding	1.39227	6.84649	3.17411	0.00284227	0.0349423
ENSMUSG00000028069	66614	Gpatch4	protein_coding	-0.83237	4.34593	-3.16883	0.00288398	0.0354217
ENSMUSG00000028998	66169	Tomm7	protein_coding	-1.0664	6.48777	-3.16831	0.00288808	0.0354387
ENSMUSG00000006740	16573	Kif5b	protein_coding	-0.5473	7.63454	-3.16784	0.00289186	0.0354518
ENSMUSG00000057406	107823	Nsd2	protein_coding	-1.06298	3.72142	-3.16705	0.0028982	0.0354962
ENSMUSG00000050105	72690	Grrp1	protein_coding	-1.63424	3.85293	-3.16433	0.00291997	0.0356758
ENSMUSG00000056724	235627	Nbeal2	protein_coding	2.42602	3.73683	3.16378	0.00292441	0.0356758
ENSMUSG00000002957	11772	Ap2a2	protein_coding	0.73714	7.26363	3.1637	0.00292509	0.0356758
ENSMUSG00000071656	68852	Lrrn4cl	protein_coding	3.11643	6.43174	3.16346	0.00292697	0.0356758
ENSMUSG00000028318	64424	Polr1e	protein_coding	-1.39541	3.24155	-3.16338	0.00292762	0.0356758
ENSMUSG00000047735	209086	Samd9l	protein_coding	1.32987	5.02262	3.16318	0.00292926	0.0356758
ENSMUSG00000018001	19159	Cyth3	protein_coding	1.13406	5.90095	3.16206	0.00293832	0.0357236
ENSMUSG00000047875	269604	Gpr157	protein_coding	2.57658	1.71518	3.16202	0.00293866	0.0357236
ENSMUSG00000035199	65106	Arl6ip5	protein_coding	0.588476	6.92467	3.16035	0.00295223	0.0358551
ENSMUSG00000045287	237847	Rtn4rl1	protein_coding	2.06844	3.25736	3.15696	0.00297992	0.0360791
ENSMUSG00000052369	380967	Tmem106c	protein_coding	0.990302	5.08395	3.15693	0.0029801	0.0360791
ENSMUSG00000016262	214791	Sertad4	protein_coding	-1.8587	2.81996	-3.1569	0.00298041	0.0360791
ENSMUSG00000027219	269346	Slc28a2	protein_coding	2.33766	4.01974	3.15674	0.00298172	0.0360791
ENSMUSG00000025512	68038	Chid1	protein_coding	-0.615086	5.83441	-3.15176	0.00302286	0.036543
ENSMUSG00000002496	22084	Tsc2	protein_coding	1.02211	5.81816	3.15027	0.00303527	0.0366343
ENSMUSG00000032127	71732	Vps11	protein_coding	0.961398	5.56786	3.15018	0.00303602	0.0366343
ENSMUSG00000010830	105785	Kdelr3	protein_coding	-1.17184	7.18111	-3.14962	0.0030407	0.0366528
ENSMUSG00000045377	67020	Tmem88	protein_coding	-1.86913	4.61176	-3.14932	0.00304317	0.0366528
ENSMUSG00000029992	14583	Gfpt1	protein_coding	-1.2495	3.99362	-3.14889	0.00304678	0.0366625
ENSMUSG00000008855	15184	Hdac5	protein_coding	0.964428	5.59047	3.14805	0.00305384	0.0366909
ENSMUSG00000078897	100043915	Gm4724	protein_coding	-1.0688	3.92759	-3.14794	0.00305477	0.0366909
ENSMUSG00000018401	170749	Mtmr4	protein_coding	1.42433	4.04436	3.14645	0.00306735	0.0367777
ENSMUSG00000049327	67956	Kmt5a	protein_coding	-1.08078	4.10475	-3.14616	0.00306976	0.0367777
ENSMUSG00000032966	14225	Fkbp1a	protein_coding	-0.564171	9.32472	-3.14588	0.00307212	0.0367777
ENSMUSG00000025144	20892	Cenpx	protein_coding	-0.962967	6.03332	-3.14575	0.00307326	0.0367777
ENSMUSG00000000278	74617	Scpep1	protein_coding	0.918127	7.89338	3.14481	0.00308116	0.0368385
ENSMUSG00000021895	71704	Arhgef3	protein_coding	2.02099	4.83066	3.14421	0.00308625	0.0368519
ENSMUSG00000042590	76582	Ipo11	protein_coding	-0.77951	5.18306	-3.14375	0.0030902	0.0368519
ENSMUSG00000023186	67776	Vwa5a	protein_coding	0.836524	6.6987	3.14368	0.00309075	0.0368519
ENSMUSG00000027447	13010	Cst3	protein_coding	0.761336	11.217	3.14307	0.00309598	0.0368806
ENSMUSG00000029771	27056	Irf5	protein_coding	1.09792	6.20685	3.1427	0.00309909	0.0368839
ENSMUSG00000024174	72836	Pot1b	protein_coding	4.59569	-0.805683	3.14045	0.00311833	0.0369977
ENSMUSG00000009090	11764	Ap1b1	protein_coding	1.22891	6.35113	3.14032	0.00311941	0.0369977
ENSMUSG00000001018	20615	Snapin	protein_coding	0.809124	5.90138	3.13998	0.00312237	0.0369977
ENSMUSG00000044703	219131	Phf11a	protein_coding	3.43152	1.64567	3.13972	0.0031246	0.0369977
ENSMUSG00000058558	100503670	Rpl5	protein_coding	-1.52383	6.41494	-3.13964	0.00312527	0.0369977
ENSMUSG00000038459	70178	Abhd17c	protein_coding	-1.40523	2.37914	-3.13906	0.00313024	0.0369977
ENSMUSG00000024566	50771	Atp9b	protein_coding	1.04327	5.45737	3.13896	0.00313114	0.0369977
ENSMUSG00000034707	75612	Gns	protein_coding	1.20757	7.17367	3.13893	0.00313131	0.0369977
ENSMUSG00000038179	75345	Slamf7	protein_coding	4.22663	-0.113743	3.1384	0.00313592	0.0370186
ENSMUSG00000037031	70423	Tspan15	protein_coding	2.0099	7.52134	3.13801	0.00313925	0.0370244
ENSMUSG00000037827	NA	NA	protein_coding	1.47476	3.19235	3.13748	0.00314387	0.0370455
ENSMUSG00000022003	67554	Slc25a30	protein_coding	2.96974	1.36768	3.13545	0.0031614	0.0372184
ENSMUSG00000028744	212555	Pqlc2	protein_coding	1.2886	4.82761	3.13422	0.00317207	0.0373104
ENSMUSG00000042211	107035	Fbxo38	protein_coding	1.04411	4.81433	3.13371	0.00317656	0.0373289
ENSMUSG00000020964	20338	Sel1l	protein_coding	0.749287	6.96592	3.13339	0.00317936	0.0373289
ENSMUSG00000038456	209773	Dennd2a	protein_coding	1.28754	3.5459	3.13236	0.00318831	0.0374004
ENSMUSG00000031808	26457	Slc27a1	protein_coding	1.34609	6.49335	3.13121	0.00319838	0.0374848
ENSMUSG00000038024	329877	Dennd4c	protein_coding	1.72181	4.26766	3.12942	0.00321413	0.037597
ENSMUSG00000024130	27410	Abca3	protein_coding	1.51577	4.77412	3.12926	0.00321559	0.037597
ENSMUSG00000020029	71207	Nudt4	protein_coding	-1.03816	5.93513	-3.12914	0.00321659	0.037597
ENSMUSG00000046207	104709	Pik3r6	protein_coding	4.53262	2.46254	3.12878	0.00321982	0.0376011
ENSMUSG00000022788	224014	Fgd4	protein_coding	1.98003	3.13829	3.12843	0.00322292	0.0376036
ENSMUSG00000031245	50887	Hmgn5	protein_coding	-1.4638	4.02407	-3.1277	0.00322935	0.0376449
ENSMUSG00000030089	71699	Slc41a3	protein_coding	1.30178	4.65835	3.12712	0.00323444	0.0376707
ENSMUSG00000042726	231712	Trafd1	protein_coding	0.899878	5.06753	3.1267	0.0032382	0.0376808
ENSMUSG00000059534	66152	Uqcr10	protein_coding	-1.14212	7.29878	-3.12484	0.00325477	0.03784
ENSMUSG00000035725	19108	Prkx	protein_coding	1.35023	4.71064	3.1235	0.00326671	0.0379449
ENSMUSG00000022773	106369	Ypel1	protein_coding	4.84446	1.33633	3.12237	0.00327684	0.0380288
ENSMUSG00000061981	14252	Flot2	protein_coding	0.896382	7.13034	3.12171	0.00328275	0.0380636
ENSMUSG00000045620	382075	Odf3l1	protein_coding	4.35236	-0.365499	3.11958	0.00330195	0.0382522
ENSMUSG00000044469	66443	Tnfaip8l1	protein_coding	-1.20709	3.15664	-3.11915	0.0033059	0.038264
ENSMUSG00000027968	28036	Larp7	protein_coding	-0.939409	3.93033	-3.11849	0.0033119	0.0382996
ENSMUSG00000014426	26407	Map3k4	protein_coding	1.78413	3.88603	3.11784	0.00331778	0.0383336
ENSMUSG00000015120	22196	Ube2i	protein_coding	-0.596654	7.15232	-3.11716	0.00332391	0.0383705
ENSMUSG00000056014	243308	A430033K04Rik	protein_coding	5.65982	-0.115135	3.11679	0.00332732	0.0383759
ENSMUSG00000089762	72500	Ier5l	protein_coding	-2.06784	1.61564	-3.11488	0.00334471	0.0385057
ENSMUSG00000032667	330260	Pon2	protein_coding	0.938397	6.50361	3.1146	0.00334731	0.0385057
ENSMUSG00000044338	23796	Aplnr	protein_coding	-2.01796	5.56219	-3.11459	0.00334743	0.0385057
ENSMUSG00000036893	77683	Ehmt1	protein_coding	1.01667	4.77064	3.11409	0.00335195	0.0385238
ENSMUSG00000033444	74392	Specc1l	protein_coding	1.51103	4.68155	3.11344	0.00335799	0.0385458
ENSMUSG00000025980	15510	Hspd1	protein_coding	-0.651529	7.15089	-3.11324	0.00335977	0.0385458
ENSMUSG00000050856	11958	Atp5k	protein_coding	-1.37606	5.65808	-3.1127	0.00336479	0.0385695
ENSMUSG00000019872	57319	Smpdl3a	protein_coding	0.865749	7.50951	3.11137	0.00337701	0.0386525
ENSMUSG00000036356	234356	Csgalnact1	protein_coding	-1.08837	5.09943	-3.11078	0.00338248	0.0386525
ENSMUSG00000026872	24136	Zeb2	protein_coding	1.09369	7.09694	3.11063	0.00338385	0.0386525
ENSMUSG00000013089	104156	Etv5	protein_coding	1.6886	4.62806	3.11052	0.00338482	0.0386525
ENSMUSG00000026021	22218	Sumo1	protein_coding	-0.613422	6.89959	-3.11007	0.00338906	0.0386525
ENSMUSG00000017778	12867	Cox7c	protein_coding	-1.31682	6.75812	-3.10999	0.00338979	0.0386525
ENSMUSG00000037536	78938	Fbxo34	protein_coding	1.26341	4.12617	3.10861	0.00340259	0.0387151
ENSMUSG00000022800	69823	Fyttd1	protein_coding	-0.735587	5.22601	-3.10858	0.0034029	0.0387151
ENSMUSG00000040280	407790	Ndufa4l2	protein_coding	-1.9443	4.15556	-3.10844	0.00340418	0.0387151
ENSMUSG00000040428	69217	Plekha4	protein_coding	3.92638	1.90563	3.10592	0.00342768	0.0389484
ENSMUSG00000023020	66379	Cox14	protein_coding	-0.790196	6.82264	-3.10452	0.0034408	0.0390636
ENSMUSG00000048039	229504	Isg20l2	protein_coding	-1.40025	3.2266	-3.10404	0.00344539	0.0390816
ENSMUSG00000037206	26968	Islr	protein_coding	2.74345	6.57426	3.10134	0.00347085	0.0393363
ENSMUSG00000018672	56358	Copz2	protein_coding	-0.740179	7.6186	-3.10062	0.00347766	0.0393793
ENSMUSG00000062031	212974	Pgghg	protein_coding	1.32981	4.68669	3.09854	0.00349744	0.039569
ENSMUSG00000008036	232910	Ap2s1	protein_coding	-0.559958	7.28843	-3.09675	0.00351462	0.039729
ENSMUSG00000039852	68703	Rere	protein_coding	1.06391	5.21598	3.09549	0.00352671	0.039831
ENSMUSG00000043284	216821	Tmem11	protein_coding	-0.684279	5.73953	-3.09195	0.00356089	0.0401823
ENSMUSG00000036555	74239	Iqce	protein_coding	2.72532	2.65478	3.09157	0.00356459	0.0401893
ENSMUSG00000025583	74370	Rptor	protein_coding	1.17243	4.47039	3.09076	0.0035725	0.0402438
ENSMUSG00000028917	69582	Plekhm2	protein_coding	1.06475	4.25454	3.08669	0.00361236	0.0406577
ENSMUSG00000069744	26446	Psmb3	protein_coding	-0.645133	8.18414	-3.08618	0.00361738	0.0406791
ENSMUSG00000023132	14938	Gzma	protein_coding	4.42861	-0.177228	3.08518	0.00362722	0.0407547
ENSMUSG00000000805	12351	Car4	protein_coding	-2.29844	2.43705	-3.08401	0.00363875	0.0408194
ENSMUSG00000056962	107817	Jmjd6	protein_coding	-0.839546	4.81557	-3.08368	0.00364203	0.0408194
ENSMUSG00000039801	73692	Cplane1	protein_coding	1.86466	2.37632	3.08365	0.00364235	0.0408194
ENSMUSG00000038683	68083	Pak1ip1	protein_coding	-0.694115	5.70886	-3.083	0.00364882	0.0408391
ENSMUSG00000060550	15018	H2-Q7	protein_coding	1.7789	3.01061	3.08284	0.00365037	0.0408391
ENSMUSG00000034259	109075	Exosc4	protein_coding	-0.661027	5.91642	-3.08072	0.00367152	0.0410085
ENSMUSG00000022479	22337	Vdr	protein_coding	-2.9987	1.37076	-3.08069	0.0036718	0.0410085
ENSMUSG00000091931	100233175	Gon7	protein_coding	-1.22061	3.23579	-3.07873	0.00369146	0.0411929
ENSMUSG00000026170	104086	Cyp27a1	protein_coding	3.86769	2.24095	3.07776	0.00370117	0.0412659
ENSMUSG00000034616	245857	Ssh3	protein_coding	2.18324	1.06589	3.07687	0.00371018	0.041302
ENSMUSG00000037894	51788	H2afz	protein_coding	-0.94304	9.11624	-3.07662	0.00371274	0.041302
ENSMUSG00000045730	11555	Adrb2	protein_coding	2.43491	3.978	3.07621	0.00371688	0.041302
ENSMUSG00000044350	210808	Lacc1	protein_coding	3.72103	1.22659	3.076	0.00371897	0.041302
ENSMUSG00000020224	66225	Llph	protein_coding	-0.713269	5.55343	-3.0755	0.00372403	0.041302
ENSMUSG00000022752	28185	Tomm70a	protein_coding	-0.779258	5.9879	-3.07538	0.00372521	0.041302
ENSMUSG00000022350	223593	Washc5	protein_coding	1.12272	5.67158	3.07525	0.00372655	0.041302
ENSMUSG00000007035	17687	Msh5	protein_coding	3.17323	0.89266	3.07342	0.00374516	0.0414731
ENSMUSG00000034641	217305	Cd300ld	protein_coding	1.5385	4.64681	3.0727	0.00375249	0.0415191
ENSMUSG00000064325	15245	Hhip	protein_coding	6.09955	1.67676	3.07232	0.00375637	0.0415268
ENSMUSG00000003644	20111	Rps6ka1	protein_coding	1.45207	5.46237	3.07171	0.0037626	0.0415605
ENSMUSG00000029664	21789	Tfpi2	protein_coding	-1.44717	3.40523	-3.07126	0.00376718	0.0415651
ENSMUSG00000030982	71517	Vps35l	protein_coding	1.0066	6.23021	3.07099	0.00376993	0.0415651
ENSMUSG00000010142	57916	Tnfrsf13b	protein_coding	1.74152	4.11782	3.07055	0.00377452	0.0415651
ENSMUSG00000060019	NA	NA	protein_coding	-1.97688	0.613794	-3.0701	0.00377908	0.0415651
ENSMUSG00000032393	74388	Dpp8	protein_coding	1.14702	5.17496	3.06996	0.00378052	0.0415651
ENSMUSG00000022769	64136	Sdf2l1	protein_coding	-0.961737	6.91978	-3.06981	0.00378212	0.0415651
ENSMUSG00000033335	13430	Dnm2	protein_coding	0.879905	7.22444	3.06876	0.00379284	0.0416478
ENSMUSG00000024713	18552	Pcsk5	protein_coding	-1.79859	4.60085	-3.0664	0.00381723	0.0418805
ENSMUSG00000078879	545490	Zfp973	protein_coding	-1.29404	2.29689	-3.06565	0.00382509	0.0419314
ENSMUSG00000003484	72054	Cyp4f18	protein_coding	-1.91139	4.08118	-3.06373	0.00384507	0.0421109
ENSMUSG00000066838	232855	Zfp772	protein_coding	3.95851	1.02858	3.06346	0.00384791	0.0421109
ENSMUSG00000052593	11491	Adam17	protein_coding	1.15004	5.69697	3.06268	0.00385599	0.042164
ENSMUSG00000028821	68592	Syf2	protein_coding	-0.67224	5.94355	-3.06196	0.00386354	0.0422112
ENSMUSG00000058099	74039	Nfam1	protein_coding	1.4618	5.92351	3.06134	0.00387008	0.0422195
ENSMUSG00000027620	170791	Rbm39	protein_coding	-0.677174	6.96043	-3.06127	0.00387077	0.0422195
ENSMUSG00000041849	239319	Card6	protein_coding	3.23721	1.61898	3.06065	0.00387735	0.0422501
ENSMUSG00000028896	100088	Rcc1	protein_coding	-0.929454	4.81698	-3.06039	0.00388004	0.0422501
ENSMUSG00000000823	269401	Zfp512b	protein_coding	2.93759	2.41145	3.05974	0.00388686	0.042289
ENSMUSG00000063889	12916	Crem	protein_coding	-1.10446	4.90395	-3.05924	0.00389216	0.0423115
ENSMUSG00000025971	68115	Maip1	protein_coding	-0.795965	4.48404	-3.05867	0.0038982	0.0423418
ENSMUSG00000022898	13185	Vps26c	protein_coding	0.77625	6.56692	3.05713	0.00391456	0.0424576
ENSMUSG00000030057	12785	Cnbp	protein_coding	-0.58198	9.03677	-3.05699	0.00391599	0.0424576
ENSMUSG00000054312	66292	Mrps21	protein_coding	-0.911387	6.53022	-3.05674	0.00391861	0.0424576
ENSMUSG00000028559	100273	Osbpl9	protein_coding	0.717479	7.58648	3.05606	0.00392592	0.0425015
ENSMUSG00000028633	51797	Ctps	protein_coding	-1.2966	4.50536	-3.05555	0.00393132	0.0425247
ENSMUSG00000031939	75316	Taf1d	protein_coding	-1.46309	2.84391	-3.05478	0.00393953	0.0425782
ENSMUSG00000032565	75686	Nudt16	protein_coding	1.15788	4.97348	3.05365	0.00395158	0.042647
ENSMUSG00000013736	70047	Trnt1	protein_coding	-0.687179	5.07381	-3.05348	0.00395346	0.042647
ENSMUSG00000005198	20020	Polr2a	protein_coding	1.02933	5.17351	3.05322	0.00395618	0.042647
ENSMUSG00000027797	13175	Dclk1	protein_coding	-1.0561	4.46666	-3.05233	0.00396579	0.042647
ENSMUSG00000026627	66950	Tmem206	protein_coding	1.74152	3.79338	3.0523	0.00396608	0.042647
ENSMUSG00000002984	53333	Tomm40	protein_coding	-0.710773	6.42271	-3.05213	0.00396787	0.042647
ENSMUSG00000030737	101488	Slco2b1	protein_coding	3.71694	5.4336	3.05205	0.00396876	0.042647
ENSMUSG00000024168	407831	Tmem204	protein_coding	-1.61765	4.30723	-3.0507	0.00398337	0.0426796
ENSMUSG00000031521	11593	Aga	protein_coding	0.715423	5.96553	3.05065	0.00398387	0.0426796
ENSMUSG00000020776	217335	Fbf1	protein_coding	2.3543	3.51992	3.05017	0.00398908	0.0426796
ENSMUSG00000028036	19220	Ptgfr	protein_coding	-1.36928	3.62224	-3.05001	0.00399076	0.0426796
ENSMUSG00000005124	22402	Wisp1	protein_coding	-1.66779	5.40362	-3.05	0.00399085	0.0426796
ENSMUSG00000048752	235631	Prss50	protein_coding	-3.58048	-1.34776	-3.04995	0.0039914	0.0426796
ENSMUSG00000006362	12398	Cbfa2t3	protein_coding	2.2833	2.2366	3.04858	0.00400623	0.042803
ENSMUSG00000018171	75909	Vmp1	protein_coding	-0.770226	6.57755	-3.04749	0.00401806	0.0428944
ENSMUSG00000026483	63913	Fam129a	protein_coding	1.33711	7.00589	3.04526	0.00404247	0.0431196
ENSMUSG00000024208	67267	Uqcc2	protein_coding	-1.0135	7.37624	-3.04421	0.00405391	0.0432064
ENSMUSG00000045996	17749	Polr2k	protein_coding	-1.47367	5.45413	-3.04294	0.00406786	0.043309
ENSMUSG00000014158	63873	Trpv4	protein_coding	1.8986	4.68994	3.0426	0.00407162	0.043309
ENSMUSG00000025875	74257	Tspan17	protein_coding	0.718706	6.31974	3.04243	0.00407349	0.043309
ENSMUSG00000049929	78134	Lpar4	protein_coding	-1.95701	1.61174	-3.04114	0.00408774	0.0434252
ENSMUSG00000056917	20469	Sipa1	protein_coding	1.09563	5.65095	3.04084	0.00409107	0.0434252
ENSMUSG00000025487	23997	Psmd13	protein_coding	-0.611651	7.54506	-3.04012	0.00409898	0.0434646
ENSMUSG00000029070	74761	Mxra8	protein_coding	1.19053	7.81682	3.0399	0.00410144	0.0434646
ENSMUSG00000015757	67418	Ppil4	protein_coding	-0.732927	4.87244	-3.0377	0.00412594	0.0436476
ENSMUSG00000030522	233315	Mtmr10	protein_coding	1.79773	4.99578	3.03751	0.00412801	0.0436476
ENSMUSG00000057098	13591	Ebf1	protein_coding	1.03891	6.18425	3.03745	0.00412874	0.0436476
ENSMUSG00000049037	269799	Clec4a1	protein_coding	1.74927	2.64383	3.03672	0.00413692	0.0436987
ENSMUSG00000059291	67025	Rpl11	protein_coding	-0.928824	8.17788	-3.03636	0.00414086	0.043705
ENSMUSG00000027363	84092	Usp8	protein_coding	1.08982	5.79418	3.03548	0.00415072	0.0437505
ENSMUSG00000027702	71827	Lrrc34	protein_coding	4.28072	2.31141	3.03538	0.00415187	0.0437505
ENSMUSG00000054604	106143	Cggbp1	protein_coding	-0.761775	6.08337	-3.03391	0.00416835	0.0438887
ENSMUSG00000038530	19736	Rgs4	protein_coding	-1.50645	4.0352	-3.0313	0.00419792	0.0441644
ENSMUSG00000051439	12475	Cd14	protein_coding	-1.45499	7.6681	-3.0305	0.00420697	0.044224
ENSMUSG00000030798	12493	Cd37	protein_coding	1.22761	5.9831	3.02971	0.004216	0.0442422
ENSMUSG00000022150	13132	Dab2	protein_coding	1.02299	8.37646	3.02921	0.00422163	0.0442422
ENSMUSG00000006471	78797	Ndor1	protein_coding	2.98019	3.66076	3.02916	0.00422218	0.0442422
ENSMUSG00000006127	19062	Inpp5k	protein_coding	1.0215	5.66238	3.02916	0.00422226	0.0442422
ENSMUSG00000029561	23962	Oasl2	protein_coding	1.77793	4.78673	3.0282	0.00423315	0.0443208
ENSMUSG00000027634	29812	Ndrg3	protein_coding	1.27254	5.80749	3.02758	0.00424021	0.0443278
ENSMUSG00000036587	14347	Fut7	protein_coding	4.66449	0.0782682	3.02742	0.00424207	0.0443278
ENSMUSG00000040687	228355	Madd	protein_coding	2.35749	3.96293	3.02707	0.00424612	0.0443278
ENSMUSG00000023953	80905	Polh	protein_coding	3.16052	2.63531	3.02681	0.00424911	0.0443278
ENSMUSG00000028691	18477	Prdx1	protein_coding	-0.829806	10.3967	-3.02666	0.0042508	0.0443278
ENSMUSG00000021520	67530	Uqcrb	protein_coding	-0.795876	7.37735	-3.02617	0.00425641	0.0443509
ENSMUSG00000025979	19070	Mob4	protein_coding	-0.83251	5.64075	-3.02551	0.00426406	0.0443951
ENSMUSG00000022255	67154	Mtdh	protein_coding	-0.662796	7.08849	-3.02481	0.0042721	0.0444434
ENSMUSG00000079014	628900	Serpina3i	protein_coding	-2.42449	-0.518287	-3.02269	0.00429658	0.0446626
ENSMUSG00000036053	71409	Fmnl2	protein_coding	-1.29365	2.79688	-3.02193	0.00430542	0.0447188
ENSMUSG00000017631	109934	Abr	protein_coding	1.048	5.84116	3.02152	0.00431018	0.0447327
ENSMUSG00000031155	18715	Pim2	protein_coding	4.46704	0.859117	3.02055	0.00432145	0.044814
ENSMUSG00000032301	26441	Psma4	protein_coding	-0.560201	7.20261	-3.0191	0.00433833	0.0448911
ENSMUSG00000078877	100039123	Gm14295	protein_coding	-1.60934	3.33375	-3.01877	0.00434218	0.0448911
ENSMUSG00000022820	68194	Ndufb4	protein_coding	-1.05097	6.19964	-3.01847	0.00434569	0.0448911
ENSMUSG00000021288	16593	Klc1	protein_coding	1.07431	6.65257	3.01846	0.00434579	0.0448911
ENSMUSG00000033735	20751	Spr	protein_coding	-0.620199	5.91873	-3.01812	0.00434982	0.0448911
ENSMUSG00000031059	104130	Ndufb11	protein_coding	-0.774192	7.35517	-3.01805	0.00435059	0.0448911
ENSMUSG00000012483	68240	Rpa3	protein_coding	-1.09301	4.41268	-3.01785	0.00435295	0.0448911
ENSMUSG00000020477	64660	Mrps24	protein_coding	-0.692704	6.59452	-3.01751	0.00435698	0.0448918
ENSMUSG00000060803	14870	Gstp1	protein_coding	-0.64404	8.5867	-3.01726	0.0043599	0.0448918
ENSMUSG00000028931	16498	Kcnab2	protein_coding	1.30126	4.29823	3.01668	0.00436667	0.0449261
ENSMUSG00000003623	74114	Crot	protein_coding	0.672824	5.57501	3.01567	0.00437862	0.0450136
ENSMUSG00000014767	21374	Tbp	protein_coding	-0.82745	3.73621	-3.0129	0.00441145	0.0453154
ENSMUSG00000078453	73112	Abracl	protein_coding	-1.00236	5.66032	-3.01188	0.00442349	0.0454034
ENSMUSG00000019897	52713	Ccdc59	protein_coding	-0.799968	4.99737	-3.01137	0.00442963	0.0454213
ENSMUSG00000034758	114606	Tle6	protein_coding	2.75462	3.54971	3.01115	0.0044322	0.0454213
ENSMUSG00000031865	13191	Dctn1	protein_coding	1.00285	6.6902	3.01036	0.00444164	0.0454636
ENSMUSG00000002871	24100	Tpra1	protein_coding	0.845967	5.6543	3.01022	0.00444329	0.0454636
ENSMUSG00000016257	66390	Prelid3b	protein_coding	-0.64058	5.79587	-3.0096	0.00445072	0.045504
ENSMUSG00000026317	26889	Cln8	protein_coding	0.84683	6.21652	3.00882	0.00446012	0.0455644
ENSMUSG00000042682	80795	Selenok	protein_coding	-0.58044	7.7596	-3.0082	0.00446756	0.0456047
ENSMUSG00000029657	15505	Hsph1	protein_coding	-0.81558	5.08522	-3.00724	0.00447905	0.0456863
ENSMUSG00000028843	73723	Sh3bgrl3	protein_coding	-0.611175	9.04672	-3.00528	0.00450277	0.0458924
ENSMUSG00000024098	65960	Twsg1	protein_coding	0.877149	7.15143	3.00399	0.00451839	0.045949
ENSMUSG00000058407	98258	Txndc9	protein_coding	-0.579833	6.36089	-3.00385	0.00452016	0.045949
ENSMUSG00000020022	66414	Ndufa12	protein_coding	-0.636273	6.68387	-3.00353	0.00452402	0.045949
ENSMUSG00000001281	16421	Itgb7	protein_coding	2.11671	4.49917	3.00352	0.00452411	0.045949
ENSMUSG00000016319	11740	Slc25a5	protein_coding	-0.614498	9.3065	-3.00337	0.00452592	0.045949
ENSMUSG00000024589	83814	Nedd4l	protein_coding	2.84216	2.52484	3.00272	0.00453388	0.045967
ENSMUSG00000015437	14939	Gzmb	protein_coding	5.83096	-3.32013	3.00265	0.00453474	0.045967
ENSMUSG00000038967	18604	Pdk2	protein_coding	2.93922	4.51479	3.00224	0.00453968	0.0459814
ENSMUSG00000045624	66580	Esf1	protein_coding	-0.993875	4.32042	-3.0018	0.00454506	0.0460002
ENSMUSG00000034247	353047	Plekhm1	protein_coding	1.69015	4.8789	3.00137	0.00455033	0.0460179
ENSMUSG00000025894	67618	Aasdhppt	protein_coding	-0.730799	4.82565	-2.9968	0.00460658	0.0465217
ENSMUSG00000056851	18521	Pcbp2	protein_coding	-0.898225	7.10763	-2.99674	0.00460727	0.0465217
ENSMUSG00000031652	80750	N4bp1	protein_coding	-0.85012	4.28358	-2.99592	0.00461743	0.0465883
ENSMUSG00000031557	83436	Plekha2	protein_coding	1.13308	5.86219	2.99493	0.00462976	0.0466586
ENSMUSG00000028437	67123	Ubap1	protein_coding	0.588734	6.12545	2.9946	0.00463386	0.0466586
ENSMUSG00000026395	19264	Ptprc	protein_coding	1.18429	5.83531	2.9945	0.00463513	0.0466586
ENSMUSG00000015759	12793	Cnih1	protein_coding	-0.606024	6.88376	-2.99371	0.00464491	0.0467155
ENSMUSG00000051989	68936	Smim11	protein_coding	-0.781572	5.09151	-2.99347	0.00464793	0.0467155
ENSMUSG00000071451	69666	Psmg4	protein_coding	-0.901927	4.93179	-2.99211	0.00466496	0.0468362
ENSMUSG00000037049	20597	Smpd1	protein_coding	0.771838	6.07014	2.99193	0.00466712	0.0468362
ENSMUSG00000042997	212114	Nhlrc3	protein_coding	1.4187	4.14182	2.99053	0.00468469	0.0469764
ENSMUSG00000026035	70225	Ppil3	protein_coding	-0.79909	4.60287	-2.99007	0.00469054	0.0469926
ENSMUSG00000070323	234911	Mmp27	protein_coding	4.54324	-0.693235	2.98983	0.00469351	0.0469926
ENSMUSG00000024856	52004	Cdk2ap2	protein_coding	-0.657622	7.60199	-2.98897	0.00470437	0.0470654
ENSMUSG00000040998	114249	Npnt	protein_coding	4.29588	1.13938	2.98861	0.00470896	0.0470752
ENSMUSG00000019179	17448	Mdh2	protein_coding	-0.631277	8.6355	-2.98813	0.00471491	0.0470986
ENSMUSG00000034024	12461	Cct2	protein_coding	-0.52373	7.13186	-2.98731	0.00472536	0.0471669
ENSMUSG00000038844	16558	Kif16b	protein_coding	1.1355	4.23624	2.9863	0.00473817	0.047254
ENSMUSG00000005699	56513	Pard6a	protein_coding	-1.05631	3.58178	-2.98578	0.00474471	0.047254
ENSMUSG00000038510	67239	Rpf2	protein_coding	-0.85646	4.42099	-2.98563	0.00474673	0.047254
ENSMUSG00000038776	13849	Ephx1	protein_coding	1.19189	6.16122	2.98548	0.00474857	0.047254
ENSMUSG00000032846	67263	Zswim6	protein_coding	-1.65168	1.69526	-2.98447	0.00476141	0.0473103
ENSMUSG00000074527	102639598	Gm14296	protein_coding	-1.68336	2.38387	-2.98447	0.00476147	0.0473103
ENSMUSG00000039621	277360	Prex1	protein_coding	1.20165	5.20179	2.98272	0.0047838	0.047496
ENSMUSG00000030512	68981	Snrpa1	protein_coding	-0.834264	5.79306	-2.98156	0.00479877	0.0475285
ENSMUSG00000006675	74443	P4htm	protein_coding	4.60252	0.826737	2.98147	0.00479982	0.0475285
ENSMUSG00000036644	76795	Tbc1d9b	protein_coding	1.04825	6.63269	2.98135	0.00480141	0.0475285
ENSMUSG00000023004	22143	Tuba1b	protein_coding	-0.634404	10.3455	-2.98133	0.00480163	0.0475285
ENSMUSG00000028599	21938	Tnfrsf1b	protein_coding	0.848452	6.66421	2.98004	0.00481827	0.0476307
ENSMUSG00000035517	100121	Tdrd7	protein_coding	1.15561	5.00687	2.97997	0.00481925	0.0476307
ENSMUSG00000040658	381101	Dnph1	protein_coding	-1.29762	3.19668	-2.97704	0.00485712	0.0479418
ENSMUSG00000046157	268567	Tmem229b	protein_coding	2.34745	3.87165	2.97697	0.00485807	0.0479418
ENSMUSG00000028041	11490	Adam15	protein_coding	0.906144	7.97345	2.97648	0.00486436	0.0479676
ENSMUSG00000063406	73130	Tmed5	protein_coding	-0.691808	5.49239	-2.97562	0.00487566	0.0480427
ENSMUSG00000030095	74122	Tmem43	protein_coding	0.750181	7.77774	2.97521	0.00488098	0.0480589
ENSMUSG00000025915	170755	Sgk3	protein_coding	1.16387	4.98222	2.9746	0.0048889	0.0481006
ENSMUSG00000028557	29864	Rnf11	protein_coding	-1.59314	6.06611	-2.97432	0.00489262	0.048101
ENSMUSG00000024048	67268	Myl12a	protein_coding	-0.550179	9.27373	-2.97287	0.00491161	0.0482513
ENSMUSG00000000838	14265	Fmr1	protein_coding	-1.63654	4.67402	-2.97207	0.00492209	0.0483179
ENSMUSG00000032786	11655	Alas1	protein_coding	1.44502	5.72649	2.97126	0.00493283	0.0483389
ENSMUSG00000038264	20361	Sema7a	protein_coding	-3.13316	-0.607562	-2.97108	0.00493524	0.0483389
ENSMUSG00000026817	11636	Ak1	protein_coding	-0.920444	7.30201	-2.97064	0.00494103	0.0483389
ENSMUSG00000076437	72657	Selenoh	protein_coding	-0.934432	5.55288	-2.97052	0.00494256	0.0483389
ENSMUSG00000034422	547253	Parp14	protein_coding	1.2269	3.67054	2.97051	0.00494274	0.0483389
ENSMUSG00000033059	110078	Pygb	protein_coding	1.33097	5.77487	2.96843	0.00497025	0.0485034
ENSMUSG00000025068	14873	Gsto1	protein_coding	-0.85021	5.20362	-2.96839	0.00497075	0.0485034
ENSMUSG00000032553	20818	Srprb	protein_coding	-0.724123	6.4813	-2.96824	0.00497276	0.0485034
ENSMUSG00000014633	66531	Cmc2	protein_coding	-0.874072	4.59313	-2.96812	0.00497442	0.0485034
ENSMUSG00000034211	66258	Mrps17	protein_coding	-0.598222	6.13818	-2.96674	0.00499281	0.0486224
ENSMUSG00000000441	110157	Raf1	protein_coding	0.76225	6.33968	2.96664	0.00499407	0.0486224
ENSMUSG00000036513	52245	Commd2	protein_coding	-0.838405	6.28718	-2.96564	0.00500753	0.0487171
ENSMUSG00000029033	140500	Acap3	protein_coding	1.17177	4.73517	2.96462	0.00502117	0.0488134
ENSMUSG00000021486	66494	Prelid1	protein_coding	-0.573274	8.80276	-2.96356	0.00503534	0.0489147
ENSMUSG00000021948	18753	Prkcd	protein_coding	1.19686	6.02256	2.96294	0.00504365	0.0489488
ENSMUSG00000021876	58809	Rnase4	protein_coding	0.806746	7.78999	2.96274	0.00504635	0.0489488
ENSMUSG00000020132	216344	Rab21	protein_coding	-1.63022	3.51664	-2.96214	0.0050545	0.048966
ENSMUSG00000069972	NA	NA	protein_coding	-1.05447	4.18118	-2.96206	0.00505562	0.048966
ENSMUSG00000003541	15937	Ier3	protein_coding	-1.24221	5.02942	-2.96111	0.00506845	0.049034
ENSMUSG00000028708	17346	Mknk1	protein_coding	1.21437	4.68814	2.96085	0.00507192	0.049034
ENSMUSG00000021809	67725	Nudt13	protein_coding	1.88256	2.7521	2.9607	0.00507391	0.049034
ENSMUSG00000026812	64930	Tsc1	protein_coding	2.19075	3.4336	2.95972	0.00508717	0.0491046
ENSMUSG00000021179	217827	Nrde2	protein_coding	2.37612	3.43116	2.95961	0.00508874	0.0491046
ENSMUSG00000057497	66488	Fam136a	protein_coding	-0.862316	5.47402	-2.95764	0.00511555	0.0493269
ENSMUSG00000035561	72535	Aldh1b1	protein_coding	4.49372	1.3986	2.95647	0.00513156	0.0494008
ENSMUSG00000090733	57294	Rps27	protein_coding	-1.65636	6.66772	-2.95609	0.00513678	0.0494008
ENSMUSG00000037533	192786	Rapgef6	protein_coding	0.99968	4.84744	2.956	0.00513793	0.0494008
ENSMUSG00000046916	68632	Myct1	protein_coding	-2.72489	3.40953	-2.95597	0.00513835	0.0494008
ENSMUSG00000000711	19344	Rab5b	protein_coding	1.08125	5.64476	2.9552	0.00514898	0.0494666
ENSMUSG00000022367	15117	Has2	protein_coding	-3.13481	2.51348	-2.95486	0.00515364	0.0494749
ENSMUSG00000042821	20613	Snai1	protein_coding	-1.62182	4.01784	-2.95407	0.00516452	0.0495047
ENSMUSG00000042712	22381	Tceal9	protein_coding	-0.825971	7.75056	-2.95363	0.00517052	0.0495047
ENSMUSG00000031494	170786	Cd209a	protein_coding	5.34874	2.9028	2.95358	0.00517129	0.0495047
ENSMUSG00000045980	320534	Tmem104	protein_coding	1.14536	5.44863	2.95353	0.00517191	0.0495047
ENSMUSG00000025464	212503	Paox	protein_coding	0.998364	5.05078	2.9507	0.00521109	0.0498261
ENSMUSG00000004264	12034	Phb2	protein_coding	-0.52271	7.25732	-2.95055	0.00521311	0.0498261
ENSMUSG00000029922	54484	Mkrn1	protein_coding	-1.90857	7.2644	-2.95008	0.00521974	0.0498342
ENSMUSG00000024232	68010	Bambi	protein_coding	-1.2223	4.60465	-2.94973	0.00522459	0.0498342
ENSMUSG00000026353	67812	Ubxn4	protein_coding	-0.504655	6.29507	-2.94967	0.00522541	0.0498342
ENSMUSG00000074001	72330	Klhl40	protein_coding	2.22354	3.21346	2.94902	0.00523441	0.0498514
ENSMUSG00000046836	71678	Brox	protein_coding	1.02901	5.53143	2.94899	0.00523486	0.0498514
ENSMUSG00000026766	109129	Mmadhc	protein_coding	-0.557054	6.54007	-2.94856	0.00524082	0.0498524
ENSMUSG00000043300	26879	B3galnt1	protein_coding	1.02586	4.79617	2.94844	0.0052426	0.0498524
ENSMUSG00000045594	12091	Glb1	protein_coding	1.05735	6.19778	2.94711	0.00526116	0.0499925
ENSMUSG00000024912	14283	Fosl1	protein_coding	-1.87251	1.82893	-2.9464	0.00527108	0.0500503
ENSMUSG00000049550	56430	Clip1	protein_coding	0.734641	6.24553	2.94603	0.00527625	0.050063
ENSMUSG00000001891	216558	Ugp2	protein_coding	0.903997	8.22697	2.9455	0.00528373	0.0500976
ENSMUSG00000087687	100503890	Pet100	protein_coding	-1.52657	5.39145	-2.94473	0.00529461	0.0501643
ENSMUSG00000006589	11821	Aprt	protein_coding	-0.741292	7.78098	-2.94356	0.00531111	0.0502631
ENSMUSG00000034898	70598	Filip1	protein_coding	3.5121	2.81479	2.94344	0.00531273	0.0502631
ENSMUSG00000029106	11518	Add1	protein_coding	0.77431	7.16399	2.94294	0.00531981	0.0502639
ENSMUSG00000026023	271697	Cdk15	protein_coding	5.45852	1.03971	2.94283	0.0053214	0.0502639
ENSMUSG00000021254	70373	Gpatch2l	protein_coding	1.50573	3.53235	2.94262	0.00532437	0.0502639
ENSMUSG00000027954	13636	Efna1	protein_coding	-1.2782	4.87762	-2.94153	0.00533986	0.0503737
ENSMUSG00000045007	103768	Tubg2	protein_coding	2.55133	2.88301	2.94117	0.00534503	0.0503861
ENSMUSG00000042541	20422	Sem1	protein_coding	-0.911725	7.31794	-2.93959	0.00536751	0.0505271
ENSMUSG00000041143	77056	Tmco4	protein_coding	2.17554	3.71403	2.93957	0.00536773	0.0505271
ENSMUSG00000000134	209446	Tfe3	protein_coding	0.759501	5.83501	2.93853	0.00538262	0.0506307
ENSMUSG00000031133	73341	Arhgef6	protein_coding	1.42737	5.20169	2.9375	0.00539738	0.050733
ENSMUSG00000026087	107734	Mrpl30	protein_coding	-0.629792	6.31273	-2.93694	0.00540548	0.0507726
ENSMUSG00000019055	18822	Plod1	protein_coding	1.0645	7.71216	2.9358	0.00542187	0.0508773
ENSMUSG00000057469	50496	E2f6	protein_coding	1.36274	4.49015	2.93562	0.00542442	0.0508773
ENSMUSG00000056144	94094	Trim34a	protein_coding	2.73809	1.211	2.93461	0.00543907	0.0509781
ENSMUSG00000061175	329679	Fnip2	protein_coding	1.41308	3.95735	2.93388	0.00544959	0.0510401
ENSMUSG00000021686	11774	Ap3b1	protein_coding	1.01118	5.81354	2.93303	0.00546186	0.0511183
ENSMUSG00000021252	58520	Erg28	protein_coding	-0.781757	5.02651	-2.93222	0.00547363	0.0511663
ENSMUSG00000019838	72472	Slc16a10	protein_coding	1.07667	3.3815	2.93214	0.00547483	0.0511663
ENSMUSG00000029203	53323	Ube2k	protein_coding	-0.565241	5.77261	-2.93043	0.0054997	0.051362
ENSMUSG00000029373	56744	Pf4	protein_coding	-1.53859	7.06144	-2.92992	0.00550714	0.0513947
ENSMUSG00000006442	20810	Srm	protein_coding	-1.49537	5.60543	-2.92956	0.00551249	0.0514079
ENSMUSG00000027882	20912	Stxbp3	protein_coding	0.949555	5.23086	2.92924	0.0055172	0.0514151
ENSMUSG00000037905	76809	Bri3bp	protein_coding	-0.739651	4.49775	-2.92839	0.0055296	0.0514939
ENSMUSG00000079523	19240	Tmsb10	protein_coding	-1.61549	5.58078	-2.9281	0.00553386	0.0514968
ENSMUSG00000032560	235567	Dnajc13	protein_coding	0.999727	5.16029	2.92544	0.00557306	0.0517995
ENSMUSG00000019066	19340	Rab3d	protein_coding	0.952312	6.04144	2.92522	0.00557629	0.0517995
ENSMUSG00000027397	20515	Slc20a1	protein_coding	-1.03723	4.51829	-2.92509	0.00557829	0.0517995
ENSMUSG00000038518	16468	Jarid2	protein_coding	1.11518	4.23405	2.92445	0.00558765	0.0518496
ENSMUSG00000020272	20868	Stk10	protein_coding	1.59833	3.9413	2.92373	0.00559844	0.0519128
ENSMUSG00000022858	20462	Tra2b	protein_coding	-0.625373	6.78562	-2.92165	0.00562935	0.0521624
ENSMUSG00000026632	68972	Tatdn3	protein_coding	2.59352	2.91903	2.92138	0.00563347	0.0521636
ENSMUSG00000032812	69710	Arap1	protein_coding	0.894563	6.48219	2.91918	0.00566627	0.0524301
ENSMUSG00000027203	110074	Dut	protein_coding	-1.24841	4.45932	-2.91881	0.00567197	0.0524456
ENSMUSG00000029014	22791	Dnajc2	protein_coding	-0.745264	5.26154	-2.91738	0.00569343	0.0526068
ENSMUSG00000039356	227715	Exosc2	protein_coding	-0.721259	4.67538	-2.91694	0.00570007	0.0526309
ENSMUSG00000035674	66091	Ndufa3	protein_coding	-1.13974	5.77593	-2.9164	0.0057083	0.0526458
ENSMUSG00000035242	18245	Oaz1	protein_coding	-0.818705	10.6138	-2.9163	0.00570974	0.0526458
ENSMUSG00000014418	246694	Hps5	protein_coding	1.969	4.04631	2.91489	0.00573109	0.0528053
ENSMUSG00000064043	224829	Trerf1	protein_coding	3.07479	1.22948	2.91442	0.0057382	0.0528335
ENSMUSG00000041827	231655	Oasl1	protein_coding	1.502	3.9063	2.91387	0.00574667	0.0528743
ENSMUSG00000028914	12371	Casp9	protein_coding	1.23617	4.42645	2.91187	0.00577708	0.0530938
ENSMUSG00000029122	59056	Evc	protein_coding	1.87281	4.6205	2.91177	0.00577867	0.0530938
ENSMUSG00000042275	105083	Pelo	protein_coding	-1.43125	2.11762	-2.91116	0.00578794	0.0531415
ENSMUSG00000029048	67830	Rer1	protein_coding	-0.578403	7.66488	-2.91082	0.0057932	0.0531525
ENSMUSG00000007850	59013	Hnrnph1	protein_coding	-0.728343	5.59106	-2.91047	0.00579852	0.053164
ENSMUSG00000015095	30839	Fbxw5	protein_coding	0.914519	5.17157	2.91003	0.00580525	0.0531883
ENSMUSG00000034248	67712	Slc25a37	protein_coding	-2.88682	4.51546	-2.90976	0.00580944	0.0531894
ENSMUSG00000043831	75099	Lysmd4	protein_coding	2.93365	2.53202	2.90846	0.00582941	0.0533348
ENSMUSG00000026094	98267	Stk17b	protein_coding	-1.12306	5.06184	-2.90788	0.00583845	0.0533801
ENSMUSG00000025314	19271	Ptprj	protein_coding	1.03627	4.09412	2.90582	0.0058703	0.0536175
ENSMUSG00000058258	319554	Idi1	protein_coding	-1.49713	4.28733	-2.90567	0.00587263	0.0536175
ENSMUSG00000029394	13445	Cdk2ap1	protein_coding	-1.1322	4.63624	-2.90518	0.00588033	0.0536503
ENSMUSG00000044811	140497	Cd300c2	protein_coding	1.03512	6.39311	2.90487	0.00588509	0.0536562
ENSMUSG00000013787	110147	Ehmt2	protein_coding	0.741677	5.81843	2.90424	0.00589487	0.0536937
ENSMUSG00000073910	214944	Mob3b	protein_coding	2.6153	3.0556	2.90408	0.00589743	0.0536937
ENSMUSG00000033697	223666	Arhgap39	protein_coding	3.42526	1.32828	2.90354	0.00590576	0.0537078
ENSMUSG00000042116	246228	Vwa1	protein_coding	-1.27677	6.57329	-2.90345	0.00590721	0.0537078
ENSMUSG00000034101	12388	Ctnnd1	protein_coding	1.0405	5.94911	2.90262	0.00592022	0.0537887
ENSMUSG00000029371	20311	Cxcl5	protein_coding	-2.32482	0.205838	-2.90175	0.00593374	0.0538741
ENSMUSG00000018293	18643	Pfn1	protein_coding	-0.587556	10.5191	-2.90105	0.00594478	0.0539368
ENSMUSG00000059316	26569	Slc27a4	protein_coding	-0.811673	4.89071	-2.90043	0.00595461	0.0539885
ENSMUSG00000038880	79044	Mrps34	protein_coding	-0.642827	5.9881	-2.89969	0.00596624	0.0540107
ENSMUSG00000021280	74190	Exoc3l4	protein_coding	-1.48795	2.91654	-2.8995	0.00596912	0.0540107
ENSMUSG00000015002	76740	Efr3a	protein_coding	0.677899	6.64141	2.89948	0.00596947	0.0540107
ENSMUSG00000039834	329559	Zfp335	protein_coding	2.53208	2.82428	2.89841	0.00598639	0.0541262
ENSMUSG00000034271	81703	Jdp2	protein_coding	-1.94774	3.39121	-2.89759	0.0059993	0.0542054
ENSMUSG00000032750	210710	Gab3	protein_coding	2.9612	2.04642	2.89619	0.00602164	0.0543539
ENSMUSG00000031465	11601	Angpt2	protein_coding	-1.61923	3.739	-2.89603	0.00602406	0.0543539
ENSMUSG00000039354	54380	Smarcal1	protein_coding	2.04193	3.27287	2.8946	0.00604692	0.0545225
ENSMUSG00000054717	97165	Hmgb2	protein_coding	-1.22563	6.52157	-2.89382	0.00605941	0.0545748
ENSMUSG00000032026	104444	Rexo2	protein_coding	-0.6649	7.49628	-2.89371	0.00606108	0.0545748
ENSMUSG00000066306	101706	Numa1	protein_coding	0.869094	5.97747	2.89271	0.00607713	0.0546816
ENSMUSG00000015943	69168	Bola1	protein_coding	-0.93831	5.4331	-2.89143	0.00609771	0.0548057
ENSMUSG00000062580	21854	Timm17a	protein_coding	-0.663401	6.47934	-2.89133	0.00609932	0.0548057
ENSMUSG00000020801	67279	Med31	protein_coding	-0.850315	4.01324	-2.88964	0.00612652	0.0550122
ENSMUSG00000059479	232984	B3gnt8	protein_coding	0.933289	3.73254	2.8872	0.00616608	0.0552348
ENSMUSG00000031568	192174	Rwdd4a	protein_coding	-0.881433	4.33752	-2.88716	0.00616677	0.0552348
ENSMUSG00000003873	12028	Bax	protein_coding	-0.667434	6.96536	-2.88708	0.00616793	0.0552348
ENSMUSG00000045374	192652	Wdr81	protein_coding	0.971728	4.63294	2.88707	0.00616822	0.0552348
ENSMUSG00000092279	NA	NA	protein_coding	-1.16116	4.02585	-2.88664	0.00617514	0.0552588
ENSMUSG00000022021	56419	Diaph3	protein_coding	-1.65995	1.92748	-2.88505	0.00620106	0.0554527
ENSMUSG00000032294	18746	Pkm	protein_coding	-0.829322	10.4963	-2.88437	0.00621223	0.0555146
ENSMUSG00000030513	18553	Pcsk6	protein_coding	3.17797	6.49262	2.88348	0.00622676	0.0556064
ENSMUSG00000030042	66979	Pole4	protein_coding	-0.633417	6.63799	-2.88131	0.00626245	0.0558869
ENSMUSG00000026867	66691	Gapvd1	protein_coding	0.667259	6.18472	2.88104	0.006267	0.0558893
ENSMUSG00000021967	67840	Mrpl57	protein_coding	-0.88125	6.01796	-2.88071	0.00627245	0.0558997
ENSMUSG00000069729	239985	Arid1b	protein_coding	1.10166	4.35984	2.88012	0.00628207	0.0559473
ENSMUSG00000000325	11877	Arvcf	protein_coding	4.22839	2.87702	2.87877	0.00630452	0.0561089
ENSMUSG00000046318	320924	Ccbe1	protein_coding	-2.4184	1.84583	-2.8781	0.00631565	0.0561697
ENSMUSG00000001054	66089	Rmnd5b	protein_coding	0.819943	6.20781	2.87737	0.00632776	0.0562391
ENSMUSG00000027828	67437	Ssr3	protein_coding	-0.606179	7.95181	-2.87508	0.00636598	0.0565403
ENSMUSG00000034330	234779	Plcg2	protein_coding	2.17419	4.99363	2.87455	0.00637484	0.0565805
ENSMUSG00000023977	224826	Ubr2	protein_coding	0.797922	4.89521	2.87356	0.00639144	0.0566794
ENSMUSG00000023143	27426	Nagpa	protein_coding	0.956295	6.07209	2.87337	0.00639467	0.0566794
ENSMUSG00000024426	73242	Atat1	protein_coding	2.71767	2.62142	2.87191	0.00641918	0.0568581
ENSMUSG00000067847	67067	Romo1	protein_coding	-1.00245	6.57438	-2.87091	0.00643614	0.0569697
ENSMUSG00000029650	71706	Slc46a3	protein_coding	1.68462	2.73078	2.8703	0.00644653	0.057023
ENSMUSG00000007817	328365	Zmiz1	protein_coding	0.853941	5.55633	2.86958	0.0064587	0.0570604
ENSMUSG00000058392	72462	Rrp1b	protein_coding	-1.12513	3.56345	-2.86953	0.0064595	0.0570604
ENSMUSG00000025351	12512	Cd63	protein_coding	-0.723924	10.8415	-2.8677	0.00649058	0.0572962
ENSMUSG00000050022	231842	Amz1	protein_coding	2.25733	3.02425	2.86683	0.00650553	0.0573893
ENSMUSG00000023349	56620	Clec4n	protein_coding	-2.26355	4.5625	-2.86536	0.00653062	0.0575718
ENSMUSG00000071379	53602	Hpcal1	protein_coding	0.676967	5.57534	2.86453	0.00654484	0.0576582
ENSMUSG00000001467	13121	Cyp51	protein_coding	-1.28687	4.38959	-2.86312	0.00656917	0.0578335
ENSMUSG00000028010	68147	Gar1	protein_coding	-1.04749	3.12382	-2.86195	0.00658931	0.0579332
ENSMUSG00000074846	NA	NA	protein_coding	-1.33069	4.51747	-2.86195	0.00658937	0.0579332
ENSMUSG00000021832	67089	Psmc6	protein_coding	-0.577281	6.48039	-2.86154	0.00659643	0.0579563
ENSMUSG00000038975	19352	Rabggtb	protein_coding	-0.731402	4.22462	-2.85903	0.0066401	0.0583007
ENSMUSG00000032288	102462	Imp3	protein_coding	-0.798276	5.4935	-2.85842	0.00665069	0.0583545
ENSMUSG00000030409	13400	Dmpk	protein_coding	2.80543	4.41051	2.8577	0.00666325	0.0584254
ENSMUSG00000046470	20672	Sox18	protein_coding	-1.40287	5.77185	-2.85669	0.0066808	0.05854
ENSMUSG00000038034	140559	Igsf8	protein_coding	0.974305	7.30626	2.85579	0.00669661	0.0586173
ENSMUSG00000001175	12313	Calm1	protein_coding	-0.469535	10.8345	-2.85568	0.00669861	0.0586173
ENSMUSG00000051256	67767	Jagn1	protein_coding	-0.682975	5.50711	-2.85526	0.00670595	0.0586422
ENSMUSG00000020902	18208	Ntn1	protein_coding	1.97742	4.91675	2.85476	0.00671473	0.0586797
ENSMUSG00000021079	30056	Timm9	protein_coding	-1.04902	3.32801	-2.85282	0.0067489	0.0589389
ENSMUSG00000024379	53603	Tslp	protein_coding	3.66244	-0.233478	2.85044	0.00679112	0.0592679
ENSMUSG00000030337	22317	Vamp1	protein_coding	4.81538	-0.286652	2.85008	0.00679756	0.0592846
ENSMUSG00000046841	216197	Ckap4	protein_coding	-1.16942	6.54994	-2.84913	0.00681448	0.0593924
ENSMUSG00000027519	19334	Rab22a	protein_coding	0.80815	5.87669	2.84842	0.0068272	0.0594636
ENSMUSG00000038160	11793	Atg5	protein_coding	-0.505857	5.97051	-2.84751	0.00684349	0.0595657
ENSMUSG00000060743	15078	H3f3a	protein_coding	-0.744504	9.36226	-2.84662	0.00685939	0.0596644
ENSMUSG00000015243	11303	Abca1	protein_coding	0.935124	6.18803	2.84503	0.00688791	0.0598725
ENSMUSG00000028165	67006	Cisd2	protein_coding	-0.685343	5.71816	-2.84396	0.00690724	0.0600007
ENSMUSG00000031701	56445	Dnaja2	protein_coding	-0.553225	6.96891	-2.84299	0.00692484	0.0600741
ENSMUSG00000026981	16181	Il1rn	protein_coding	-1.48333	4.92927	-2.84299	0.0069249	0.0600741
ENSMUSG00000026466	208263	Tor1aip1	protein_coding	0.624798	5.97893	2.8425	0.00693373	0.0601108
ENSMUSG00000018286	19175	Psmb6	protein_coding	-0.58338	8.55256	-2.84138	0.00695413	0.0602476
ENSMUSG00000047881	100532	Rell1	protein_coding	0.668241	5.04408	2.84088	0.00696321	0.0602532
ENSMUSG00000021427	107513	Ssr1	protein_coding	-0.562436	7.96115	-2.84083	0.006964	0.0602532
ENSMUSG00000026074	26921	Map4k4	protein_coding	-0.834543	5.16153	-2.83995	0.00698015	0.0603528
ENSMUSG00000023274	12504	Cd4	protein_coding	5.47951	-1.06847	2.83962	0.00698611	0.0603644
ENSMUSG00000019464	19216	Ptger1	protein_coding	2.14749	5.27339	2.83904	0.00699663	0.0604153
ENSMUSG00000051504	233274	Siglech	protein_coding	2.67418	2.02779	2.83768	0.00702166	0.0605914
ENSMUSG00000003421	66394	Nosip	protein_coding	0.482468	5.86516	2.83662	0.00704109	0.0607189
ENSMUSG00000021548	66671	Ccnh	protein_coding	-0.577739	4.98638	-2.83527	0.00706589	0.0608926
ENSMUSG00000096449	NA	NA	protein_coding	-1.00788	4.96413	-2.83422	0.00708534	0.0610017
ENSMUSG00000017417	72324	Plxdc1	protein_coding	2.055	4.20993	2.83408	0.0070879	0.0610017
ENSMUSG00000023939	68463	Mrpl14	protein_coding	-0.677014	6.45976	-2.83311	0.00710597	0.0611169
ENSMUSG00000096727	16912	Psmb9	protein_coding	0.987458	5.48671	2.83283	0.00711114	0.0611212
ENSMUSG00000022526	71591	Zfp251	protein_coding	3.82131	2.13233	2.83023	0.00715956	0.0614968
ENSMUSG00000043445	67078	Pgp	protein_coding	-1.61064	5.16651	-2.82983	0.00716698	0.0615201
ENSMUSG00000090215	434218	Trim34b	protein_coding	3.28578	0.00159458	2.82876	0.00718709	0.0616326
ENSMUSG00000048779	233571	P2ry6	protein_coding	1.01502	5.63662	2.82863	0.00718953	0.0616326
ENSMUSG00000067736	NA	NA	protein_coding	-1.38775	4.81339	-2.82821	0.00719729	0.0616587
ENSMUSG00000015854	11801	Cd5l	protein_coding	4.79967	1.34102	2.82692	0.00722157	0.0618067
ENSMUSG00000030966	20821	Trim21	protein_coding	1.64913	2.67146	2.82679	0.00722403	0.0618067
ENSMUSG00000064210	105722	Ano6	protein_coding	0.740817	6.86684	2.82584	0.007242	0.061899
ENSMUSG00000030162	108078	Olr1	protein_coding	1.92286	3.90303	2.82571	0.00724431	0.061899
ENSMUSG00000028657	19063	Ppt1	protein_coding	0.863197	7.40804	2.82511	0.00725566	0.0619554
ENSMUSG00000096887	100463512	Gm20594	protein_coding	-2.69449	1.3911	-2.82463	0.00726482	0.0619683
ENSMUSG00000044042	14260	Fmn1	protein_coding	0.960778	4.58326	2.82453	0.00726666	0.0619683
ENSMUSG00000029560	231834	Snx8	protein_coding	0.891547	5.70224	2.82388	0.00727908	0.0619944
ENSMUSG00000068566	50918	Myadm	protein_coding	1.05542	8.496	2.82387	0.00727921	0.0619944
ENSMUSG00000006732	17299	Mettl1	protein_coding	-0.868382	3.71465	-2.82254	0.00730438	0.062119
ENSMUSG00000052293	108143	Taf9	protein_coding	-0.67626	6.86773	-2.82248	0.00730562	0.062119
ENSMUSG00000034308	74032	Sdr42e1	protein_coding	4.27778	1.17063	2.82234	0.00730819	0.062119
ENSMUSG00000024436	66973	Mrps18b	protein_coding	-0.74498	5.34837	-2.8221	0.00731287	0.062119
ENSMUSG00000059552	22059	Trp53	protein_coding	-0.743553	5.72632	-2.82086	0.00733643	0.0622786
ENSMUSG00000022579	68453	Gpihbp1	protein_coding	-1.55106	4.45166	-2.82051	0.00734329	0.0622963
ENSMUSG00000018417	17912	Myo1b	protein_coding	-1.18091	4.51601	-2.81939	0.0073646	0.0624365
ENSMUSG00000035443	77862	Thyn1	protein_coding	-0.780343	4.82842	-2.81895	0.00737302	0.0624674
ENSMUSG00000037032	11785	Apbb1	protein_coding	1.49668	4.72262	2.8183	0.0073856	0.0625333
ENSMUSG00000006273	11966	Atp6v1b2	protein_coding	0.792708	7.44064	2.8174	0.00740294	0.062629
ENSMUSG00000028194	69219	Ddah1	protein_coding	-1.1456	3.38736	-2.81721	0.00740649	0.062629
ENSMUSG00000069892	245240	9930111J21Rik2	protein_coding	2.54502	3.35107	2.81694	0.00741177	0.062633
ENSMUSG00000030824	18220	Nucb1	protein_coding	0.873683	8.2058	2.81629	0.00742424	0.0626584
ENSMUSG00000050493	230766	Fam167b	protein_coding	-1.1268	3.28416	-2.81629	0.00742437	0.0626584
ENSMUSG00000026072	16177	Il1r1	protein_coding	-1.16221	4.77237	-2.81583	0.00743313	0.0626918
ENSMUSG00000026553	12847	Copa	protein_coding	0.888099	7.77921	2.81504	0.00744841	0.0627802
ENSMUSG00000020077	19073	Srgn	protein_coding	-1.24917	8.09983	-2.81427	0.00746333	0.0628358
ENSMUSG00000023861	55951	Mpc1	protein_coding	-0.714981	6.96644	-2.8141	0.0074668	0.0628358
ENSMUSG00000022863	12228	Btg3	protein_coding	-3.79556	1.72591	-2.81396	0.00746945	0.0628358
ENSMUSG00000034853	329910	Acot11	protein_coding	1.44863	3.50822	2.81316	0.00748499	0.0629048
ENSMUSG00000020844	18230	Nxn	protein_coding	-1.63208	3.02771	-2.813	0.0074882	0.0629048
ENSMUSG00000090019	16205	Gimap1	protein_coding	-1.57369	3.89087	-2.81247	0.00749851	0.0629048
ENSMUSG00000022450	67130	Ndufa6	protein_coding	-0.8997	6.62689	-2.81198	0.00750795	0.0629048
ENSMUSG00000038212	66631	Mfsd14b	protein_coding	0.775666	5.71441	2.81197	0.00750819	0.0629048
ENSMUSG00000028582	319965	Cc2d1b	protein_coding	1.16949	5.18306	2.8119	0.00750956	0.0629048
ENSMUSG00000020592	20969	Sdc1	protein_coding	-1.3873	7.21205	-2.81181	0.00751138	0.0629048
ENSMUSG00000028207	65973	Asph	protein_coding	0.747175	5.7056	2.81083	0.00753045	0.063024
ENSMUSG00000052087	51791	Rgs14	protein_coding	1.47729	3.7252	2.81016	0.00754358	0.0630935
ENSMUSG00000019087	54411	Atp6ap1	protein_coding	0.757189	8.78436	2.80913	0.00756391	0.063223
ENSMUSG00000043091	22146	Tuba1c	protein_coding	-0.855786	8.58763	-2.80716	0.00760263	0.0634999
ENSMUSG00000029416	100561	Slc15a4	protein_coding	1.90768	4.5212	2.80675	0.00761073	0.0634999
ENSMUSG00000051730	75422	Mettl5	protein_coding	-0.808359	3.77078	-2.80655	0.00761477	0.0634999
ENSMUSG00000041439	98682	Mfsd6	protein_coding	1.49532	3.91636	2.80646	0.00761648	0.0634999
ENSMUSG00000056234	27057	Ncoa4	protein_coding	-1.01832	7.59655	-2.80605	0.00762468	0.0635276
ENSMUSG00000025647	66940	Shisa5	protein_coding	0.692044	8.8119	2.80468	0.00765185	0.0637133
ENSMUSG00000027775	66868	Mfsd1	protein_coding	0.804527	7.16174	2.8027	0.00769114	0.0639997
ENSMUSG00000026548	98365	Slamf9	protein_coding	2.00589	5.14078	2.80151	0.00771492	0.0640472
ENSMUSG00000041488	20908	Stx3	protein_coding	1.20191	3.81253	2.80141	0.00771696	0.0640472
ENSMUSG00000048960	109294	Prex2	protein_coding	-2.73715	2.5945	-2.80113	0.0077225	0.0640472
ENSMUSG00000017652	21939	Cd40	protein_coding	1.973	3.34457	2.80104	0.0077245	0.0640472
ENSMUSG00000019738	69920	Polr2i	protein_coding	-0.665271	5.09217	-2.80102	0.00772475	0.0640472
ENSMUSG00000032484	18054	Ngp	protein_coding	7.08487	1.71907	2.80094	0.00772646	0.0640472
ENSMUSG00000020163	66594	Uqcr11	protein_coding	-0.85711	8.27454	-2.8007	0.00773119	0.0640472
ENSMUSG00000048970	59048	C1galt1c1	protein_coding	-0.800487	4.74743	-2.79995	0.00774619	0.0641308
ENSMUSG00000024806	77836	Mlana	protein_coding	5.95332	1.00099	2.79903	0.00776481	0.0642152
ENSMUSG00000038831	241308	Ralgps1	protein_coding	4.32954	0.0694068	2.79871	0.00777129	0.0642152
ENSMUSG00000035637	76238	Grhpr	protein_coding	-0.979055	4.62636	-2.79842	0.00777702	0.0642152
ENSMUSG00000061758	67861	Akr1b10	protein_coding	1.04554	4.67862	2.79826	0.00778023	0.0642152
ENSMUSG00000028649	11426	Macf1	protein_coding	0.900571	5.64164	2.79802	0.0077851	0.0642152
ENSMUSG00000067367	17089	Lyar	protein_coding	-0.762104	4.36412	-2.79771	0.00779142	0.0642152
ENSMUSG00000001946	69524	Esam	protein_coding	-1.31255	6.51979	-2.7975	0.00779571	0.0642152
ENSMUSG00000035352	20293	Ccl12	protein_coding	-1.77478	2.51761	-2.79731	0.00779947	0.0642152
ENSMUSG00000027099	53375	Mtx2	protein_coding	-0.492911	5.72272	-2.79725	0.00780066	0.0642152
ENSMUSG00000093938	216984	Evi2b	protein_coding	1.3707	4.96218	2.79655	0.00781493	0.0642922
ENSMUSG00000005054	13014	Cstb	protein_coding	-0.765627	8.5091	-2.79575	0.00783121	0.0643856
ENSMUSG00000025142	68938	Aspscr1	protein_coding	0.591251	6.17437	2.79521	0.00784211	0.0644179
ENSMUSG00000036208	212547	Nepro	protein_coding	2.93916	1.63749	2.79507	0.00784502	0.0644179
ENSMUSG00000048234	67702	Rnf149	protein_coding	-1.61125	4.45372	-2.79463	0.00785382	0.064423
ENSMUSG00000079478	56390	Sssca1	protein_coding	-0.730266	4.74396	-2.79455	0.0078555	0.064423
ENSMUSG00000078870	NA	NA	protein_coding	-0.990711	3.28055	-2.79428	0.00786092	0.064427
ENSMUSG00000035521	214505	Gnptg	protein_coding	0.639362	5.46138	2.79383	0.00787026	0.0644631
ENSMUSG00000034714	117160	Ttyh2	protein_coding	1.50256	4.78373	2.79345	0.00787785	0.0644848
ENSMUSG00000058704	76890	Memo1	protein_coding	-0.753646	5.62017	-2.7911	0.00792596	0.0648379
ENSMUSG00000021116	13665	Eif2s1	protein_coding	-0.684145	6.9755	-2.78922	0.00796478	0.0651147
ENSMUSG00000039813	381605	Tbc1d2	protein_coding	2.33787	3.01241	2.78894	0.00797058	0.0651213
ENSMUSG00000022111	50933	Uchl3	protein_coding	-0.709946	5.29665	-2.78849	0.00797977	0.0651557
ENSMUSG00000005510	68349	Ndufs3	protein_coding	-0.568618	6.92601	-2.78821	0.00798565	0.0651629
ENSMUSG00000040236	66682	Trappc5	protein_coding	-0.554933	5.52554	-2.78753	0.00799955	0.0652263
ENSMUSG00000015149	64383	Sirt2	protein_coding	0.683112	6.86365	2.78735	0.00800341	0.0652263
ENSMUSG00000029334	19092	Prkg2	protein_coding	-2.25212	2.5584	-2.7866	0.00801887	0.0652637
ENSMUSG00000027347	19419	Rasgrp1	protein_coding	3.89113	-0.139303	2.78635	0.00802412	0.0652637
ENSMUSG00000020721	78455	Helz	protein_coding	1.81687	3.9285	2.7863	0.00802522	0.0652637
ENSMUSG00000019951	75089	Uhrf1bp1l	protein_coding	0.607564	5.53922	2.78616	0.00802799	0.0652637
ENSMUSG00000073490	226691	Ifi207	protein_coding	0.890681	5.30184	2.7858	0.0080355	0.0652841
ENSMUSG00000027746	67890	Ufm1	protein_coding	-0.785779	6.54524	-2.7855	0.00804171	0.0652939
ENSMUSG00000030695	11674	Aldoa	protein_coding	-0.836669	10.4855	-2.78141	0.00812721	0.065946
ENSMUSG00000026960	65103	Arl6ip6	protein_coding	-0.977572	3.55423	-2.78118	0.00813212	0.065946
ENSMUSG00000026037	18393	Orc2	protein_coding	-1.0729	4.48537	-2.78053	0.00814575	0.0660155
ENSMUSG00000025876	107448	Unc5a	protein_coding	4.84156	-0.220176	2.77966	0.00816422	0.0661241
ENSMUSG00000026921	353156	Egfl7	protein_coding	-1.43058	6.02264	-2.77925	0.00817271	0.0661518
ENSMUSG00000027475	16569	Kif3b	protein_coding	1.48062	4.22894	2.77843	0.00819015	0.0662519
ENSMUSG00000053470	104263	Kdm3a	protein_coding	1.8058	3.52308	2.77754	0.00820904	0.0663636
ENSMUSG00000025017	83490	Pik3ap1	protein_coding	1.84621	3.4126	2.77642	0.00823287	0.06649
ENSMUSG00000028465	21894	Tln1	protein_coding	0.749437	7.86011	2.77632	0.00823486	0.06649
ENSMUSG00000021592	77041	Arsk	protein_coding	1.81079	3.19482	2.77545	0.0082535	0.0665993
ENSMUSG00000027698	320024	Nceh1	protein_coding	1.02311	6.172	2.7751	0.00826086	0.0666168
ENSMUSG00000036820	245847	Amdhd2	protein_coding	0.847511	6.11158	2.77441	0.00827562	0.0666168
ENSMUSG00000073968	101700	Trim68	protein_coding	3.18442	1.88014	2.77441	0.00827568	0.0666168
ENSMUSG00000018341	16162	Il12rb2	protein_coding	5.04094	-1.81484	2.77439	0.00827607	0.0666168
ENSMUSG00000052298	72729	Cdc42se2	protein_coding	0.888763	6.1869	2.77399	0.00828457	0.0666441
ENSMUSG00000000295	69692	Hddc2	protein_coding	-0.849887	4.1042	-2.77371	0.00829068	0.0666521
ENSMUSG00000019932	16545	Kera	protein_coding	6.2565	1.26004	2.7716	0.0083359	0.0668731
ENSMUSG00000039168	223453	Dap	protein_coding	-0.563832	7.31272	-2.77159	0.00833603	0.0668731
ENSMUSG00000053063	232413	Clec12a	protein_coding	1.29941	5.9903	2.77158	0.00833638	0.0668731
ENSMUSG00000006301	69660	Tmbim1	protein_coding	0.786753	7.73729	2.77132	0.00834185	0.0668731
ENSMUSG00000038372	218138	Gmds	protein_coding	-0.809396	4.46424	-2.77105	0.00834761	0.0668731
ENSMUSG00000063200	70078	Nol7	protein_coding	-0.644516	5.85252	-2.77076	0.00835402	0.0668731
ENSMUSG00000027006	66861	Dnajc10	protein_coding	0.658666	7.25355	2.77069	0.00835549	0.0668731
ENSMUSG00000025533	109900	Asl	protein_coding	0.776434	5.21411	2.7704	0.00836174	0.0668731
ENSMUSG00000034110	212919	Kctd7	protein_coding	3.37715	2.10802	2.77028	0.00836426	0.0668731
ENSMUSG00000033705	668880	Stard9	protein_coding	2.78805	2.70641	2.76977	0.00837541	0.0668868
ENSMUSG00000030876	59052	Mettl9	protein_coding	-0.689703	6.28901	-2.76973	0.00837622	0.0668868
ENSMUSG00000041552	211612	Ptchd1	protein_coding	4.03183	-0.752584	2.76942	0.0083829	0.0668993
ENSMUSG00000024277	212307	Mapre2	protein_coding	0.740578	6.29159	2.76845	0.00840378	0.067009
ENSMUSG00000015837	18412	Sqstm1	protein_coding	0.561036	8.89917	2.76818	0.00840974	0.067009
ENSMUSG00000022415	20972	Syngr1	protein_coding	1.00032	6.69526	2.76807	0.00841205	0.067009
ENSMUSG00000055538	71918	Zcchc24	protein_coding	0.935441	6.33285	2.76771	0.00842003	0.0670316
ENSMUSG00000021113	75627	Snapc1	protein_coding	-0.869343	3.32202	-2.76706	0.00843408	0.0671026
ENSMUSG00000070394	69186	Tmem256	protein_coding	-1.3115	7.95472	-2.76625	0.00845173	0.0672021
ENSMUSG00000032718	67729	Mansc1	protein_coding	2.409	0.138305	2.7636	0.00850961	0.0676026
ENSMUSG00000006673	69232	Qrich1	protein_coding	0.788863	5.8405	2.76347	0.00851246	0.0676026
ENSMUSG00000070427	16068	Il18bp	protein_coding	3.37713	2.39677	2.76303	0.00852216	0.0676385
ENSMUSG00000020898	68964	Ctc1	protein_coding	1.16988	4.13571	2.76176	0.00855011	0.0678191
ENSMUSG00000022452	69029	Smdt1	protein_coding	-0.557046	7.66314	-2.76135	0.00855901	0.0678485
ENSMUSG00000070319	53356	Eif3g	protein_coding	-0.510988	7.10565	-2.76002	0.00858847	0.0680407
ENSMUSG00000024937	114601	Ehbp1l1	protein_coding	0.780441	6.3659	2.75873	0.00861706	0.0682258
ENSMUSG00000037772	19935	Mrpl23	protein_coding	-0.763671	5.69469	-2.75745	0.00864554	0.0684073
ENSMUSG00000037720	67878	Tmem33	protein_coding	-0.498177	6.02036	-2.75722	0.00865046	0.0684073
ENSMUSG00000021764	17993	Ndufs4	protein_coding	-0.73329	6.48142	-2.75676	0.00866089	0.0684406
ENSMUSG00000060519	30935	Tor3a	protein_coding	1.03308	5.53572	2.75656	0.00866516	0.0684406
ENSMUSG00000028796	54383	Phc2	protein_coding	-0.935594	5.35864	-2.75558	0.0086872	0.0685732
ENSMUSG00000067714	381810	Lpar5	protein_coding	3.83723	-0.474065	2.75521	0.00869532	0.0685958
ENSMUSG00000067377	56496	Tspan6	protein_coding	-1.09969	5.07031	-2.75372	0.00872881	0.0688064
ENSMUSG00000024381	30948	Bin1	protein_coding	0.599273	7.28973	2.75345	0.00873487	0.0688064
ENSMUSG00000023973	72029	Cnpy3	protein_coding	0.630617	6.59905	2.75332	0.00873782	0.0688064
ENSMUSG00000022131	58245	Gpr180	protein_coding	-0.85301	5.71681	-2.75287	0.00874792	0.0688444
ENSMUSG00000031546	109145	Gins4	protein_coding	-0.580595	5.6374	-2.75246	0.0087572	0.0688759
ENSMUSG00000026421	13007	Csrp1	protein_coding	-0.578533	6.13028	-2.75124	0.00878471	0.0690507
ENSMUSG00000037661	71862	Gpr160	protein_coding	3.27997	3.48797	2.75086	0.0087932	0.0690758
ENSMUSG00000038695	66124	Josd2	protein_coding	-0.62026	5.41125	-2.75045	0.00880261	0.0691081
ENSMUSG00000003721	72999	Insig2	protein_coding	0.870333	5.9947	2.74992	0.00881441	0.0691395
ENSMUSG00000031906	58994	Smpd3	protein_coding	5.49239	2.35023	2.7497	0.00881949	0.0691395
ENSMUSG00000034875	110959	Nudt19	protein_coding	-0.551525	5.93216	-2.74957	0.00882249	0.0691395
ENSMUSG00000026288	16331	Inpp5d	protein_coding	1.0787	5.87196	2.74865	0.00884339	0.0692617
ENSMUSG00000019837	67371	Gtf3c6	protein_coding	-0.687505	4.64338	-2.74827	0.00885194	0.0692617
ENSMUSG00000058135	14862	Gstm1	protein_coding	1.053	7.75092	2.74812	0.00885535	0.0692617
ENSMUSG00000016995	17183	Matn4	protein_coding	2.91107	5.01391	2.74795	0.0088593	0.0692617
ENSMUSG00000013833	216154	Med16	protein_coding	0.825039	5.74491	2.74687	0.00888381	0.0694118
ENSMUSG00000019876	18768	Pkib	protein_coding	1.43112	4.22309	2.74526	0.00892064	0.0696578
ENSMUSG00000020818	69900	Mfsd11	protein_coding	0.826521	6.07145	2.74469	0.00893375	0.0697185
ENSMUSG00000042870	21968	Tom1	protein_coding	0.701498	5.96463	2.74362	0.00895833	0.0698329
ENSMUSG00000049659	216549	Aftph	protein_coding	0.782425	4.86188	2.74358	0.00895911	0.0698329
ENSMUSG00000007872	15903	Id3	protein_coding	-0.881282	8.03271	-2.74296	0.00897343	0.0699028
ENSMUSG00000036564	234593	Ndrg4	protein_coding	1.47007	6.0538	2.7416	0.00900485	0.0701058
ENSMUSG00000039501	98999	Znfx1	protein_coding	1.1332	5.11497	2.74133	0.00901108	0.0701124
ENSMUSG00000054200	107221	Ffar4	protein_coding	4.75404	0.495853	2.73975	0.00904774	0.0703558
ENSMUSG00000022708	56490	Zbtb20	protein_coding	1.00856	6.5333	2.73856	0.00907543	0.070495
ENSMUSG00000046753	320234	Ccdc66	protein_coding	1.6863	2.99112	2.73851	0.00907644	0.070495
ENSMUSG00000029505	75560	Ep400	protein_coding	0.796622	4.67509	2.73772	0.00909498	0.070597
ENSMUSG00000004677	17925	Myo9b	protein_coding	0.825452	5.34183	2.73726	0.00910565	0.0706378
ENSMUSG00000025498	54123	Irf7	protein_coding	1.41897	6.2916	2.73593	0.00913686	0.0708378
ENSMUSG00000075701	109815	Selenos	protein_coding	-0.569803	7.09856	-2.7355	0.00914672	0.0708722
ENSMUSG00000042817	14255	Flt3	protein_coding	3.45516	1.82397	2.73453	0.00916954	0.0710068
ENSMUSG00000028996	63954	Rbp7	protein_coding	-2.53377	3.65071	-2.73367	0.00918983	0.0710768
ENSMUSG00000043953	54199	Ccrl2	protein_coding	1.07268	2.75782	2.73363	0.00919081	0.0710768
ENSMUSG00000028163	18033	Nfkb1	protein_coding	0.699388	5.36095	2.73345	0.00919491	0.0710768
ENSMUSG00000027951	56417	Adar	protein_coding	1.26915	4.3818	2.73311	0.00920297	0.071097
ENSMUSG00000028497	66775	Hacd4	protein_coding	0.787837	5.63587	2.7328	0.00921044	0.0711126
ENSMUSG00000020437	246177	Myo1g	protein_coding	1.63429	5.13621	2.73226	0.00922312	0.0711585
ENSMUSG00000025245	93730	Lztfl1	protein_coding	-0.817927	4.79748	-2.73208	0.00922728	0.0711585
ENSMUSG00000021754	26401	Map3k1	protein_coding	1.31746	3.28683	2.7318	0.00923384	0.0711671
ENSMUSG00000025591	66282	Tma16	protein_coding	-1.22626	2.57686	-2.73151	0.00924081	0.0711788
ENSMUSG00000060216	216869	Arrb2	protein_coding	0.856059	4.77316	2.73102	0.00925251	0.0712269
ENSMUSG00000021185	217830	Dglucy	protein_coding	1.52415	3.41829	2.72997	0.00927729	0.0713322
ENSMUSG00000032245	76524	Cln6	protein_coding	0.856955	4.3843	2.72996	0.00927754	0.0713322
ENSMUSG00000069516	17105	Lyz2	protein_coding	0.894464	13.7553	2.72965	0.00928484	0.0713322
ENSMUSG00000030865	70261	Chp2	protein_coding	3.65924	2.85207	2.72928	0.00929382	0.0713322
ENSMUSG00000027777	30953	Schip1	protein_coding	-1.3843	3.62456	-2.72908	0.00929854	0.0713322
ENSMUSG00000021120	110417	Pigh	protein_coding	2.4845	3.41286	2.72895	0.00930165	0.0713322
ENSMUSG00000026761	26428	Orc4	protein_coding	-0.930365	4.64791	-2.72866	0.00930853	0.0713322
ENSMUSG00000026809	69987	Spaca9	protein_coding	3.40256	0.181889	2.7286	0.0093099	0.0713322
ENSMUSG00000069301	319167	Hist1h2ag	protein_coding	-3.19708	-1.08692	-2.72825	0.00931833	0.0713549
ENSMUSG00000015672	75398	Mrpl32	protein_coding	-0.801562	5.14397	-2.72793	0.00932594	0.0713713
ENSMUSG00000015846	20181	Rxra	protein_coding	1.03469	4.97178	2.7256	0.00938173	0.0717128
ENSMUSG00000078566	12176	Bnip3	protein_coding	-1.02225	7.4622	-2.72557	0.00938232	0.0717128
ENSMUSG00000042500	76850	Ago4	protein_coding	3.75301	1.98712	2.72522	0.00939071	0.0717128
ENSMUSG00000055137	192136	Sugct	protein_coding	5.06602	-0.496893	2.72515	0.00939253	0.0717128
ENSMUSG00000032267	235323	Usp28	protein_coding	2.71406	2.60562	2.72449	0.00940841	0.0717163
ENSMUSG00000044433	69697	Camsap3	protein_coding	5.26713	0.641387	2.72444	0.00940944	0.0717163
ENSMUSG00000021880	78416	Rnase6	protein_coding	3.20084	0.52429	2.72444	0.00940947	0.0717163
ENSMUSG00000071176	234094	Arhgef10	protein_coding	1.58315	4.51392	2.72306	0.00944268	0.0718928
ENSMUSG00000025366	23943	Esyt1	protein_coding	1.10962	7.17253	2.72302	0.00944364	0.0718928
ENSMUSG00000055681	59042	Cope	protein_coding	-0.586997	8.54198	-2.72251	0.00945598	0.0718935
ENSMUSG00000031872	65115	Bean1	protein_coding	4.32462	1.5229	2.72216	0.00946465	0.0718935
ENSMUSG00000025369	68094	Smarcc2	protein_coding	1.10796	5.37941	2.72214	0.00946497	0.0718935
ENSMUSG00000024507	15488	Hsd17b4	protein_coding	0.718077	6.81003	2.72211	0.00946575	0.0718935
ENSMUSG00000007836	77134	Hnrnpa0	protein_coding	-1.52171	4.58809	-2.72152	0.00947995	0.0719594
ENSMUSG00000020612	19084	Prkar1a	protein_coding	-0.399043	8.92833	-2.72105	0.00949132	0.0720039
ENSMUSG00000041977	213498	Arhgef11	protein_coding	1.96804	3.93254	2.72065	0.0095012	0.072037
ENSMUSG00000036552	381062	Ermard	protein_coding	1.18313	3.53603	2.71941	0.00953123	0.0722227
ENSMUSG00000025534	110006	Gusb	protein_coding	0.835135	8.07858	2.719	0.00954137	0.0722576
ENSMUSG00000074419	100041146	Gm15448	protein_coding	1.29854	1.15886	2.71853	0.00955271	0.0723016
ENSMUSG00000033020	69833	Polr2f	protein_coding	-0.788465	6.1817	-2.71775	0.00957178	0.0724039
ENSMUSG00000025607	54160	Copg2	protein_coding	1.08609	4.33266	2.71656	0.0096009	0.0725821
ENSMUSG00000024901	240518	Peli3	protein_coding	4.78082	0.614865	2.71611	0.00961196	0.0725894
ENSMUSG00000025453	18115	Nnt	protein_coding	1.17326	5.31979	2.71595	0.00961584	0.0725894
ENSMUSG00000039318	98732	Rab3gap2	protein_coding	1.08659	5.6231	2.71584	0.00961854	0.0725894
ENSMUSG00000023022	65970	Lima1	protein_coding	0.697894	6.83836	2.71495	0.00964048	0.0727129
ENSMUSG00000050621	100043813	Rps27rt	protein_coding	-1.34985	5.01624	-2.71465	0.00964788	0.0727182
ENSMUSG00000043251	277978	Exoc3l	protein_coding	-2.41459	1.55735	-2.71447	0.00965232	0.0727182
ENSMUSG00000090164	232406	BC035044	protein_coding	5.69859	-0.794835	2.71412	0.0096608	0.072738
ENSMUSG00000031490	13685	Eif4ebp1	protein_coding	-0.701378	7.4774	-2.71391	0.00966608	0.072738
ENSMUSG00000021243	73736	Fcf1	protein_coding	-0.552573	5.71935	-2.7128	0.00969362	0.0729032
ENSMUSG00000054293	213438	P2ry10b	protein_coding	1.53649	3.89258	2.71256	0.00969957	0.072906
ENSMUSG00000027199	67092	Gatm	protein_coding	1.59678	7.54507	2.71214	0.00970982	0.072941
ENSMUSG00000038418	13653	Egr1	protein_coding	1.097	6.90849	2.71175	0.00971943	0.0729712
ENSMUSG00000029020	170731	Mfn2	protein_coding	1.01079	6.46498	2.71096	0.00973922	0.0730777
ENSMUSG00000026576	11931	Atp1b1	protein_coding	4.67021	-0.278599	2.71019	0.00975825	0.0731785
ENSMUSG00000022354	66218	Ndufb9	protein_coding	-0.635533	7.9538	-2.70878	0.00979352	0.0733236
ENSMUSG00000029455	11669	Aldh2	protein_coding	0.951339	8.29996	2.70834	0.0098044	0.0733236
ENSMUSG00000006763	78935	Saal1	protein_coding	-0.837695	4.16427	-2.7083	0.00980531	0.0733236
ENSMUSG00000028455	66592	Stoml2	protein_coding	-0.526995	6.21389	-2.70793	0.0098146	0.0733236
ENSMUSG00000029428	13852	Stx2	protein_coding	1.02819	6.07731	2.7079	0.00981549	0.0733236
ENSMUSG00000028654	16918	Mycl	protein_coding	4.3298	-0.279601	2.70777	0.00981875	0.0733236
ENSMUSG00000004267	13807	Eno2	protein_coding	1.57684	3.20219	2.70742	0.00982735	0.0733236
ENSMUSG00000020792	53413	Exoc7	protein_coding	0.649246	5.99848	2.70733	0.00982977	0.0733236
ENSMUSG00000063954	319192	Hist2h2aa2	protein_coding	-1.15036	6.01429	-2.70726	0.00983145	0.0733236
ENSMUSG00000002660	53895	Clpp	protein_coding	-0.680313	5.95304	-2.70717	0.00983377	0.0733236
ENSMUSG00000040385	19045	Ppp1ca	protein_coding	-0.502888	9.72554	-2.70661	0.00984782	0.0733865
ENSMUSG00000002409	13549	Dyrk1b	protein_coding	1.92744	2.86241	2.70581	0.00986795	0.0734946
ENSMUSG00000028459	12517	Cd72	protein_coding	1.26245	4.79698	2.70501	0.00988801	0.0735504
ENSMUSG00000059278	78304	Naa38	protein_coding	-0.824306	6.06995	-2.70498	0.00988887	0.0735504
ENSMUSG00000053338	245126	Tarm1	protein_coding	-3.35172	-2.42363	-2.70484	0.00989234	0.0735504
ENSMUSG00000029098	80911	Acox3	protein_coding	1.65942	4.69412	2.70404	0.00991249	0.0736582
ENSMUSG00000031125	70691	3830403N18Rik	protein_coding	-1.90322	1.87186	-2.70213	0.00996071	0.0739385
ENSMUSG00000066621	70381	Tecpr1	protein_coding	1.30703	4.85601	2.7021	0.00996153	0.0739385
ENSMUSG00000029169	13204	Dhx15	protein_coding	-0.623655	5.90854	-2.70114	0.00998595	0.0740776
ENSMUSG00000069844	52892	Sco1	protein_coding	-0.958098	2.8697	-2.70035	0.0100061	0.0741437
ENSMUSG00000030105	67166	Arl8b	protein_coding	0.648197	6.80969	2.70006	0.0100135	0.0741437
ENSMUSG00000023951	22339	Vegfa	protein_coding	-1.92464	2.86722	-2.6999	0.0100176	0.0741437
ENSMUSG00000032336	20320	Nptn	protein_coding	0.503668	7.85806	2.69954	0.0100267	0.0741437
ENSMUSG00000058230	232906	Arhgap35	protein_coding	1.182	4.71189	2.69939	0.0100306	0.0741437
ENSMUSG00000038965	22195	Ube2l3	protein_coding	-0.405296	7.71465	-2.69878	0.010046	0.0741437
ENSMUSG00000056529	19204	Ptafr	protein_coding	1.12208	4.85454	2.6987	0.0100481	0.0741437
ENSMUSG00000000958	20540	Slc7a7	protein_coding	0.982204	5.61066	2.69857	0.0100515	0.0741437
ENSMUSG00000034484	67804	Snx2	protein_coding	0.635425	7.18443	2.69836	0.0100568	0.0741437
ENSMUSG00000007805	13345	Twist2	protein_coding	-1.32674	2.01941	-2.69831	0.0100581	0.0741437
ENSMUSG00000035279	269855	Ssc5d	protein_coding	2.11848	5.78103	2.69819	0.0100612	0.0741437
ENSMUSG00000044562	69903	Rasip1	protein_coding	-2.32568	4.04016	-2.69812	0.010063	0.0741437
ENSMUSG00000029804	73998	Herc3	protein_coding	1.57525	2.51655	2.69749	0.0100791	0.0742206
ENSMUSG00000044092	319772	C130050O18Rik	protein_coding	1.19461	4.11555	2.69608	0.0101153	0.074445
ENSMUSG00000034951	233824	Cog7	protein_coding	1.08676	5.23452	2.69522	0.0101375	0.0745663
ENSMUSG00000037095	76905	Lrg1	protein_coding	-1.6336	8.32205	-2.69357	0.0101802	0.0748385
ENSMUSG00000051950	381694	B3glct	protein_coding	0.97843	4.3954	2.69325	0.0101884	0.0748566
ENSMUSG00000026887	67871	Mrrf	protein_coding	-0.768349	4.86135	-2.69274	0.0102015	0.0749106
ENSMUSG00000019362	101966	D8Ertd738e	protein_coding	-0.643151	6.06769	-2.69185	0.0102247	0.0750384
ENSMUSG00000013076	75723	Amotl1	protein_coding	0.971129	5.86593	2.68972	0.0102801	0.0753786
ENSMUSG00000091649	236451	Phf11b	protein_coding	1.8007	3.88459	2.68946	0.010287	0.0753786
ENSMUSG00000021814	11750	Anxa7	protein_coding	0.474903	7.50641	2.68941	0.0102883	0.0753786
ENSMUSG00000034932	66047	Mrpl54	protein_coding	-0.728406	6.95058	-2.68745	0.0103397	0.0757122
ENSMUSG00000042724	338372	Map3k9	protein_coding	3.9975	-1.87959	2.68623	0.0103717	0.075904
ENSMUSG00000031851	66566	Ntpcr	protein_coding	0.778829	5.28694	2.68591	0.0103802	0.075924
ENSMUSG00000032547	20187	Ryk	protein_coding	-0.955143	4.96344	-2.68522	0.0103985	0.0759676
ENSMUSG00000052962	66223	Mrpl35	protein_coding	-0.589047	5.45638	-2.68512	0.010401	0.0759676
ENSMUSG00000062526	225651	Mppe1	protein_coding	1.07798	3.94945	2.68502	0.0104036	0.0759676
ENSMUSG00000022476	78929	Polr3h	protein_coding	-0.776378	4.97435	-2.68419	0.0104257	0.07607
ENSMUSG00000030022	101401	Adamts9	protein_coding	-3.0507	1.8064	-2.68405	0.0104293	0.07607
ENSMUSG00000038204	117590	Asb10	protein_coding	6.32316	-0.12514	2.68305	0.0104558	0.0762207
ENSMUSG00000051212	321019	Gpr183	protein_coding	1.34138	5.3918	2.68267	0.0104659	0.0762477
ENSMUSG00000000290	16414	Itgb2	protein_coding	1.34319	7.78722	2.68247	0.0104712	0.0762477
ENSMUSG00000020034	216198	Tcp11l2	protein_coding	0.881891	6.10454	2.68208	0.0104816	0.0762806
ENSMUSG00000051107	NA	NA	protein_coding	4.19827	-1.0221	2.68178	0.0104896	0.0762817
ENSMUSG00000045573	18619	Penk	protein_coding	-1.84213	4.00978	-2.68163	0.0104934	0.0762817
ENSMUSG00000039126	353211	Prune2	protein_coding	1.26622	5.21239	2.6805	0.0105236	0.0764587
ENSMUSG00000001016	67781	Ilf2	protein_coding	-0.655187	5.58465	-2.67767	0.0105994	0.0769662
ENSMUSG00000013419	270210	Zfp651	protein_coding	1.45867	4.46554	2.6774	0.0106067	0.0769768
ENSMUSG00000027130	107723	Slc12a6	protein_coding	1.23913	4.50407	2.67653	0.0106299	0.0771024
ENSMUSG00000078126	NA	NA	protein_coding	-1.65447	1.33606	-2.67562	0.0106546	0.077167
ENSMUSG00000027668	67414	Mfn1	protein_coding	0.964381	4.54828	2.67534	0.0106621	0.077167
ENSMUSG00000026965	99152	Anapc2	protein_coding	0.606938	6.96794	2.67521	0.0106657	0.077167
ENSMUSG00000026617	23827	Bpnt1	protein_coding	-0.786163	3.95175	-2.67514	0.0106676	0.077167
ENSMUSG00000031907	22751	Zfp90	protein_coding	1.80844	3.25268	2.67511	0.0106684	0.077167
ENSMUSG00000022517	17237	Mgrn1	protein_coding	0.882458	6.65763	2.67461	0.010682	0.0772225
ENSMUSG00000021306	83924	Gpr137b	protein_coding	0.917649	6.3528	2.67413	0.0106947	0.0772718
ENSMUSG00000059743	110196	Fdps	protein_coding	-1.12982	5.92703	-2.67383	0.010703	0.077289
ENSMUSG00000052423	57370	B4galt3	protein_coding	-0.874909	3.9138	-2.67222	0.0107468	0.0775622
ENSMUSG00000056268	329260	Dennd1b	protein_coding	1.56266	3.40198	2.67166	0.0107618	0.0776277
ENSMUSG00000021614	13003	Vcan	protein_coding	-1.09294	6.31885	-2.67142	0.0107685	0.0776331
ENSMUSG00000016833	68735	Mrps18c	protein_coding	-0.849479	5.99319	-2.66919	0.0108294	0.0780293
ENSMUSG00000026649	75472	Cfap126	protein_coding	2.51905	-0.0163042	2.66829	0.010854	0.0781271
ENSMUSG00000059355	414077	Wdr83os	protein_coding	-0.54281	6.07469	-2.66812	0.0108588	0.0781271
ENSMUSG00000026574	56429	Dpt	protein_coding	1.1132	7.54155	2.66804	0.010861	0.0781271
ENSMUSG00000026024	74018	Als2	protein_coding	2.13897	3.30017	2.66758	0.0108736	0.0781751
ENSMUSG00000034858	235493	Fam214a	protein_coding	5.85725	2.08196	2.66711	0.0108865	0.0782244
ENSMUSG00000053007	231991	Creb5	protein_coding	1.86648	3.82561	2.66618	0.0109121	0.0783616
ENSMUSG00000019710	67707	Mrpl24	protein_coding	-0.63566	5.90252	-2.66598	0.0109176	0.0783616
ENSMUSG00000028175	76131	Depdc1a	protein_coding	-1.51258	1.84201	-2.66535	0.0109351	0.0784232
ENSMUSG00000018567	56486	Gabarap	protein_coding	-0.519625	9.58277	-2.6651	0.0109419	0.0784232
ENSMUSG00000042198	66433	Chchd7	protein_coding	-0.680908	4.818	-2.6648	0.0109502	0.0784232
ENSMUSG00000016256	64138	Ctsz	protein_coding	0.709871	9.593	2.66478	0.0109508	0.0784232
ENSMUSG00000034936	80981	Arl4d	protein_coding	3.49315	2.37372	2.66459	0.0109562	0.0784232
ENSMUSG00000020412	75452	Ascc2	protein_coding	0.851977	4.87274	2.66403	0.0109716	0.0784909
ENSMUSG00000036632	66248	Alg5	protein_coding	-0.493892	6.57471	-2.66326	0.0109931	0.0786011
ENSMUSG00000001440	16211	Kpnb1	protein_coding	-0.575101	6.45762	-2.66238	0.0110174	0.0786862
ENSMUSG00000038213	213233	Tapbpl	protein_coding	1.03467	4.06883	2.66235	0.0110183	0.0786862
ENSMUSG00000049804	100503043	Armcx4	protein_coding	-2.37236	1.80177	-2.66218	0.0110231	0.0786862
ENSMUSG00000031101	74131	Sash3	protein_coding	1.22008	4.74917	2.66172	0.0110358	0.0787343
ENSMUSG00000067038	NA	NA	protein_coding	-1.02413	3.63285	-2.66117	0.0110511	0.0787647
ENSMUSG00000042404	229541	Dennd4b	protein_coding	1.30702	3.7215	2.66114	0.0110521	0.0787647
ENSMUSG00000031197	22327	Vbp1	protein_coding	-0.737676	5.90202	-2.66006	0.0110823	0.0789365
ENSMUSG00000023104	19718	Rfc2	protein_coding	-0.631041	6.11763	-2.65892	0.0111143	0.0789734
ENSMUSG00000054404	327978	Slfn5	protein_coding	1.09232	5.45827	2.6589	0.0111146	0.0789734
ENSMUSG00000020788	53313	Atp2a3	protein_coding	1.51031	5.31836	2.65873	0.0111195	0.0789734
ENSMUSG00000042046	213452	Dstyk	protein_coding	1.62991	3.89897	2.65865	0.0111217	0.0789734
ENSMUSG00000004508	14389	Gab2	protein_coding	1.54581	4.42527	2.6586	0.011123	0.0789734
ENSMUSG00000032688	240354	Malt1	protein_coding	3.55047	1.73362	2.65858	0.0111238	0.0789734
ENSMUSG00000027599	74252	Armc1	protein_coding	-0.516318	5.90163	-2.65806	0.0111382	0.0790328
ENSMUSG00000036611	67484	Eepd1	protein_coding	1.48278	4.12892	2.65728	0.0111603	0.0791465
ENSMUSG00000049288	280411	Lix1l	protein_coding	-1.06943	3.63768	-2.65608	0.011194	0.0793427
ENSMUSG00000026180	12765	Cxcr2	protein_coding	-2.71985	1.13252	-2.65518	0.0112197	0.0794814
ENSMUSG00000026853	12908	Crat	protein_coding	0.796542	6.51611	2.65382	0.0112581	0.0796163
ENSMUSG00000030007	12468	Cct7	protein_coding	-0.507874	8.15835	-2.65379	0.011259	0.0796163
ENSMUSG00000078427	66118	Sarnp	protein_coding	-0.474577	5.86774	-2.65378	0.0112593	0.0796163
ENSMUSG00000038481	78334	Cdk19	protein_coding	1.63436	3.68604	2.65364	0.0112631	0.0796163
ENSMUSG00000020115	56480	Tbk1	protein_coding	0.726088	4.72823	2.65318	0.0112764	0.0796669
ENSMUSG00000022043	66854	Trim35	protein_coding	0.636046	7.08369	2.65208	0.0113076	0.0798443
ENSMUSG00000053453	66231	Thoc7	protein_coding	-0.910384	5.2034	-2.65139	0.0113274	0.0799408
ENSMUSG00000042406	11911	Atf4	protein_coding	-0.623541	6.27073	-2.65063	0.011349	0.0800174
ENSMUSG00000001305	67223	Rrp15	protein_coding	-0.822962	4.61222	-2.65023	0.0113604	0.0800174
ENSMUSG00000024236	225115	Svil	protein_coding	0.846541	5.10366	2.65023	0.0113604	0.0800174
ENSMUSG00000044583	170743	Tlr7	protein_coding	1.26209	4.09399	2.65015	0.0113628	0.0800174
ENSMUSG00000026972	215705	Arrdc1	protein_coding	0.713614	5.16647	2.64945	0.0113828	0.0801155
ENSMUSG00000005615	13026	Pcyt1a	protein_coding	0.748356	6.2698	2.6489	0.0113987	0.080184
ENSMUSG00000028959	66587	Fastk	protein_coding	-0.564493	6.21287	-2.64833	0.0114151	0.0802559
ENSMUSG00000031703	71927	Itfg1	protein_coding	0.661141	6.72044	2.64513	0.0115074	0.0808615
ENSMUSG00000029050	20481	Ski	protein_coding	0.67389	6.31639	2.64438	0.0115293	0.0809715
ENSMUSG00000072294	16597	Klf12	protein_coding	3.44087	0.965296	2.64335	0.0115591	0.0811373
ENSMUSG00000003848	67619	Nob1	protein_coding	-0.67832	4.78714	-2.64294	0.011571	0.081177
ENSMUSG00000066324	242291	Impad1	protein_coding	-0.953225	5.80323	-2.64193	0.0116005	0.0813404
ENSMUSG00000016534	16784	Lamp2	protein_coding	0.635217	8.71135	2.6413	0.011619	0.0814264
ENSMUSG00000066800	24014	Rnasel	protein_coding	0.986862	3.62318	2.64098	0.0116282	0.0814471
ENSMUSG00000023919	83815	Cenpq	protein_coding	-1.29489	2.78013	-2.63996	0.0116579	0.0816118
ENSMUSG00000019942	12534	Cdk1	protein_coding	-1.10773	5.37628	-2.6393	0.0116774	0.0817044
ENSMUSG00000004451	64143	Ralb	protein_coding	-0.526059	6.91647	-2.63839	0.0117042	0.0817976
ENSMUSG00000037411	18787	Serpine1	protein_coding	-1.39081	3.83469	-2.63825	0.0117084	0.0817976
ENSMUSG00000034390	74440	Cmip	protein_coding	-0.802144	5.49433	-2.63821	0.0117095	0.0817976
ENSMUSG00000050777	170706	Tmem37	protein_coding	0.841496	6.81569	2.63735	0.011735	0.0819315
ENSMUSG00000019054	66437	Fis1	protein_coding	-0.716556	8.26368	-2.63614	0.0117707	0.0821009
ENSMUSG00000029059	66469	Fam213b	protein_coding	0.947137	5.98447	2.6361	0.0117718	0.0821009
ENSMUSG00000028278	52187	Rragd	protein_coding	2.50081	3.57716	2.6356	0.0117865	0.0821592
ENSMUSG00000020017	15109	Hal	protein_coding	1.33779	7.38621	2.63419	0.0118283	0.0824066
ENSMUSG00000038623	107769	Tm6sf1	protein_coding	0.87042	5.48968	2.63255	0.0118773	0.0826946
ENSMUSG00000014496	105522	Ankrd28	protein_coding	1.25014	3.95112	2.63225	0.0118861	0.0826946
ENSMUSG00000033790	233276	Tubgcp5	protein_coding	1.53722	3.4285	2.63217	0.0118886	0.0826946
ENSMUSG00000041577	116847	Prelp	protein_coding	1.924	6.86691	2.63177	0.0119006	0.0827342
ENSMUSG00000024026	109801	Glo1	protein_coding	-0.430385	8.3293	-2.63132	0.0119141	0.0827833
ENSMUSG00000055805	57778	Fmnl1	protein_coding	1.61891	3.80492	2.63052	0.0119379	0.0829052
ENSMUSG00000000340	13171	Dbt	protein_coding	2.04922	3.14029	2.6293	0.0119745	0.0831149
ENSMUSG00000005982	74763	Naa60	protein_coding	0.6563	6.7008	2.62817	0.0120085	0.0833068
ENSMUSG00000022912	19128	Pros1	protein_coding	0.86832	6.99321	2.62525	0.0120969	0.083875
ENSMUSG00000030870	28018	Ubfd1	protein_coding	-0.455649	5.64473	-2.62491	0.0121071	0.0839012
ENSMUSG00000024339	21355	Tap2	protein_coding	0.977882	5.84288	2.62451	0.0121191	0.0839404
ENSMUSG00000043964	269999	Orai3	protein_coding	0.770233	5.83627	2.62425	0.0121272	0.0839515
ENSMUSG00000028883	20346	Sema3a	protein_coding	2.30168	5.34141	2.62254	0.0121794	0.0842306
ENSMUSG00000034793	68401	G6pc3	protein_coding	-0.770598	5.18417	-2.62221	0.0121894	0.0842306
ENSMUSG00000033684	104009	Qsox1	protein_coding	0.696302	5.96632	2.62217	0.0121907	0.0842306
ENSMUSG00000040701	11766	Ap1g2	protein_coding	1.49122	4.01354	2.62208	0.0121933	0.0842306
ENSMUSG00000059040	433182	Eno1b	protein_coding	-0.890366	8.86086	-2.62186	0.0122001	0.0842326
ENSMUSG00000039116	215798	Adgrg6	protein_coding	2.66854	1.32559	2.6212	0.0122202	0.084327
ENSMUSG00000032652	232430	Crebl2	protein_coding	3.32338	1.71087	2.62003	0.012256	0.0845296
ENSMUSG00000029822	71720	Osbpl3	protein_coding	1.37778	3.35234	2.61937	0.0122764	0.0846256
ENSMUSG00000036390	13197	Gadd45a	protein_coding	1.49118	4.39131	2.61891	0.0122904	0.0846775
ENSMUSG00000015290	27643	Ubl4a	protein_coding	-0.685446	6.90513	-2.61732	0.0123396	0.0849568
ENSMUSG00000032397	66131	Tipin	protein_coding	-0.780451	5.57427	-2.61718	0.012344	0.0849568
ENSMUSG00000016308	22209	Ube2a	protein_coding	-0.51871	6.3476	-2.61686	0.0123537	0.0849683
ENSMUSG00000018931	24083	Natd1	protein_coding	1.24841	4.57903	2.61653	0.012364	0.0849683
ENSMUSG00000031790	17388	Mmp15	protein_coding	-2.93235	0.275944	-2.61649	0.0123652	0.0849683
ENSMUSG00000027560	76829	Dok5	protein_coding	-1.34144	3.7918	-2.61594	0.0123823	0.0850409
ENSMUSG00000022180	50934	Slc7a8	protein_coding	1.37106	5.27147	2.61551	0.0123957	0.0850884
ENSMUSG00000022995	13800	Enah	protein_coding	-2.10669	0.416746	-2.61327	0.0124654	0.0854808
ENSMUSG00000026509	12334	Capn2	protein_coding	0.794173	8.02957	2.61325	0.0124659	0.0854808
ENSMUSG00000036473	18209	Ntn3	protein_coding	2.38541	1.7118	2.61277	0.0124807	0.0855372
ENSMUSG00000022400	56438	Rbx1	protein_coding	-0.598222	7.87464	-2.61249	0.0124895	0.0855526
ENSMUSG00000030960	72096	Eef1akmt2	protein_coding	-0.741776	4.73545	-2.61207	0.0125028	0.0855959
ENSMUSG00000024359	15526	Hspa9	protein_coding	-0.459261	7.46353	-2.61187	0.012509	0.0855959
ENSMUSG00000016427	54405	Ndufa1	protein_coding	-0.683744	7.26066	-2.61103	0.0125352	0.0857142
ENSMUSG00000038119	57810	Cdon	protein_coding	1.3213	5.07307	2.61083	0.0125417	0.0857142
ENSMUSG00000056121	225020	Fez2	protein_coding	0.642163	6.68989	2.61069	0.0125459	0.0857142
ENSMUSG00000035351	69736	Nup37	protein_coding	-0.846642	4.3135	-2.6098	0.012574	0.085861
ENSMUSG00000022758	18440	P2rx6	protein_coding	5.68224	0.776608	2.60941	0.0125861	0.0858988
ENSMUSG00000026088	69028	Mitd1	protein_coding	-1.14671	3.47078	-2.60902	0.0125984	0.0859378
ENSMUSG00000002020	16997	Ltbp2	protein_coding	-1.56283	4.63384	-2.60856	0.0126129	0.0859915
ENSMUSG00000028830	100317	AU040320	protein_coding	0.841401	4.26582	2.60768	0.0126406	0.0860973
ENSMUSG00000028671	74246	Gale	protein_coding	-0.903497	5.23451	-2.6075	0.0126465	0.0860973
ENSMUSG00000016386	77015	Mpped2	protein_coding	3.31143	0.144924	2.60735	0.0126512	0.0860973
ENSMUSG00000052336	13051	Cx3cr1	protein_coding	3.83113	5.25303	2.60723	0.0126548	0.0860973
ENSMUSG00000024193	21652	Phf1	protein_coding	1.21297	3.52443	2.6069	0.0126653	0.0861239
ENSMUSG00000033540	15932	Idua	protein_coding	2.15729	3.64597	2.60489	0.012729	0.086512
ENSMUSG00000025648	270198	Pfkfb4	protein_coding	1.31371	4.44302	2.60406	0.0127556	0.0866166
ENSMUSG00000047098	268749	Rnf31	protein_coding	1.18512	4.2345	2.60391	0.0127603	0.0866166
ENSMUSG00000038393	56338	Txnip	protein_coding	1.00782	7.65588	2.60378	0.0127643	0.0866166
ENSMUSG00000019920	110829	Lims1	protein_coding	-0.45187	7.16894	-2.60313	0.0127852	0.0866801
ENSMUSG00000037649	14998	H2-DMa	protein_coding	1.39683	5.8638	2.603	0.0127894	0.0866801
ENSMUSG00000038608	210293	Dock10	protein_coding	1.54886	4.08906	2.60287	0.0127935	0.0866801
ENSMUSG00000020175	76877	Rab36	protein_coding	3.56635	1.26755	2.5996	0.0128982	0.0873441
ENSMUSG00000078429	52468	Ctdsp2	protein_coding	0.634915	6.95625	2.59929	0.0129084	0.0873487
ENSMUSG00000058503	68152	Fam133b	protein_coding	-1.17716	2.11623	-2.59916	0.0129123	0.0873487
ENSMUSG00000042570	70427	Mier2	protein_coding	2.20178	3.0273	2.59887	0.0129218	0.0873678
ENSMUSG00000032293	64602	Ireb2	protein_coding	-0.962416	4.26159	-2.59841	0.0129365	0.0874218
ENSMUSG00000020720	66997	Psmd12	protein_coding	-0.54018	6.60825	-2.59675	0.0129904	0.0877031
ENSMUSG00000050373	101113	Snx21	protein_coding	0.899379	4.94054	2.59671	0.0129916	0.0877031
ENSMUSG00000053687	319446	Dpep2	protein_coding	1.05726	6.09032	2.5963	0.0130049	0.0877447
ENSMUSG00000021822	18792	Plau	protein_coding	1.15271	6.56996	2.59609	0.0130116	0.0877447
ENSMUSG00000031555	11502	Adam9	protein_coding	0.858736	6.9828	2.5959	0.0130179	0.0877447
ENSMUSG00000059734	225887	Ndufs8	protein_coding	-0.511141	7.26999	-2.59532	0.0130367	0.0878259
ENSMUSG00000056749	18030	Nfil3	protein_coding	-1.83234	2.73706	-2.59505	0.0130453	0.087839
ENSMUSG00000027338	26434	Prnd	protein_coding	-1.73112	2.81114	-2.59456	0.0130613	0.0879011
ENSMUSG00000021785	59007	Ngly1	protein_coding	0.707094	5.25892	2.59316	0.0131072	0.0881644
ENSMUSG00000031532	67887	Saraf	protein_coding	0.6171	6.78122	2.5921	0.0131418	0.088352
ENSMUSG00000028759	15441	Hp1bp3	protein_coding	0.648986	6.09817	2.5913	0.0131678	0.0884814
ENSMUSG00000050148	54609	Ubqln2	protein_coding	-2.01788	3.73141	-2.59103	0.0131766	0.0884945
ENSMUSG00000024642	21888	Tle4	protein_coding	1.42781	2.83156	2.59079	0.0131846	0.0885018
ENSMUSG00000074896	15959	Ifit3	protein_coding	2.27361	3.84095	2.59059	0.0131912	0.0885018
ENSMUSG00000014601	229707	Strip1	protein_coding	0.685557	5.33231	2.58979	0.0132174	0.0886188
ENSMUSG00000036534	234595	Slc38a7	protein_coding	0.880722	4.71785	2.58965	0.0132222	0.0886188
ENSMUSG00000035459	192188	Stab2	protein_coding	5.65205	-2.06017	2.58845	0.0132618	0.0888383
ENSMUSG00000062312	13866	Erbb2	protein_coding	1.44944	3.6656	2.58793	0.0132788	0.0889066
ENSMUSG00000026856	57170	Dolpp1	protein_coding	1.52021	4.1071	2.58756	0.0132911	0.0889431
ENSMUSG00000037348	71904	Paqr7	protein_coding	1.11118	3.98112	2.58693	0.0133117	0.0890359
ENSMUSG00000045826	19265	Ptprcap	protein_coding	2.21587	2.13582	2.58643	0.0133285	0.0890799
ENSMUSG00000041890	26431	Git2	protein_coding	0.844343	4.90742	2.58632	0.013332	0.0890799
ENSMUSG00000019189	74315	Rnf145	protein_coding	1.14104	5.51476	2.58501	0.0133755	0.0893029
ENSMUSG00000028772	619605	Zcchc17	protein_coding	-0.526468	5.72863	-2.58491	0.013379	0.0893029
ENSMUSG00000022139	105559	Mbnl2	protein_coding	-0.442181	6.87694	-2.58338	0.01343	0.0895339
ENSMUSG00000039623	231855	Ap5z1	protein_coding	3.31088	2.97206	2.58323	0.0134348	0.0895339
ENSMUSG00000027835	56426	Pdcd10	protein_coding	-0.916655	6.66095	-2.58317	0.0134369	0.0895339
ENSMUSG00000058076	66052	Sdhc	protein_coding	-0.4609	6.67282	-2.58305	0.0134411	0.0895339
ENSMUSG00000030615	66271	Tmem126a	protein_coding	-0.657723	5.70145	-2.58246	0.0134608	0.0895925
ENSMUSG00000026153	68187	Fam135a	protein_coding	2.22768	2.90775	2.58233	0.0134649	0.0895925
ENSMUSG00000074884	378702	Serf2	protein_coding	-0.525316	8.27576	-2.58217	0.0134704	0.0895925
ENSMUSG00000024404	66878	Riok3	protein_coding	-0.652404	6.6445	-2.58105	0.0135079	0.0897961
ENSMUSG00000024997	11757	Prdx3	protein_coding	-0.495061	6.49954	-2.58029	0.0135333	0.0899193
ENSMUSG00000041040	72750	Fam117b	protein_coding	1.1902	3.80202	2.57883	0.0135825	0.0902001
ENSMUSG00000059796	13681	Eif4a1	protein_coding	-0.475759	8.02169	-2.57861	0.01359	0.0902037
ENSMUSG00000070343	NA	NA	protein_coding	-0.937469	5.53519	-2.57721	0.0136374	0.0904724
ENSMUSG00000021242	67963	Npc2	protein_coding	0.443553	9.18547	2.57681	0.013651	0.0904808
ENSMUSG00000051037	218311	Zfp455	protein_coding	3.24233	-0.187051	2.57676	0.0136525	0.0904808
ENSMUSG00000069515	17110	Lyz1	protein_coding	1.95396	6.17354	2.57641	0.0136644	0.0904871
ENSMUSG00000029175	74919	Slc35f6	protein_coding	0.74042	5.90197	2.57618	0.0136724	0.0904871
ENSMUSG00000034216	228545	Vps18	protein_coding	0.983951	4.84054	2.57595	0.0136801	0.0904871
ENSMUSG00000021577	66945	Sdha	protein_coding	0.697186	7.61746	2.57592	0.0136812	0.0904871
ENSMUSG00000025381	56530	Cnpy2	protein_coding	-0.537134	7.54365	-2.57482	0.0137186	0.0906241
ENSMUSG00000066036	69116	Ubr4	protein_coding	0.805859	5.88677	2.57481	0.0137188	0.0906241
ENSMUSG00000075595	268469	Zfp652	protein_coding	1.0784	3.86088	2.5747	0.0137227	0.0906241
ENSMUSG00000036275	213673	9530068E07Rik	protein_coding	0.664732	8.12875	2.57315	0.0137753	0.0909256
ENSMUSG00000020826	18126	Nos2	protein_coding	-3.5992	-0.706927	-2.57294	0.0137828	0.0909286
ENSMUSG00000026435	212980	Slc45a3	protein_coding	3.55571	1.13863	2.57191	0.0138181	0.0910471
ENSMUSG00000052698	70549	Tln2	protein_coding	0.935501	6.1672	2.57177	0.0138229	0.0910471
ENSMUSG00000035437	227800	Rabgap1	protein_coding	0.790879	4.86294	2.57175	0.0138234	0.0910471
ENSMUSG00000032300	74211	1700017B05Rik	protein_coding	-0.715384	5.9901	-2.5716	0.0138286	0.0910471
ENSMUSG00000058447	NA	NA	protein_coding	4.02694	0.339495	2.57132	0.0138381	0.0910634
ENSMUSG00000022551	66445	Cyc1	protein_coding	-0.563298	7.75053	-2.5694	0.013904	0.0914514
ENSMUSG00000025968	227197	Ndufs1	protein_coding	0.804928	6.11898	2.56915	0.0139128	0.0914632
ENSMUSG00000055980	16367	Irs1	protein_coding	2.89971	1.29186	2.56874	0.0139271	0.0914692
ENSMUSG00000020102	20503	Slc16a7	protein_coding	2.42707	2.9728	2.56844	0.0139373	0.0914692
ENSMUSG00000038195	280408	Rilp	protein_coding	1.85996	2.86393	2.56807	0.01395	0.0914692
ENSMUSG00000032002	76863	Dcun1d5	protein_coding	-1.41371	5.49459	-2.56784	0.0139581	0.0914692
ENSMUSG00000024664	60527	Fads3	protein_coding	-0.861101	5.9359	-2.56776	0.0139609	0.0914692
ENSMUSG00000037300	234875	Ttc13	protein_coding	1.01917	4.35499	2.56772	0.0139621	0.0914692
ENSMUSG00000030148	26888	Clec4a2	protein_coding	-1.0576	5.06199	-2.5677	0.0139628	0.0914692
ENSMUSG00000018340	11749	Anxa6	protein_coding	0.693047	8.09294	2.56702	0.0139866	0.0915792
ENSMUSG00000068735	277414	Trp53i11	protein_coding	-1.68243	3.60492	-2.56602	0.0140211	0.0916897
ENSMUSG00000028760	230861	Eif4g3	protein_coding	0.966252	4.71332	2.56597	0.014023	0.0916897
ENSMUSG00000020000	59012	Moxd1	protein_coding	-2.21354	2.94817	-2.56592	0.0140245	0.0916897
ENSMUSG00000034709	73825	Ppp1r21	protein_coding	1.3268	3.92099	2.56535	0.0140443	0.0917729
ENSMUSG00000024066	22436	Xdh	protein_coding	1.51929	6.52561	2.56486	0.0140613	0.091838
[truncated: 11,057 more rows]

## Sheet: Injured-mFcFVIII Day 3
ENSEMBL	ENTREZID	SYMBOL	gene_type	logFC	AveExpr	t	P.Value	adj.P.Val
ENSMUSG00000002602	26362	Axl	protein_coding	1.62773	8.61648	6.46953	9.11633e-08	0.000947175
ENSMUSG00000022587	17069	Ly6e	protein_coding	1.95101	8.86785	6.26067	1.80898e-07	0.000947175
ENSMUSG00000044258	13024	Ctla2a	protein_coding	-3.48427	6.6048	-6.07003	3.38269e-07	0.000947175
ENSMUSG00000002308	54219	Cd320	protein_coding	-1.28241	4.65637	-6.05614	3.54062e-07	0.000947175
ENSMUSG00000030142	56619	Clec4e	protein_coding	-3.87758	3.04498	-6.00103	4.24281e-07	0.000947175
ENSMUSG00000069919	15122	Hba-a1	protein_coding	-6.69787	10.9116	-5.92158	5.5067e-07	0.000947175
ENSMUSG00000074874	13025	Ctla2b	protein_coding	-2.09936	5.31125	-5.89189	6.07032e-07	0.000947175
ENSMUSG00000052305	15129	Hbb-b1	protein_coding	-6.50246	11.1919	-5.84879	6.99207e-07	0.000947175
ENSMUSG00000069917	110257	Hba-a2	protein_coding	-6.55216	11.5404	-5.84073	7.17944e-07	0.000947175
ENSMUSG00000021699	238871	Pde4d	protein_coding	-3.61694	1.54059	-5.81861	7.71957e-07	0.000947175
ENSMUSG00000017754	18830	Pltp	protein_coding	2.43156	9.73109	5.80849	7.98018e-07	0.000947175
ENSMUSG00000041324	16323	Inhba	protein_coding	-3.44273	6.04768	-5.73786	1.0059e-06	0.00104178
ENSMUSG00000003955	70186	Fam162a	protein_coding	-1.81906	6.45536	-5.71045	1.1004e-06	0.00104178
ENSMUSG00000046718	69550	Bst2	protein_coding	2.00509	4.95178	5.70585	1.11711e-06	0.00104178
ENSMUSG00000020007	237313	Il20ra	protein_coding	-7.56649	-3.54514	-5.63398	1.4135e-06	0.00123031
ENSMUSG00000047649	70333	Cd3eap	protein_coding	-1.13045	3.94967	-5.56092	1.79506e-06	0.00143939
ENSMUSG00000073940	101488143	Hbb-bt	protein_coding	-6.52651	9.11191	-5.53775	1.93632e-06	0.00143939
ENSMUSG00000006818	20656	Sod2	protein_coding	-1.15929	6.79954	-5.53023	1.98446e-06	0.00143939
ENSMUSG00000018677	68066	Slc25a39	protein_coding	-1.86192	8.43728	-5.48823	2.27625e-06	0.0015498
ENSMUSG00000090698	381823	Apold1	protein_coding	-4.56685	3.45607	-5.47534	2.37409e-06	0.0015498
ENSMUSG00000019987	11846	Arg1	protein_coding	-3.88958	3.62879	-5.4584	2.50905e-06	0.00155991
ENSMUSG00000040663	56708	Clcf1	protein_coding	-2.34143	1.43072	-5.42842	2.76684e-06	0.00161007
ENSMUSG00000028370	18491	Pappa	protein_coding	-5.02116	-0.0493531	-5.42081	2.83637e-06	0.00161007
ENSMUSG00000073411	14964	H2-D1	protein_coding	1.25926	11.2798	5.38159	3.22319e-06	0.00173089
ENSMUSG00000018217	18858	Pmp22	protein_coding	1.27389	8.44044	5.3725	3.32001e-06	0.00173089
ENSMUSG00000062070	18655	Pgk1	protein_coding	-1.49733	8.09233	-5.36099	3.44693e-06	0.00173089
ENSMUSG00000029377	13874	Ereg	protein_coding	-3.91325	2.45387	-5.33625	3.73603e-06	0.00180658
ENSMUSG00000024953	54683	Prdx5	protein_coding	-1.50381	8.80651	-5.30634	4.1179e-06	0.00190381
ENSMUSG00000032575	74840	Manf	protein_coding	-1.17026	7.11587	-5.29817	4.22874e-06	0.00190381
ENSMUSG00000022010	21807	Tsc22d1	protein_coding	-1.81241	6.21036	-5.21175	5.5992e-06	0.00243677
ENSMUSG00000079018	17067	Ly6c1	protein_coding	1.77982	9.43554	5.19699	5.87386e-06	0.00247384
ENSMUSG00000060802	12010	B2m	protein_coding	1.10901	9.75706	5.15556	6.71809e-06	0.00268677
ENSMUSG00000024854	69745	Pold4	protein_coding	-1.26646	5.66346	-5.14704	6.9059e-06	0.00268677
ENSMUSG00000033880	19039	Lgals3bp	protein_coding	2.00301	6.98012	5.13868	7.09538e-06	0.00268677
ENSMUSG00000061232	14972	H2-K1	protein_coding	1.08464	8.29593	5.13405	7.20258e-06	0.00268677
ENSMUSG00000027944	23897	Hax1	protein_coding	-0.945026	6.4982	-5.10529	7.90516e-06	0.00273817
ENSMUSG00000044792	69046	Isca1	protein_coding	-2.36643	6.25126	-5.09909	8.06528e-06	0.00273817
ENSMUSG00000057113	18148	Npm1	protein_coding	-0.989403	8.51862	-5.09683	8.12442e-06	0.00273817
ENSMUSG00000021125	11847	Arg2	protein_coding	-1.78084	2.46674	-5.09475	8.17928e-06	0.00273817
ENSMUSG00000037010	30878	Apln	protein_coding	-2.71307	2.01182	-5.05585	9.27467e-06	0.00302725
ENSMUSG00000032440	21813	Tgfbr2	protein_coding	1.23309	7.69672	5.03145	1.00345e-05	0.00318494
ENSMUSG00000043421	69573	Hilpda	protein_coding	-1.54154	4.9099	-5.025	1.02457e-05	0.00318494
ENSMUSG00000052160	104759	Pld4	protein_coding	2.2359	6.44718	5.00469	1.0939e-05	0.00328818
ENSMUSG00000031762	17750	Mt2	protein_coding	-2.02176	6.71926	-4.99612	1.12455e-05	0.00328818
ENSMUSG00000021591	93692	Glrx	protein_coding	-1.4508	6.61251	-4.9909	1.14362e-05	0.00328818
ENSMUSG00000067212	15040	H2-T23	protein_coding	1.67273	7.12749	4.98688	1.15852e-05	0.00328818
ENSMUSG00000042590	76582	Ipo11	protein_coding	-1.1532	5.18306	-4.94132	1.34148e-05	0.00372647
ENSMUSG00000025270	11656	Alas2	protein_coding	-8.05165	6.25447	-4.92768	1.40163e-05	0.00381244
ENSMUSG00000029333	NA	NA	protein_coding	2.63598	5.33003	4.89738	1.5449e-05	0.00407543
ENSMUSG00000021360	14538	Gcnt2	protein_coding	-1.99268	4.37648	-4.8942	1.56075e-05	0.00407543
ENSMUSG00000003458	59287	Ncstn	protein_coding	1.3706	6.50957	4.87034	1.68493e-05	0.00431342
ENSMUSG00000024610	16149	Cd74	protein_coding	2.84139	8.9792	4.86243	1.72823e-05	0.00433918
ENSMUSG00000024097	225027	Srsf7	protein_coding	-1.11387	6.62133	-4.8438	1.83454e-05	0.0045192
ENSMUSG00000055322	21961	Tns1	protein_coding	1.60304	7.44242	4.8229	1.96147e-05	0.00474239
ENSMUSG00000078941	108143	Taf9	protein_coding	-0.960081	4.83571	-4.80651	2.06709e-05	0.00482446
ENSMUSG00000026389	68428	Steap3	protein_coding	1.73005	6.11231	4.80132	2.10169e-05	0.00482446
ENSMUSG00000001131	21857	Timp1	protein_coding	-2.71722	9.26172	-4.7957	2.13979e-05	0.00482446
ENSMUSG00000025869	28126	Nop16	protein_coding	-0.951516	5.56204	-4.79118	2.17089e-05	0.00482446
ENSMUSG00000023272	76737	Creld2	protein_coding	-1.11574	5.93049	-4.78985	2.18017e-05	0.00482446
ENSMUSG00000025746	16193	Il6	protein_coding	-6.5616	-0.776944	-4.72736	2.66129e-05	0.00579097
ENSMUSG00000067274	11837	Rplp0	protein_coding	-0.992223	10.2557	-4.71893	2.73371e-05	0.00585105
ENSMUSG00000020462	216618	Cfap36	protein_coding	-1.13399	5.09402	-4.69086	2.98925e-05	0.00620023
ENSMUSG00000066406	75547	Akap13	protein_coding	1.10092	6.87588	4.69059	2.99184e-05	0.00620023
ENSMUSG00000021508	57266	Cxcl14	protein_coding	-2.06253	5.41929	-4.66652	3.22969e-05	0.00658857
ENSMUSG00000054263	16880	Lifr	protein_coding	2.17662	5.52871	4.64592	3.44808e-05	0.00691681
ENSMUSG00000033066	14457	Gas7	protein_coding	1.84751	5.1414	4.64152	3.49655e-05	0.00691681
ENSMUSG00000027322	20612	Siglec1	protein_coding	3.21891	4.88919	4.61023	3.86116e-05	0.00735618
ENSMUSG00000063696	NA	NA	protein_coding	-0.902972	8.98618	-4.60851	3.88222e-05	0.00735618
ENSMUSG00000036908	54445	Unc93b1	protein_coding	1.41834	7.75825	4.60807	3.88769e-05	0.00735618
ENSMUSG00000038059	106878	Smim3	protein_coding	-1.61616	5.30117	-4.59351	4.07109e-05	0.00749055
ENSMUSG00000039356	227715	Exosc2	protein_coding	-1.05546	4.67538	-4.59333	4.07344e-05	0.00749055
ENSMUSG00000027091	69082	Zc3h15	protein_coding	-0.810099	5.87166	-4.58529	4.1783e-05	0.00751906
ENSMUSG00000021113	75627	Snapc1	protein_coding	-1.29911	3.32202	-4.5807	4.23951e-05	0.00751906
ENSMUSG00000023092	14199	Fhl1	protein_coding	1.47126	7.83936	4.57888	4.26393e-05	0.00751906
ENSMUSG00000007908	208982	Hmgcll1	protein_coding	-3.9819	0.247574	-4.5748	4.31932e-05	0.00751906
ENSMUSG00000024030	11307	Abcg1	protein_coding	2.08588	5.97534	4.56589	4.44269e-05	0.00763207
ENSMUSG00000056481	70445	Cd248	protein_coding	2.10324	6.83109	4.55276	4.63081e-05	0.00776962
ENSMUSG00000071172	20383	Srsf3	protein_coding	-0.822978	8.24912	-4.55201	4.64178e-05	0.00776962
ENSMUSG00000053475	21930	Tnfaip6	protein_coding	-3.24582	5.65141	-4.54512	4.7439e-05	0.00784005
ENSMUSG00000038871	12183	Bpgm	protein_coding	-4.6732	5.86288	-4.53818	4.84902e-05	0.00791359
ENSMUSG00000048007	30058	Timm8a1	protein_coding	-1.33611	5.08604	-4.52737	5.01714e-05	0.00808689
ENSMUSG00000032078	22687	Zpr1	protein_coding	-0.967282	5.9474	-4.50869	5.32139e-05	0.00839115
ENSMUSG00000050493	230766	Fam167b	protein_coding	-1.58314	3.28416	-4.50659	5.35664e-05	0.00839115
ENSMUSG00000023068	52014	Nus1	protein_coding	-1.42223	5.42231	-4.49859	5.4934e-05	0.00839115
ENSMUSG00000033307	17319	Mif	protein_coding	-1.44208	7.63095	-4.49823	5.49959e-05	0.00839115
ENSMUSG00000020547	66912	Bzw2	protein_coding	-1.10265	5.37084	-4.49346	5.58273e-05	0.00839115
ENSMUSG00000040033	20847	Stat2	protein_coding	2.00329	4.32234	4.49296	5.59153e-05	0.00839115
ENSMUSG00000020949	30795	Fkbp3	protein_coding	-1.13395	6.16278	-4.47377	5.93955e-05	0.00881213
ENSMUSG00000022913	56088	Psmg1	protein_coding	-0.951154	5.02338	-4.46953	6.01915e-05	0.00882989
ENSMUSG00000004730	13733	Adgre1	protein_coding	1.83709	7.56173	4.46253	6.15298e-05	0.00892593
ENSMUSG00000035208	276950	Slfn8	protein_coding	1.77731	3.73984	4.45097	6.38044e-05	0.00915418
ENSMUSG00000063229	16828	Ldha	protein_coding	-1.02922	10.6419	-4.43755	6.65484e-05	0.00923795
ENSMUSG00000025780	209378	Itih5	protein_coding	2.83273	6.64067	4.43504	6.70745e-05	0.00923795
ENSMUSG00000022479	22337	Vdr	protein_coding	-3.75511	1.37076	-4.43327	6.74479e-05	0.00923795
ENSMUSG00000090231	14962	Cfb	protein_coding	2.40274	6.41581	4.43016	6.81102e-05	0.00923795
ENSMUSG00000030037	68499	Mrpl53	protein_coding	-1.3463	5.92432	-4.42966	6.82169e-05	0.00923795
ENSMUSG00000039221	68028	Rpl22l1	protein_coding	-1.74607	6.13857	-4.42275	6.97096e-05	0.00923795
ENSMUSG00000027804	67738	Ppid	protein_coding	-1.14307	4.66093	-4.42157	6.99689e-05	0.00923795
ENSMUSG00000031216	236920	Stard8	protein_coding	2.10657	5.48566	4.41766	7.08307e-05	0.00923795
ENSMUSG00000066026	20148	Dhrs3	protein_coding	1.38154	6.91217	4.41488	7.14501e-05	0.00923795
ENSMUSG00000003316	20340	Glg1	protein_coding	1.05118	6.82511	4.41482	7.14639e-05	0.00923795
ENSMUSG00000024308	21356	Tapbp	protein_coding	1.48571	7.94906	4.40945	7.26752e-05	0.00930243
ENSMUSG00000034947	217203	Tmem106a	protein_coding	1.32242	6.94093	4.40022	7.4806e-05	0.00934659
ENSMUSG00000066632	NA	NA	protein_coding	-1.20213	3.73453	-4.3969	7.55879e-05	0.00934659
ENSMUSG00000061878	20698	Sphk1	protein_coding	-1.64413	4.25234	-4.39678	7.56164e-05	0.00934659
ENSMUSG00000022584	100041546	Ly6c2	protein_coding	2.27214	6.48301	4.39565	7.58838e-05	0.00934659
ENSMUSG00000025794	67115	Rpl14	protein_coding	-0.810348	8.99898	-4.38764	7.78074e-05	0.0093964
ENSMUSG00000025616	74112	Usp16	protein_coding	-0.807617	5.22464	-4.38731	7.78896e-05	0.0093964
ENSMUSG00000037902	19261	Sirpa	protein_coding	1.22244	7.42702	4.38502	7.84473e-05	0.0093964
ENSMUSG00000032640	269941	Chsy1	protein_coding	-1.56905	4.20021	-4.36857	8.25857e-05	0.00980217
ENSMUSG00000032399	67891	Rpl4	protein_coding	-0.623027	9.78106	-4.35566	8.59826e-05	0.0100977
ENSMUSG00000026895	68375	Ndufa8	protein_coding	-0.712534	7.24156	-4.35254	8.68229e-05	0.0100977
ENSMUSG00000026000	14768	Lancl1	protein_coding	0.84033	5.29132	4.34818	8.80105e-05	0.0100977
ENSMUSG00000026628	11910	Atf3	protein_coding	2.51208	4.86682	4.34761	8.81697e-05	0.0100977
ENSMUSG00000030766	70497	Arhgap17	protein_coding	1.52992	4.73502	4.34234	8.9628e-05	0.0101103
ENSMUSG00000060586	14969	H2-Eb1	protein_coding	2.35044	6.99813	4.34163	8.98283e-05	0.0101103
ENSMUSG00000063694	13063	Cycs	protein_coding	-1.11902	7.66279	-4.33652	9.12696e-05	0.0101848
ENSMUSG00000001105	55978	Ift20	protein_coding	-1.21377	6.40525	-4.32208	9.54687e-05	0.0105035
ENSMUSG00000036850	107733	Mrpl41	protein_coding	-1.19686	5.9434	-4.32119	9.57346e-05	0.0105035
ENSMUSG00000042082	11881	Arsb	protein_coding	1.85091	6.79849	4.30743	9.99205e-05	0.010763
ENSMUSG00000091957	NA	NA	protein_coding	-0.812939	10.573	-4.30617	0.000100313	0.010763
ENSMUSG00000013701	53600	Timm23	protein_coding	-0.95211	7.51578	-4.30534	0.000100573	0.010763
ENSMUSG00000035960	11792	Apex1	protein_coding	-1.01697	5.94616	-4.30199	0.000101627	0.0107873
ENSMUSG00000056071	20202	S100a9	protein_coding	-4.99866	5.23122	-4.29522	0.000103787	0.0108161
ENSMUSG00000038160	11793	Atg5	protein_coding	-0.719333	5.97051	-4.29265	0.000104621	0.0108161
ENSMUSG00000000563	11950	Atp5f1	protein_coding	-0.806787	8.38606	-4.29232	0.000104727	0.0108161
ENSMUSG00000078517	230866	Emc1	protein_coding	1.2806	5.4718	4.28847	0.000105988	0.0108161
ENSMUSG00000032656	320253	2024-03-03	protein_coding	-2.45354	1.75907	-4.28831	0.00010604	0.0108161
ENSMUSG00000031765	17748	Mt1	protein_coding	-1.75129	9.163	-4.28052	0.000108635	0.0108824
ENSMUSG00000056054	20201	S100a8	protein_coding	-4.87594	5.46278	-4.2804	0.000108676	0.0108824
ENSMUSG00000003812	13423	Dnase2a	protein_coding	1.3206	5.77476	4.27888	0.00010919	0.0108824
ENSMUSG00000043822	66548	Adamtsl5	protein_coding	1.49629	6.45882	4.27493	0.000110538	0.0109332
ENSMUSG00000034708	14824	Grn	protein_coding	1.48164	10.464	4.26889	0.00011263	0.0110564
ENSMUSG00000030983	66165	Bccip	protein_coding	-0.825766	6.64374	-4.2643	0.000114245	0.0111312
ENSMUSG00000022051	12177	Bnip3l	protein_coding	-1.96825	8.10218	-4.25314	0.000118264	0.0113757
ENSMUSG00000031781	109006	Ciapin1	protein_coding	-0.826318	6.87575	-4.25251	0.000118497	0.0113757
ENSMUSG00000001707	66143	Eef1e1	protein_coding	-1.17153	4.7882	-4.24785	0.000120218	0.0113955
ENSMUSG00000057388	67681	Mrpl18	protein_coding	-0.807458	6.55221	-4.24723	0.000120448	0.0113955
ENSMUSG00000020460	78294	Rps27a	protein_coding	-1.53862	9.01643	-4.24218	0.000122349	0.011492
ENSMUSG00000003435	20924	Supt5	protein_coding	1.19968	6.16687	4.23769	0.000124059	0.0114928
ENSMUSG00000032076	54725	Cadm1	protein_coding	2.30809	5.27308	4.23754	0.000124118	0.0114928
ENSMUSG00000048351	69893	Coa7	protein_coding	-1.07216	3.98988	-4.22943	0.000127271	0.0117018
ENSMUSG00000073421	14961	H2-Ab1	protein_coding	2.18591	8.62581	4.22293	0.000129857	0.0118561
ENSMUSG00000022193	19173	Psmb5	protein_coding	-0.919721	7.39178	-4.21998	0.000131046	0.011863
ENSMUSG00000036053	71409	Fmnl2	protein_coding	-1.52214	2.79688	-4.21824	0.000131751	0.011863
ENSMUSG00000032915	52614	Adgre4	protein_coding	7.4796	-0.299365	4.21048	0.00013495	0.0118797
ENSMUSG00000009535	67897	Rnmt	protein_coding	-0.878186	4.40577	-4.20998	0.000135159	0.0118797
ENSMUSG00000005667	17768	Mthfd2	protein_coding	-1.49679	4.8928	-4.20901	0.000135564	0.0118797
ENSMUSG00000022048	12934	Dpysl2	protein_coding	1.19146	6.98407	4.20777	0.000136084	0.0118797
ENSMUSG00000061132	17060	Blnk	protein_coding	2.0786	5.04764	4.20681	0.000136486	0.0118797
ENSMUSG00000041058	107568	Wwp1	protein_coding	1.3856	6.0161	4.20137	0.000138802	0.0120013
ENSMUSG00000036594	14960	H2-Aa	protein_coding	2.17872	7.54032	4.19673	0.000140803	0.0120443
ENSMUSG00000028156	13684	Eif4e	protein_coding	-0.936017	7.35205	-4.19414	0.00014193	0.0120443
ENSMUSG00000094796	625360	BC147527	protein_coding	5.62492	-2.13207	4.19204	0.000142852	0.0120443
ENSMUSG00000062234	231580	Gak	protein_coding	1.15176	5.74004	4.19024	0.00014365	0.0120443
ENSMUSG00000005732	19385	Ranbp1	protein_coding	-0.913436	7.53177	-4.18759	0.000144829	0.0120443
ENSMUSG00000027133	66181	Nop10	protein_coding	-0.925504	6.27208	-4.18757	0.000144834	0.0120443
ENSMUSG00000005354	56551	Txn2	protein_coding	-0.63596	7.75797	-4.17588	0.000150151	0.0124074
ENSMUSG00000037601	18102	Nme1	protein_coding	-0.986223	8.382	-4.16703	0.000154299	0.0124253
ENSMUSG00000030291	108098	Med21	protein_coding	-1.2281	6.35917	-4.16674	0.000154435	0.0124253
ENSMUSG00000022108	16432	Itm2b	protein_coding	0.730467	11.1661	4.16597	0.000154806	0.0124253
ENSMUSG00000075232	11702	Amd1	protein_coding	-1.15577	5.61832	-4.16471	0.000155406	0.0124253
ENSMUSG00000021453	23882	Gadd45g	protein_coding	-1.40941	5.80691	-4.16282	0.00015631	0.0124253
ENSMUSG00000004044	19285	Cavin1	protein_coding	1.31689	8.7654	4.16257	0.000156435	0.0124253
ENSMUSG00000031996	11804	Aplp2	protein_coding	1.21202	8.30888	4.1602	0.000157577	0.0124253
ENSMUSG00000020027	216233	Socs2	protein_coding	-1.3993	5.10339	-4.15937	0.000157981	0.0124253
ENSMUSG00000020605	58240	Hs1bp3	protein_coding	2.19893	3.91381	4.1517	0.000161753	0.0126458
ENSMUSG00000078139	NA	NA	protein_coding	-2.011	4.06065	-4.14731	0.000163949	0.0126952
ENSMUSG00000027386	70370	Fbln7	protein_coding	2.20027	8.06746	4.14562	0.000164803	0.0126952
ENSMUSG00000049037	269799	Clec4a1	protein_coding	2.28653	2.64383	4.14464	0.000165302	0.0126952
ENSMUSG00000031783	20021	Polr2c	protein_coding	-0.823318	6.76097	-4.14254	0.000166372	0.0127027
ENSMUSG00000031504	19332	Rab20	protein_coding	-1.1457	3.70429	-4.139	0.000168188	0.0127667
ENSMUSG00000069089	12572	Cdk7	protein_coding	-0.883622	5.18039	-4.13284	0.000171402	0.0128545
ENSMUSG00000026074	26921	Map4k4	protein_coding	-1.12916	5.16153	-4.13107	0.000172335	0.0128545
ENSMUSG00000046402	19659	Rbp1	protein_coding	-1.55089	4.9571	-4.13065	0.000172562	0.0128545
ENSMUSG00000025491	68713	Ifitm1	protein_coding	-3.142	1.78393	-4.12929	0.000173284	0.0128545
ENSMUSG00000025439	12729	Clns1a	protein_coding	-0.790861	6.67461	-4.12665	0.000174694	0.0128859
ENSMUSG00000029430	19384	Ran	protein_coding	-0.884	8.88331	-4.11973	0.000178439	0.013048
ENSMUSG00000021190	19141	Lgmn	protein_coding	1.25835	8.88508	4.11891	0.00017889	0.013048
ENSMUSG00000011752	18648	Pgam1	protein_coding	-0.910099	8.35649	-4.11368	0.000181781	0.0131852
ENSMUSG00000038845	18673	Phb	protein_coding	-1.00255	7.51584	-4.11013	0.000183769	0.0132127
ENSMUSG00000070524	435653	Fcrlb	protein_coding	-3.98136	-1.47315	-4.1094	0.000184185	0.0132127
ENSMUSG00000039361	233489	Picalm	protein_coding	-1.01422	6.27144	-4.1011	0.000188929	0.0134518
ENSMUSG00000057666	14433	Gapdh	protein_coding	-1.1396	9.70198	-4.09942	0.000189899	0.0134518
ENSMUSG00000001056	52530	Nhp2	protein_coding	-0.994321	6.95173	-4.09821	0.000190609	0.0134518
ENSMUSG00000014504	66384	Srp19	protein_coding	-1.01448	6.36609	-4.09326	0.000193518	0.0135837
ENSMUSG00000090665	NA	NA	protein_coding	-5.82631	-2.96105	-4.0888	0.000196173	0.0136308
ENSMUSG00000031917	66164	Nip7	protein_coding	-0.913931	5.67117	-4.08754	0.000196935	0.0136308
ENSMUSG00000062867	23918	Impdh2	protein_coding	-0.820696	6.29912	-4.0849	0.000198532	0.0136308
ENSMUSG00000023456	21991	Tpi1	protein_coding	-0.941918	9.52614	-4.0832	0.000199566	0.0136308
ENSMUSG00000064373	20363	Selenop	protein_coding	1.67513	10.3753	4.08175	0.000200455	0.0136308
ENSMUSG00000031158	21855	Timm17b	protein_coding	-0.901366	6.61296	-4.07688	0.000203458	0.0136308
ENSMUSG00000030652	12850	Coq7	protein_coding	-0.833416	5.29945	-4.07688	0.000203459	0.0136308
ENSMUSG00000028036	19220	Ptgfr	protein_coding	-1.61497	3.62224	-4.07546	0.000204344	0.0136308
ENSMUSG00000055762	66656	Eef1d	protein_coding	-0.786419	7.48949	-4.07461	0.000204874	0.0136308
ENSMUSG00000024588	14151	Fech	protein_coding	-2.44805	7.40513	-4.07339	0.000205644	0.0136308
ENSMUSG00000031068	30926	Glrx3	protein_coding	-0.912067	7.73308	-4.07334	0.000205673	0.0136308
ENSMUSG00000029066	66448	Mrpl20	protein_coding	-1.38332	7.05116	-4.07145	0.000206867	0.0136407
ENSMUSG00000029379	330122	Cxcl3	protein_coding	-3.60937	-0.921004	-4.06392	0.000211678	0.0138878
ENSMUSG00000046756	50529	Mrps7	protein_coding	-0.705352	6.21626	-4.05881	0.000215005	0.0140355
ENSMUSG00000029610	231872	Aimp2	protein_coding	-0.946245	5.74999	-4.05418	0.000218063	0.0141643
ENSMUSG00000094114	NA	NA	protein_coding	-1.777	2.14896	-4.05166	0.000219747	0.0141657
ENSMUSG00000046805	17476	Mpeg1	protein_coding	1.49124	7.21787	4.05091	0.000220254	0.0141657
ENSMUSG00000026659	80915	Dusp12	protein_coding	-1.17135	3.78202	-4.04735	0.00022266	0.0141736
ENSMUSG00000030188	66441	Magohb	protein_coding	-1.15595	2.38635	-4.04654	0.000223209	0.0141736
ENSMUSG00000027099	53375	Mtx2	protein_coding	-0.671119	5.72272	-4.04355	0.000225249	0.0141736
ENSMUSG00000078812	276770	Eif5a	protein_coding	-0.707914	10.0334	-4.04348	0.000225302	0.0141736
ENSMUSG00000019997	14219	Ctgf	protein_coding	1.10203	10.5077	4.04275	0.000225804	0.0141736
ENSMUSG00000073409	110557	H2-Q6	protein_coding	1.82324	4.79931	4.03734	0.000229554	0.01434
ENSMUSG00000073490	226691	Ifi207	protein_coding	1.22615	5.30184	4.03482	0.000231323	0.0143817
ENSMUSG00000018001	19159	Cyth3	protein_coding	1.37993	5.90095	4.02814	0.000236081	0.0145525
ENSMUSG00000053768	66075	Chchd3	protein_coding	-0.775318	6.38542	-4.02783	0.0002363	0.0145525
ENSMUSG00000021270	15519	Hsp90aa1	protein_coding	-1.01671	7.76412	-4.02429	0.000238863	0.0145769
ENSMUSG00000028322	66362	Exosc3	protein_coding	-0.953551	4.85506	-4.02387	0.000239169	0.0145769
ENSMUSG00000030522	233315	Mtmr10	protein_coding	2.32189	4.99578	4.02267	0.000240045	0.0145769
ENSMUSG00000029198	17713	Grpel1	protein_coding	-0.747214	6.9871	-4.01947	0.000242391	0.0146512
ENSMUSG00000057406	107823	Nsd2	protein_coding	-1.19376	3.72142	-4.01375	0.000246644	0.0148241
ENSMUSG00000029389	67848	Ddx55	protein_coding	-1.47577	2.69958	-4.01258	0.000247523	0.0148241
ENSMUSG00000020544	69802	Cox11	protein_coding	-1.06195	3.34718	-3.99929	0.000257725	0.0153599
ENSMUSG00000027624	13821	Epb41l1	protein_coding	1.52481	5.35571	3.99789	0.000258822	0.0153599
ENSMUSG00000079022	69700	Col22a1	protein_coding	2.3785	7.33358	3.99065	0.000264575	0.0155838
ENSMUSG00000039206	231871	Daglb	protein_coding	1.4726	5.94466	3.98889	0.000265993	0.0155838
ENSMUSG00000050105	72690	Grrp1	protein_coding	-1.7975	3.85293	-3.98779	0.000266878	0.0155838
ENSMUSG00000028755	72269	Cda	protein_coding	-2.07005	1.15406	-3.98613	0.00026823	0.0155838
ENSMUSG00000026958	83768	Dpp7	protein_coding	1.1481	6.16138	3.98572	0.000268562	0.0155838
ENSMUSG00000030254	58186	Rad18	protein_coding	-1.24974	3.70255	-3.98308	0.000270717	0.0156393
ENSMUSG00000003762	76889	Coq8b	protein_coding	-0.865142	5.47426	-3.9786	0.000274427	0.0156756
ENSMUSG00000022436	20401	Sh3bp1	protein_coding	1.674	3.93009	3.97488	0.000277539	0.0156756
ENSMUSG00000034652	217303	Cd300a	protein_coding	1.57325	6.4706	3.97282	0.000279276	0.0156756
ENSMUSG00000025239	29806	Limd1	protein_coding	0.969248	6.14037	3.97236	0.000279663	0.0156756
ENSMUSG00000011257	230721	Pabpc4	protein_coding	-1.03622	4.9816	-3.97076	0.000281019	0.0156756
ENSMUSG00000031129	331004	Slc9a9	protein_coding	2.11054	4.60653	3.97061	0.000281152	0.0156756
ENSMUSG00000025894	67618	Aasdhppt	protein_coding	-0.887609	4.82565	-3.96973	0.000281901	0.0156756
ENSMUSG00000092072	NA	NA	protein_coding	-1.42224	4.00377	-3.96885	0.000282649	0.0156756
ENSMUSG00000022016	219181	Akap11	protein_coding	-1.82695	4.06046	-3.96841	0.000283027	0.0156756
ENSMUSG00000043505	317757	Gimap5	protein_coding	-3.80925	2.79187	-3.96803	0.000283352	0.0156756
[truncated: 12,820 more rows]

## Sheet: Injured-Saline Day 14
ENSEMBL	ENTREZID	SYMBOL	gene_type	logFC	AveExpr	t	P.Value	adj.P.Val
[truncated: 13,056 more rows]

[truncated: 2 more sheets: Injured-rhFVIII Day 14, Injured mFcFVIII Day 14]
