# Supplementary material for: Synovial Gene expression after Hemarthrosis differs between FVIII-deficient mice treated with recombinant FVIII or FVIII-Fc Fusion Protein
Source: PLoS One. 2025 May 19;20(5):e0320322. doi: 10.1371/journal.pone.0320322 (PMC12088034; doi:10.1371/journal.pone.0320322)
Supplement: S2 Table — The DEGs were annotated using STRING interaction database. The resulting networks were analyzed using functional enrichment analysis which included KEGG and Reactome pathways with adjusted p-value (<0.05). Further visualization of this network was performed in Cytoscape. DEGs, differentially expressed genes; STRING, search tool for the retrieval of interacting genes; KEGG, Kyoto Encyclopedia of Genes and Genomes. (XLSX) [file pone.0320322.s008.xlsx]

## Sheet: D3 G1 rhFVIII on-target
# background genes	# genes	category	chart color	description	FDR value	genes	network.SUID	nodes.SUID	p-value	PMID	term name	transferred FDR value	year
99	8	Reactome Pathways		ABC-family proteins mediated transport	0.0263	Psmb1|Psmd13|Abcd3|Psma4|Abca3|Psmb3|Uba52|Os9	5179	5303|5379|5432|5224|5222|5312|5321|5272	0.00047		MMU-382556	0.158004	0
115	41	Reactome Pathways		Cap-dependent Translation Initiation	2.7e-34	Rps11|Rps18|Rpl10|Rps14|Rps26|Rps4x|Rps27l|Rpl37|Rpl10a|Eif3j2|Rps23|Rpl18a|Eif3k|Rpl7|Rpl26|Rps12|Rpl17|Rpl15|Rps25|Rpl35|Rpl3|Rpl32|Rpl5|Rpl34|Rpl27|Rpl23|Rpl23a|Rpl11|Eif2b3|Rpl38|Rps19|Rps28|Rps10|Rpl35a|Rpl39|Rpl12|Rps15a|Uba52|Rps24|Rps13|Rpl31	5179	5237|5440|5418|5562|5232|5458|5216|5318|5349|5258|5479|5203|5399|5559|5346|5547|5202|5363|5371|5522|5476|5259|5228|5285|5193|5316|5347|5211|5199|5395|5429|5550|5365|5461|5390|5509|5566|5321|5194|5267|5307	3.34e-37		MMU-72737	3.35686	0
395	17	Reactome Pathways		Cellular responses to stress	0.0368	Dynll1|Rpa3|Psmb1|Psmd13|Txn1|Psma4|H2afz|Rps19bp1|Hsph1|Tuba1b|Sesn1|Psmb3|Flcn|Eed|Dctn1|Prdx1|Uba52	5179	5499|5337|5303|5379|5462|5224|5204|5444|5358|5457|5247|5312|5400|5192|5359|5201|5321	0.0007		MMU-2262752	0.143415	0
7	3	Reactome Pathways		Classical antibody-mediated complement activation	0.0284	C1qc|C1qb|C1qa	5179	5407|5489|5424	0.00053		MMU-173623	0.154668	0
97	40	Reactome Pathways		Formation of a pool of free 40S subunits	3.89e-35	Rps11|Rps18|Rpl10|Rps14|Rps26|Rps4x|Rps27l|Rpl37|Rpl10a|Eif3j2|Rps23|Rpl18a|Eif3k|Rpl7|Rpl26|Rps12|Rpl17|Rpl15|Rps25|Rpl35|Rpl3|Rpl32|Rpl5|Rpl34|Rpl27|Rpl23|Rpl23a|Rpl11|Rpl38|Rps19|Rps28|Rps10|Rpl35a|Rpl39|Rpl12|Rps15a|Uba52|Rps24|Rps13|Rpl31	5179	5237|5440|5418|5562|5232|5458|5216|5318|5349|5258|5479|5203|5399|5559|5346|5547|5202|5363|5371|5522|5476|5259|5228|5285|5193|5316|5347|5211|5395|5429|5550|5365|5461|5390|5509|5566|5321|5194|5267|5307	2.4e-38		MMU-72689	3.44101	0
50	17	Reactome Pathways		Formation of the ternary complex, and subsequently, the 43S complex	8.27e-14	Rps11|Rps18|Rps14|Rps26|Rps4x|Rps27l|Eif3j2|Rps23|Eif3k|Rps12|Rps25|Rps19|Rps28|Rps10|Rps15a|Rps24|Rps13	5179	5237|5440|5562|5232|5458|5216|5258|5479|5399|5547|5371|5429|5550|5365|5566|5194|5267	8.17e-16		MMU-72695	1.30825	0
108	40	Reactome Pathways		GTP hydrolysis and joining of the 60S ribosomal subunit	2.7e-34	Rps11|Rps18|Rpl10|Rps14|Rps26|Rps4x|Rps27l|Rpl37|Rpl10a|Eif3j2|Rps23|Rpl18a|Eif3k|Rpl7|Rpl26|Rps12|Rpl17|Rpl15|Rps25|Rpl35|Rpl3|Rpl32|Rpl5|Rpl34|Rpl27|Rpl23|Rpl23a|Rpl11|Rpl38|Rps19|Rps28|Rps10|Rpl35a|Rpl39|Rpl12|Rps15a|Uba52|Rps24|Rps13|Rpl31	5179	5237|5440|5418|5562|5232|5458|5216|5318|5349|5258|5479|5203|5399|5559|5346|5547|5202|5363|5371|5522|5476|5259|5228|5285|5193|5316|5347|5211|5395|5429|5550|5365|5461|5390|5509|5566|5321|5194|5267|5307	7.55e-37		MMU-72706	3.35686	0
62	6	Reactome Pathways		Hedgehog ligand biogenesis	0.0469	Psmb1|Psmd13|Psma4|Psmb3|Uba52|Os9	5179	5303|5379|5224|5312|5321|5272	0.001		MMU-5358346	0.132883	0
3	3	Reactome Pathways		Inhibition of TSC complex formation by PKB	0.0061	Tsc2|Akt2|Tsc1	5179	5401|5495|5449	9.22e-05		MMU-165181	0.221467	0
109	8	Reactome Pathways		Interleukin-1 family signaling	0.0418	Psmb1|Il33|Psmd13|Psma4|S100b|Ube2n|Psmb3|Uba52	5179	5303|5419|5379|5224|5465|5471|5312|5321	0.00085		MMU-446652	0.137882	0
107	40	Reactome Pathways		L13a-mediated translational silencing of Ceruloplasmin expression	2.7e-34	Rps11|Rps18|Rpl10|Rps14|Rps26|Rps4x|Rps27l|Rpl37|Rpl10a|Eif3j2|Rps23|Rpl18a|Eif3k|Rpl7|Rpl26|Rps12|Rpl17|Rpl15|Rps25|Rpl35|Rpl3|Rpl32|Rpl5|Rpl34|Rpl27|Rpl23|Rpl23a|Rpl11|Rpl38|Rps19|Rps28|Rps10|Rpl35a|Rpl39|Rpl12|Rps15a|Uba52|Rps24|Rps13|Rpl31	5179	5237|5440|5418|5562|5232|5458|5216|5318|5349|5258|5479|5203|5399|5559|5346|5547|5202|5363|5371|5522|5476|5259|5228|5285|5193|5316|5347|5211|5395|5429|5550|5365|5461|5390|5509|5566|5321|5194|5267|5307	5.59e-37		MMU-156827	3.35686	0
171	43	Reactome Pathways		Major pathway of rRNA processing in the nucleolus and cytosol	2.03e-31	Rps11|Rps18|Rpl10|Pno1|Rps14|Rps26|Wdr75|Utp11l|Rps4x|Fbl|Rps27l|Rpl37|Rpl10a|Rps23|Rpl18a|Rpl7|Rpl26|Rps12|Rpl17|Rpl15|Rps25|Rpl35|Rpl3|Rpl32|Rpl5|Rpl34|Rpl27|Nhp2l1|Rpl23|Rpl23a|Rpl11|Rpl38|Rps19|Rps28|Rps10|Rpl35a|Rpl39|Rpl12|Rps15a|Uba52|Rps24|Rps13|Rpl31	5179	5237|5440|5418|5209|5562|5232|5565|5446|5458|5535|5216|5318|5349|5479|5203|5559|5346|5547|5202|5363|5371|5522|5476|5259|5228|5285|5193|5367|5316|5347|5211|5395|5429|5550|5365|5461|5390|5509|5566|5321|5194|5267|5307	1.25e-33		MMU-6791226	3.06925	0
560	22	Reactome Pathways		Membrane Trafficking	0.0236	Rab5b|Dynll1|Kdelr3|Copz2|Rab21|Cd55|Dennd2a|Gjb3|Gja3|Ubap1|Tuba1b|Klc1|Ap2s1|Tsc2|Reps2|Akt2|Rin2|Tsc1|Dctn1|Uba52|Snapin|Pacsin2	5179	5240|5499|5257|5352|5372|5382|5508|5467|5388|5329|5457|5206|5425|5401|5417|5495|5332|5449|5359|5321|5459|5235	0.00041		MMU-199991	0.162709	0
97	9	Reactome Pathways		Metabolism of nucleotides	0.0056	Upp1|Nudt13|Tyms|Txn1|Ctps|Nt5e|Nudt16|Dnph1|Tk2	5179	5189|5436|5567|5462|5389|5311|5342|5223|5450	7.94e-05		MMU-15869	0.225181	0
1609	78	Reactome Pathways		Metabolism of proteins	2.27e-14	Rab5b|Rps11|Adamts4|Rps18|Rpl10|Dynll1|Kdelr3|Psmb1|Copz2|Rab21|Mrpl36|Fbxo32|Msrb2|Rps14|Il33|Rps26|Psmd13|Pigq|Cd55|Txn1|Sumf1|Rps4x|Gas6|Psma4|Adra2a|Cct2|Abca3|Rps27l|Rpl37|Mrpl47|Rpl10a|Eif3j2|Rps23|Mrps16|Rpl18a|Mrps12|Eif3k|Esr1|Rpl7|Dcaf11|Rpl26|Rps12|Tuba1b|Rpl17|Rpl15|Rps25|Rpl35|Rpl3|Rpl32|Rpl5|Rpl34|Rpl27|Usp24|Ube2n|Rpl23|Psmb3|Rpl23a|Rpl11|Eif2b3|Rpl38|Rps19|Gfpt1|Dctn1|Rps28|Rps10|…	5179	5240|5237|5493|5440|5418|5499|5257|5303|5352|5372|5309|5239|5392|5562|5419|5232|5379|5439|5382|5462|5271|5458|5494|5224|5249|5443|5222|5216|5318|5511|5349|5258|5479|5492|5203|5368|5399|5540|5559|5291|5346|5547|5457|5202|5363|5371|5522|5476|5259|5228|5285|5193|5555|5471|5316|5312|5347|5211|5199|5395|5429|5515|5359|5550|5365|5461|5390|5213|5509|5566|5321|5248|5431|5194|5266|5267|5422|5307	2.1e-16		MMU-392499	1.3644	0
556	61	Reactome Pathways		Metabolism of RNA	3.23e-27	Rps11|Lsm2|Rps18|Rpl10|U2af1|Psmb1|Snrpf|Pno1|Phf5a|Rps14|Rps26|Psmd13|Wdr75|Utp11l|Rps4x|Psma4|Fbl|Polr2j|Hnrnpa1|Rps27l|Rpl37|Rpl10a|Rps23|Pcbp1|Rpl18a|Rpl7|Rpl26|Rps12|Rpl17|Rpl15|Rps25|Rpl35|Rpl3|Ppil3|Rpl32|Rpl5|Gtf2f2|Rpl34|Rpl27|Nhp2l1|Rpl23|Psmb3|Rpl23a|Rpl11|Set|Rpl38|Rps19|Rps28|Rps10|Rpl35a|Rpl39|Srsf11|Rpl12|Snrpa1|Rps15a|Uba52|Rps24|Rps13|Lsm5|Snrpe|Rpl31	5179	5237|5385|5440|5418|5217|5303|5214|5209|5523|5562|5232|5379|5565|5446|5458|5224|5535|5255|5525|5216|5318|5349|5479|5544|5203|5559|5346|5547|5202|5363|5371|5522|5476|5341|5259|5228|5430|5285|5193|5367|5316|5312|5347|5211|5270|5395|5429|5550|5365|5461|5390|5451|5509|5411|5566|5321|5194|5267|5441|5496|5307	2.79e-29		MMU-8953854	2.64908	0
178	14	Reactome Pathways		mRNA Splicing - Major Pathway	0.00043	Lsm2|U2af1|Snrpf|Phf5a|Polr2j|Hnrnpa1|Pcbp1|Ppil3|Gtf2f2|Nhp2l1|Srsf11|Snrpa1|Lsm5|Snrpe	5179	5385|5217|5214|5523|5255|5525|5544|5341|5430|5367|5451|5411|5441|5496	5.26e-06		MMU-72163	0.336653	0
50	6	Reactome Pathways		mRNA Splicing - Minor Pathway	0.0214	Lsm2|Snrpf|Polr2j|Gtf2f2|Nhp2l1|Snrpe	5179	5385|5214|5255|5430|5367|5496	0.00036		MMU-72165	0.166959	0
110	38	Reactome Pathways		Nonsense Mediated Decay (NMD) enhanced by the Exon Junction Complex (EJC)	8.28e-32	Rps11|Rps18|Rpl10|Rps14|Rps26|Rps4x|Rps27l|Rpl37|Rpl10a|Rps23|Rpl18a|Rpl7|Rpl26|Rps12|Rpl17|Rpl15|Rps25|Rpl35|Rpl3|Rpl32|Rpl5|Rpl34|Rpl27|Rpl23|Rpl23a|Rpl11|Rpl38|Rps19|Rps28|Rps10|Rpl35a|Rpl39|Rpl12|Rps15a|Uba52|Rps24|Rps13|Rpl31	5179	5237|5440|5418|5562|5232|5458|5216|5318|5349|5479|5203|5559|5346|5547|5202|5363|5371|5522|5476|5259|5228|5285|5193|5316|5347|5211|5395|5429|5550|5365|5461|5390|5509|5566|5321|5194|5267|5307	4.09e-34		MMU-975957	3.1082	0
90	38	Reactome Pathways		Nonsense Mediated Decay (NMD) independent of the Exon Junction Complex (EJC)	2.7e-34	Rps11|Rps18|Rpl10|Rps14|Rps26|Rps4x|Rps27l|Rpl37|Rpl10a|Rps23|Rpl18a|Rpl7|Rpl26|Rps12|Rpl17|Rpl15|Rps25|Rpl35|Rpl3|Rpl32|Rpl5|Rpl34|Rpl27|Rpl23|Rpl23a|Rpl11|Rpl38|Rps19|Rps28|Rps10|Rpl35a|Rpl39|Rpl12|Rps15a|Uba52|Rps24|Rps13|Rpl31	5179	5237|5440|5418|5562|5232|5458|5216|5318|5349|5479|5203|5559|5346|5547|5202|5363|5371|5522|5476|5259|5228|5285|5193|5316|5347|5211|5395|5429|5550|5365|5461|5390|5509|5566|5321|5194|5267|5307	8.9e-37		MMU-975956	3.35686	0
57	17	Reactome Pathways		Ribosomal scanning and start codon recognition	4.76e-13	Rps11|Rps18|Rps14|Rps26|Rps4x|Rps27l|Eif3j2|Rps23|Eif3k|Rps12|Rps25|Rps19|Rps28|Rps10|Rps15a|Rps24|Rps13	5179	5237|5440|5562|5232|5458|5216|5258|5479|5399|5547|5371|5429|5550|5365|5566|5194|5267	4.99e-15		MMU-72702	1.23224	0
127	39	KEGG Pathways		Ribosome	7.66e-31	Rps11|Rps18|Rpl10|Mrpl36|Rps14|Rps26|Rps4x|Rps27l|Rpl37|Rpl10a|Rps23|Mrps16|Rpl18a|Mrps12|Rpl7|Rpl26|Rps12|Rpl17|Rpl15|Rps25|Rpl35|Rpl3|Rpl32|Rpl5|Rpl34|Rpl27|Rpl23|Rpl23a|Rpl11|Rpl38|Rps19|Rps28|Rps10|Rpl35a|Rpl39|Rps15a|Rps24|Rps13|Rpl31	5179	5237|5440|5418|5309|5562|5232|5458|5216|5318|5349|5479|5492|5203|5368|5559|5346|5547|5202|5363|5371|5522|5476|5259|5228|5285|5193|5316|5347|5211|5395|5429|5550|5365|5461|5390|5566|5194|5267|5307	2.31e-33		mmu03010	3.01158	0
131	13	KEGG Pathways		Spliceosome	0.00018	Lsm2|U2af1|Snrpf|Phf5a|Tra2a|Hnrnpa1|Rbm8a|Pcbp1|Snrpg|Nhp2l1|Snrpa1|Lsm5|Snrpe	5179	5385|5217|5214|5523|5409|5525|5364|5544|5265|5367|5411|5441|5496	1.07e-06		mmu03040	0.374473	0
88	38	Reactome Pathways		SRP-dependent cotranslational protein targeting to membrane	2.7e-34	Rps11|Rps18|Rpl10|Rps14|Rps26|Rps4x|Rps27l|Rpl37|Rpl10a|Rps23|Rpl18a|Rpl7|Rpl26|Rps12|Rpl17|Rpl15|Rps25|Rpl35|Rpl3|Rpl32|Rpl5|Rpl34|Rpl27|Rpl23|Rpl23a|Rpl11|Rpl38|Rps19|Rps28|Rps10|Rpl35a|Rpl39|Rpl12|Rps15a|Uba52|Rps24|Rps13|Rpl31	5179	5237|5440|5418|5562|5232|5458|5216|5318|5349|5479|5203|5559|5346|5547|5202|5363|5371|5522|5476|5259|5228|5285|5193|5316|5347|5211|5395|5429|5550|5365|5461|5390|5509|5566|5321|5194|5267|5307	4.52e-37		MMU-1799339	3.35686	0
72	8	Reactome Pathways		TP53 Regulates Metabolic Genes	0.0046	Ddit4|Txn1|Tsc2|Sesn1|Akt2|Tsc1|Cox18|Prdx1	5179	5295|5462|5401|5247|5495|5449|5384|5201	6.2e-05		MMU-5628897	0.233724	0
296	15	Reactome Pathways		Transcriptional Regulation by TP53	0.018	Rpa3|Ddit4|Prelid1|Txn1|Polr2j|Setd8|Gtf2f2|Tsc2|Sesn1|Akt2|Tsc1|Cox18|Prdx1|Uba52|Tbp	5179	5337|5295|5549|5462|5255|5377|5430|5401|5247|5495|5449|5384|5201|5321|5277	0.00029		MMU-3700989	0.174473	0
223	45	Reactome Pathways		Translation	1.75e-29	Rps11|Rps18|Rpl10|Mrpl36|Rps14|Rps26|Rps4x|Rps27l|Rpl37|Mrpl47|Rpl10a|Eif3j2|Rps23|Mrps16|Rpl18a|Mrps12|Eif3k|Rpl7|Rpl26|Rps12|Rpl17|Rpl15|Rps25|Rpl35|Rpl3|Rpl32|Rpl5|Rpl34|Rpl27|Rpl23|Rpl23a|Rpl11|Eif2b3|Rpl38|Rps19|Rps28|Rps10|Rpl35a|Rpl39|Rpl12|Rps15a|Uba52|Rps24|Rps13|Rpl31	5179	5237|5440|5418|5309|5562|5232|5458|5216|5318|5511|5349|5258|5479|5492|5203|5368|5399|5559|5346|5547|5202|5363|5371|5522|5476|5259|5228|5285|5193|5316|5347|5211|5199|5395|5429|5550|5365|5461|5390|5509|5566|5321|5194|5267|5307	1.41e-31		MMU-72766	2.8757	0
57	17	Reactome Pathways		Translation initiation complex formation	4.76e-13	Rps11|Rps18|Rps14|Rps26|Rps4x|Rps27l|Eif3j2|Rps23|Eif3k|Rps12|Rps25|Rps19|Rps28|Rps10|Rps15a|Rps24|Rps13	5179	5237|5440|5562|5232|5458|5216|5258|5479|5399|5547|5371|5429|5550|5365|5566|5194|5267	4.99e-15		MMU-72649	1.23224	0

## Sheet: D3 G2 mFcFVIII on-target
# background genes	# genes	category	chart color	description	FDR value	genes	network.SUID	nodes.SUID	p-value	PMID	term name	transferred FDR value	year
279	8	KEGG Pathways		Cytokine-cytokine receptor interaction	0.021	Ccl8|Tnfrsf17|Il1b|Tnfrsf9|Cxcl5|Gdf3|Il13ra2|Cxcr2	18017	18130|18032|18096|18040|18075|18087|18112|18109	6.33e-05		mmu04060	0.366587	0

## Sheet: D3 G3 both FVIII on-target
# background genes	# genes	category	chart color	description	FDR value	genes	network.SUID	nodes.SUID	p-value	PMID	term name	transferred FDR value	year
99	10	Reactome Pathways		ABC-family proteins mediated transport	0.0016	Psmb4|Sel1l|Psma6|Psmb5|Psmd7|Eif2s2|Rps27a|Ubc|Uba52|Psma2	10473	10736|10658|10521|10924|10811|10781|10762|10786|10575|10727	6.89e-05		MMU-382556	0.279588	0
10	3	Reactome Pathways		Activated NOTCH1 Transmits Signal to the Nucleus	0.0202	Rps27a|Ubc|Uba52	10473	10762|10786|10575	0.002		MMU-2122948	0.169465	0
64	9	Reactome Pathways		Activation of NF-kappaB in B cells	0.00064	Psmb4|Psma6|Nfkbia|Psmb5|Psmd7|Rps27a|Ubc|Uba52|Psma2	10473	10736|10521|10523|10924|10811|10762|10786|10575|10727	1.5e-05		MMU-1169091	0.319382	0
11	3	Reactome Pathways		Alpha-protein kinase 1 signaling pathway	0.0246	Rps27a|Ubc|Uba52	10473	10762|10786|10575	0.0025		MMU-9645460	0.160906	0
4	2	Reactome Pathways		Antagonism of Activin by Follistatin	0.0447	Fstl3|Inhba	10473	10587|10702	0.0057		MMU-2473224	0.134969	0
42	6	Reactome Pathways		Antigen Presentation: Folding, assembly and peptide loading of class I MHC	0.0053	Sar1b|Tapbp|H2-K1|H2-T22|B2m|H2-T23	10473	10526|10848|10856|10928|10865|10910	0.00038		MMU-983170	0.227572	0
74	8	KEGG Pathways		Antigen processing and presentation	0.0159	Lgmn|Tapbp|H2-K1|H2-T22|Hsp90aa1|B2m|H2-T23|H2-D1	10473	10881|10848|10856|10928|10871|10865|10910|10518	0.00024		mmu04612	0.17986	0
92	10	Reactome Pathways		Antigen processing-Cross presentation	0.001	Psmb4|Psma6|Psmb5|Tapbp|H2-K1|Psmd7|H2-T22|B2m|H2-T23|Psma2	10473	10736|10521|10924|10848|10856|10811|10928|10865|10910|10727	3.9e-05		MMU-1236975	0.3	0
67	8	Reactome Pathways		APC/C:Cdc20 mediated degradation of Securin	0.0024	Psmb4|Psma6|Psmb5|Psmd7|Rps27a|Ubc|Uba52|Psma2	10473	10736|10521|10924|10811|10762|10786|10575|10727	0.00013		MMU-174154	0.261979	0
73	8	Reactome Pathways		APC/C:Cdh1 mediated degradation of Cdc20 and other APC/C:Cdh1 targeted proteins in late mitosis/early G1	0.0034	Psmb4|Psma6|Psmb5|Psmd7|Rps27a|Ubc|Uba52|Psma2	10473	10736|10521|10924|10811|10762|10786|10575|10727	0.00022		MMU-174178	0.246852	0
61	8	Reactome Pathways		Asymmetric localization of PCP proteins	0.0016	Psmb4|Psma6|Psmb5|Psmd7|Rps27a|Ubc|Uba52|Psma2	10473	10736|10521|10924|10811|10762|10786|10575|10727	7.03e-05		MMU-4608870	0.279588	0
55	9	Reactome Pathways		AUF1 (hnRNP D0) binds and destabilizes mRNA	0.00025	Pabpc1|Psmb4|Psma6|Psmb5|Psmd7|Rps27a|Ubc|Uba52|Psma2	10473	10544|10736|10521|10924|10811|10762|10786|10575|10727	5e-06		MMU-450408	0.360206	0
63	8	Reactome Pathways		Autodegradation of Cdh1 by Cdh1:APC/C	0.0018	Psmb4|Psma6|Psmb5|Psmd7|Rps27a|Ubc|Uba52|Psma2	10473	10736|10521|10924|10811|10762|10786|10575|10727	8.63e-05		MMU-174084	0.274473	0
51	8	Reactome Pathways		Autodegradation of the E3 ubiquitin ligase COP1	0.00082	Psmb4|Psma6|Psmb5|Psmd7|Rps27a|Ubc|Uba52|Psma2	10473	10736|10521|10924|10811|10762|10786|10575|10727	2.22e-05		MMU-349425	0.308619	0
115	33	Reactome Pathways		Cap-dependent Translation Initiation	1.43e-22	Rpl13|Pabpc1|Rpl8|Rps5|Rplp1|Rpl19|Eif3m|Rps3a1|Eif4e|Rpl6|Rps3|Rpl4|Rpsa|Rpl22l1|Rps7|Rps17|Rplp0|Rps2|Eif2s2|Eif3i|Rps8|Rps6|Rps27a|Rpl7a|Rpl18|Rps16|Rpl30|Rpl36al|Rpl13a|Rpl22|Uba52|Rps20|Rpl14	10473	10617|10544|10487|10836|10664|10845|10927|10799|10749|10853|10533|10514|10775|10559|10753|10488|10738|10529|10781|10868|10843|10844|10762|10931|10772|10483|10626|10640|10885|10698|10575|10803|10879	3.52e-25		MMU-72737	2.18447	0
102	7	Reactome Pathways		Cargo recognition for clathrin-mediated endocytosis	0.0483	Ap2a2|Ereg|Cops8|Picalm|Rps27a|Ubc|Uba52	10473	10866|10491|10638|10573|10762|10786|10575	0.0064		MMU-8856825	0.131605	0
72	8	Reactome Pathways		Cdc20:Phospho-APC/C mediated degradation of Cyclin A	0.0032	Psmb4|Psma6|Psmb5|Psmd7|Rps27a|Ubc|Uba52|Psma2	10473	10736|10521|10924|10811|10762|10786|10575|10727	0.0002		MMU-174184	0.249485	0
72	9	Reactome Pathways		CDK-mediated phosphorylation and removal of Cdc6	0.001	Psmb4|Psma6|Psmb5|Ccne2|Psmd7|Rps27a|Ubc|Uba52|Psma2	10473	10736|10521|10924|10864|10811|10762|10786|10575|10727	3.51e-05		MMU-69017	0.3	0
58	9	Reactome Pathways		CDT1 association with the CDC6:ORC:origin complex	0.00034	Psmb4|Psma6|Psmb5|Orc6|Psmd7|Rps27a|Ubc|Uba52|Psma2	10473	10736|10521|10924|10776|10811|10762|10786|10575|10727	7.37e-06		MMU-68827	0.346852	0
574	22	Reactome Pathways		Cell Cycle	0.0394	Psmb4|Psma6|Psmb5|Pold4|Nup35|Cks1b|Ccne2|Apitd1|Ran|Orc6|Psmd7|Whsc1|Npm1|Rcc1|Hsp90aa1|Cenpw|Rps27a|Ubc|Nhp2|Uba52|Banf1|Psma2	10473	10736|10521|10924|10692|10532|10933|10864|10818|10657|10776|10811|10595|10679|10744|10871|10858|10762|10786|10899|10575|10646|10727	0.0047		MMU-1640170	0.14045	0
397	20	Reactome Pathways		Cellular responses to external stimuli	0.0046	Psmb4|Sod2|Psma6|Hif1a|Psmb5|Prdx5|Nup35|Ccne2|Mt2|Psmd7|Ptges3|Hsp90aa1|Rps27a|Ubc|l7Rn6|Uba52|Cycs|Atp6v0e|Psma2|Tceb1	10473	10736|10569|10521|10520|10924|10586|10532|10864|10709|10811|10556|10871|10762|10786|10802|10575|10489|10670|10727|10725	0.00032		MMU-8953897	0.233724	0
395	19	Reactome Pathways		Cellular responses to stress	0.009	Psmb4|Sod2|Psma6|Hif1a|Psmb5|Prdx5|Nup35|Ccne2|Psmd7|Ptges3|Hsp90aa1|Rps27a|Ubc|l7Rn6|Uba52|Cycs|Atp6v0e|Psma2|Tceb1	10473	10736|10569|10521|10520|10924|10586|10532|10864|10811|10556|10871|10762|10786|10802|10575|10489|10670|10727|10725	0.00076		MMU-2262752	0.204576	0
49	5	Reactome Pathways		Chondroitin sulfate/dermatan sulfate metabolism	0.0377	Sdc2|Hexa|Cspg4|Chsy1|Arsb	10473	10600|10857|10655|10830|10913	0.0045		MMU-1793185	0.142366	0
355	18	Reactome Pathways		Class I MHC mediated antigen processing & presentation	0.0074	Psmb4|Sar1b|Psma6|Psmb5|Tapbp|H2-K1|Mkrn1|Psmd7|H2-T22|B2m|Ube2l6|H2-T23|Rps27a|Wwp1|Ubc|Uba52|Psma2|Tceb1	10473	10736|10526|10521|10924|10848|10856|10921|10811|10928|10865|10895|10910|10762|10863|10786|10575|10727|10725	0.00058		MMU-983169	0.213077	0
92	9	Reactome Pathways		CLEC7A (Dectin-1) signaling	0.0032	Psmb4|Psma6|Nfkbia|Psmb5|Psmd7|Rps27a|Ubc|Uba52|Psma2	10473	10736|10521|10523|10924|10811|10762|10786|10575|10727	0.0002		MMU-5607764	0.249485	0
48	5	Reactome Pathways		Cross-presentation of soluble exogenous antigens (endosomes)	0.0362	Psmb4|Psma6|Psmb5|Psmd7|Psma2	10473	10736|10521|10924|10811|10727	0.0041		MMU-1236978	0.144129	0
14	3	Reactome Pathways		CS/DS degradation	0.0376	Hexa|Cspg4|Arsb	10473	10857|10655|10913	0.0044		MMU-2024101	0.142481	0
113	11	Reactome Pathways		C-type lectin receptors (CLRs)	0.0011	Psmb4|Psma6|Nfkbia|Psmb5|Clec4e|Clec4d|Psmd7|Rps27a|Ubc|Uba52|Psma2	10473	10736|10521|10523|10924|10652|10667|10811|10762|10786|10575|10727	4.12e-05		MMU-5621481	0.295861	0
44	5	Reactome Pathways		Cyclin D associated events in G1	0.0282	Cks1b|Ccne2|Rps27a|Ubc|Uba52	10473	10933|10864|10762|10786|10575	0.0029		MMU-69231	0.154975	0
381	19	Reactome Pathways		Cytokine Signaling in Immune system	0.0065	Psmb4|Il20ra|Socs2|Psma6|Nfkbia|Psmb5|Csf1r|Il6|Eif4e|Il4ra|Psmd7|Clcf1|Hmgb1|Ube2l6|Rps27a|Ubc|Uba52|Lifr|Psma2	10473	10736|10723|10584|10521|10523|10924|10682|10740|10749|10711|10811|10637|10795|10895|10762|10786|10575|10720|10727	0.0005		MMU-1280215	0.218709	0
32	4	Reactome Pathways		Cytosolic sensors of pathogen-associated DNA	0.0447	Nfkbia|Rps27a|Ubc|Uba52	10473	10523|10762|10786|10575	0.0057		MMU-1834949	0.134969	0
31	6	Reactome Pathways		DDX58/IFIH1-mediated induction of interferon-alpha/beta	0.0018	Nfkbia|Pin1|Hmgb1|Rps27a|Ubc|Uba52	10473	10523|10642|10795|10762|10786|10575	8.61e-05		MMU-168928	0.274473	0
54	6	Reactome Pathways		Deadenylation-dependent mRNA decay	0.0136	Pabpc1|Eif4e|Exosc3|Lsm4|Lsm3|Exosc4	10473	10544|10749|10513|10629|10780|10703	0.0013		MMU-429914	0.186646	0
57	8	Reactome Pathways		Dectin-1 mediated noncanonical NF-kB signaling	0.0012	Psmb4|Psma6|Psmb5|Psmd7|Rps27a|Ubc|Uba52|Psma2	10473	10736|10521|10924|10811|10762|10786|10575|10727	4.55e-05		MMU-5607761	0.292082	0
54	8	Reactome Pathways		Degradation of AXIN	0.00096	Psmb4|Psma6|Psmb5|Psmd7|Rps27a|Ubc|Uba52|Psma2	10473	10736|10521|10924|10811|10762|10786|10575|10727	3.21e-05		MMU-4641257	0.301773	0
77	8	Reactome Pathways		Degradation of beta-catenin by the destruction complex	0.0045	Psmb4|Psma6|Psmb5|Psmd7|Rps27a|Ubc|Uba52|Psma2	10473	10736|10521|10924|10811|10762|10786|10575|10727	0.00031		MMU-195253	0.234679	0
56	8	Reactome Pathways		Degradation of DVL	0.0011	Psmb4|Psma6|Psmb5|Psmd7|Rps27a|Ubc|Uba52|Psma2	10473	10736|10521|10924|10811|10762|10786|10575|10727	4.06e-05		MMU-4641258	0.295861	0
55	8	Reactome Pathways		Degradation of GLI1 by the proteasome	0.001	Psmb4|Psma6|Psmb5|Psmd7|Rps27a|Ubc|Uba52|Psma2	10473	10736|10521|10924|10811|10762|10786|10575|10727	3.61e-05		MMU-5610780	0.3	0
236	15	Reactome Pathways		Deubiquitination	0.003	Psmb4|Psma6|Nfkbia|Hif1a|Psmb5|Myc|Usp16|Psmd7|Rps27a|Foxk2|Ubc|Uba52|Tomm70a|Psma2|Tomm20	10473	10736|10521|10523|10520|10924|10495|10713|10811|10762|10583|10786|10575|10889|10727|10663	0.00018		MMU-5688426	0.252288	0
26	5	Reactome Pathways		Downregulation of ERBB2 signaling	0.005	Ereg|Hsp90aa1|Rps27a|Ubc|Uba52	10473	10491|10871|10762|10786|10575	0.00035		MMU-8863795	0.230103	0
12	3	Reactome Pathways		Downregulation of ERBB2:ERBB3 signaling	0.0288	Rps27a|Ubc|Uba52	10473	10762|10786|10575	0.003		MMU-1358803	0.154061	0
9	4	Reactome Pathways		Downregulation of ERBB4 signaling	0.0019	Rps27a|Wwp1|Ubc|Uba52	10473	10762|10863|10786|10575	9.87e-05		MMU-1253288	0.272125	0
16	5	Reactome Pathways		Downregulation of TGF-beta receptor signaling	0.0012	Bambi|Tgfbr2|Rps27a|Ubc|Uba52	10473	10929|10911|10762|10786|10575	4.94e-05		MMU-2173788	0.292082	0
87	9	Reactome Pathways		Downstream TCR signaling	0.0024	Psmb4|Psma6|Nfkbia|Psmb5|Psmd7|Rps27a|Ubc|Uba52|Psma2	10473	10736|10521|10523|10924|10811|10762|10786|10575|10727	0.00013		MMU-202424	0.261979	0
65	6	Reactome Pathways		Dual incision in TC-NER	0.0285	Pold4|Isy1|Rps27a|Polr2c|Ubc|Uba52	10473	10692|10800|10762|10653|10786|10575	0.003		MMU-6782135	0.154516	0
31	4	Reactome Pathways		EGFR downregulation	0.042	Ereg|Rps27a|Ubc|Uba52	10473	10491|10762|10786|10575	0.0051		MMU-182971	0.137675	0
26	4	Reactome Pathways		Endosomal/Vacuolar pathway	0.028	H2-K1|H2-T22|B2m|H2-T23	10473	10856|10928|10865|10910	0.0029		MMU-1236977	0.155284	0
4	3	Reactome Pathways		ER Quality Control Compartment (ERQC)	0.0039	Rps27a|Ubc|Uba52	10473	10762|10786|10575	0.00026		MMU-901032	0.240894	0
35	5	Reactome Pathways		ER-Phagosome pathway	0.0131	Tapbp|H2-K1|H2-T22|B2m|H2-T23	10473	10848|10856|10928|10865|10910	0.0012		MMU-1236974	0.188273	0
5	3	Reactome Pathways		Eukaryotic Translation Elongation	0.0057	Eef1d|Eef1g|Eef1b2	10473	10590|10528|10690	0.00042		MMU-156842	0.224413	0
54	8	Reactome Pathways		FBXL7 down-regulates AURKA during mitotic entry and in early mitosis	0.00096	Psmb4|Psma6|Psmb5|Psmd7|Rps27a|Ubc|Uba52|Psma2	10473	10736|10521|10924|10811|10762|10786|10575|10727	3.21e-05		MMU-8854050	0.301773	0
79	9	Reactome Pathways		FCERI mediated NF-kB activation	0.0016	Psmb4|Psma6|Nfkbia|Psmb5|Psmd7|Rps27a|Ubc|Uba52|Psma2	10473	10736|10521|10523|10924|10811|10762|10786|10575|10727	6.8e-05		MMU-2871837	0.279588	0
97	30	Reactome Pathways		Formation of a pool of free 40S subunits	1.01e-21	Rpl13|Rpl8|Rps5|Rplp1|Rpl19|Eif3m|Rps3a1|Rpl6|Rps3|Rpl4|Rpsa|Rpl22l1|Rps7|Rps17|Rplp0|Rps2|Eif3i|Rps8|Rps6|Rps27a|Rpl7a|Rpl18|Rps16|Rpl30|Rpl36al|Rpl13a|Rpl22|Uba52|Rps20|Rpl14	10473	10617|10487|10836|10664|10845|10927|10799|10853|10533|10514|10775|10559|10753|10488|10738|10529|10868|10843|10844|10762|10931|10772|10483|10626|10640|10885|10698|10575|10803|10879	8.73e-24		MMU-72689	2.09957	0
53	6	Reactome Pathways		Formation of TC-NER Pre-Incision Complex	0.013	Cops8|Isy1|Rps27a|Polr2c|Ubc|Uba52	10473	10638|10800|10762|10653|10786|10575	0.0012		MMU-6781823	0.188606	0
50	15	Reactome Pathways		Formation of the ternary complex, and subsequently, the 43S complex	1.9e-10	Rps5|Eif3m|Rps3a1|Rps3|Rpsa|Rps7|Rps17|Rps2|Eif2s2|Eif3i|Rps8|Rps6|Rps27a|Rps16|Rps20	10473	10836|10927|10799|10533|10775|10753|10488|10529|10781|10868|10843|10844|10762|10483|10803	2.23e-12		MMU-72695	0.972125	0
106	11	Reactome Pathways		G1/S Transition	0.00082	Psmb4|Psma6|Psmb5|Cks1b|Ccne2|Orc6|Psmd7|Rps27a|Ubc|Uba52|Psma2	10473	10736|10521|10924|10933|10864|10776|10811|10762|10786|10575|10727	2.4e-05		MMU-69206	0.308619	0
143	10	Reactome Pathways		G2/M Checkpoints	0.0121	Psmb4|Psma6|Psmb5|Orc6|Psmd7|Whsc1|Rps27a|Ubc|Uba52|Psma2	10473	10736|10521|10924|10776|10811|10595|10762|10786|10575|10727	0.0011		MMU-69481	0.191721	0
22	4	Reactome Pathways		Gap-filling DNA repair synthesis and ligation in GG-NER	0.0175	Pold4|Rps27a|Ubc|Uba52	10473	10692|10762|10786|10575	0.0017		MMU-5696397	0.175696	0
64	6	Reactome Pathways		Gap-filling DNA repair synthesis and ligation in TC-NER	0.0272	Pold4|Isy1|Rps27a|Polr2c|Ubc|Uba52	10473	10692|10800|10762|10653|10786|10575	0.0028		MMU-6782210	0.156543	0
1055	35	Reactome Pathways		Gene expression (Transcription)	0.0369	Supt5|Psmb4|Pip4k2a|Rnmt|Snrpd3|Psma6|Med10|Bnip3l|Psmb5|Myc|Vdr|Prdx5|Nup35|Ccne2|Magoh|Ran|Magohb|Pin1|Psmd7|Cd3eap|Nelfb|Zfp772|Npm1|Polr1c|Kmt2e|Rps27a|Hdac5|Polr2c|Ubc|Srsf3|Uba52|Polr1e|Cycs|Psma2|Tceb1	10473	10765|10736|10767|10564|10623|10521|10839|10602|10924|10495|10697|10586|10532|10864|10548|10657|10508|10642|10811|10606|10597|10499|10679|10855|10625|10762|10884|10653|10786|10599|10575|10926|10489|10727|10725	0.0043		MMU-74160	0.143297	0
57	8	Reactome Pathways		GLI3 is processed to GLI3R by the proteasome	0.0012	Psmb4|Psma6|Psmb5|Psmd7|Rps27a|Ubc|Uba52|Psma2	10473	10736|10521|10924|10811|10762|10786|10575|10727	4.55e-05		MMU-5610785	0.292082	0
108	32	Reactome Pathways		GTP hydrolysis and joining of the 60S ribosomal subunit	2.22e-22	Rpl13|Rpl8|Rps5|Rplp1|Rpl19|Eif3m|Rps3a1|Eif4e|Rpl6|Rps3|Rpl4|Rpsa|Rpl22l1|Rps7|Rps17|Rplp0|Rps2|Eif2s2|Eif3i|Rps8|Rps6|Rps27a|Rpl7a|Rpl18|Rps16|Rpl30|Rpl36al|Rpl13a|Rpl22|Uba52|Rps20|Rpl14	10473	10617|10487|10836|10664|10845|10927|10799|10749|10853|10533|10514|10775|10559|10753|10488|10738|10529|10781|10868|10843|10844|10762|10931|10772|10483|10626|10640|10885|10698|10575|10803|10879	8.21e-25		MMU-72706	2.16536	0
62	9	Reactome Pathways		Hedgehog ligand biogenesis	0.00052	Psmb4|Sel1l|Psma6|Psmb5|Psmd7|Rps27a|Ubc|Uba52|Psma2	10473	10736|10658|10521|10924|10811|10762|10786|10575|10727	1.2e-05		MMU-5358346	0.3284	0
82	8	Reactome Pathways		Hedgehog on state	0.0061	Psmb4|Psma6|Psmb5|Psmd7|Rps27a|Ubc|Uba52|Psma2	10473	10736|10521|10924|10811|10762|10786|10575|10727	0.00045		MMU-5632684	0.221467	0
111	11	KEGG Pathways		HIF-1 signaling pathway	0.0039	Hmox1|Timp1|Hif1a|Il6|Eif4e|Slc2a1|Pgk1|Rps6|Ldha|Gapdh|Tceb1	10473	10859|10537|10520|10740|10749|10565|10677|10844|10745|10572|10725	3.54e-05		mmu04066	0.240894	0
231	14	KEGG Pathways		Human T-cell leukemia virus 1 infection	0.0217	Nfkbia|Myc|H2-K1|Il6|Nrp1|Ccne2|Slc2a1|Ran|Tgfbr2|H2-T22|B2m|H2-T23|Ranbp1|H2-D1	10473	10523|10495|10856|10740|10645|10864|10565|10657|10911|10928|10865|10910|10527|10518	0.00046		mmu05166	0.166354	0
1621	60	Reactome Pathways		Immune System	0.00042	Ap2a2|Ncstn|Psmb4|Pgam1|Arg1|Il20ra|Socs2|Sar1b|Nme2|Psma6|Nfkbia|Lgmn|Psmb5|Tapbp|H2-K1|Csf1r|Fth1|Ifitm1|Il6|Stom|Dpp7|Cst3|Ptx3|Eif4e|Fuca1|Cda|Cxcl3|Mkrn1|Clec4e|Clec4d|Ndufc2|Il4ra|Pin1|Pygb|Qpct|Mif|Psmd7|Kif16b|Atp6v0a1|Clcf1|Tnfaip6|H2-T22|Impdh2|Hmgb1|Arsb|Folr2|Hsp90aa1|Sptan1|B2m|Ube2l6|H2-T23|Rps27a|Wwp1|Ubc|Uba52|Crispld2|Lifr|Atp6v0e|Psma2|Tceb1	10473	10866|10774|10736|10578|10639|10723|10584|10526|10574|10521|10523|10881|10924|10848|10856|10682|10747|10837|10740|10900|10917|10778|10919|10749|10886|10916|10490|10921|10652|10667|10553|10711|10642|10654|10784|10618|10811|10545|10903|10637|10805|10928|10538|10795|10913|10714|10871|10922|10865|10895|10910|10762|10863|10786|10575|10819|10720|10670|10727|10725	9.39e-06		MMU-168256	0.337675	0
949	44	Reactome Pathways		Innate Immune System	6.19e-05	Ap2a2|Ncstn|Psmb4|Pgam1|Arg1|Nme2|Psma6|Nfkbia|Lgmn|Psmb5|H2-K1|Fth1|Stom|Dpp7|Cst3|Ptx3|Fuca1|Cda|Cxcl3|Clec4e|Clec4d|Ndufc2|Pin1|Pygb|Qpct|Mif|Psmd7|Atp6v0a1|Tnfaip6|H2-T22|Impdh2|Hmgb1|Arsb|Folr2|Hsp90aa1|Sptan1|B2m|H2-T23|Rps27a|Ubc|Uba52|Crispld2|Atp6v0e|Psma2	10473	10866|10774|10736|10578|10639|10574|10521|10523|10881|10924|10856|10747|10900|10917|10778|10919|10886|10916|10490|10652|10667|10553|10642|10654|10784|10618|10811|10903|10805|10928|10538|10795|10913|10714|10871|10922|10865|10910|10762|10786|10575|10819|10670|10727	8.02e-07		MMU-168249	0.420831	0
16	3	Reactome Pathways		Insertion of tail-anchored proteins into the endoplasmic reticulum membrane	0.0473	Hmox1|Serp1|Aldh3a2	10473	10859|10593|10743	0.0061		MMU-9609523	0.132514	0
28	4	Reactome Pathways		Interconversion of nucleotide di- and triphosphates	0.0338	Nme2|Glrx|Dtymk|Nme1	10473	10574|10835|10751|10632	0.0037		MMU-499943	0.147108	0
95	10	Reactome Pathways		Interleukin-1 signaling	0.0012	Psmb4|Psma6|Nfkbia|Psmb5|Psmd7|Hmgb1|Rps27a|Ubc|Uba52|Psma2	10473	10736|10521|10523|10924|10811|10795|10762|10786|10575|10727	5.01e-05		MMU-9020702	0.292082	0
15	3	Reactome Pathways		IRAK1 recruits IKK complex	0.0426	Rps27a|Ubc|Uba52	10473	10762|10786|10575	0.0052		MMU-937039	0.137059	0
15	3	Reactome Pathways		IRAK1 recruits IKK complex upon TLR7/8 or 9 stimulation	0.0426	Rps27a|Ubc|Uba52	10473	10762|10786|10575	0.0052		MMU-975144	0.137059	0
10	3	Reactome Pathways		IRAK2 mediated activation of TAK1 complex	0.0202	Rps27a|Ubc|Uba52	10473	10762|10786|10575	0.002		MMU-937042	0.169465	0
15	3	Reactome Pathways		IRAK2 mediated activation of TAK1 complex upon TLR7/8 or 9 stimulation	0.0426	Rps27a|Ubc|Uba52	10473	10762|10786|10575	0.0052		MMU-975163	0.137059	0
56	7	Reactome Pathways		Iron uptake and transport	0.0039	Hmox1|Fth1|Atp6v0a1|Rps27a|Ubc|Uba52|Atp6v0e	10473	10859|10747|10903|10762|10786|10575|10670	0.00026		MMU-917937	0.240894	0
11	3	Reactome Pathways		Josephin domain DUBs	0.0246	Rps27a|Ubc|Uba52	10473	10762|10786|10575	0.0025		MMU-5689877	0.160906	0
107	33	Reactome Pathways		L13a-mediated translational silencing of Ceruloplasmin expression	2.76e-23	Rpl13|Pabpc1|Rpl8|Rps5|Rplp1|Rpl19|Eif3m|Rps3a1|Eif4e|Rpl6|Rps3|Rpl4|Rpsa|Rpl22l1|Rps7|Rps17|Rplp0|Rps2|Eif2s2|Eif3i|Rps8|Rps6|Rps27a|Rpl7a|Rpl18|Rps16|Rpl30|Rpl36al|Rpl13a|Rpl22|Uba52|Rps20|Rpl14	10473	10617|10544|10487|10836|10664|10845|10927|10799|10749|10853|10533|10514|10775|10559|10753|10488|10738|10529|10781|10868|10843|10844|10762|10931|10772|10483|10626|10640|10885|10698|10575|10803|10879	5.12e-26		MMU-156827	2.25591	0
171	37	Reactome Pathways		Major pathway of rRNA processing in the nucleolus and cytosol	3.14e-22	Rpl13|Rpl8|Emg1|Rps5|Rplp1|Rpl19|Rps3a1|Exosc3|Ebna1bp2|Rpl6|Rps3|Nip7|Rpl4|Rpsa|Rpl22l1|Gnl3|Exosc4|Isg20l2|Rcl1|Rps7|Rps17|Rplp0|Rps2|Rps8|Rps6|Rps27a|Rpl7a|Rpl18|Rps16|Rpl30|Rpl36al|Rpl13a|Rpl22|Uba52|Rps20|Rpl14|Nop58	10473	10617|10487|10908|10836|10664|10845|10799|10513|10874|10853|10533|10754|10514|10775|10559|10741|10703|10788|10688|10753|10488|10738|10529|10843|10844|10762|10931|10772|10483|10626|10640|10885|10698|10575|10803|10879|10794	2.13e-24		MMU-6791226	2.15031	0
13	3	Reactome Pathways		MAP3K8 (TPL2)-dependent MAPK1/3 activation	0.0338	Rps27a|Ubc|Uba52	10473	10762|10786|10575	0.0037		MMU-5684264	0.147108	0
272	13	Reactome Pathways		MAPK1/MAPK3 signaling	0.0426	Psmb4|Psma6|Psmb5|Il6|Ereg|Psmd7|Fn1|Sptan1|Rps27a|Abhd17c|Ubc|Uba52|Psma2	10473	10736|10521|10924|10740|10491|10811|10666|10922|10762|10554|10786|10575|10727	0.0052		MMU-5684996	0.137059	0
74	8	Reactome Pathways		MAPK6/MAPK4 signaling	0.0036	Psmb4|Psma6|Psmb5|Psmd7|Rps27a|Ubc|Uba52|Psma2	10473	10736|10521|10924|10811|10762|10786|10575|10727	0.00024		MMU-5687128	0.24437	0
1536	50	KEGG Pathways		Metabolic pathways	0.0418	Hmox1|Mthfd2|Pip4k2a|Hmgcll1|Pgam1|Arg1|Galk1|Nme2|Arg2|Esd|Fech|Hexa|Nudt5|Dtymk|Uck2|Acss1|Cda|Ndufc2|Acsl4|Pygb|Mif|Atp6v0a1|Chsy1|Dctpp1|Ptges3|Fut8|Whsc1|Alas2|Gcnt2|Car12|Aldh3a2|Impdh2|Pgk1|Selenbp1|Arsb|Kmt2e|Ldha|Atp5g1|Sord|Gmppb|Ptpla|Pde4d|Atp5f1|Gapdh|Nme1|Dad1|Dhrs3|Atp6v0e|Plce1|Sphk1	10473	10859|10715|10767|10648|10578|10639|10661|10574|10615|10631|10801|10857|10660|10751|10685|10787|10916|10553|10517|10654|10618|10903|10830|10659|10556|10551|10595|10636|10502|10792|10743|10538|10677|10486|10913|10625|10745|10833|10567|10825|10616|10535|10797|10572|10632|10531|10898|10670|10668|10888	0.001		mmu01100	0.137882	0
1779	61	Reactome Pathways		Metabolism	0.0016	Cd320|Hmox1|Mthfd2|Psmb4|Pip4k2a|Hmgcll1|Pgam1|Arg1|Galk1|Nme2|Psma6|Arg2|Glrx|Esd|Psmb5|Sdc2|Vdr|Fech|Hexa|Nudt5|Dtymk|Uck2|Nup35|Acss1|Slc2a1|Cda|Man2b2|Ran|Ndufc2|Acsl4|Ip6k1|Cspg4|Pdk2|Psmd7|Slc16a1|Chsy1|Ephx1|Ptges3|Rbp1|Hilpda|Ndufaf6|Alas2|Car12|Aldh3a2|Tnfaip8l1|Impdh2|Arsb|Folr2|Hsp90aa1|Ldha|Atp5g1|Tcn2|Sord|Ptpla|Atp5f1|Gapdh|Nme1|Cycs|Psma2|Plce1|Sphk1	10473	10840|10859|10715|10736|10767|10648|10578|10639|10661|10574|10521|10615|10835|10631|10924|10600|10697|10801|10857|10660|10751|10685|10532|10787|10565|10916|10568|10657|10553|10517|10691|10655|10907|10811|10621|10830|10675|10556|10729|10814|10571|10636|10792|10743|10901|10538|10913|10714|10871|10745|10833|10820|10567|10616|10797|10572|10632|10489|10727|10668|10888	6.95e-05		MMU-1430728	0.279588	0
97	8	Reactome Pathways		Metabolism of nucleotides	0.0136	Nme2|Glrx|Nudt5|Dtymk|Uck2|Cda|Impdh2|Nme1	10473	10574|10835|10660|10751|10685|10916|10538|10632	0.0013		MMU-15869	0.186646	0
1609	101	Reactome Pathways		Metabolism of proteins	2.12e-21	Rpl13|Pabpc1|Rpl8|Rps5|Psmb4|Rplp1|Timp1|Mrpl52|Rpl19|Socs2|Fstl3|Sar1b|Mrpl22|Psma6|Nfkbia|Hif1a|Psmb5|Cct5|Sdc2|Myc|Vdr|Nus1|Etf1|Usp16|Il6|Srp9|Nup35|Eif3m|Cst3|Rps3a1|Eif4e|Fuca1|Mrpl20|Mxra8|Sparcl1|Rpl6|Rps3|Rab20|Rpl4|Rpsa|Cops8|Psmd7|Rpl22l1|Dpp4|Mrpl34|Bet1|Thbs1|Eif5a|Inhba|Fn1|Fut8|Ly6e|Tmed3|Lamb2|Chchd1|Srp19|Aplp2|Rps7|Npm1|Mrpl18|Rps17|Pappa|Rplp0|Eef1d|Arsb|Cd109|Folr2|Rps2|Adamts…	10473	10617|10544|10487|10836|10736|10664|10537|10560|10845|10584|10587|10526|10870|10521|10523|10520|10924|10555|10600|10495|10697|10519|10766|10713|10740|10807|10532|10927|10778|10799|10749|10886|10832|10831|10562|10853|10533|10846|10514|10775|10638|10811|10559|10785|10722|10501|10869|10826|10702|10666|10551|10883|10566|10912|10816|10932|10824|10753|10679|10728|10488|10641|10738|10590|10913|10717|107…	1.96e-23		MMU-392499	2.06737	0
556	68	Reactome Pathways		Metabolism of RNA	1.16e-27	Rpl13|Pabpc1|Snrpd1|Supt5|Rpl8|Emg1|Rps5|Psmb4|Rplp1|Snrpb2|Rnmt|Rpl19|Snrpd3|Psma6|Psmb5|Etf1|Clns1a|Nup35|Rps3a1|Eif4e|Exosc3|Magoh|Ebna1bp2|Rpl6|Magohb|Rps3|Lsm4|Nip7|Rpl4|Rpsa|Snrpd2|Psmd7|Rpl22l1|Sf3b6|Lsm3|Gnl3|Exosc4|Lsm8|Isg20l2|Gemin6|Rcl1|Rps7|Rps17|Rplp0|Isy1|Rps2|Rps8|Rps6|Rps27a|Rpl7a|Sf3b5|Rpl18|Rps16|Polr2c|Rpl30|Rpl36al|Hnrnpc|Apobec1|Ubc|Rpl13a|Srsf3|Rpl22|Uba52|Rps20|Bud31|Psma2…	10473	10617|10544|10763|10765|10487|10908|10836|10736|10664|10612|10564|10845|10623|10521|10924|10766|10696|10532|10799|10749|10513|10548|10874|10853|10508|10533|10629|10754|10514|10775|10793|10811|10559|10506|10780|10741|10703|10678|10788|10925|10688|10753|10488|10738|10800|10529|10843|10844|10762|10931|10534|10772|10483|10653|10626|10640|10610|10609|10786|10885|10599|10698|10575|10803|10643|10727|108…	1.43e-30		MMU-8953854	2.69355	0
52	7	KEGG Pathways		Mineral absorption	0.0143	Hmox1|Slc5a1|Atp2b1|Vdr|Fth1|Mt2|Mt1	10473	10859|10760|10620|10697|10747|10709|10707	0.00017		mmu04978	0.184466	0
28	4	Reactome Pathways		Mitochondrial biogenesis	0.0338	Sod2|Atp5g1|Atp5f1|Cycs	10473	10569|10833|10797|10489	0.0037		MMU-1592230	0.147108	0
86	9	Reactome Pathways		Mitochondrial translation elongation	0.0024	Mrpl52|Mrpl22|Mrpl20|Mrpl34|Chchd1|Mrpl18|Mrpl53|Mrpl17|Mrps26	10473	10560|10870|10832|10722|10816|10728|10563|10812|10511	0.00012		MMU-5389840	0.261979	0
88	9	Reactome Pathways		Mitochondrial translation termination	0.0025	Mrpl52|Mrpl22|Mrpl20|Mrpl34|Chchd1|Mrpl18|Mrpl53|Mrpl17|Mrps26	10473	10560|10870|10832|10722|10816|10728|10563|10812|10511	0.00015		MMU-5419276	0.260206	0
221	13	Reactome Pathways		Mitotic Anaphase	0.0108	Psmb4|Psma6|Psmb5|Nup35|Apitd1|Ran|Psmd7|Rcc1|Rps27a|Ubc|Uba52|Banf1|Psma2	10473	10736|10521|10924|10532|10818|10657|10811|10744|10762|10786|10575|10646|10727	0.00094		MMU-68882	0.196658	0
178	16	Reactome Pathways		mRNA Splicing - Major Pathway	0.00014	Snrpd1|Snrpb2|Snrpd3|Magoh|Magohb|Lsm4|Snrpd2|Sf3b6|Lsm3|Lsm8|Isy1|Sf3b5|Polr2c|Hnrnpc|Srsf3|Bud31	10473	10763|10612|10623|10548|10508|10629|10793|10506|10780|10678|10800|10534|10653|10610|10599|10643	2.04e-06		MMU-72163	0.385387	0
50	6	Reactome Pathways		mRNA Splicing - Minor Pathway	0.0101	Snrpd1|Snrpd3|Snrpd2|Sf3b6|Sf3b5|Polr2c	10473	10763|10623|10793|10506|10534|10653	0.00087		MMU-72165	0.199568	0
221	12	Reactome Pathways		Neddylation	0.0268	Psmb4|Socs2|Psma6|Hif1a|Psmb5|Cops8|Psmd7|Rps27a|Ubc|Uba52|Psma2|Tceb1	10473	10736|10584|10521|10520|10924|10638|10811|10762|10786|10575|10727|10725	0.0027		MMU-8951664	0.157187	0
15	4	Reactome Pathways		Negative regulation of FLT3	0.0065	Socs2|Rps27a|Ubc|Uba52	10473	10584|10762|10786|10575	0.00049		MMU-9706369	0.218709	0
14	4	Reactome Pathways		Negative regulators of DDX58/IFIH1 signaling	0.0054	Pin1|Rps27a|Ubc|Uba52	10473	10642|10762|10786|10575	0.00039		MMU-936440	0.226761	0
519	33	Reactome Pathways		Neutrophil degranulation	2.25e-06	Ap2a2|Ncstn|Pgam1|Arg1|Nme2|H2-K1|Fth1|Stom|Dpp7|Cst3|Ptx3|Fuca1|Cda|Cxcl3|Clec4d|Ndufc2|Pygb|Qpct|Mif|Psmd7|Atp6v0a1|Tnfaip6|H2-T22|Impdh2|Hmgb1|Arsb|Folr2|Hsp90aa1|Sptan1|B2m|H2-T23|Crispld2|Psma2	10473	10866|10774|10578|10639|10574|10856|10747|10900|10917|10778|10919|10886|10916|10490|10667|10553|10654|10784|10618|10811|10903|10805|10928|10538|10795|10913|10714|10871|10922|10865|10910|10819|10727	2.78e-08		MMU-6798695	0.564782	0
13	4	Reactome Pathways		NF-kB is activated and signals survival	0.0045	Nfkbia|Rps27a|Ubc|Uba52	10473	10523|10762|10786|10575	0.00031		MMU-209560	0.234679	0
57	8	Reactome Pathways		NIK-->noncanonical NF-kB signaling	0.0012	Psmb4|Psma6|Psmb5|Psmd7|Rps27a|Ubc|Uba52|Psma2	10473	10736|10521|10924|10811|10762|10786|10575|10727	4.55e-05		MMU-5676590	0.292082	0
110	32	Reactome Pathways		Nonsense Mediated Decay (NMD) enhanced by the Exon Junction Complex (EJC)	2.68e-22	Rpl13|Pabpc1|Rpl8|Rps5|Rplp1|Rpl19|Etf1|Rps3a1|Magoh|Rpl6|Magohb|Rps3|Rpl4|Rpsa|Rpl22l1|Rps7|Rps17|Rplp0|Rps2|Rps8|Rps6|Rps27a|Rpl7a|Rpl18|Rps16|Rpl30|Rpl36al|Rpl13a|Rpl22|Uba52|Rps20|Rpl14	10473	10617|10544|10487|10836|10664|10845|10766|10799|10548|10853|10508|10533|10514|10775|10559|10753|10488|10738|10529|10843|10844|10762|10931|10772|10483|10626|10640|10885|10698|10575|10803|10879	1.32e-24		MMU-975957	2.15719	0
90	30	Reactome Pathways		Nonsense Mediated Decay (NMD) independent of the Exon Junction Complex (EJC)	2.68e-22	Rpl13|Pabpc1|Rpl8|Rps5|Rplp1|Rpl19|Etf1|Rps3a1|Rpl6|Rps3|Rpl4|Rpsa|Rpl22l1|Rps7|Rps17|Rplp0|Rps2|Rps8|Rps6|Rps27a|Rpl7a|Rpl18|Rps16|Rpl30|Rpl36al|Rpl13a|Rpl22|Uba52|Rps20|Rpl14	10473	10617|10544|10487|10836|10664|10845|10766|10799|10853|10533|10514|10775|10559|10753|10488|10738|10529|10843|10844|10762|10931|10772|10483|10626|10640|10885|10698|10575|10803|10879	1.43e-24		MMU-975956	2.15719	0
20	4	Reactome Pathways		NOTCH3 Activation and Transmission of Signal to the Nucleus	0.0136	Ncstn|Rps27a|Ubc|Uba52	10473	10774|10762|10786|10575	0.0012		MMU-9013507	0.186646	0
15	4	Reactome Pathways		NRIF signals cell death from the nucleus	0.0065	Ncstn|Rps27a|Ubc|Uba52	10473	10774|10762|10786|10575	0.00049		MMU-205043	0.218709	0
16	3	Reactome Pathways		Oncogene Induced Senescence	0.0473	Rps27a|Ubc|Uba52	10473	10762|10786|10575	0.0061		MMU-2559585	0.132514	0
70	9	Reactome Pathways		Orc1 removal from chromatin	0.00089	Psmb4|Psma6|Psmb5|Orc6|Psmd7|Rps27a|Ubc|Uba52|Psma2	10473	10736|10521|10924|10776|10811|10762|10786|10575|10727	2.87e-05		MMU-68949	0.305061	0
65	10	Reactome Pathways		Oxygen-dependent proline hydroxylation of Hypoxia-inducible Factor Alpha	0.00016	Psmb4|Psma6|Hif1a|Psmb5|Psmd7|Rps27a|Ubc|Uba52|Psma2|Tceb1	10473	10736|10521|10520|10924|10811|10762|10786|10575|10727|10725	2.46e-06		MMU-1234176	0.379588	0
64	9	Reactome Pathways		p53-Dependent G1 DNA Damage Response	0.00064	Psmb4|Psma6|Psmb5|Ccne2|Psmd7|Rps27a|Ubc|Uba52|Psma2	10473	10736|10521|10924|10864|10811|10762|10786|10575|10727	1.5e-05		MMU-69563	0.319382	0
13	3	Reactome Pathways		p75NTR recruits signalling complexes	0.0338	Rps27a|Ubc|Uba52	10473	10762|10786|10575	0.0037		MMU-209543	0.147108	0
88	9	Reactome Pathways		PCP/CE pathway	0.0025	Ap2a2|Psmb4|Psma6|Psmb5|Psmd7|Rps27a|Ubc|Uba52|Psma2	10473	10866|10736|10521|10924|10811|10762|10786|10575|10727	0.00015		MMU-4086400	0.260206	0
10	3	Reactome Pathways		Pexophagy	0.0202	Rps27a|Ubc|Uba52	10473	10762|10786|10575	0.002		MMU-9664873	0.169465	0
22	7	Reactome Pathways		PINK1-PRKN Mediated Mitophagy	9.46e-05	Tomm40|Rps27a|Tomm5|Ubc|Uba52|Tomm70a|Tomm20	10473	10594|10762|10829|10786|10575|10889|10663	1.32e-06		MMU-5205685	0.402411	0
234	12	Reactome Pathways		PIP3 activates AKT signaling	0.0364	Ier3|Psmb4|Pip4k2a|Psma6|Psmb5|Ereg|Mkrn1|Psmd7|Rps27a|Ubc|Uba52|Psma2	10473	10712|10736|10767|10521|10924|10491|10921|10811|10762|10786|10575|10727	0.0042		MMU-1257604	0.14389	0
122	8	Reactome Pathways		Platelet degranulation	0.0394	Timp1|Clec3b|Thbs1|Fn1|Aplp2|Cd109|Sepp1|Manf	10473	10537|10746|10869|10666|10824|10717|10530|10558	0.0047		MMU-114608	0.14045	0
1254	51	Reactome Pathways		Post-translational protein modification	0.00023	Psmb4|Timp1|Socs2|Fstl3|Sar1b|Psma6|Nfkbia|Hif1a|Psmb5|Sdc2|Myc|Vdr|Nus1|Usp16|Il6|Nup35|Cst3|Fuca1|Mxra8|Sparcl1|Rab20|Cops8|Psmd7|Bet1|Thbs1|Eif5a|Fn1|Fut8|Ly6e|Tmed3|Lamb2|Aplp2|Npm1|Arsb|Cd109|Folr2|Rps2|Adamtsl5|Sptan1|Rps27a|Foxk2|Kdelr2|Hnrnpc|Ubc|Uba52|Tomm70a|Psma2|Dag1|Tomm20|Nop58|Tceb1	10473	10736|10537|10584|10587|10526|10521|10523|10520|10924|10600|10495|10697|10519|10713|10740|10532|10778|10886|10831|10562|10846|10638|10811|10501|10869|10826|10666|10551|10883|10566|10912|10824|10679|10913|10717|10714|10529|10849|10922|10762|10583|10651|10610|10786|10575|10889|10727|10699|10663|10794|10725	4.1e-06		MMU-597592	0.363827	0
116	10	Reactome Pathways		Post-translational protein phosphorylation	0.0036	Timp1|Fstl3|Sdc2|Il6|Cst3|Mxra8|Sparcl1|Fn1|Lamb2|Aplp2	10473	10537|10587|10600|10740|10778|10831|10562|10666|10912|10824	0.00023		MMU-8957275	0.24437	0
234	18	Reactome Pathways		Processing of Capped Intron-Containing Pre-mRNA	0.00022	Snrpd1|Snrpb2|Snrpd3|Nup35|Eif4e|Magoh|Magohb|Lsm4|Snrpd2|Sf3b6|Lsm3|Lsm8|Isy1|Sf3b5|Polr2c|Hnrnpc|Srsf3|Bud31	10473	10763|10612|10623|10532|10749|10548|10508|10629|10793|10506|10780|10678|10800|10534|10653|10610|10599|10643	3.73e-06		MMU-72203	0.365758	0
9	3	Reactome Pathways		PTK6 Regulates RTKs and Their Effectors AKT1 and DOK1	0.0163	Rps27a|Ubc|Uba52	10473	10762|10786|10575	0.0015		MMU-8849469	0.178781	0
24	4	Reactome Pathways		RAS processing	0.0224	Rps27a|Abhd17c|Ubc|Uba52	10473	10762|10554|10786|10575	0.0022		MMU-9648002	0.164975	0
30	4	Reactome Pathways		Recognition of DNA damage by PCNA-containing replication complex	0.0385	Pold4|Rps27a|Ubc|Uba52	10473	10692|10762|10786|10575	0.0046		MMU-110314	0.141454	0
51	5	Reactome Pathways		Recruitment and ATM-mediated phosphorylation of repair and signaling proteins at DNA double strand breaks	0.0426	Whsc1|Eya4|Rps27a|Ubc|Uba52	10473	10595|10689|10762|10786|10575	0.0052		MMU-5693565	0.137059	0
8	4	Reactome Pathways		Regulation of expression of SLITs and ROBOs	0.0016	Rps27a|Ubc|Uba52|Dag1	10473	10762|10786|10575|10699	6.94e-05		MMU-9010553	0.279588	0
14	3	Reactome Pathways		Regulation of FZD by ubiquitination	0.0376	Rps27a|Ubc|Uba52	10473	10762|10786|10575	0.0044		MMU-4641263	0.142481	0
13	3	Reactome Pathways		Regulation of innate immune responses to cytosolic DNA	0.0338	Rps27a|Ubc|Uba52	10473	10762|10786|10575	0.0037		MMU-3134975	0.147108	0
122	11	Reactome Pathways		Regulation of Insulin-like Growth Factor (IGF) transport and uptake by Insulin-like Growth Factor Binding Proteins (IGFBPs)	0.0017	Timp1|Fstl3|Sdc2|Il6|Cst3|Mxra8|Sparcl1|Fn1|Lamb2|Aplp2|Pappa	10473	10537|10587|10600|10740|10778|10831|10562|10666|10912|10824|10641	7.83e-05		MMU-381426	0.276955	0
84	11	Reactome Pathways		Regulation of mRNA stability by proteins that bind AU-rich elements	0.0002	Pabpc1|Psmb4|Psma6|Psmb5|Exosc3|Psmd7|Exosc4|Rps27a|Ubc|Uba52|Psma2	10473	10544|10736|10521|10924|10513|10811|10703|10762|10786|10575|10727	3.2e-06		MMU-450531	0.369897	0
28	4	Reactome Pathways		Regulation of necroptotic cell death	0.0338	Hsp90aa1|Rps27a|Ubc|Uba52	10473	10871|10762|10786|10575	0.0037		MMU-5675482	0.147108	0
50	5	Reactome Pathways		Regulation of ornithine decarboxylase (ODC)	0.04	Psmb4|Psma6|Psmb5|Psmd7|Psma2	10473	10736|10521|10924|10811|10727	0.0048		MMU-350562	0.139794	0
9	3	Reactome Pathways		Regulation of PTEN localization	0.0163	Rps27a|Ubc|Uba52	10473	10762|10786|10575	0.0015		MMU-8948747	0.178781	0
68	9	Reactome Pathways		Regulation of PTEN stability and activity	0.00082	Psmb4|Psma6|Psmb5|Mkrn1|Psmd7|Rps27a|Ubc|Uba52|Psma2	10473	10736|10521|10924|10921|10811|10762|10786|10575|10727	2.33e-05		MMU-8948751	0.308619	0
67	8	Reactome Pathways		Regulation of RAS by GAPs	0.0024	Psmb4|Psma6|Psmb5|Psmd7|Rps27a|Ubc|Uba52|Psma2	10473	10736|10521|10924|10811|10762|10786|10575|10727	0.00013		MMU-5658442	0.261979	0
51	8	Reactome Pathways		Regulation of RUNX2 expression and activity	0.00082	Psmb4|Psma6|Psmb5|Psmd7|Rps27a|Ubc|Uba52|Psma2	10473	10736|10521|10924|10811|10762|10786|10575|10727	2.22e-05		MMU-8939902	0.308619	0
53	8	Reactome Pathways		Regulation of RUNX3 expression and activity	0.00089	Psmb4|Psma6|Psmb5|Psmd7|Rps27a|Ubc|Uba52|Psma2	10473	10736|10521|10924|10811|10762|10786|10575|10727	2.85e-05		MMU-8941858	0.305061	0
57	16	Reactome Pathways		Ribosomal scanning and start codon recognition	8.69e-11	Rps5|Eif3m|Rps3a1|Eif4e|Rps3|Rpsa|Rps7|Rps17|Rps2|Eif2s2|Eif3i|Rps8|Rps6|Rps27a|Rps16|Rps20	10473	10836|10927|10799|10749|10533|10775|10753|10488|10529|10781|10868|10843|10844|10762|10483|10803	9.66e-13		MMU-72702	1.0061	0
127	32	KEGG Pathways		Ribosome	1.85e-20	Rpl13|Rpl8|Rps5|Rplp1|Rpl19|Mrpl22|Rps3a1|Mrpl20|Rpl6|Rps3|Rpl4|Rpsa|Rpl22l1|Mrpl34|Rps7|Mrpl18|Rps17|Rplp0|Rps2|Rps8|Rps6|Rps27a|Rpl7a|Rpl18|Rps16|Rpl30|Rpl36al|Rpl13a|Mrpl17|Rpl22|Rps20|Rpl14	10473	10617|10487|10836|10664|10845|10870|10799|10832|10853|10533|10514|10775|10559|10722|10753|10728|10488|10738|10529|10843|10844|10762|10931|10772|10483|10626|10640|10885|10812|10698|10803|10879	5.58e-23		mmu03010	1.97328	0
171	12	KEGG Pathways		RNA transport	0.0187	Pabpc1|Clns1a|Nup35|Eif4e|Magoh|Ran|Magohb|Trnt1|Gemin6|Tardbp|Eif2s2|Eif3i	10473	10544|10696|10532|10749|10548|10657|10508|10522|10925|10761|10781|10868	0.00034		mmu03013	0.172816	0
67	8	Reactome Pathways		RUNX1 regulates transcription of genes involved in differentiation of HSCs	0.0024	Psmb4|Psma6|Psmb5|Psmd7|Rps27a|Ubc|Uba52|Psma2	10473	10736|10521|10924|10811|10762|10786|10575|10727	0.00013		MMU-8939236	0.261979	0
147	12	Reactome Pathways		S Phase	0.0018	Psmb4|Psma6|Psmb5|Pold4|Cks1b|Ccne2|Orc6|Psmd7|Rps27a|Ubc|Uba52|Psma2	10473	10736|10521|10924|10692|10933|10864|10776|10811|10762|10786|10575|10727	9.1e-05		MMU-69242	0.274473	0
60	10	Reactome Pathways		SCF(Skp2)-mediated degradation of p27/p21	9.46e-05	Psmb4|Psma6|Psmb5|Cks1b|Ccne2|Psmd7|Rps27a|Ubc|Uba52|Psma2	10473	10736|10521|10924|10933|10864|10811|10762|10786|10575|10727	1.28e-06		MMU-187577	0.402411	0
34	6	Reactome Pathways		Signaling by ERBB4	0.0024	Ncstn|Ereg|Rps27a|Wwp1|Ubc|Uba52	10473	10774|10491|10762|10863|10786|10575	0.00014		MMU-1236394	0.261979	0
257	16	Reactome Pathways		Signaling by Interleukins	0.0025	Psmb4|Il20ra|Psma6|Nfkbia|Psmb5|Csf1r|Il6|Il4ra|Psmd7|Clcf1|Hmgb1|Rps27a|Ubc|Uba52|Lifr|Psma2	10473	10736|10723|10521|10523|10924|10682|10740|10711|10811|10637|10795|10762|10786|10575|10720|10727	0.00014		MMU-449147	0.260206	0
186	10	Reactome Pathways		Signaling by Nuclear Receptors	0.0483	Myc|Ppid|Ereg|Pdk2|Ptges3|Hsp90aa1|Polr2c|Dhrs3|Usf1|Sphk1	10473	10495|10510|10491|10907|10556|10871|10653|10898|10930|10888	0.0064		MMU-9006931	0.131605	0
48	6	Reactome Pathways		Signaling by PTK6	0.0088	Hif1a|Sfpq|Ereg|Rps27a|Ubc|Uba52	10473	10520|10872|10491|10762|10786|10575	0.00072		MMU-8848021	0.205552	0
418	18	Reactome Pathways		Signaling by Receptor Tyrosine Kinases	0.0307	Axl|Ap2a2|Ncstn|Pcsk5|Nrp1|Ereg|Atp6v0a1|Thbs1|Fn1|Lamb2|Hsp90aa1|Rps27a|Wwp1|Polr2c|Ubc|Uba52|Atp6v0e|Sphk1	10473	10768|10866|10774|10635|10645|10491|10903|10869|10666|10912|10871|10762|10863|10653|10786|10575|10670|10888	0.0033		MMU-9006934	0.151286	0
22	5	Reactome Pathways		Signaling by ROBO receptors	0.003	Cxcl12|Rps27a|Ubc|Uba52|Dag1	10473	10686|10762|10786|10575|10699	0.00018		MMU-376176	0.252288	0
90	7	Reactome Pathways		Signaling by TGFB family members	0.0316	Fstl3|Bambi|Inhba|Tgfbr2|Rps27a|Ubc|Uba52	10473	10587|10929|10702|10911|10762|10786|10575	0.0034		MMU-9006936	0.150031	0
48	6	Reactome Pathways		snRNP Assembly	0.0088	Snrpd1|Snrpd3|Clns1a|Nup35|Snrpd2|Gemin6	10473	10763|10623|10696|10532|10793|10925	0.00072		MMU-191859	0.205552	0
131	16	KEGG Pathways		Spliceosome	7.64e-06	Snrpd1|Snrpb2|Snrpd3|Magoh|Magohb|Lsm4|Snrpd2|Sf3b6|Lsm3|Lsm8|Srsf7|Isy1|Sf3b5|Srsf10|Hnrnpc|Srsf3	10473	10763|10612|10623|10548|10508|10629|10793|10506|10780|10678|10687|10800|10534|10852|10610|10599	4.6e-08		mmu03040	0.511691	0
16	3	Reactome Pathways		Spry regulation of FGF signaling	0.0473	Rps27a|Ubc|Uba52	10473	10762|10786|10575	0.0061		MMU-1295596	0.132514	0
88	30	Reactome Pathways		SRP-dependent cotranslational protein targeting to membrane	2.22e-22	Rpl13|Rpl8|Rps5|Rplp1|Rpl19|Srp9|Rps3a1|Rpl6|Rps3|Rpl4|Rpsa|Rpl22l1|Srp19|Rps7|Rps17|Rplp0|Rps2|Rps8|Rps6|Rps27a|Rpl7a|Rpl18|Rps16|Rpl30|Rpl36al|Rpl13a|Rpl22|Uba52|Rps20|Rpl14	10473	10617|10487|10836|10664|10845|10807|10799|10853|10533|10514|10775|10559|10932|10753|10488|10738|10529|10843|10844|10762|10931|10772|10483|10626|10640|10885|10698|10575|10803|10879	8.3e-25		MMU-1799339	2.16536	0
90	10	Reactome Pathways		Switching of origins to a post-replicative state	0.00096	Psmb4|Psma6|Psmb5|Ccne2|Orc6|Psmd7|Rps27a|Ubc|Uba52|Psma2	10473	10736|10521|10924|10864|10776|10811|10762|10786|10575|10727	3.28e-05		MMU-69052	0.301773	0
118	11	Reactome Pathways		Synthesis of DNA	0.0014	Psmb4|Psma6|Psmb5|Pold4|Ccne2|Orc6|Psmd7|Rps27a|Ubc|Uba52|Psma2	10473	10736|10521|10924|10692|10864|10776|10811|10762|10786|10575|10727	5.93e-05		MMU-69239	0.285387	0
31	5	Reactome Pathways		TAK1 activates NFkB by phosphorylation and activation of IKKs complex	0.0088	Nfkbia|Hmgb1|Rps27a|Ubc|Uba52	10473	10523|10795|10762|10786|10575	0.00071		MMU-445989	0.205552	0
32	5	Reactome Pathways		Termination of translesion DNA synthesis	0.0095	Pold4|Ube2l6|Rps27a|Ubc|Uba52	10473	10692|10895|10762|10786|10575	0.00081		MMU-5656169	0.202228	0
15	4	Reactome Pathways		TGF-beta receptor signaling in EMT (epithelial to mesenchymal transition)	0.0065	Tgfbr2|Rps27a|Ubc|Uba52	10473	10911|10762|10786|10575	0.00049		MMU-2173791	0.218709	0
73	9	Reactome Pathways		The role of GTSE1 in G2/M progression after G2 checkpoint	0.001	Psmb4|Psma6|Psmb5|Psmd7|Hsp90aa1|Rps27a|Ubc|Uba52|Psma2	10473	10736|10521|10924|10811|10871|10762|10786|10575|10727	3.87e-05		MMU-8852276	0.3	0
29	4	Reactome Pathways		TNFR1-induced NFkappaB signaling pathway	0.0362	Gnb2l1|Rps27a|Ubc|Uba52	10473	10894|10762|10786|10575	0.0041		MMU-5357956	0.144129	0
16	3	Reactome Pathways		TRAF6-mediated induction of TAK1 complex within TLR4 complex	0.0473	Rps27a|Ubc|Uba52	10473	10762|10786|10575	0.0061		MMU-937072	0.132514	0
296	14	Reactome Pathways		Transcriptional Regulation by TP53	0.0362	Supt5|Pip4k2a|Bnip3l|Prdx5|Ccne2|Pin1|Nelfb|Npm1|Rps27a|Polr2c|Ubc|Uba52|Cycs|Tceb1	10473	10765|10767|10602|10586|10864|10642|10597|10679|10762|10653|10786|10575|10489|10725	0.0042		MMU-3700989	0.144129	0
77	7	Reactome Pathways		Transcription-Coupled Nucleotide Excision Repair (TC-NER)	0.0159	Pold4|Cops8|Isy1|Rps27a|Polr2c|Ubc|Uba52	10473	10692|10638|10800|10762|10653|10786|10575	0.0015		MMU-6781827	0.17986	0
223	48	Reactome Pathways		Translation	4.38e-28	Rpl13|Pabpc1|Rpl8|Rps5|Rplp1|Mrpl52|Rpl19|Mrpl22|Etf1|Srp9|Eif3m|Rps3a1|Eif4e|Mrpl20|Rpl6|Rps3|Rpl4|Rpsa|Rpl22l1|Mrpl34|Chchd1|Srp19|Rps7|Mrpl18|Rps17|Rplp0|Eef1d|Rps2|Eef1g|Eif2s2|Eif3i|Rps8|Rps6|Rps27a|Rpl7a|Rpl18|Rps16|Rpl30|Rpl36al|Mrpl53|Rpl13a|Eef1b2|Mrpl17|Rpl22|Uba52|Rps20|Mrps26|Rpl14	10473	10617|10544|10487|10836|10664|10560|10845|10870|10766|10807|10927|10799|10749|10832|10853|10533|10514|10775|10559|10722|10816|10932|10753|10728|10488|10738|10590|10529|10528|10781|10868|10843|10844|10762|10931|10772|10483|10626|10640|10563|10885|10690|10812|10698|10575|10803|10511|10879	2.7e-31		MMU-72766	2.73585	0
57	17	Reactome Pathways		Translation initiation complex formation	8.22e-12	Pabpc1|Rps5|Eif3m|Rps3a1|Eif4e|Rps3|Rpsa|Rps7|Rps17|Rps2|Eif2s2|Eif3i|Rps8|Rps6|Rps27a|Rps16|Rps20	10473	10544|10836|10927|10799|10749|10533|10775|10753|10488|10529|10781|10868|10843|10844|10762|10483|10803	8.12e-14		MMU-72649	1.10851	0
16	3	Reactome Pathways		Translesion synthesis by REV1	0.0473	Rps27a|Ubc|Uba52	10473	10762|10786|10575	0.0061		MMU-110312	0.132514	0
667	29	Reactome Pathways		Transport of small molecules	0.003	Ap2a2|Hmox1|Psmb4|Slc5a1|Atp2b1|Sar1b|Sel1l|Psma6|Emb|Psmb5|Fth1|Pcsk5|Stom|Slc2a1|Slc6a6|Slc9a9|Psmd7|Atp6v0a1|Slc16a1|Pltp|Hba-a2|Eif2s2|Rps27a|Wwp1|Add3|Ubc|Uba52|Atp6v0e|Psma2	10473	10866|10859|10736|10760|10620|10526|10658|10521|10734|10924|10747|10635|10900|10565|10693|10630|10811|10903|10621|10808|10505|10781|10762|10863|10592|10786|10575|10670|10727	0.00018		MMU-382551	0.252288	0
51	8	Reactome Pathways		Ubiquitin Mediated Degradation of Phosphorylated Cdc25A	0.00082	Psmb4|Psma6|Psmb5|Psmd7|Rps27a|Ubc|Uba52|Psma2	10473	10736|10521|10924|10811|10762|10786|10575|10727	2.22e-05		MMU-69601	0.308619	0
50	8	Reactome Pathways		Ubiquitin-dependent degradation of Cyclin D	0.00075	Psmb4|Psma6|Psmb5|Psmd7|Rps27a|Ubc|Uba52|Psma2	10473	10736|10521|10924|10811|10762|10786|10575|10727	1.95e-05		MMU-75815	0.312494	0
172	14	Reactome Pathways		Ub-specific processing proteases	0.00082	Psmb4|Psma6|Nfkbia|Hif1a|Psmb5|Myc|Usp16|Psmd7|Rps27a|Ubc|Uba52|Tomm70a|Psma2|Tomm20	10473	10736|10521|10523|10520|10924|10495|10713|10811|10762|10786|10575|10889|10727|10663	2.48e-05		MMU-5689880	0.308619	0
85	9	Reactome Pathways		UCH proteinases	0.0022	Psmb4|Psma6|Psmb5|Psmd7|Rps27a|Foxk2|Ubc|Uba52|Psma2	10473	10736|10521|10924|10811|10762|10583|10786|10575|10727	0.00011		MMU-5689603	0.265758	0

## Sheet: D3 G4 rhFVIII off-target
# background genes	# genes	category	chart color	description	FDR value	genes	network.SUID	nodes.SUID	p-value	PMID	term name	transferred FDR value	year
130	30	KEGG Pathways		Oxidative phosphorylation	1.19e-21	Cox5a|Ndufa2|Cox6c|Atp5e|Uqcrb|Ndufs6|Ndufb4|Atp5j|Atp5o|Ndufa5|Ndufa4|Ndufab1|Cox7a2|Ndufc1|Cox8a|Ndufb10|Cox6a1|Atp5k|Cox17|Uqcr10|Cox6b1|Uqcrh|Ndufb6|Atp5d|Atp5h|Ndufb11|Ndufb2|Cox7c|Atp5j2|Ndufa12	78	228|93|225|142|175|189|216|221|289|260|416|373|213|294|127|103|367|422|359|414|132|314|138|265|154|370|322|254|119|215	3.59e-24		mmu00190	2.09245	0
116	28	Reactome Pathways		Respiratory electron transport, ATP synthesis by chemiosmotic coupling, and heat production by uncoupling proteins.	7.02e-20	Cox5a|Cox16|Ndufa2|Atp5e|Uqcrb|Ndufs6|Ndufb4|Atp5j|Atp5o|Ndufa5|Ndufa4|Ndufab1|Ndufc1|Cox8a|Ndufb10|Cox6a1|Atp5k|Uqcr10|Cox6b1|Uqcrh|Ndufb6|Atp5d|Atp5h|Ndufb11|Ndufb2|Cox7c|Atp5j2|Ndufa12	78	228|380|93|142|175|189|216|221|289|260|416|373|294|127|103|367|422|414|132|314|138|265|154|370|322|254|119|215	4.34e-23		MMU-163200	1.91537	0
225	34	KEGG Pathways		Thermogenesis	8.8e-20	Cox5a|Cox16|Ndufa2|Cox6c|Atp5e|Uqcrb|Ndufs6|Ndufb4|Atp5j|Atp5o|Ndufa5|Rptor|Ndufa4|Ndufab1|Cox7a2|Ndufc1|Cox8a|Ndufb10|Cox6a1|Atp5k|Cox17|Uqcr10|Cox6b1|Uqcrh|Ndufb6|Atp5d|Rps6ka1|Atp5h|Ndufb11|Ndufb2|Cox7c|Atp5j2|Adcy7|Ndufa12	78	228|380|93|225|142|175|189|216|221|289|260|232|416|373|213|294|127|103|367|422|359|414|132|314|138|265|106|154|370|322|254|119|261|215	5.3e-22		mmu04714	1.90555	0
167	29	Reactome Pathways		The citric acid (TCA) cycle and respiratory electron transport	1.75e-17	Cox5a|Cox16|Ndufa2|Atp5e|Mdh2|Uqcrb|Ndufs6|Ndufb4|Atp5j|Atp5o|Ndufa5|Ndufa4|Ndufab1|Ndufc1|Cox8a|Ndufb10|Cox6a1|Atp5k|Uqcr10|Cox6b1|Uqcrh|Ndufb6|Atp5d|Atp5h|Ndufb11|Ndufb2|Cox7c|Atp5j2|Ndufa12	78	228|380|93|142|89|175|189|216|221|289|260|416|373|294|127|103|367|422|414|132|314|138|265|154|370|322|254|119|215	2.16e-20		MMU-1428517	1.6757	0
264	33	KEGG Pathways		Prion disease	4.58e-17	Cox5a|Klc4|Ndufa2|Cox6c|Cybb|Ncf1|Atp5e|Uqcrb|Ndufs6|Ndufb4|Atp5j|Atp5o|Ndufa5|Kif5b|Ndufa4|Ndufab1|Cox7a2|Ndufc1|Ccl5|Cox8a|Ndufb10|Cox6a1|Uqcr10|Cox6b1|Uqcrh|Ndufb6|Atp5d|Atp5h|Prkcd|Ndufb11|Ndufb2|Cox7c|Ndufa12	78	228|131|93|225|262|258|142|175|189|216|221|289|260|418|416|373|213|294|108|127|103|367|414|132|314|138|265|154|168|370|322|254|215	4.14e-19		mmu05020	1.63391	0
296	33	KEGG Pathways		Huntington disease	7.86e-16	Cox5a|Klc4|Ndufa2|Cox6c|Atp5e|Uqcrb|Ndufs6|Ndufb4|Atp5j|Atp5o|Ndufa5|Kif5b|Ndufa4|Ndufab1|Cox7a2|Ndufc1|Cox8a|Polr2l|Ndufb10|Cox6a1|Polr2a|Polr2k|Uqcr10|Hip1|Cox6b1|Uqcrh|Ndufb6|Atp5d|Atp5h|Ndufb11|Ndufb2|Cox7c|Ndufa12	78	228|131|93|225|142|175|189|216|221|289|260|418|416|373|213|294|127|244|103|367|252|121|414|317|132|314|138|265|154|370|322|254|215	9.47e-18		mmu05016	1.51046	0
239	30	KEGG Pathways		Parkinson disease	1.08e-15	Cox5a|Klc4|Ndufa2|Cox6c|Atp5e|Uqcrb|Ndufs6|Ndufb4|Atp5j|Atp5o|Ndufa5|Kif5b|Park7|Ndufa4|Ndufab1|Cox7a2|Ndufc1|Cox8a|Ndufb10|Cox6a1|Uqcr10|Cox6b1|Uqcrh|Ndufb6|Atp5d|Atp5h|Ndufb11|Ndufb2|Cox7c|Ndufa12	78	228|131|93|225|142|175|189|216|221|289|260|418|117|416|373|213|294|127|103|367|414|132|314|138|265|154|370|322|254|215	1.63e-17		mmu05012	1.49666	0
92	21	Reactome Pathways		Respiratory electron transport	1.87e-14	Cox5a|Cox16|Ndufa2|Uqcrb|Ndufs6|Ndufb4|Ndufa5|Ndufa4|Ndufab1|Ndufc1|Cox8a|Ndufb10|Cox6a1|Uqcr10|Cox6b1|Uqcrh|Ndufb6|Ndufb11|Ndufb2|Cox7c|Ndufa12	78	228|380|93|175|189|216|260|416|373|294|127|103|367|414|132|314|138|370|322|254|215	3.45e-17		MMU-611105	1.37282	0
359	33	KEGG Pathways		Alzheimer disease	9.52e-14	Cox5a|Raf1|Klc4|Ndufa2|Cox6c|Cybb|Atp5e|Uqcrb|Ndufs6|Ndufb4|Atp5j|Atp5o|Ndufa5|Kif5b|Ndufa4|Ndufab1|Cox7a2|Ndufc1|Cox8a|Ndufb10|Lrp1|Cox6a1|Uqcr10|Adam17|Cox6b1|Uqcrh|Ndufb6|Atp5d|Atp5h|Ndufb11|Ndufb2|Cox7c|Ndufa12	78	228|374|131|93|225|262|142|175|189|216|221|289|260|418|416|373|213|294|127|103|266|367|414|321|132|314|138|265|154|370|322|254|215	1.72e-15		mmu05010	1.30214	0
148	22	KEGG Pathways		Non-alcoholic fatty liver disease	7.81e-13	Cox5a|Ndufa2|Cox6c|Uqcrb|Ndufs6|Ndufb4|Ndufa5|Ndufa4|Ndufab1|Cox7a2|Ndufc1|Cox8a|Ndufb10|Cox6a1|Uqcr10|Cox6b1|Uqcrh|Ndufb6|Ndufb11|Ndufb2|Cox7c|Ndufa12	78	228|93|225|175|189|216|260|416|373|213|294|127|103|367|414|132|314|138|370|322|254|215	1.65e-14		mmu04932	1.21073	0
364	29	KEGG Pathways		Amyotrophic lateral sclerosis	1.08e-10	Cox5a|Klc4|Ndufa2|Cox6c|Atp5e|Uqcrb|Ndufs6|Ndufb4|Atp5j|Atp5o|Ndufa5|Kif5b|Ndufa4|Ndufab1|Cox7a2|Ndufc1|Cox8a|Ndufb10|Cox6a1|Uqcr10|Cox6b1|Uqcrh|Ndufb6|Atp5d|Atp5h|Ndufb11|Ndufb2|Cox7c|Ndufa12	78	228|131|93|225|142|175|189|216|221|289|260|418|416|373|213|294|127|103|367|414|132|314|138|265|154|370|322|254|215	2.61e-12		mmu05014	0.996658	0
223	22	Reactome Pathways		Translation	1.16e-08	Rps9|Mrpl21|Rpl28|Mrps11|Mrps6|Mrps28|Rps29|Rpl21|Rps21|Rpl37a|Mrps21|Rps15|Mrpl42|Rpl36|Aurkaip1|Rplp2|Mrps17|Mrpl15|Mrps24|Mrps14|Rpl27a|Rps27	78	171|404|311|420|345|227|275|263|381|112|185|218|192|272|191|183|150|284|340|156|392|357	2.86e-11		MMU-72766	0.793554	0
127	16	KEGG Pathways		Ribosome	2.22e-08	Rps9|Mrpl21|Rpl28|Mrps11|Mrps6|Rps29|Rpl21|Rps21|Rpl37a|Mrps21|Rps15|Rpl36|Rplp2|Mrps17|Mrpl15|Mrps14	78	171|404|311|420|345|275|263|381|112|185|218|272|183|150|284|156	6.02e-10		mmu03010	0.765365	0
1536	56	KEGG Pathways		Metabolic pathways	1.03e-07	Cox5a|Acp2|Ndufa2|Cox6c|Atp5e|Mdh2|Uqcrb|Ndufs6|Naga|Ndufb4|Atp5j|Atp5o|Ndufa5|Cyp27a1|Ndufa4|Hpgds|Ndufab1|Cox7a2|Gcsh|Ndufc1|Cox8a|Aldh1b1|Ndufb10|Hpse|Pigs|Cox6a1|Spr|Atp5k|Cox17|Uqcr10|Glb1|B3galnt1|Ak1|Gnpda1|Pi4kb|Cox6b1|Uqcrh|Mtmr4|Car4|Ehmt1|Pip5k1c|Atp5d|Gaa|Atp5h|Dpm3|Uap1|Fut7|Renbp|Ndufb11|Sgpl1|Ndufb2|Cox7c|Atp5j2|Gstp1|Adcy7|Ndufa12	78	228|330|93|225|142|89|175|189|313|216|221|289|260|286|416|398|373|213|296|294|127|248|103|124|105|367|206|422|359|414|281|98|293|377|402|132|314|130|170|318|247|265|141|154|300|167|102|230|370|196|322|254|119|164|261|215	3.11e-09		mmu01100	0.698716	0
54	11	Reactome Pathways		Complex I biogenesis	1.18e-06	Ndufa2|Ndufs6|Ndufb4|Ndufa5|Ndufab1|Ndufc1|Ndufb10|Ndufb6|Ndufb11|Ndufb2|Ndufa12	78	93|189|216|260|373|294|103|138|370|322|215	3.63e-09		MMU-6799198	0.592812	0
1779	60	Reactome Pathways		Metabolism	3.45e-06	Cox5a|Cox16|Tnfaip8l2|Ndufa2|Atp5e|Mdh2|Nudt4|Uqcrb|Ndufs6|Ndufb4|Atp5j|Atp5o|Ndufa5|Cyp27a1|Ndufa4|Hpgds|Ndufab1|Man2b1|Vac14|Gcsh|Ndufc1|Cox8a|Aldh1b1|Ndufb10|Lrp1|Hpse|Cox6a1|Spr|Gna15|Atp5k|Uqcr10|Glb1|B3galnt1|Ak1|Gnpda1|Pi4kb|Cox6b1|Uqcrh|Gng5|Ndufb6|Ctsa|Mtmr4|Car4|Pik3r6|Pip5k1c|Atp5d|Gaa|Atp5h|Fut7|Parp9|Ndufb11|Sgpl1|Ndufb2|Cox7c|Plekha2|Osbpl9|Atp5j2|Gstp1|Dnm2|Ndufa12	78	228|380|325|93|142|89|240|175|189|216|221|289|260|286|416|398|373|379|243|296|294|127|248|103|266|124|367|206|349|422|414|281|98|293|377|402|132|314|122|138|371|130|170|198|247|265|141|154|102|245|370|196|322|254|390|277|119|164|382|215	1.28e-08		MMU-1430728	0.546218	0
143	14	KEGG Pathways		Retrograde endocannabinoid signaling	3.97e-06	Ndufa2|Ndufs6|Ndufb4|Ndufa5|Ndufa4|Ndufab1|Ndufc1|Ndufb10|Gng5|Ndufb6|Ndufb11|Ndufb2|Adcy7|Ndufa12	78	93|189|216|260|416|373|294|103|122|138|370|322|261|215	1.31e-07		mmu04723	0.540121	0
84	11	KEGG Pathways		Cardiac muscle contraction	5.85e-06	Cox5a|Cox6c|Uqcrb|Cox7a2|Cox8a|Cox6a1|Uqcr10|Cox6b1|Uqcrh|Atp1a3|Cox7c	78	228|225|175|213|127|367|414|132|314|162|254	2.11e-07		mmu04260	0.523284	0
949	39	Reactome Pathways		Innate Immune System	1.24e-05	Raf1|Icam2|Cybb|Ctss|Ncf1|Dnase1l1|Ly86|Tab1|Trem2|Pdap1|Aga|Man2b1|Mapkapk3|H2-M3|Hpse|C3ar1|ENSMUSP00000051263|Tifa|Nhlrc3|Glb1|Rab31|Elmo2|Cd300lb|Stat6|Hmha1|Ctsa|Rps6ka1|Gaa|Atox1|Nfam1|Prkcd|Syk|Myo5a|Ppia|Ctsd|Gstp1|Dnm2|Gm8909|Ptprc	78	374|234|262|224|258|246|146|250|352|387|397|379|339|353|124|350|169|283|356|281|143|417|409|290|341|371|106|141|413|344|168|134|337|186|323|164|382|331|386	5.34e-08		MMU-168249	0.490658	0
18	7	Reactome Pathways		Formation of ATP by chemiosmotic coupling	1.35e-05	Atp5e|Atp5j|Atp5o|Atp5k|Atp5d|Atp5h|Atp5j2	78	142|221|289|422|265|154|119	6.66e-08		MMU-163210	0.486967	0
18	7	Reactome Pathways		Cristae formation	1.35e-05	Atp5e|Atp5j|Atp5o|Atp5k|Atp5d|Atp5h|Atp5j2	78	142|221|289|422|265|154|119	6.66e-08		MMU-8949613	0.486967	0
86	11	Reactome Pathways		Mitochondrial translation elongation	4.25e-05	Mrpl21|Mrps11|Mrps6|Mrps28|Mrps21|Mrpl42|Aurkaip1|Mrps17|Mrpl15|Mrps24|Mrps14	78	404|420|345|227|185|192|191|150|284|340|156	2.62e-07		MMU-5389840	0.437161	0
88	11	Reactome Pathways		SRP-dependent cotranslational protein targeting to membrane	4.76e-05	Rps9|Rpl28|Rps29|Rpl21|Rps21|Rpl37a|Rps15|Rpl36|Rplp2|Rpl27a|Rps27	78	171|311|275|263|381|112|218|272|183|392|357	3.23e-07		MMU-1799339	0.432239	0
88	11	Reactome Pathways		Mitochondrial translation termination	4.76e-05	Mrpl21|Mrps11|Mrps6|Mrps28|Mrps21|Mrpl42|Aurkaip1|Mrps17|Mrpl15|Mrps24|Mrps14	78	404|420|345|227|185|192|191|150|284|340|156	3.23e-07		MMU-5419276	0.432239	0
90	11	Reactome Pathways		Nonsense Mediated Decay (NMD) independent of the Exon Junction Complex (EJC)	4.76e-05	Rps9|Rpl28|Rps29|Rpl21|Rps21|Rpl37a|Rps15|Rpl36|Rplp2|Rpl27a|Rps27	78	171|311|275|263|381|112|218|272|183|392|357	3.97e-07		MMU-975956	0.432239	0
1621	52	Reactome Pathways		Immune System	6.75e-05	Raf1|Icam2|Klc4|Tnfrsf13b|Cybb|Ctss|Ncf1|Dnase1l1|Ifngr1|Ly86|Tab1|Ifnar1|Trem2|Kif5b|Cd28|Pdap1|Aga|Man2b1|Mapkapk3|H2-M3|Fkbp1a|Hpse|C3ar1|ENSMUSP00000051263|Tifa|Nhlrc3|Glb1|Tceb2|Rab31|Rnf144b|Elmo2|Sipa1|Cd300lb|Sumo1|Stat6|Hmha1|Ctsa|Rps6ka1|Gaa|Atox1|Nfam1|Slamf7|Prkcd|Syk|Myo5a|Ppia|Ctsd|Gstp1|Nedd4l|Dnm2|Gm8909|Ptprc	78	374|234|131|365|262|224|258|246|411|146|250|405|352|418|144|387|397|379|339|353|249|124|350|169|283|356|281|137|143|158|417|208|409|375|290|341|371|106|141|413|344|334|168|134|337|186|323|164|110|382|331|386	6.25e-07		MMU-168256	0.41707	0
97	11	Reactome Pathways		Formation of a pool of free 40S subunits	7.93e-05	Rps9|Rpl28|Rps29|Rpl21|Rps21|Rpl37a|Rps15|Rpl36|Rplp2|Rpl27a|Rps27	78	171|311|275|263|381|112|218|272|183|392|357	7.83e-07		MMU-72689	0.410073	0
107	11	Reactome Pathways		L13a-mediated translational silencing of Ceruloplasmin expression	0.00017	Rps9|Rpl28|Rps29|Rpl21|Rps21|Rpl37a|Rps15|Rpl36|Rplp2|Rpl27a|Rps27	78	171|311|275|263|381|112|218|272|183|392|357	1.9e-06		MMU-156827	0.376955	0
108	11	Reactome Pathways		GTP hydrolysis and joining of the 60S ribosomal subunit	0.00018	Rps9|Rpl28|Rps29|Rpl21|Rps21|Rpl37a|Rps15|Rpl36|Rplp2|Rpl27a|Rps27	78	171|311|275|263|381|112|218|272|183|392|357	2.06e-06		MMU-72706	0.374473	0
110	11	Reactome Pathways		Nonsense Mediated Decay (NMD) enhanced by the Exon Junction Complex (EJC)	0.0002	Rps9|Rpl28|Rps29|Rpl21|Rps21|Rpl37a|Rps15|Rpl36|Rplp2|Rpl27a|Rps27	78	171|311|275|263|381|112|218|272|183|392|357	2.43e-06		MMU-975957	0.369897	0
519	23	Reactome Pathways		Neutrophil degranulation	0.0007	Cybb|Ctss|Dnase1l1|Pdap1|Aga|Man2b1|H2-M3|Hpse|C3ar1|ENSMUSP00000051263|Nhlrc3|Glb1|Rab31|Hmha1|Ctsa|Gaa|Nfam1|Prkcd|Ppia|Ctsd|Gstp1|Gm8909|Ptprc	78	262|224|246|387|397|379|353|124|350|169|356|281|143|341|371|141|344|168|186|323|164|331|386	1.04e-05		MMU-6798695	0.31549	0
127	10	KEGG Pathways		Lysosome	0.0012	Acp2|Ctss|Naga|Aga|Man2b1|Glb1|Slc17a5|Ctsa|Gaa|Ctsd	78	330|224|313|397|379|281|100|371|141|323	4.77e-05		mmu04142	0.292082	0
72	8	Reactome Pathways		TP53 Regulates Metabolic Genes	0.0019	Cox5a|Cox16|Rptor|Ndufa4|Cox8a|Cox6a1|Cox6b1|Cox7c	78	228|380|232|416|127|367|132|254	2.92e-05		MMU-5628897	0.272125	0
556	23	Reactome Pathways		Metabolism of RNA	0.0019	Hspb1|Rps9|Ppil4|Fyttd1|Syf2|Rpl28|Rps29|Gtf2h5|Rpl21|Polr2l|Lsm6|Polr2a|Polr2k|Rps21|Rpl37a|Rps15|Pcbp2|Rpl36|Rplp2|Prkcd|Txnl4a|Rpl27a|Rps27	78	193|171|306|148|327|311|275|362|263|244|363|252|121|381|112|218|406|272|183|168|195|392|357	2.96e-05		MMU-8953854	0.272125	0
296	15	Reactome Pathways		Transcriptional Regulation by TP53	0.0054	Cox5a|Cox16|Rptor|Ndufa4|Gtf2h5|Cox8a|Polr2l|Cox6a1|Polr2a|Polr2k|Tceb2|Cox6b1|Ehmt1|Cox7c|Tcea1	78	228|380|232|416|362|127|244|367|252|121|137|132|318|254|301	9.06e-05		MMU-3700989	0.226761	0
44	6	Reactome Pathways		TP53 Regulates Transcription of DNA Repair Genes	0.0061	Gtf2h5|Polr2l|Polr2a|Polr2k|Tceb2|Tcea1	78	362|244|252|121|137|301	0.00011		MMU-6796648	0.221467	0
171	11	Reactome Pathways		Major pathway of rRNA processing in the nucleolus and cytosol	0.0063	Rps9|Rpl28|Rps29|Rpl21|Rps21|Rpl37a|Rps15|Rpl36|Rplp2|Rpl27a|Rps27	78	171|311|275|263|381|112|218|272|183|392|357	0.00011		MMU-6791226	0.220066	0
74	7	Reactome Pathways		PI Metabolism	0.0118	Tnfaip8l2|Vac14|Pi4kb|Mtmr4|Pik3r6|Pip5k1c|Plekha2	78	325|243|402|130|198|247|390	0.00023		MMU-1483255	0.192812	0
85	7	KEGG Pathways		Fc gamma R-mediated phagocytosis	0.0121	Raf1|Ncf1|Pip5k1c|Prkcd|Syk|Dnm2|Ptprc	78	374|258|247|168|134|382|386	0.00051		mmu04666	0.191721	0
57	6	Reactome Pathways		Formation of RNA Pol II elongation complex	0.0189	Gtf2h5|Polr2l|Polr2a|Polr2k|Tceb2|Tcea1	78	362|244|252|121|137|301	0.00039		MMU-112382	0.172354	0
2417	58	Reactome Pathways		Signal Transduction	0.0246	Gna12|Raf1|Klc4|Hspb1|Nedd8|Ppp1cb|Cybb|Ncf1|Mknk1|Tab1|Fgd2|Kif5b|Rptor|Cd28|Rgs4|Gpsm2|Flt1|Fkbp4|Mapkapk3|Prex1|Fkbp1a|Rasa4|Ccl5|Polr2l|Lrp1|C3ar1|Pebp1|Gna15|Polr2a|Polr2k|Abhd12|Lpar4|Arhgap30|Adrb2|Adam17|Elmo2|Madd|Fes|Gng5|Stat6|Pard6a|Abr|Srgap2|Ramp1|Hmha1|Mtmr4|Pik3r6|Pip5k1c|Rps6ka1|Usp8|Prkcd|Arhgap25|Syk|Fgd4|Adcy7|Rps27|Nedd4l|Rgs1	78	173|374|131|193|115|299|262|258|152|250|239|418|232|144|126|165|372|366|339|403|249|368|108|244|266|350|139|349|252|121|348|280|332|298|321|417|214|253|122|290|220|343|197|408|341|130|198|247|106|202|168|389|134|90|261|357|110|329	0.00053		MMU-162582	0.160906	0
61	6	Reactome Pathways		Synthesis of substrates in N-glycan biosythesis	0.0246	Glb1|Slc17a5|Ctsa|Dpm3|Uap1|Renbp	78	281|100|371|300|167|230	0.00054		MMU-446219	0.160906	0
28	4	KEGG Pathways		RNA polymerase	0.0297	Polr2l|Polr2a|Polr2k|Znrd1	78	244|252|121|351	0.0013		mmu03020	0.152724	0
1609	42	Reactome Pathways		Metabolism of proteins	0.031	Rps9|Nedd8|Cnih1|Tab1|Mrpl21|Park7|Rpl28|Mrps11|Mrps6|Mrps28|Rps29|Galnt9|Rpl21|Pigs|Glb1|Slc17a5|Rps21|Rpl37a|Adrb2|Tceb2|Mrps21|Rab31|Rps15|Mrpl42|Rpl36|Aurkaip1|Rplp2|Gng5|Sumo1|Ctsa|Dpm3|Top1|Usp8|Uap1|Renbp|Mrps17|Mrpl15|Mrps24|Mrps14|Ctsd|Rpl27a|Rps27	78	171|115|304|250|404|117|311|420|345|227|275|114|263|105|281|100|381|112|298|137|185|143|218|192|272|191|183|122|375|371|300|190|202|167|230|150|284|340|156|323|392|357	0.00071		MMU-392499	0.150864	0
701	23	Reactome Pathways		Adaptive Immune System	0.0322	Raf1|Icam2|Klc4|Cybb|Ctss|Ncf1|Trem2|Kif5b|Cd28|H2-M3|Fkbp1a|Tceb2|Rnf144b|Sipa1|Cd300lb|Ctsa|Slamf7|Syk|Ctsd|Nedd4l|Dnm2|Gm8909|Ptprc	78	374|234|131|262|224|258|352|418|144|353|249|137|158|208|409|371|334|134|323|110|382|331|386	0.00075		MMU-1280218	0.149214	0
249	11	KEGG Pathways		Endocytosis	0.0457	Washc5|Kif5b|H2-M3|Rab31|Dab2|Pard6a|Pip5k1c|Usp8|Pdcd6ip|Nedd4l|Dnm2	78	101|418|353|143|400|220|247|202|236|110|382	0.0022		mmu04144	0.134008	0
381	15	Reactome Pathways		Signaling by Rho GTPases	0.048	Klc4|Ppp1cb|Cybb|Ncf1|Fgd2|Kif5b|Prex1|Arhgap30|Abr|Srgap2|Hmha1|Prkcd|Arhgap25|Fgd4|Rps27	78	131|299|262|258|239|418|403|332|343|197|341|168|389|90|357	0.0012		MMU-194315	0.131876	0
100	7	Reactome Pathways		Signaling by VEGF	0.0482	Hspb1|Cybb|Ncf1|Flt1|Mapkapk3|Elmo2|Prkcd	78	193|262|258|372|339|417|168	0.0012		MMU-194138	0.131695	0
27	4	Reactome Pathways		RNA Pol II CTD phosphorylation and interaction with CE	0.0482	Gtf2h5|Polr2l|Polr2a|Polr2k	78	362|244|252|121	0.0012		MMU-77075	0.131695	0

## Sheet: D3 G6 both FVIII off-target
# background genes	# genes	category	chart color	description	FDR value	genes	network.SUID	nodes.SUID	p-value	PMID	term name	transferred FDR value	year
51	7	KEGG Pathways		Allograft rejection	2.69e-05	H2-Ab1|H2-Aa|H2-Q7|H2-Q4|H2-T24|H2-Q6|H2-Eb1	70492	70806|70956|71091|71163|71097|71172|70740	3.66e-07		mmu05330	0.483447	0
75	9	KEGG Pathways		Antigen processing and presentation	3.5e-06	Ctsb|H2-Ab1|H2-Aa|H2-Q7|H2-Q4|Cd74|H2-T24|H2-Q6|H2-Eb1	70492	70788|70806|70956|71091|71163|70848|71097|71172|70740	2.17e-08		mmu04612	0.577136	0
24	3	KEGG Pathways		Asthma	0.0205	H2-Ab1|H2-Aa|H2-Eb1	70492	70806|70956|70740	0.0012		mmu05310	0.178585	0
67	7	KEGG Pathways		Autoimmune thyroid disease	9.33e-05	H2-Ab1|H2-Aa|H2-Q7|H2-Q4|H2-T24|H2-Q6|H2-Eb1	70492	70806|70956|71091|71163|71097|71172|70740	1.97e-06		mmu05320	0.426312	0
157	12	KEGG Pathways		Cell adhesion molecules	3.5e-06	Itgb7|Siglec1|H2-Ab1|H2-Aa|Sdc3|H2-Q7|H2-Q4|H2-T24|Cadm1|Glg1|H2-Q6|H2-Eb1	70492	71190|70707|70806|70956|70803|71091|71163|71097|71154|70866|71172|70740	1.05e-08		mmu04514	0.577136	0
214	9	KEGG Pathways		Epstein-Barr virus infection	0.0021	H2-Ab1|H2-Aa|Blnk|H2-Q7|H2-Q4|Stat2|H2-T24|H2-Q6|H2-Eb1	70492	70806|70956|71160|71091|71163|71166|71097|71172|70740	7.36e-05		mmu05169	0.283259	0
21	3	KEGG Pathways		Glycosaminoglycan degradation	0.0152	Naglu|Sgsh|Gns	70492	70884|70905|71136	0.00087		mmu00531	0.192327	0
50	7	KEGG Pathways		Graft-versus-host disease	2.69e-05	H2-Ab1|H2-Aa|H2-Q7|H2-Q4|H2-T24|H2-Q6|H2-Eb1	70492	70806|70956|71091|71163|71097|71172|70740	3.24e-07		mmu05332	0.483447	0
53	5	Reactome Pathways		Heparan sulfate/heparin (HS-GAG) metabolism	0.0223	Naglu|Sgsh|Ext2|Sdc3|Xylt2	70492	70884|70905|71181|70803|71004	9.51e-05		MMU-1638091	0.174719	0
419	11	KEGG Pathways		Herpes simplex virus 1 infection	0.0135	H2-Ab1|H2-Aa|Bst2|H2-Q7|H2-Q4|Stat2|Cd74|Pou2f2|H2-T24|H2-Q6|H2-Eb1	70492	70806|70956|71043|71091|71163|71166|70848|70824|71097|71172|70740	0.00065		mmu05168	0.197776	0
237	8	KEGG Pathways		Human cytomegalovirus infection	0.0147	Gng11|Il10ra|H2-Q7|Nfatc2|H2-Q4|H2-T24|Creb3l3|H2-Q6	70492	70914|71019|71091|70875|71163|71097|71094|71172	0.00076		mmu05163	0.193864	0
224	8	KEGG Pathways		Human immunodeficiency virus 1 infection	0.0118	Ap1b1|Gng11|Bst2|H2-Q7|Nfatc2|H2-Q4|H2-T24|H2-Q6	70492	70716|70914|71043|71091|70875|71163|71097|71172	0.00053		mmu05170	0.203959	0
232	9	KEGG Pathways		Human T-cell leukemia virus 1 infection	0.0034	H2-Ab1|H2-Aa|H2-Q7|Nfatc2|H2-Q4|H2-T24|Creb3l3|H2-Q6|H2-Eb1	70492	70806|70956|71091|70875|71163|71097|71094|71172|70740	0.00013		mmu05166	0.261124	0
1615	29	Reactome Pathways		Immune System	0.0223	Itgb7|Ctsb|Ap1b1|Cd180|Cfb|Siglec1|Asah1|Il10ra|Nckap1l|Gns|Grn|Bst2|Blnk|Pld4|Prdx6|H2-Q7|Nfatc2|H2-Q4|Stat2|Lair1|Cd74|Cd300a|Pld3|Sirpa|Unc93b1|Kcnab2|Iqgap1|Psap|H2-Eb1	70492	71190|70788|70716|71178|71109|70707|71076|71019|70719|71136|70962|71043|71160|70677|70758|71091|70875|71163|71166|70923|70848|71175|71184|70974|70896|70671|71157|70986|70740	3.66e-05		MMU-168256	0.174719	0
102	6	Reactome Pathways		Immunoregulatory interactions between a Lymphoid and a non-Lymphoid cell	0.0307	Itgb7|Siglec1|H2-Q7|H2-Q4|Lair1|Cd300a	70492	71190|70707|71091|71163|70923|71175	0.00022		MMU-198933	0.160033	0
945	21	Reactome Pathways		Innate Immune System	0.0223	Ctsb|Cd180|Cfb|Asah1|Nckap1l|Gns|Grn|Bst2|Pld4|Prdx6|H2-Q7|Nfatc2|H2-Q4|Lair1|Cd300a|Pld3|Sirpa|Unc93b1|Kcnab2|Iqgap1|Psap	70492	70788|71178|71109|71076|70719|71136|70962|71043|70677|70758|71091|70875|71163|70923|71175|71184|70974|70896|70671|71157|70986	2.66e-05		MMU-168249	0.174719	0
41	4	KEGG Pathways		Intestinal immune network for IgA production	0.0103	Itgb7|H2-Ab1|H2-Aa|H2-Eb1	70492	71190|70806|70956|70740	0.00044		mmu04672	0.210205	0
210	9	KEGG Pathways		Kaposi sarcoma-associated herpesvirus infection	0.0021	Pik3r5|Gng11|Gabarapl2|H2-Q7|Nfatc2|H2-Q4|Stat2|H2-T24|H2-Q6	70492	70998|70914|70908|71091|70875|71163|71166|71097|71172	6.4e-05		mmu05167	0.283259	0
128	11	KEGG Pathways		Lysosome	3.5e-06	Naglu|Sgsh|Ctsb|Ap1b1|Tpp1|Asah1|Pla2g15|Gns|Lipa|Laptm5|Psap	70492	70884|70905|70788|70716|70743|71076|70854|71136|71031|71112|70986	1.43e-08		mmu04142	0.577136	0
1754	34	Reactome Pathways		Metabolism	0.0022	Naglu|Abcd1|Sgsh|Ppa1|Pik3r5|Cox14|Cpt1a|Ext2|Ndufaf4|Ak2|Gng11|Cox7b|Asah1|Pla2g15|Parp14|Mtmr12|Gns|Bpgm|Atp5l|Uqcrq|Aasdhppt|Isca1|Ndufa8|Sdc3|Pld4|Mmadhc|Pdp1|Txn2|Atp5g3|Xylt2|Tpi1|Apoe|Psap|Amd1	70492	70884|70995|70905|70779|70998|70860|70938|71181|70755|70917|70914|70734|71076|70854|70830|70935|71136|70977|70902|71052|70857|71145|70767|70803|70677|71025|70797|71007|70674|71004|71040|70926|70986|71058	1.32e-06		MMU-1430728	0.281122	0
86	6	Reactome Pathways		Mitochondrial translation elongation	0.0223	Mrps33|Mrpl51|Mrpl41|Mrpl12|Mrps7|Mrpl50	70492	70785|70920|71127|71187|70989|70683	9.09e-05		MMU-5389840	0.174719	0
88	6	Reactome Pathways		Mitochondrial translation termination	0.0223	Mrps33|Mrpl51|Mrpl41|Mrpl12|Mrps7|Mrpl50	70492	70785|70920|71127|71187|70989|70683	0.0001		MMU-5419276	0.174719	0
526	15	Reactome Pathways		Neutrophil degranulation	0.0223	Ctsb|Asah1|Nckap1l|Gns|Grn|Bst2|Prdx6|H2-Q7|H2-Q4|Lair1|Cd300a|Sirpa|Kcnab2|Iqgap1|Psap	70492	70788|71076|70719|71136|70962|71043|70758|71091|71163|70923|71175|70974|70671|71157|70986	2.75e-05		MMU-6798695	0.174719	0
130	6	KEGG Pathways		Oxidative phosphorylation	0.0147	Ppa1|Cox7b|Atp5l|Uqcrq|Ndufa8|Atp5g3	70492	70779|70734|70902|71052|70767|70674	0.00075		mmu00190	0.193864	0
162	8	KEGG Pathways		Phagosome	0.0021	H2-Ab1|H2-Aa|Rab7b|H2-Q7|H2-Q4|H2-T24|H2-Q6|H2-Eb1	70492	70806|70956|71139|71091|71163|71097|71172|70740	6.4e-05		mmu04145	0.283259	0
119	7	Reactome Pathways		Respiratory electron transport, ATP synthesis by chemiosmotic coupling, and heat production by uncoupling proteins.	0.0223	Cox14|Ndufaf4|Cox7b|Atp5l|Uqcrq|Ndufa8|Atp5g3	70492	70860|70755|70734|70902|71052|70767|70674	6.55e-05		MMU-163200	0.174719	0
167	8	Reactome Pathways		The citric acid (TCA) cycle and respiratory electron transport	0.0223	Cox14|Ndufaf4|Cox7b|Atp5l|Uqcrq|Ndufa8|Pdp1|Atp5g3	70492	70860|70755|70734|70902|71052|70767|70797|70674	7.85e-05		MMU-1428517	0.174719	0
225	10	KEGG Pathways		Thermogenesis	0.00068	Cox14|Cpt1a|Ndufaf4|Cox7b|Atp5l|Uqcrq|Ndufa8|Atp5g3|Creb3l3|Coa7	70492	70860|70938|70755|70734|70902|71052|70767|70674|71094|71046	1.86e-05		mmu04714	0.335062	0
106	5	KEGG Pathways		Toxoplasmosis	0.0301	Pik3r5|Il10ra|H2-Ab1|H2-Aa|H2-Eb1	70492	70998|71019|70806|70956|70740	0.0019		mmu05145	0.160939	0
225	9	Reactome Pathways		Translation	0.0223	Ppa1|Mrps33|Mrpl51|Mrpl41|Mrpl12|Mrps7|Mrpl50|Eif1ax|Eif5	70492	70779|70785|70920|71127|71187|70989|70683|70695|70701	0.00011		MMU-72766	0.174719	0
58	7	KEGG Pathways		Type I diabetes mellitus	4.47e-05	H2-Ab1|H2-Aa|H2-Q7|H2-Q4|H2-T24|H2-Q6|H2-Eb1	70492	70806|70956|71091|71163|71097|71172|70740	8.08e-07		mmu04940	0.460117	0
74	7	KEGG Pathways		Viral myocarditis	0.00015	H2-Ab1|H2-Aa|H2-Q7|H2-Q4|H2-T24|H2-Q6|H2-Eb1	70492	70806|70956|71091|71163|71097|71172|70740	3.63e-06		mmu05416	0.404498	0

## Sheet: D3 G7 Unaffected
# background genes	# genes	category	chart color	description	FDR value	genes	network.SUID	nodes.SUID	p-value	PMID	term name	transferred FDR value	year
490	154	Reactome Pathways		Cell Cycle, Mitotic	1.49e-24	Ccnd2|Mcm7|Tubb6|Tubb5|Cdc20|Cdt1|Gmnn|Cdk4|Psmd11|Psmb6|Dync1h1|Ndel1|Psme3|Fbxo5|Cdk1|Hmmr|Pttg1|Aurkb|Pole2|Cenpp|Cenpk|Psmd6|Psmc6|Esco2|Bora|Rfc4|Cdkn1a|Rfc2|Sgol1|Ndc80|Seh1l|Lmnb1|Incenp|Fen1|Cdca5|Cdk2|Prim1|Plk4|Sgol2|Mcm6|Sdccag8|Nek2|Mcm10|Optn|Psmb7|Psmd5|Psmd14|Gorasp2|Casc5|Pcna|Bub1|Gins1|Aurka|Psma7|Ccna2|Psmb2|Kntc1|Sec13|Psma1|Plk1|Psmd10|Gins4|Cenpu|Cenpn|Gins2|Ppp2r1b|Ccnb2|Ki…	128	6619|3865|6004|6349|3601|6808|1858|2971|2014|1876|1744|1675|2374|4918|4711|4045|5554|1177|2665|5104|2545|2704|4429|2095|2290|2749|307|556|886|2602|6502|6610|1222|1030|2617|1258|1504|6220|6943|6514|1462|2887|4609|4624|3886|2035|340|6757|2746|4741|4951|6571|6622|6124|2353|3433|5749|2431|4474|6262|5368|7120|1300|2521|4615|832|4075|5623|1822|6250|6727|997|7090|4420|7240|3931|715|2263|5110|1450|6424|7…	9.23e-28		MMU-69278	2.38268	0
1779	349	Reactome Pathways		Metabolism	3.33e-23	Dbt|Gm2a|Aox1|Slc46a1|Ckb|Cyp51|Blvra|Abhd3|Uck1|Pon1|Pla1a|Cyp2f2|Ogdh|Slc25a1|Gcdh|Gstm1|Hmox2|Eno2|Etfb|Mlxipl|Srm|Aprt|Acot13|B4galnt1|Ddah2|Cers4|Mgst1|Kdsr|Plcd1|Gstm2|Ndufs2|Pip4k2c|Chp1|Dguok|Lpl|Acadsb|Surf1|Qdpr|Adss|Psmd11|Ada|Cyb5r3|Stard3|Psmb6|Pank3|Isyna1|Psme3|Calm3|Fabp7|Pcbd1|Osbpl5|Txnrd1|Aldh1l2|Pfkl|Hmmr|Srebf1|Rrm2|Nt5c|Sptlc2|Sdha|Mccc2|Dhfr|Psmd6|Pdhb|Psmc6|Hacl1|Rrm2b|Cyp…	128	982|5611|6667|1411|2764|6007|1777|1111|2605|2827|526|4999|3277|4558|2395|7075|7144|3628|1075|1525|4996|6793|1120|2968|5758|2269|442|6247|6892|1018|2641|6115|4978|4912|6331|1087|2512|2851|6862|2014|6685|2611|7048|1876|3313|6148|2374|5434|2626|6286|2164|2311|2563|5287|4045|3454|5440|6397|4039|1288|1048|2455|2704|2752|4429|6103|1663|3481|2758|4495|4552|2335|2548|2740|6082|4933|2542|2812|4054|4249|66…	4.64e-26		MMU-1430728	2.24776	0
574	165	Reactome Pathways		Cell Cycle	3.33e-23	Ccnd2|Mcm7|Tubb6|Tubb5|Cdc20|Cdt1|Gmnn|Cdk4|Psmd11|Psmb6|Ywhab|Dync1h1|Ndel1|Psme3|Fbxo5|Cdk1|Hmmr|Rad50|Pttg1|Aurkb|Pole2|Cenpp|Cenpk|Psmd6|Psmc6|Esco2|Bora|Rfc4|Cdkn1a|Rfc2|Sgol1|Rnf8|Ndc80|Seh1l|Lmnb1|Incenp|Fen1|Cdca5|Cdk2|Prim1|Plk4|Sgol2|Mcm6|Sdccag8|Nek2|Mcm10|Optn|Psmb7|Psmd5|Psmd14|Gorasp2|Casc5|Pcna|Bub1|Gins1|Aurka|Psma7|Ccna2|Gar1|Psmb2|Kntc1|Ruvbl1|Sec13|Psma1|Plk1|Psmd10|Gins4|Cenpu…	128	6619|3865|6004|6349|3601|6808|1858|2971|2014|1876|505|1744|1675|2374|4918|4711|4045|7126|5554|1177|2665|5104|2545|2704|4429|2095|2290|2749|307|556|886|2344|2602|6502|6610|1222|1030|2617|1258|1504|6220|6943|6514|1462|2887|4609|4624|3886|2035|340|6757|2746|4741|4951|6571|6622|6124|2353|3370|3433|5749|4546|2431|4474|6262|5368|7120|1300|2521|4615|832|4075|5623|1822|6250|1873|6727|997|7090|2857|4420|7…	4.11e-26		MMU-1640170	2.24776	0
265	100	Reactome Pathways		Cell Cycle Checkpoints	2.04e-20	Mcm7|Cdc20|Psmd11|Psmb6|Ywhab|Dync1h1|Ndel1|Psme3|Cdk1|Rad50|Aurkb|Cenpp|Cenpk|Psmd6|Psmc6|Rfc4|Cdkn1a|Rfc2|Sgol1|Rnf8|Ndc80|Seh1l|Incenp|Cdk2|Sgol2|Mcm6|Mcm10|Psmb7|Psmd5|Psmd14|Casc5|Bub1|Psma7|Ccna2|Psmb2|Kntc1|Sec13|Psma1|Plk1|Psmd10|Cenpu|Cenpn|Ppp2r1b|Ccnb2|Bub1b|Exo1|Rfc3|Clspn|Dync1li2|Rbbp8|Nup43|Cdc16|Anapc10|Ska1|Ywhag|H2afx|Cdc25c|Cenpe|Mcm3|Mcm2|Pmf1|Kif2c|Ppp2r5a|Ccnb1|Ube2s|Birc5|C…	128	3865|3601|2014|1876|505|1744|1675|2374|4711|7126|1177|5104|2545|2704|4429|2749|307|556|886|2344|2602|6502|1222|1258|6943|6514|4609|3886|2035|340|2746|4951|6124|2353|3433|5749|2431|4474|6262|5368|1300|2521|832|4075|1822|1873|6727|2857|4420|4636|3931|2263|1450|1963|5473|1774|670|5632|5425|4510|6532|5566|2227|709|6199|2590|688|766|4171|7147|4816|2020|6874|1639|2509|6307|3994|4738|6913|1750|5146|1378…	5.04e-23		MMU-69620	1.96904	0
1621	299	Reactome Pathways		Immune System	2.5e-16	Actr2|Gm2a|Cfp|Tubb6|Col1a1|Tubb5|Jup|Tollip|Vrk3|Plaur|Il7r|Hmox2|Kifc2|Gab2|Cnn2|Thop1|Cstb|App|Arpc2|Cdc20|Aprt|Ap2m1|Rhoa|Mgst1|Kif11|Mcemp1|Surf4|Fbxw5|Hspa8|Tmbim1|Ube2a|Serpinb6a|Psmd11|Cyba|Wsb1|Cyb5r3|Psmb6|Ywhab|Mmp8|Dync1h1|Map2k3|Rab5c|Psme3|Calm3|Icam5|Hebp2|Hsp90b1|Pfkl|Canx|Rab10|Rab37|Vamp2|Kif18b|Npc2|Ctsl|Ddx41|Psmd6|Psmc6|Tnfsf11|Fbxl3|Dnajc3|Ripk3|Dgat1|Gsdmd|Snap29|Eif4a2|Rac…	128	6469|5611|1477|6004|6271|6349|1240|5764|5128|5077|2869|7144|385|1255|3130|5641|604|6748|1975|3601|6793|5536|4945|442|4411|3118|3388|6994|721|3154|5059|523|2014|3232|6391|2611|1876|505|6844|1744|2818|472|2374|5434|6877|2308|5770|5287|7093|4108|6535|1165|2443|622|6841|7186|2704|4429|1096|3853|3739|5659|4552|4444|1135|2755|5845|6412|6409|775|4312|2032|3289|4675|1174|4507|3532|5461|6760|1303|3274|466…	7.71e-19		MMU-168256	1.56021	0
364	109	Reactome Pathways		M Phase	3.03e-16	Tubb6|Tubb5|Cdc20|Psmd11|Psmb6|Dync1h1|Ndel1|Psme3|Fbxo5|Cdk1|Pttg1|Aurkb|Cenpp|Cenpk|Psmd6|Psmc6|Sgol1|Ndc80|Seh1l|Lmnb1|Incenp|Cdca5|Plk4|Sgol2|Sdccag8|Nek2|Psmb7|Psmd5|Psmd14|Gorasp2|Casc5|Bub1|Psma7|Psmb2|Kntc1|Sec13|Psma1|Plk1|Psmd10|Cenpu|Cenpn|Ppp2r1b|Ccnb2|Kif23|Bub1b|Haus8|Aaas|Dync1li2|Tubg2|Nup43|Smc4|Cdc16|Tubg1|Anapc10|Nek9|Ska1|Haus3|Tuba1c|Ywhag|H2afx|Cenpe|Tubb2a|Pmf1|Kif2c|Ppp2r5…	128	6004|6349|3601|2014|1876|1744|1675|2374|4918|4711|5554|1177|5104|2545|2704|4429|886|2602|6502|6610|1222|2617|6220|6943|1462|2887|3886|2035|340|6757|2746|4951|6124|3433|5749|2431|4474|6262|5368|1300|2521|832|4075|5623|1822|997|7090|4420|7240|3931|715|2263|5110|1450|7054|1963|6169|430|5473|1774|5632|6550|6532|5566|2227|709|6052|6199|2590|688|766|4171|2875|7147|2020|6874|1639|2509|6307|6304|3994|441…	1.12e-18		MMU-68886	1.55186	0
222	79	Reactome Pathways		Mitotic Metaphase and Anaphase	6.49e-15	Tubb6|Cdc20|Psmd11|Psmb6|Dync1h1|Ndel1|Psme3|Fbxo5|Cdk1|Pttg1|Aurkb|Cenpp|Cenpk|Psmd6|Psmc6|Sgol1|Ndc80|Seh1l|Lmnb1|Incenp|Cdca5|Sgol2|Psmb7|Psmd5|Psmd14|Casc5|Bub1|Psma7|Psmb2|Kntc1|Sec13|Psma1|Plk1|Psmd10|Cenpu|Cenpn|Ppp2r1b|Ccnb2|Bub1b|Dync1li2|Nup43|Cdc16|Anapc10|Ska1|Tuba1c|Cenpe|Tubb2a|Pmf1|Kif2c|Ppp2r5a|Ccnb1|Sirt2|Ube2s|Birc5|Cenpi|Cdca8|Bub3|Anapc5|Cenpq|Ube2c|Cenpm|Psma5|Spdl1|Spc24|Mad…	128	6004|3601|2014|1876|1744|1675|2374|4918|4711|5554|1177|5104|2545|2704|4429|886|2602|6502|6610|1222|2617|6943|3886|2035|340|2746|4951|6124|3433|5749|2431|4474|6262|5368|1300|2521|832|4075|1822|4420|3931|2263|1450|1963|430|5632|6550|6532|5566|2227|709|6052|6199|2590|688|766|4171|7147|2020|6874|1639|2509|3994|4738|6913|1750|2983|6475|331|2359|1483|2854|7156|7060|1492|5794|5614|2629|3451	2.81e-17		MMU-2555396	1.41878	0
184	71	Reactome Pathways		Separation of Sister Chromatids	7.75e-15	Tubb6|Cdc20|Psmd11|Psmb6|Dync1h1|Ndel1|Psme3|Pttg1|Aurkb|Cenpp|Cenpk|Psmd6|Psmc6|Sgol1|Ndc80|Seh1l|Incenp|Cdca5|Sgol2|Psmb7|Psmd5|Psmd14|Casc5|Bub1|Psma7|Psmb2|Kntc1|Sec13|Psma1|Plk1|Psmd10|Cenpu|Cenpn|Ppp2r1b|Bub1b|Dync1li2|Nup43|Cdc16|Anapc10|Ska1|Tuba1c|Cenpe|Tubb2a|Pmf1|Kif2c|Ppp2r5a|Ube2s|Birc5|Cenpi|Cdca8|Bub3|Anapc5|Cenpq|Ube2c|Cenpm|Psma5|Spdl1|Spc24|Mad2l1|Dsn1|Xpo1|Nuf2|Clip1|Cenpl|Spc2…	128	6004|3601|2014|1876|1744|1675|2374|5554|1177|5104|2545|2704|4429|886|2602|6502|1222|2617|6943|3886|2035|340|2746|4951|6124|3433|5749|2431|4474|6262|5368|1300|2521|832|1822|4420|3931|2263|1450|1963|430|5632|6550|6532|5566|2227|6199|2590|688|766|4171|7147|2020|6874|1639|2509|3994|4738|6913|1750|2983|6475|331|2359|1483|7156|1492|5794|5614|2629|3451	3.83e-17		MMU-2467813	1.41107	0
246	83	Reactome Pathways		RHO GTPase Effectors	1.03e-14	Actr2|Cdh1|Tubb6|Arpc2|Cdc20|Rhoa|Cyba|Pfn1|Ywhab|Dync1h1|Ndel1|Calm3|Rock2|Aurkb|Cenpp|Cenpk|Diap3|Sgol1|Ndc80|Diap1|Seh1l|Incenp|Sgol2|Nckap1|Casc5|Bub1|Kntc1|Sec13|Pak1|Plk1|Cenpu|Cenpn|Ppp2r1b|Rhod|Rac2|Bub1b|Dync1li2|Nup43|Ctnna1|Ska1|Tuba1c|Ywhag|Cdc42|Cdc25c|Cenpe|Abi2|Tubb2a|Cit|Pmf1|Kif2c|Pfn2|Ppp2r5a|Actg1|Arpc5|Birc5|Cenpi|Cdca8|Bub3|Cenpq|Cenpm|Spdl1|Ncf4|Rhog|Spc24|Actb|Mad2l1|Dsn1|A…	128	6469|928|6004|1975|3601|4945|3232|1891|505|1744|1675|5434|5020|1177|5104|2545|1123|886|2602|4675|6502|1222|6943|2239|2746|4951|5749|2431|6520|6262|1300|2521|832|5200|3106|1822|4420|3931|6850|1963|430|5473|3634|670|5632|4183|6550|5830|6532|5566|2689|2227|1375|4720|2590|688|766|4171|2020|1639|3994|6964|5971|4738|6226|6913|1750|2140|3892|2983|4756|6475|331|2359|1483|7156|2056|1870|1492|5614|4726|262…	5.73e-17		MMU-195258	1.39872	0
221	78	Reactome Pathways		Mitotic Anaphase	1.05e-14	Tubb6|Cdc20|Psmd11|Psmb6|Dync1h1|Ndel1|Psme3|Cdk1|Pttg1|Aurkb|Cenpp|Cenpk|Psmd6|Psmc6|Sgol1|Ndc80|Seh1l|Lmnb1|Incenp|Cdca5|Sgol2|Psmb7|Psmd5|Psmd14|Casc5|Bub1|Psma7|Psmb2|Kntc1|Sec13|Psma1|Plk1|Psmd10|Cenpu|Cenpn|Ppp2r1b|Ccnb2|Bub1b|Dync1li2|Nup43|Cdc16|Anapc10|Ska1|Tuba1c|Cenpe|Tubb2a|Pmf1|Kif2c|Ppp2r5a|Ccnb1|Sirt2|Ube2s|Birc5|Cenpi|Cdca8|Bub3|Anapc5|Cenpq|Ube2c|Cenpm|Psma5|Spdl1|Spc24|Mad2l1|Ds…	128	6004|3601|2014|1876|1744|1675|2374|4711|5554|1177|5104|2545|2704|4429|886|2602|6502|6610|1222|2617|6943|3886|2035|340|2746|4951|6124|3433|5749|2431|4474|6262|5368|1300|2521|832|4075|1822|4420|3931|2263|1450|1963|430|5632|6550|6532|5566|2227|709|6052|6199|2590|688|766|4171|7147|2020|6874|1639|2509|3994|4738|6913|1750|2983|6475|331|2359|1483|2854|7156|7060|1492|5794|5614|2629|3451	6.49e-17		MMU-68882	1.39788	0
381	107	Reactome Pathways		Signaling by Rho GTPases	1.49e-14	Actr2|Cdh1|Tubb6|Arpc2|Cdc20|Rhoa|Cyba|Pfn1|Ywhab|Dync1h1|Ndel1|Calm3|Trip10|Rock2|Aurkb|Cenpp|Cenpk|Diap3|Racgap1|Sgol1|Arhgap28|Ndc80|Diap1|Seh1l|Incenp|Sgol2|Nckap1|Depdc7|Casc5|Bub1|Kntc1|Sec13|Pak1|Plk1|Arhgef6|Dlc1|Cenpu|Cenpn|Pik3r2|Ppp2r1b|Rhod|Rac2|Bub1b|Arhgef11|Rhov|Rhot2|Dync1li2|Nup43|Ctnna1|Ska1|Tuba1c|Ywhag|Cdc42|Cdc25c|Cenpe|Abi2|Depdc1b|Tubb2a|Cit|Pmf1|Kif2c|Arhgap20|Arhgap9|Pfn2…	128	6469|928|6004|1975|3601|4945|3232|1891|505|1744|1675|5434|7195|5020|1177|5104|2545|1123|5845|886|2326|2602|4675|6502|1222|6943|2239|7066|2746|4951|5749|2431|6520|6262|4117|7150|1300|2521|4942|832|5200|3106|1822|2863|5050|5593|4420|3931|6850|1963|430|5473|3634|670|5632|4183|6838|6550|5830|6532|5566|1672|5608|2689|2227|1375|4027|4720|2590|688|1516|766|4171|2020|3136|1639|6991|4390|3994|6964|5971|47…	1.01e-16		MMU-194315	1.38268	0
133	58	Reactome Pathways		RHO GTPases Activate Formins	5.46e-14	Tubb6|Cdc20|Rhoa|Pfn1|Dync1h1|Ndel1|Aurkb|Cenpp|Cenpk|Diap3|Sgol1|Ndc80|Diap1|Seh1l|Incenp|Sgol2|Casc5|Bub1|Kntc1|Sec13|Plk1|Cenpu|Cenpn|Ppp2r1b|Rhod|Bub1b|Dync1li2|Nup43|Ska1|Tuba1c|Cdc42|Cenpe|Tubb2a|Pmf1|Kif2c|Pfn2|Ppp2r5a|Actg1|Birc5|Cenpi|Cdca8|Bub3|Cenpq|Cenpm|Spdl1|Spc24|Actb|Mad2l1|Dsn1|Xpo1|Nuf2|Clip1|Cenpl|Spc25|Zwilch|Cenpa|Rangap1|Nup37	128	6004|3601|4945|1891|1744|1675|1177|5104|2545|1123|886|2602|4675|6502|1222|6943|2746|4951|5749|2431|6262|1300|2521|832|5200|1822|4420|3931|1963|430|3634|5632|6550|6532|5566|2689|2227|1375|2590|688|766|4171|2020|1639|3994|4738|6226|6913|1750|2983|6475|331|2359|1483|7156|1492|5614|2629	4.04e-16		MMU-5663220	1.32628	0
110	51	Reactome Pathways		Mitotic Spindle Checkpoint	4.43e-13	Cdc20|Dync1h1|Ndel1|Aurkb|Cenpp|Cenpk|Sgol1|Ndc80|Seh1l|Incenp|Sgol2|Casc5|Bub1|Kntc1|Sec13|Plk1|Cenpu|Cenpn|Ppp2r1b|Bub1b|Dync1li2|Nup43|Cdc16|Anapc10|Ska1|Cenpe|Pmf1|Kif2c|Ppp2r5a|Ube2s|Birc5|Cenpi|Cdca8|Bub3|Anapc5|Cenpq|Ube2c|Cenpm|Spdl1|Spc24|Mad2l1|Dsn1|Xpo1|Nuf2|Clip1|Cenpl|Spc25|Zwilch|Cenpa|Rangap1|Nup37	128	3601|1744|1675|1177|5104|2545|886|2602|6502|1222|6943|2746|4951|5749|2431|6262|1300|2521|832|1822|4420|3931|2263|1450|1963|5632|6532|5566|2227|6199|2590|688|766|4171|7147|2020|6874|1639|3994|4738|6913|1750|2983|6475|331|2359|1483|7156|1492|5614|2629	3.56e-15		MMU-69618	1.23536	0
120	53	Reactome Pathways		Resolution of Sister Chromatid Cohesion	5.73e-13	Tubb6|Cdc20|Dync1h1|Ndel1|Cdk1|Aurkb|Cenpp|Cenpk|Sgol1|Ndc80|Seh1l|Incenp|Cdca5|Sgol2|Casc5|Bub1|Kntc1|Sec13|Plk1|Cenpu|Cenpn|Ppp2r1b|Ccnb2|Bub1b|Dync1li2|Nup43|Ska1|Tuba1c|Cenpe|Tubb2a|Pmf1|Kif2c|Ppp2r5a|Ccnb1|Birc5|Cenpi|Cdca8|Bub3|Cenpq|Cenpm|Spdl1|Spc24|Mad2l1|Dsn1|Xpo1|Nuf2|Clip1|Cenpl|Spc25|Zwilch|Cenpa|Rangap1|Nup37	128	6004|3601|1744|1675|4711|1177|5104|2545|886|2602|6502|1222|2617|6943|2746|4951|5749|2431|6262|1300|2521|832|4075|1822|4420|3931|1963|430|5632|6550|6532|5566|2227|709|2590|688|766|4171|2020|1639|3994|4738|6913|1750|2983|6475|331|2359|1483|7156|1492|5614|2629	4.95e-15		MMU-2500257	1.22418	0
193	68	Reactome Pathways		Mitotic Prometaphase	7.32e-13	Tubb6|Tubb5|Cdc20|Dync1h1|Ndel1|Cdk1|Aurkb|Cenpp|Cenpk|Sgol1|Ndc80|Seh1l|Incenp|Cdca5|Plk4|Sgol2|Sdccag8|Nek2|Casc5|Bub1|Kntc1|Sec13|Plk1|Cenpu|Cenpn|Ppp2r1b|Ccnb2|Bub1b|Haus8|Dync1li2|Tubg2|Nup43|Smc4|Tubg1|Ska1|Haus3|Tuba1c|Ywhag|Cenpe|Tubb2a|Pmf1|Kif2c|Ppp2r5a|Ccnb1|Birc5|Cenpi|Cdca8|Bub3|Cenpq|Cenpm|Spdl1|Cep63|Cep76|Spc24|Mad2l1|Dsn1|Xpo1|Smc2|Ncaph|Nuf2|Clip1|Cenpl|Spc25|Zwilch|Ncapg|Cenpa|…	128	6004|6349|3601|1744|1675|4711|1177|5104|2545|886|2602|6502|1222|2617|6220|6943|1462|2887|2746|4951|5749|2431|6262|1300|2521|832|4075|1822|997|4420|7240|3931|715|5110|1963|6169|430|5473|5632|6550|6532|5566|2227|709|2590|688|766|4171|2020|1639|3994|4414|3415|4738|6913|1750|2983|3649|4111|6475|331|2359|1483|7156|5635|1492|5614|2629	6.78e-15		MMU-68877	1.21355	0
93	46	Reactome Pathways		Amplification of signal from unattached kinetochores via a MAD2 inhibitory signal	1.29e-12	Cdc20|Dync1h1|Ndel1|Aurkb|Cenpp|Cenpk|Sgol1|Ndc80|Seh1l|Incenp|Sgol2|Casc5|Bub1|Kntc1|Sec13|Plk1|Cenpu|Cenpn|Ppp2r1b|Bub1b|Dync1li2|Nup43|Ska1|Cenpe|Pmf1|Kif2c|Ppp2r5a|Birc5|Cenpi|Cdca8|Bub3|Cenpq|Cenpm|Spdl1|Spc24|Mad2l1|Dsn1|Xpo1|Nuf2|Clip1|Cenpl|Spc25|Zwilch|Cenpa|Rangap1|Nup37	128	3601|1744|1675|1177|5104|2545|886|2602|6502|1222|6943|2746|4951|5749|2431|6262|1300|2521|832|1822|4420|3931|1963|5632|6532|5566|2227|2590|688|766|4171|2020|1639|3994|4738|6913|1750|2983|6475|331|2359|1483|7156|1492|5614|2629	1.27e-14		MMU-141444	1.18894	0
108	49	Reactome Pathways		EML4 and NUDC in mitotic spindle formation	2.12e-12	Tubb6|Cdc20|Dync1h1|Ndel1|Aurkb|Cenpp|Cenpk|Sgol1|Ndc80|Seh1l|Incenp|Sgol2|Casc5|Bub1|Kntc1|Sec13|Plk1|Cenpu|Cenpn|Ppp2r1b|Bub1b|Dync1li2|Nup43|Ska1|Tuba1c|Cenpe|Tubb2a|Pmf1|Kif2c|Ppp2r5a|Birc5|Cenpi|Cdca8|Bub3|Cenpq|Cenpm|Spdl1|Spc24|Mad2l1|Dsn1|Xpo1|Nuf2|Clip1|Cenpl|Spc25|Zwilch|Cenpa|Rangap1|Nup37	128	6004|3601|1744|1675|1177|5104|2545|886|2602|6502|1222|6943|2746|4951|5749|2431|6262|1300|2521|832|1822|4420|3931|1963|430|5632|6550|6532|5566|2227|2590|688|766|4171|2020|1639|3994|4738|6913|1750|2983|6475|331|2359|1483|7156|1492|5614|2629	2.35e-14		MMU-9648025	1.16737	0
1254	228	Reactome Pathways		Post-translational protein modification	5.74e-12	Cd52|Cfp|Tubb6|Plaur|Man1a|Etfb|App|Rcn1|Cdc20|Rhoa|Fbxw5|Hspa8|Ube2a|Brca1|Psmd11|Igfbp4|Wsb1|Psmb6|Dync1h1|Rab5c|Psme3|Calm3|Cdk1|Vnn3|Hsp90b1|Pofut2|Stc2|Gfpt2|Canx|Smc6|Rab10|Rab37|Aurkb|Trappc6b|Psmd6|Thrb|Ngly1|Psmc6|Arf4|N6amt2|Fbxl3|Dnajc3|Dcaf13|Tsta3|Adamts5|Epas1|C3|Seh1l|Incenp|Uhrf2|Rce1|Rela|P4hb|Fn3k|Chm|Cops5|Igfbp5|Ube2t|Rab29|Dtl|Psmb7|Psmd5|Psmd14|Fbn1|Pcna|Tbc1d20|Rab22a|Psma7…	128	6265|1477|6004|5077|1054|1075|6748|2089|3601|4945|6994|721|5059|2389|2014|3166|6391|1876|1744|472|2374|5434|4711|4345|5770|2566|3859|7225|7093|5197|4108|6535|1177|2803|2704|3988|4240|4429|5776|631|3853|3739|1678|4432|4090|3898|4312|6502|1222|2494|4243|4507|3532|3589|2842|2182|2038|6955|7012|2884|3886|2035|340|1471|4741|6451|5887|6124|2353|6613|1621|1507|5866|388|2422|3433|2599|4126|5674|5947|4546…	6.73e-14		MMU-597592	1.12411	0
1536	264	KEGG Pathways		Metabolic pathways	5.7e-11	Dbt|Aox1|Ckb|Cyp51|Gstt3|Blvra|Uck1|Ogdh|Inmt|Man1a|Gcdh|Gstm1|Hmox2|Eno2|Pafah1b3|Srm|Aprt|B4galnt1|Cers4|Mgst1|P4ha1|Kdsr|Plcd1|Dhdh|Gstm2|Ndufs2|Pip4k2c|Dguok|Aldh1a3|Acadsb|Qdpr|Adss|Ada|Pank3|P4ha2|Isyna1|Echdc1|Pcbd1|Pfkl|Gfpt2|Rrm2|Nt5c|Sptlc2|Sdha|Mccc2|Dhfr|Pdhb|Tgds|Rrm2b|Aco2|Gpt|Dgat1|Tsta3|Umps|Ehhadh|Csad|Pla2g7|Enpp4|Nme3|Nme4|Hsd17b4|Impa2|Aldh1a7|Papss2|Plcb3|Pla2g16|Pcyt2|Pycr1|…	128	982|6667|2764|6007|2260|1777|2605|3277|4882|1054|2395|7075|7144|3628|1948|4996|6793|2968|2269|442|3952|6247|6892|2275|1018|2641|6115|4912|7192|1087|2851|6862|6685|3313|2491|6148|2458|6286|5287|7225|5440|6397|4039|1288|1048|2455|2752|3820|1663|2758|4495|4552|4432|2335|2548|403|661|775|4249|6616|5179|4369|1039|4309|5965|5713|3544|3373|1771|2938|3271|4651|4939|5131|5326|1126|5335|382|3448|1552|2719|…	1.72e-13		mmu01100	1.02441	0
949	181	Reactome Pathways		Innate Immune System	7.59e-11	Actr2|Gm2a|Cfp|Tubb5|Jup|Tollip|Vrk3|Plaur|Hmox2|Gab2|Cnn2|Cstb|App|Arpc2|Aprt|Rhoa|Mgst1|Mcemp1|Surf4|Hspa8|Tmbim1|Serpinb6a|Psmd11|Cyba|Cyb5r3|Psmb6|Mmp8|Dync1h1|Map2k3|Rab5c|Psme3|Calm3|Hebp2|Hsp90b1|Pfkl|Rab10|Rab37|Npc2|Ctsl|Ddx41|Psmd6|Psmc6|Dnajc3|Ripk3|Dgat1|Gsdmd|Snap29|Clec4n|Igf2r|Enpp4|C3|Diap1|Ostf1|Rela|Huwe1|Prdx4|Pa2g4|Casp4|Casp8|Pkp1|Tmem63a|Psmb7|Psmd5|Psmd14|Agpat2|Fcna|Nckap1…	128	6469|5611|1477|6349|1240|5764|5128|5077|7144|1255|3130|604|6748|1975|6793|4945|442|3118|3388|721|3154|523|2014|3232|2611|1876|6844|1744|2818|472|2374|5434|2308|5770|5287|4108|6535|622|6841|7186|2704|4429|3739|5659|4552|4444|1135|6412|6409|775|4312|4675|1174|4507|5461|6760|1303|3703|3727|6625|1102|3886|2035|340|382|3538|2239|1552|5743|6124|5185|6814|1417|5935|5827|6325|388|3433|5527|322|3517|3328|…	9.38e-13		MMU-168249	1.01198	0
126	48	Reactome Pathways		DNA Replication	5.24e-10	Mcm7|Cdt1|Gmnn|Psmd11|Psmb6|Psme3|Pole2|Psmd6|Psmc6|Rfc4|Rfc2|Fen1|Cdk2|Prim1|Mcm6|Mcm10|Psmb7|Psmd5|Psmd14|Pcna|Gins1|Psma7|Ccna2|Psmb2|Psma1|Psmd10|Gins4|Gins2|Rfc3|Cdc16|Anapc10|Mcm3|Mcm2|Ube2s|Anapc5|Rfc5|Ube2c|Psma5|Skp2|Rpa2|Orc1|Ccne1|Dna2|Psma3|Mcm5|Dbf4|Psme1|Lig1	128	3865|6808|1858|2014|1876|2374|2665|2704|4429|2749|556|1030|1258|1504|6514|4609|3886|2035|340|4741|6571|6124|2353|3433|4474|5368|7120|4615|6727|2263|1450|5425|4510|6199|7147|4816|6874|2509|2902|5146|1378|3409|5149|5794|4513|2680|3451|3706	6.79e-12		MMU-69306	0.928067	0
519	114	Reactome Pathways		Neutrophil degranulation	1.05e-09	Actr2|Gm2a|Cfp|Tubb5|Jup|Tollip|Plaur|Hmox2|Cnn2|Cstb|Aprt|Rhoa|Mgst1|Mcemp1|Surf4|Hspa8|Tmbim1|Serpinb6a|Psmd11|Cyba|Cyb5r3|Mmp8|Dync1h1|Rab5c|Hebp2|Pfkl|Rab10|Rab37|Npc2|Psmd6|Dnajc3|Dgat1|Gsdmd|Snap29|Igf2r|Enpp4|C3|Diap1|Ostf1|Huwe1|Prdx4|Pa2g4|Pkp1|Tmem63a|Psmb7|Psmd14|Agpat2|Fcna|Cat|Fabp5|Cpne3|Sdcbp|Erp44|Orm1|Alad|B4galt1|Cxcl1|Ctsc|Tyrobp|Pycard|Gla|Anxa2|Pkm|Cd53|Gstp2|Lilra6|Dok3|Ckap…	128	6469|5611|1477|6349|1240|5764|5077|7144|3130|604|6793|4945|442|3118|3388|721|3154|523|2014|3232|2611|6844|1744|472|2308|5287|4108|6535|622|2704|3739|4552|4444|1135|6409|775|4312|4675|1174|5461|6760|1303|6625|1102|3886|340|382|3538|1552|5743|6814|1417|5935|5827|6325|388|5527|322|3517|6553|334|3889|5530|6319|1153|3715|2731|5212|3445|4228|2221|6211|6691|1921|1012|2305|5608|7177|4678|6556|4720|736|52…	1.43e-11		MMU-6798695	0.897881	0
118	45	Reactome Pathways		Synthesis of DNA	2.09e-09	Mcm7|Cdt1|Psmd11|Psmb6|Psme3|Pole2|Psmd6|Psmc6|Rfc4|Rfc2|Fen1|Cdk2|Prim1|Mcm6|Psmb7|Psmd5|Psmd14|Pcna|Gins1|Psma7|Ccna2|Psmb2|Psma1|Psmd10|Gins4|Gins2|Rfc3|Cdc16|Anapc10|Mcm3|Mcm2|Ube2s|Anapc5|Rfc5|Ube2c|Psma5|Skp2|Rpa2|Orc1|Ccne1|Dna2|Psma3|Mcm5|Psme1|Lig1	128	3865|6808|2014|1876|2374|2665|2704|4429|2749|556|1030|1258|1504|6514|3886|2035|340|4741|6571|6124|2353|3433|4474|5368|7120|4615|6727|2263|1450|5425|4510|6199|7147|4816|6874|2509|2902|5146|1378|3409|5149|5794|4513|3451|3706	2.97e-11		MMU-69239	0.867985	0
1609	262	Reactome Pathways		Metabolism of proteins	2.36e-09	Cd52|Cfp|Cct3|Tubb6|Napsa|Plaur|Man1a|Etfb|App|Rcn1|Cdc20|Rhoa|Fbxw5|Hspa8|Ube2a|Brca1|Psmd11|Igfbp4|Wsb1|Psmb6|Dync1h1|Rab5c|Psme3|Calm3|Cdk1|Vnn3|Hsp90b1|Pofut2|Stc2|Gfpt2|Canx|Smc6|Rab10|Rab37|Exoc7|Aurkb|Trappc6b|Psmd6|Thrb|Ngly1|Ero1l|Psmc6|Arf4|N6amt2|Mrpl57|Fbxl3|Dnajc3|Dcaf13|Tsta3|Eif4a2|Adamts5|Pla2g7|Epas1|C3|Mrps18b|Sec11c|Seh1l|Incenp|Uhrf2|Rce1|Rela|P4hb|Fn3k|Chm|Sec11a|Cops5|Igfbp5…	128	6265|1477|4483|6004|5122|5077|1054|1075|6748|2089|3601|4945|6994|721|5059|2389|2014|3166|6391|1876|1744|472|2374|5434|4711|4345|5770|2566|3859|7225|7093|5197|4108|6535|6283|1177|2803|2704|3988|4240|4381|4429|5776|631|514|3853|3739|1678|4432|2755|4090|661|3898|4312|4744|5218|6502|1222|2494|4243|4507|3532|3589|2842|5968|2182|2038|6955|7012|2884|3886|2035|340|1471|4741|6451|5887|6124|2353|3730|6613|…	3.5e-11		MMU-392499	0.862709	0
147	50	Reactome Pathways		S Phase	4.46e-09	Mcm7|Cdt1|Cdk4|Psmd11|Psmb6|Psme3|Pole2|Psmd6|Psmc6|Esco2|Rfc4|Cdkn1a|Rfc2|Fen1|Cdca5|Cdk2|Prim1|Mcm6|Psmb7|Psmd5|Psmd14|Pcna|Gins1|Psma7|Ccna2|Psmb2|Psma1|Psmd10|Gins4|Gins2|Rfc3|Cdc16|Anapc10|Mcm3|Mcm2|Ube2s|Anapc5|Rfc5|Ube2c|Psma5|Skp2|Rpa2|Orc1|Ccne1|Akt3|Dna2|Psma3|Mcm5|Psme1|Lig1	128	3865|6808|2971|2014|1876|2374|2665|2704|4429|2095|2749|307|556|1030|2617|1258|1504|6514|3886|2035|340|4741|6571|6124|2353|3433|4474|5368|7120|4615|6727|2263|1450|5425|4510|6199|7147|4816|6874|2509|2902|5146|1378|3409|2848|5149|5794|4513|3451|3706	6.89e-11		MMU-69242	0.835067	0
250	68	Reactome Pathways		Metabolism of amino acids and derivatives	7.93e-09	Dbt|Ckb|Ogdh|Gcdh|Srm|Acadsb|Qdpr|Psmd11|Psmb6|Psme3|Pcbd1|Txnrd1|Mccc2|Psmd6|Pdhb|Psmc6|Gpt|Pycr1|Echs1|Slc25a10|Pycr2|Psmb7|Psmd5|Psmd14|Ivd|Psma7|Mccc1|Psmb2|Hpd|Hibadh|Bcat1|Fah|Lipt2|Psma1|Bcat2|Pdha1|Slc6a8|Psmd10|Gpt2|Acat1|Dlat|Aldh4a1|Hibch|Cdo1|Asrgl1|Gstz1|Tst|Nat8l|Phgdh|Chdh|Cbs|Bckdha|Nmral1|Sephs2|Aldh6a1|Glul|Psma5|Gamt|Serinc2|Sqrdl|Dld|Ccbl1|Acad8|Srr|Cth|Psma3|Psme1|Bckdhb	128	982|2764|3277|2395|4996|1087|2851|2014|1876|2374|6286|2311|1048|2704|2752|4429|4495|3373|2938|1243|1126|3886|2035|340|2719|6124|2119|3433|6142|5629|2233|3622|5464|4474|6745|550|2116|5368|3010|916|808|1669|394|940|6523|7117|5677|1357|1984|5716|5767|5494|772|5005|3574|7051|2509|3349|3847|5977|4237|1918|892|1513|7015|5794|3451|1162	1.27e-10		MMU-71291	0.810073	0
84	35	Reactome Pathways		APC/C-mediated degradation of cell cycle proteins	4.22e-08	Cdc20|Psmd11|Psmb6|Psme3|Fbxo5|Cdk1|Pttg1|Aurkb|Psmd6|Psmc6|Cdk2|Nek2|Psmb7|Psmd5|Psmd14|Aurka|Psma7|Ccna2|Psmb2|Psma1|Plk1|Psmd10|Bub1b|Cdc16|Anapc10|Ccnb1|Ube2s|Bub3|Anapc5|Ube2c|Psma5|Skp2|Mad2l1|Psma3|Psme1	128	3601|2014|1876|2374|4918|4711|5554|1177|2704|4429|1258|2887|3886|2035|340|6622|6124|2353|3433|4474|6262|5368|1822|2263|1450|709|6199|4171|7147|6874|2509|2902|6913|5794|3451	7.03e-10		MMU-174143	0.737469	0
143	46	Reactome Pathways		G2/M Checkpoints	9.54e-08	Mcm7|Psmd11|Psmb6|Ywhab|Psme3|Cdk1|Rad50|Psmd6|Psmc6|Rfc4|Rfc2|Rnf8|Cdk2|Mcm6|Mcm10|Psmb7|Psmd5|Psmd14|Psma7|Psmb2|Psma1|Psmd10|Ccnb2|Exo1|Rfc3|Clspn|Rbbp8|Ywhag|H2afx|Cdc25c|Mcm3|Mcm2|Ccnb1|Rfc5|Psma5|Hist2h2be|Rpa2|Orc1|Trp53|Dna2|Psma3|Mcm5|Gtse1|Dbf4|Chek1|Psme1	128	3865|2014|1876|505|2374|4711|7126|2704|4429|2749|556|2344|1258|6514|4609|3886|2035|340|6124|3433|4474|5368|4075|1873|6727|2857|4636|5473|1774|670|5425|4510|709|4816|2509|6307|5146|1378|4216|5149|5794|4513|4261|2680|658|3451	1.71e-09		MMU-69481	0.702045	0
560	112	Reactome Pathways		Membrane Trafficking	1.32e-07	Actr2|Epn2|Tubb6|Il7r|Kifc2|App|Pafah1b3|Arpc2|Ap2m1|M6pr|Kif11|Surf4|Gdi1|Hspa8|Dync1h1|Rab5c|Trip10|Egfr|Rab10|Vamp2|Kif18b|Trappc6b|Arf4|Snap29|Tfrc|Racgap1|Igf2r|Bin1|Hbegf|Chm|Cops5|Optn|Tor1a|Tbc1d20|Uso1|Sec13|Ctsc|Kif22|Stx4a|Dctn6|Kif23|Copb2|Trf|Kif15|Sec24d|Myo6|Ldlrap1|Bicd2|Lman1|Rab8b|Fcho2|Golgb1|Gjb5|Dync1li2|Tbc1d17|Arf3|Tuba1c|Tmed2|Cenpe|Cog7|Tubb2a|Kif1b|Rab33b|Kif2c|Gja1|Tgol…	128	6469|6880|6004|2869|385|6748|1948|1975|5536|6922|4411|3388|3262|721|1744|472|7195|397|4108|1165|2443|2803|5776|1135|3019|5845|6409|3295|4834|2842|2182|4624|1690|6451|5947|2431|322|5164|6460|6868|5623|3283|5014|2974|676|6919|733|511|3778|4840|1840|1060|2497|4420|1831|3112|430|6859|5632|826|6550|5290|349|5566|5080|2623|2350|1720|1375|3970|4720|6751|2860|6733|3529|5476|3940|6883|1453|568|3604|1486|6…	2.45e-09		MMU-199991	0.687943	0
55	28	KEGG Pathways		Valine, leucine and isoleucine degradation	1.86e-07	Dbt|Aox1|Acadsb|Mccc2|Ehhadh|Echs1|Ivd|Mccc1|Hadh|Aldh2|Hibadh|Bcat1|Bcat2|Acat1|Pccb|Pcca|Hibch|Mcee|Bckdha|Acadm|Aldh6a1|ENSMUSP00000104462|Dld|Hadhb|Acad8|Hadha|Mut|Bckdhb	128	982|6667|1087|1048|2548|2938|2719|2119|3187|1942|5629|2233|6745|916|4783|6376|394|856|5494|3640|3574|1267|4237|2287|892|2956|6097|1162	1.12e-09		mmu00280	0.673049	0
594	115	Reactome Pathways		Vesicle-mediated transport	3.84e-07	Actr2|Epn2|Tubb6|Il7r|Kifc2|App|Pafah1b3|Arpc2|Ap2m1|M6pr|Kif11|Surf4|Gdi1|Hspa8|Dync1h1|Rab5c|Trip10|Hsp90b1|Egfr|Rab10|Vamp2|Kif18b|Trappc6b|Arf4|Snap29|Tfrc|Racgap1|Igf2r|Bin1|Hbegf|Msr1|Chm|Cops5|Optn|Tor1a|Tbc1d20|Alb|Uso1|Sec13|Ctsc|Kif22|Stx4a|Dctn6|Kif23|Copb2|Trf|Kif15|Sec24d|Myo6|Ldlrap1|Bicd2|Lman1|Rab8b|Fcho2|Golgb1|Gjb5|Dync1li2|Tbc1d17|Arf3|Tuba1c|Tmed2|Cenpe|Cog7|Tubb2a|Kif1b|Rab33…	128	6469|6880|6004|2869|385|6748|1948|1975|5536|6922|4411|3388|3262|721|1744|472|7195|5770|397|4108|1165|2443|2803|5776|1135|3019|5845|6409|3295|4834|1693|2842|2182|4624|1690|6451|5674|5947|2431|322|5164|6460|6868|5623|3283|5014|2974|676|6919|733|511|3778|4840|1840|1060|2497|4420|1831|3112|430|6859|5632|826|6550|5290|349|5566|5080|2623|2350|1720|1375|3970|4720|6751|2860|6733|3529|5476|3940|6883|1453|…	7.34e-09		MMU-5653656	0.641567	0
605	115	Reactome Pathways		Metabolism of lipids	8.93e-07	Gm2a|Cyp51|Abhd3|Pon1|Pla1a|Slc25a1|Acot13|B4galnt1|Cers4|Kdsr|Pip4k2c|Stard3|Fabp7|Osbpl5|Srebf1|Sptlc2|Hacl1|Cyp2d22|Dgat1|Ehhadh|Gpd1|Acbd4|Cyp1b1|Eci1|Stard4|Hsd17b4|Cidea|Pla2g16|Pcyt2|Echs1|Acadl|Phyh|Crat|Agpat2|Fabp4|Fabp5|Hadh|Bdh2|Decr1|Cpne3|Prkaa2|Cyp2j6|Cpt2|Pi4k2b|Srd5a3|Agpat9|Alb|Cidec|Stard10|Dgat2|Acer3|Gla|Acsl1|Pik3r2|Gnpat|Acat1|Fdx1|Ptgs2|Pccb|Pi4ka|Scd1|Cyp7b1|H2-Ke6|Pcca|T…	128	5611|6007|1111|2827|526|4558|1120|2968|2269|6247|6115|7048|2626|2164|3454|4039|6103|3481|4552|2548|6082|4933|2812|4054|3280|5179|4384|5713|3544|2938|5326|4792|1729|382|5941|5743|3187|6466|7027|6814|2128|5467|3835|985|2599|3961|5674|2074|5209|4486|4375|334|1297|4942|6346|916|742|3499|4783|6931|3949|6988|418|6376|1660|4525|364|1726|781|856|2554|5374|3112|1714|3535|4228|613|6211|6823|3643|853|3259|2…	1.76e-08		MMU-556833	0.604915	0
76	30	Reactome Pathways		Activation of APC/C and APC/C:Cdc20 mediated degradation of mitotic proteins	1.48e-06	Cdc20|Psmd11|Psmb6|Psme3|Cdk1|Pttg1|Psmd6|Psmc6|Nek2|Psmb7|Psmd5|Psmd14|Psma7|Ccna2|Psmb2|Psma1|Plk1|Psmd10|Bub1b|Cdc16|Anapc10|Ccnb1|Ube2s|Bub3|Anapc5|Ube2c|Psma5|Mad2l1|Psma3|Psme1	128	3601|2014|1876|2374|4711|5554|2704|4429|2887|3886|2035|340|6124|2353|3433|4474|6262|5368|1822|2263|1450|709|6199|4171|7147|6874|2509|6913|5794|3451	3.01e-08		MMU-176814	0.582974	0
106	36	Reactome Pathways		G1/S Transition	1.5e-06	Mcm7|Cdt1|Gmnn|Cdk4|Psmd11|Psmb6|Psme3|Pole2|Psmd6|Psmc6|Cdkn1a|Cdk2|Prim1|Mcm6|Mcm10|Psmb7|Psmd5|Psmd14|Psma7|Ccna2|Psmb2|Psma1|Psmd10|Ppp2r1b|Mcm3|Mcm2|Psma5|Skp2|Rpa2|Orc1|Ccne1|Akt3|Psma3|Mcm5|Dbf4|Psme1	128	3865|6808|1858|2971|2014|1876|2374|2665|2704|4429|307|1258|1504|6514|4609|3886|2035|340|6124|2353|3433|4474|5368|832|5425|4510|2509|2902|5146|1378|3409|2848|5794|4513|2680|3451	3.15e-08		MMU-69206	0.582391	0
173	48	Reactome Pathways		Fatty acid metabolism	1.79e-06	Pon1|Slc25a1|Acot13|Hacl1|Ehhadh|Acbd4|Cyp1b1|Eci1|Hsd17b4|Echs1|Acadl|Phyh|Crat|Hadh|Decr1|Prkaa2|Cyp2j6|Cpt2|Acsl1|Ptgs2|Pccb|Scd1|H2-Ke6|Pcca|Thrsp|Acad11|Mcee|Mmaa|Cbr1|Fasn|Slc27a2|Acox1|Ephx2|Alox5ap|Acadm|Acot7|Rxra|Dpep2|Acaca|Acadvl|Acot11|Ltc4s|Acly|Hadhb|Dbi|Hadha|Acot1|Mut	128	2827|4558|1120|6103|2548|4933|2812|4054|5179|2938|5326|4792|1729|3187|7027|2128|5467|3835|1297|3499|4783|3949|418|6376|1660|364|856|2554|5374|3535|6211|6823|853|3097|3640|6628|2206|4441|439|5083|1930|1912|6445|2287|391|2956|6067|6097	3.87e-08		MMU-8978868	0.574715	0
20	16	Reactome Pathways		Branched-chain amino acid catabolism	2.14e-06	Dbt|Acadsb|Mccc2|Echs1|Ivd|Mccc1|Hibadh|Bcat1|Bcat2|Acat1|Hibch|Bckdha|Aldh6a1|Dld|Acad8|Bckdhb	128	982|1087|1048|2938|2719|2119|5629|2233|6745|916|394|5494|3574|4237|892|1162	4.76e-08		MMU-70895	0.566959	0
131	40	Reactome Pathways		Mitotic G1 phase and G1/S transition	2.72e-06	Ccnd2|Mcm7|Cdt1|Gmnn|Cdk4|Psmd11|Psmb6|Psme3|Pole2|Psmd6|Psmc6|Cdkn1a|Cdk2|Prim1|Mcm6|Mcm10|Psmb7|Psmd5|Psmd14|Psma7|Ccna2|Psmb2|Psma1|Psmd10|Ppp2r1b|Lyn|Lin37|Mcm3|Mcm2|Psma5|Skp2|Rpa2|Orc1|Ccne1|Akt3|Psma3|Mcm5|Tfdp1|Dbf4|Psme1	128	6619|3865|6808|1858|2971|2014|1876|2374|2665|2704|4429|307|1258|1504|6514|4609|3886|2035|340|6124|2353|3433|4474|5368|832|6250|6424|5425|4510|2509|2902|5146|1378|3409|2848|5794|4513|2257|2680|3451	6.22e-08		MMU-453279	0.556543	0
75	29	Reactome Pathways		APC/C:Cdc20 mediated degradation of mitotic proteins	3.1e-06	Cdc20|Psmd11|Psmb6|Psme3|Cdk1|Pttg1|Psmd6|Psmc6|Nek2|Psmb7|Psmd5|Psmd14|Psma7|Ccna2|Psmb2|Psma1|Psmd10|Bub1b|Cdc16|Anapc10|Ccnb1|Ube2s|Bub3|Anapc5|Ube2c|Psma5|Mad2l1|Psma3|Psme1	128	3601|2014|1876|2374|4711|5554|2704|4429|2887|3886|2035|340|6124|2353|3433|4474|5368|1822|2263|1450|709|6199|4171|7147|6874|2509|6913|5794|3451	7.28e-08		MMU-176409	0.550864	0
122	39	KEGG Pathways		Cell cycle	3.66e-06	Ccnd2|Mcm7|Tgfb3|Cdc20|Cdk4|Gadd45b|Ywhab|Cdk1|Pttg1|Cdkn1a|Cdk2|Mcm6|Pcna|Bub1|Ccna2|Plk1|Ccnb2|Bub1b|Cdc14b|Cdc16|Anapc10|Ywhag|Cdc25c|Mcm3|Mcm2|Ttk|Ccnb1|Bub3|Anapc5|Skp2|Cdkn2c|Mad2l1|Orc1|Ccne1|Trp53|Mcm5|Tfdp1|Dbf4|Chek1	128	6619|3865|6676|3601|2971|3157|505|4711|5554|307|1258|6514|4741|4951|2353|6262|4075|1822|1330|2263|1450|5473|670|5425|4510|3028|709|4171|7147|2902|3211|6913|1378|3409|4216|4513|2257|2680|658	3.3e-08		mmu04110	0.543652	0
701	125	Reactome Pathways		Adaptive Immune System	4.17e-06	Tubb6|Col1a1|Kifc2|Thop1|Cdc20|Ap2m1|Kif11|Fbxw5|Ube2a|Psmd11|Cyba|Wsb1|Psmb6|Ywhab|Dync1h1|Psme3|Calm3|Icam5|Canx|Kif18b|Ctsl|Psmd6|Psmc6|Fbxl3|Racgap1|C3|Tap2|Rela|Huwe1|Ifitm3|Psmb7|Psmd5|Psmd14|Psma7|Ctso|Cd1d1|Fcgr1|Rnf19b|Psmb2|Col1a2|Sec13|Ctsc|Nfkbib|Kif22|Psma1|Pak1|Stx4a|Stim1|Psmd10|Dctn6|Klhl2|Pik3r2|Ppp2r1b|Nedd4|Kif23|Uba5|Kif15|Fbxo21|Sec24d|Rilp|Lyn|Ppl|Traip|Asb10|Cd81|Kctd7|Dync…	128	6004|6271|385|5641|3601|5536|4411|6994|5059|2014|3232|6391|1876|505|1744|2374|5434|6877|7093|2443|6841|2704|4429|3853|5845|4312|2032|4507|5461|3274|3886|2035|340|6124|3379|5035|5185|502|3433|3799|2431|322|3328|5164|4474|6520|6460|3007|5368|6868|1348|4942|832|4081|5623|4846|2974|2584|676|3115|6250|1999|3565|6826|5683|3871|4420|1387|2263|1450|4096|1825|4864|430|2416|3634|613|5632|4879|6550|5290|556…	1e-07		MMU-1280218	0.537986	0
180	48	Reactome Pathways		G2/M Transition	4.31e-06	Tubb6|Tubb5|Psmd11|Psmb6|Dync1h1|Psme3|Cdk1|Hmmr|Psmd6|Psmc6|Bora|Cdkn1a|Cdk2|Plk4|Sdccag8|Nek2|Optn|Psmb7|Psmd5|Psmd14|Aurka|Psma7|Ccna2|Psmb2|Psma1|Plk1|Psmd10|Ppp2r1b|Ccnb2|Haus8|Tubg2|Tubg1|Haus3|Tuba1c|Ywhag|Cdc25c|Tubb2a|Ccnb1|Foxm1|Psma5|Cep63|Cep76|Xpo1|Trp53|Psma3|Gtse1|Tpx2|Psme1	128	6004|6349|2014|1876|1744|2374|4711|4045|2704|4429|2290|307|1258|6220|1462|2887|4624|3886|2035|340|6622|6124|2353|3433|4474|6262|5368|832|4075|997|7240|5110|6169|430|5473|670|6550|709|3901|2509|4414|3415|2983|4216|5794|4261|2668|3451	1.06e-07		MMU-69275	0.536552	0
37	20	Reactome Pathways		Mitochondrial Fatty Acid Beta-Oxidation	4.92e-06	Acot13|Eci1|Echs1|Acadl|Hadh|Decr1|Pccb|Pcca|Acad11|Mcee|Mmaa|Acadm|Acot7|Acadvl|Acot11|Hadhb|Dbi|Hadha|Acot1|Mut	128	1120|4054|2938|5326|3187|7027|4783|6376|364|856|2554|3640|6628|5083|1930|2287|391|2956|6067|6097	1.25e-07		MMU-77289	0.530803	0
90	31	Reactome Pathways		Switching of origins to a post-replicative state	8.13e-06	Mcm7|Cdt1|Psmd11|Psmb6|Psme3|Psmd6|Psmc6|Cdk2|Mcm6|Psmb7|Psmd5|Psmd14|Psma7|Ccna2|Psmb2|Psma1|Psmd10|Cdc16|Anapc10|Mcm3|Mcm2|Ube2s|Anapc5|Ube2c|Psma5|Skp2|Orc1|Ccne1|Psma3|Mcm5|Psme1	128	3865|6808|2014|1876|2374|2704|4429|1258|6514|3886|2035|340|6124|2353|3433|4474|5368|2263|1450|5425|4510|6199|7147|6874|2509|2902|1378|3409|5794|4513|3451	2.16e-07		MMU-69052	0.508991	0
73	27	Reactome Pathways		APC:Cdc20 mediated degradation of cell cycle proteins prior to satisfation of the cell cycle checkpoint	1.52e-05	Cdc20|Psmd11|Psmb6|Psme3|Cdk1|Psmd6|Psmc6|Nek2|Psmb7|Psmd5|Psmd14|Psma7|Ccna2|Psmb2|Psma1|Psmd10|Bub1b|Cdc16|Anapc10|Ube2s|Bub3|Anapc5|Ube2c|Psma5|Mad2l1|Psma3|Psme1	128	3601|2014|1876|2374|4711|2704|4429|2887|3886|2035|340|6124|2353|3433|4474|5368|1822|2263|1450|6199|4171|7147|6874|2509|6913|5794|3451	4.14e-07		MMU-179419	0.481816	0
83	29	Reactome Pathways		DNA Replication Pre-Initiation	1.52e-05	Mcm7|Cdt1|Gmnn|Psmd11|Psmb6|Psme3|Pole2|Psmd6|Psmc6|Cdk2|Prim1|Mcm6|Mcm10|Psmb7|Psmd5|Psmd14|Psma7|Psmb2|Psma1|Psmd10|Mcm3|Mcm2|Psma5|Rpa2|Orc1|Psma3|Mcm5|Dbf4|Psme1	128	3865|6808|1858|2014|1876|2374|2665|2704|4429|1258|1504|6514|4609|3886|2035|340|6124|3433|4474|5368|5425|4510|2509|5146|1378|5794|4513|2680|3451	4.12e-07		MMU-69002	0.481816	0
395	79	Reactome Pathways		Cellular responses to stress	1.92e-05	Tubb6|Dnajb1|Cdk4|Hspa8|Psmd11|Cyba|Psmb6|Dync1h1|Map2k3|Psme3|Txnrd1|Rad50|Psmd6|Ero1l|Psmc6|Sod1|Cdkn1a|Epas1|Seh1l|Lmnb1|Stip1|P4hb|Cdk2|Psmb7|Psmd5|Psmd14|Cat|Psma7|Ccna2|Gpx7|Psmb2|Sec13|Psma1|Psmd10|Dctn6|Cryab|Gstp2|Atp6v0e2|Hist1h1d|Aaas|Bag4|Dync1li2|Nup43|Cdc16|Anapc10|Tuba1c|H2afx|Tubb2a|Hspa12a|Hmga2|Fkbp5|Ube2s|Ezh2|Gpx3|Anapc5|Ube2c|Psma5|Hist2h2be|Hist2h2ac|Map3k5|Ncf4|Nr3c1|Hspa5|…	128	6004|3175|2971|721|2014|3232|1876|1744|2818|2374|2311|7126|2704|4381|4429|5515|307|3898|6502|6610|5926|3532|1258|3886|2035|340|1552|6124|2353|3802|3433|2431|4474|5368|6868|823|1153|4165|1009|7090|1924|4420|3931|2263|1450|430|1774|6550|6979|4579|4192|6199|1051|4915|7147|6874|2509|6307|6304|4690|6964|2281|3046|2446|5146|3607|2104|3055|406|3409|4216|4750|6655|7060|5794|2629|5575|6832|3451	5.45e-07		MMU-2262752	0.47167	0
72	26	Reactome Pathways		Cdc20:Phospho-APC/C mediated degradation of Cyclin A	3.28e-05	Cdc20|Psmd11|Psmb6|Psme3|Cdk1|Psmd6|Psmc6|Psmb7|Psmd5|Psmd14|Psma7|Ccna2|Psmb2|Psma1|Psmd10|Bub1b|Cdc16|Anapc10|Ube2s|Bub3|Anapc5|Ube2c|Psma5|Mad2l1|Psma3|Psme1	128	3601|2014|1876|2374|4711|2704|4429|3886|2035|340|6124|2353|3433|4474|5368|1822|2263|1450|6199|4171|7147|6874|2509|6913|5794|3451	9.73e-07		MMU-174184	0.448413	0
73	26	Reactome Pathways		APC/C:Cdh1 mediated degradation of Cdc20 and other APC/C:Cdh1 targeted proteins in late mitosis/early G1	3.97e-05	Cdc20|Psmd11|Psmb6|Psme3|Pttg1|Aurkb|Psmd6|Psmc6|Psmb7|Psmd5|Psmd14|Aurka|Psma7|Psmb2|Psma1|Plk1|Psmd10|Cdc16|Anapc10|Ube2s|Anapc5|Ube2c|Psma5|Skp2|Psma3|Psme1	128	3601|2014|1876|2374|5554|1177|2704|4429|3886|2035|340|6622|6124|3433|4474|6262|5368|2263|1450|6199|7147|6874|2509|2902|5794|3451	1.2e-06		MMU-174178	0.440121	0
34	18	KEGG Pathways		Propanoate metabolism	5.53e-05	Dbt|Echdc1|Ehhadh|Echs1|Ldhb|Acat1|Pccb|Pcca|Hibch|Mcee|Acox1|Bckdha|Aldh6a1|Acaca|Dld|Hadha|Mut|Bckdhb	128	982|2458|2548|2938|748|916|4783|6376|394|856|6823|5494|3574|439|4237|2956|6097|1162	6.66e-07		mmu00640	0.425727	0
70	25	Reactome Pathways		Orc1 removal from chromatin	5.96e-05	Mcm7|Cdt1|Psmd11|Psmb6|Psme3|Psmd6|Psmc6|Cdk2|Mcm6|Psmb7|Psmd5|Psmd14|Psma7|Ccna2|Psmb2|Psma1|Psmd10|Mcm3|Mcm2|Psma5|Skp2|Orc1|Psma3|Mcm5|Psme1	128	3865|6808|2014|1876|2374|2704|4429|1258|6514|3886|2035|340|6124|2353|3433|4474|5368|5425|4510|2509|2902|1378|5794|4513|3451	1.84e-06		MMU-68949	0.422475	0
35	18	KEGG Pathways		DNA replication	6.04e-05	Mcm7|Pole2|Rnaseh2b|Rfc4|Rfc2|Fen1|Prim1|Mcm6|Pcna|Ssbp1|Rfc3|Mcm3|Mcm2|Rfc5|Rpa2|Dna2|Mcm5|Lig1	128	3865|2665|6214|2749|556|1030|1504|6514|4741|3430|6727|5425|4510|4816|5146|5149|4513|3706	9.19e-07		mmu03030	0.421896	0
87	29	KEGG Pathways		PPAR signaling pathway	6.04e-05	Pparg|Plin2|Angptl4|Lpl|Rxrg|Fabp7|Ehhadh|Adipoq|Acadl|Fabp4|Fabp5|Scp2|Cpt2|Plin1|Me3|Acsl1|Me1|Scd1|Pck2|Slc27a2|Acox1|Fabp3|Acadm|Rxra|Slc27a4|Ppara|Nr1h3|Dbi|Plin4	128	2743|2698|6607|6331|4717|2626|2548|2740|5326|5941|5743|3838|3835|499|3586|1297|679|3949|3148|6211|6823|2107|3640|2206|541|2470|6526|391|4135	9.1e-07		mmu03320	0.421896	0
73	25	Reactome Pathways		The role of GTSE1 in G2/M progression after G2 checkpoint	0.00011	Tubb6|Psmd11|Psmb6|Psme3|Cdk1|Psmd6|Psmc6|Cdkn1a|Psmb7|Psmd5|Psmd14|Psma7|Psmb2|Psma1|Plk1|Psmd10|Ccnb2|Tuba1c|Tubb2a|Ccnb1|Psma5|Trp53|Psma3|Gtse1|Psme1	128	6004|2014|1876|2374|4711|2704|4429|307|3886|2035|340|6124|3433|4474|6262|5368|4075|430|6550|709|2509|4216|5794|4261|3451	3.39e-06		MMU-8852276	0.395861	0
295	61	Reactome Pathways		Extracellular matrix organization	0.00013	Cdh1|Loxl3|Col1a1|Ltbp2|Tgfb3|App|Nid1|P4ha1|Pcolce2|Mmp8|P4ha2|Icam5|Fbln5|Ctsl|Nid2|Bmp1|Itga5|Adamts5|Fbn2|P4hb|Mmp19|Itga8|Col5a1|Fbn1|Mmp16|Emilin1|Col1a2|Mmp3|Colgalt2|Ltbp4|Tnn|Serpine1|Col27a1|Capn5|Fbln2|Mfap1b|P4ha3|Col6a3|Loxl1|Mfap4|Col12a1|Icam1|Col5a2|Capn6|Tnxb|Col3a1|Mmp14|Dst|Matn4|Lepre1|Dcn|Col18a1|Adam8|Tnc|Vcan|Spp1|Mfap5|Plod2|Serpinh1|Lox|Col6a5	128	928|310|6271|1945|6676|6748|1549|3952|3412|6844|2491|6877|1867|6841|4177|2482|4747|4090|6664|3532|1234|7234|313|1471|6799|817|3799|1360|1333|1345|3310|5437|1786|7216|3256|1588|4378|1372|4291|3829|4843|3076|2650|5311|6379|5509|2371|6802|6193|7228|931|3100|7063|7129|4123|5668|1642|2677|1252|4987|6703	4.19e-06		MMU-1474244	0.388606	0
122	34	KEGG Pathways		Carbon metabolism	0.00015	Ogdh|Eno2|Pfkl|Sdha|Pdhb|Aco2|Gpt|Ehhadh|Shmt2|Echs1|Cat|Me3|Pdha1|Gpt2|Acat1|Dlat|Pkm|Me1|Pccb|Pcca|Hibch|Mcee|Pgp|Pfkm|Acox1|Pcx|Phgdh|Eno1b|Aldh6a1|Mdh1|Dld|Hadha|Idh3a|Mut	128	3277|3628|5287|1288|2752|2758|4495|2548|1771|2938|1552|3586|550|3010|916|808|5530|679|4783|6376|394|856|3109|595|6823|1570|1984|3616|3574|2980|4237|2956|2506|6097	3.25e-06		mmu01200	0.382391	0
97	29	Reactome Pathways		Metabolism of nucleotides	0.00017	Uck1|Aprt|Dguok|Adss|Ada|Txnrd1|Rrm2|Nt5c|Rrm2b|Umps|Nme3|Nme4|Tk1|Entpd2|Cmpk1|Nudt9|Dck|Rrm1|Entpd3|Adk|Entpd5|Impdh1|Entpd7|Dut|Nudt18|Itpa|Dctd|Guk1|Adssl1	128	2605|6793|4912|6862|6685|2311|5440|6397|1663|2335|4249|6616|4651|3448|5914|3967|5680|3022|2635|4408|469|736|325|5650|7006|487|478|2710|694	5.44e-06		MMU-15869	0.376955	0
37	17	Reactome Pathways		Activation of ATR in response to replication stress	0.00018	Mcm7|Rfc4|Rfc2|Cdk2|Mcm6|Mcm10|Rfc3|Clspn|Cdc25c|Mcm3|Mcm2|Rfc5|Rpa2|Orc1|Mcm5|Dbf4|Chek1	128	3865|2749|556|1258|6514|4609|6727|2857|670|5425|4510|4816|5146|1378|4513|2680|658	5.98e-06		MMU-176187	0.374473	0
29	15	Reactome Pathways		Regulation of APC/C activators between G1/S and early anaphase	0.0002	Cdc20|Fbxo5|Cdk1|Cdk2|Ccna2|Plk1|Bub1b|Cdc16|Anapc10|Ccnb1|Ube2s|Bub3|Anapc5|Ube2c|Mad2l1	128	3601|4918|4711|1258|2353|6262|1822|2263|1450|709|6199|4171|7147|6874|6913	7.01e-06		MMU-176408	0.369897	0
104	30	Reactome Pathways		Chromosome Maintenance	0.0002	Cenpp|Cenpk|Rfc4|Rfc2|Fen1|Cdk2|Prim1|Casc5|Pcna|Ccna2|Gar1|Ruvbl1|Cenpu|Cenpn|Rfc3|H2afx|Mis18bp1|Cenpi|Rfc5|Cenpq|Cenpm|Hist2h2be|Hist2h2ac|Rpa2|Cenpl|Oip5|Dna2|Cenpa|H3f3a|Lig1	128	5104|2545|2749|556|1030|1258|1504|2746|4741|2353|3370|4546|1300|2521|6727|1774|5260|688|4816|2020|1639|6307|6304|5146|2359|3070|5149|1492|3673|3706	6.84e-06		MMU-73886	0.369897	0
67	23	Reactome Pathways		Assembly of the pre-replicative complex	0.00023	Mcm7|Cdt1|Gmnn|Psmd11|Psmb6|Psme3|Psmd6|Psmc6|Mcm6|Psmb7|Psmd5|Psmd14|Psma7|Psmb2|Psma1|Psmd10|Mcm3|Mcm2|Psma5|Orc1|Psma3|Mcm5|Psme1	128	3865|6808|1858|2014|1876|2374|2704|4429|6514|3886|2035|340|6124|3433|4474|5368|5425|4510|2509|1378|5794|4513|3451	7.99e-06		MMU-68867	0.363827	0
121	33	KEGG Pathways		Osteoclast differentiation	0.00027	Pparg|Spi1|Gab2|Fhl2|Cyba|Tnfsf11|Fosl1|Rela|Il1r1|Fcgr1|Tnfrsf1a|Tyrobp|Pik3r2|Lilra6|Mitf|Camk4|Pik3r1|Socs3|Sirpb1c|Junb|Gm14548|Fcgr4|Mapk12|Sirpb1b|Ncf4|Sirpb1a|Sqstm1|Lilrb4|Jun|Pira2|Akt3|Nfkb2|Fcgr3	128	2743|3505|1255|910|3232|1096|4180|4507|7153|5185|2488|3517|4942|3715|5485|847|613|4879|1423|7009|7177|5215|3364|3367|6964|730|1879|5068|406|4468|2848|1156|4327	6.62e-06		mmu04380	0.356864	0
99	29	KEGG Pathways		Glucagon signaling pathway	0.00028	Calm3|Pfkl|Pdhb|Gnaq|Plcb3|Creb3l1|Prkaa2|Gys2|Ldhb|Ppp4c|Phka2|Pdha1|Pkm|Creb5|Pck2|Sik2|Pygm|Itpr2|Phkb|Foxo1|Pfkm|Phka1|Pygl|Acaca|Camk2a|Creb3|Ppara|Akt3|Ppargc1a	128	5434|5287|2752|1363|5965|1837|2128|757|748|5062|691|550|5530|3253|3148|6367|4768|1825|4909|5938|595|6634|4678|439|3607|1816|2470|2848|2401	7.56e-06		mmu04922	0.355284	0
74	24	Reactome Pathways		MAPK6/MAPK4 signaling	0.00031	Dnajb1|Psmd11|Etv4|Psmb6|Psme3|Cdk1|Psmd6|Psmc6|Psmb7|Psmd5|Psmd14|Psma7|Psmb2|Psma1|Pak1|Psmd10|Cdc14b|Cdc42|Foxo1|Psma5|Mapk4|Xpo1|Psma3|Psme1	128	3175|2014|6595|1876|2374|4711|2704|4429|3886|2035|340|6124|3433|4474|6520|5368|1330|3634|5938|2509|4423|2983|5794|3451	1.12e-05		MMU-5687128	0.350864	0
112	31	KEGG Pathways		TNF signaling pathway	0.00032	Ccl2|Ccl12|Map2k3|Ripk3|Rela|Casp8|Creb3l1|Cxcl1|Tnfrsf1a|Figf|Pik3r2|Tradd|Mmp3|Ptgs2|Creb5|Bag4|Pik3r1|Socs3|Junb|Lif|Cxcl2|Icam1|Mapk12|Mmp14|Dab2ip|Map3k5|Creb3|Jun|Akt3|Cflar|Bcl3	128	6742|6739|2818|5659|4507|3727|1837|5527|2488|2125|4942|4354|1360|3499|3253|1924|613|4879|7009|3229|6556|3076|3364|2371|3943|4690|1816|406|2848|4426|400	9.71e-06		mmu04668	0.349485	0
145	36	Reactome Pathways		SUMO E3 ligases SUMOylate target proteins	0.00041	Brca1|Smc6|Aurkb|Thrb|Seh1l|Incenp|Uhrf2|Rela|Pcna|Casp8ap2|Xpc|Sec13|Rora|Aaas|Mitf|Nup43|Nrip1|Top2a|Rxra|Birc5|Cdca8|Nr3c1|Thra|Phc2|Ppara|Nr3c2|Nr1h3|Nfkb2|Tpr|Ndc1|Tdg|Hipk2|Rangap1|Nup37|Phc3|Nup50	128	2389|5197|1177|3988|6502|1222|2494|4507|4741|1621|4447|2431|3958|7090|5485|3931|6442|2671|2206|2590|766|2281|571|7000|2470|4750|6526|1156|6655|7060|3688|787|5614|2629|6961|6832	1.51e-05		MMU-3108232	0.338722	0
60	21	Reactome Pathways		SCF(Skp2)-mediated degradation of p27/p21	0.00042	Cdk4|Psmd11|Psmb6|Psme3|Psmd6|Psmc6|Cdkn1a|Cdk2|Psmb7|Psmd5|Psmd14|Psma7|Ccna2|Psmb2|Psma1|Psmd10|Psma5|Skp2|Ccne1|Psma3|Psme1	128	2971|2014|1876|2374|2704|4429|307|1258|3886|2035|340|6124|2353|3433|4474|5368|2509|2902|3409|5794|3451	1.54e-05		MMU-187577	0.337675	0
2417	322	Reactome Pathways		Signal Transduction	0.00046	Actr2|Ccl12|Cdh1|Araf|Tubb6|Col1a1|Jup|Vrk3|Rgs19|Gab2|Crabp2|App|Dnajb1|Arpc2|Cdc20|Cdk4|Ap2m1|Rhoa|Amotl1|Fgfrl1|Pip4k2c|Aldh1a3|Lpl|Rxrg|Fnta|Psmd11|Cyba|Etv4|Psmb6|Pfn1|Ywhab|Dync1h1|Ndel1|Cxcl16|Ccl6|Ccl9|Psme3|Calm3|Ptger1|Trip10|Reep3|Cdk1|Egfr|Frs2|Rock2|Ccl7|Aurkb|Cenpp|F2rl1|Cenpk|Psmd6|Pdhb|Psmc6|Diap3|Runx1|Racgap1|Cdkn1a|Ccl25|Sgol1|Arhgap28|Ndc80|C3|Diap1|Hbegf|Seh1l|Gnaq|Anxa1|Ince…	128	6469|6739|928|1465|6004|6271|1240|5128|1186|1255|7180|6748|3175|1975|3601|2971|5536|4945|2905|793|6115|7192|6331|4717|7057|2014|3232|6595|1876|1891|505|1744|1675|2536|2824|6049|2374|5434|6787|7195|2632|4711|397|907|5020|4162|1177|5104|2959|2545|2704|2752|4429|1123|4189|5845|307|4657|886|2326|2602|4312|4675|4834|6502|1363|1231|1222|4243|4141|4507|5965|5920|6145|3532|1258|4939|883|3727|6943|3190|10…	1.74e-05		MMU-162582	0.333724	0
24	13	Reactome Pathways		DNA strand elongation	0.00051	Rfc4|Rfc2|Fen1|Prim1|Pcna|Gins1|Gins4|Gins2|Rfc3|Rfc5|Rpa2|Dna2|Lig1	128	2749|556|1030|1504|4741|6571|7120|4615|6727|4816|5146|5149|3706	1.97e-05		MMU-69190	0.329243	0
72	23	Reactome Pathways		CDK-mediated phosphorylation and removal of Cdc6	0.00053	Psmd11|Psmb6|Psme3|Psmd6|Psmc6|Cdk2|Psmb7|Psmd5|Psmd14|Psma7|Ccna2|Psmb2|Psma1|Psmd10|Cdc16|Anapc10|Ube2s|Anapc5|Ube2c|Psma5|Ccne1|Psma3|Psme1	128	2014|1876|2374|2704|4429|1258|3886|2035|340|6124|2353|3433|4474|5368|2263|1450|6199|7147|6874|2509|3409|5794|3451	2.08e-05		MMU-69017	0.327572	0
67	22	Reactome Pathways		APC/C:Cdc20 mediated degradation of Securin	0.00056	Cdc20|Psmd11|Psmb6|Psme3|Pttg1|Psmd6|Psmc6|Psmb7|Psmd5|Psmd14|Psma7|Psmb2|Psma1|Psmd10|Cdc16|Anapc10|Ube2s|Anapc5|Ube2c|Psma5|Psma3|Psme1	128	3601|2014|1876|2374|5554|2704|4429|3886|2035|340|6124|3433|4474|5368|2263|1450|6199|7147|6874|2509|5794|3451	2.2e-05		MMU-174154	0.325181	0
524	89	Reactome Pathways		Hemostasis	0.00084	Tubb6|Col1a1|Slc7a10|Plaur|Tgfb3|Kifc2|App|Rhoa|Rarres2|Kif11|Serpinb6a|Mafk|Akap1|Calm3|Timp3|Atp2a3|Kif18b|Actn1|Itga5|Sod1|Racgap1|Gnaq|Ak3|Vegfb|Grb14|Ptpn1|Orm1|Pdpn|Alb|Pf4|Col1a2|Kif22|Sh2b1|Stx4a|Figf|F7|Angpt2|Pik3r2|Ppp2r1b|Anxa2|Kif23|Trf|Kif15|Rac2|Fermt3|Lyn|Serpine1|Itpk1|F13a1|Itpr2|Tuba1c|Amica1|Cdc42|Pik3r1|Cfd|Cenpe|Gp1bb|Tubb2a|Kif1b|Kif2c|Slc16a3|Ppp2r5a|Actg1|Gnai1|Gnb5|Fcer1…	128	6004|6271|4042|5077|6676|385|6748|4945|5812|4411|523|3928|2167|5434|5722|6295|2443|5962|4747|5515|5845|1363|2962|5920|436|5734|5827|5257|5674|5539|3799|5164|5254|6460|2125|5269|3796|4942|832|3889|5623|5014|2974|3106|4465|6250|5437|1198|1321|1825|430|2416|3634|613|2221|5632|6982|6550|5290|5566|2053|2227|1375|2266|4351|5899|5476|3013|5971|1486|619|7024|2446|3613|5773|4723|1762|5296|3055|1864|4762|4…	3.43e-05		MMU-109582	0.307572	0
264	53	Reactome Pathways		Metabolism of carbohydrates	0.00084	Slc25a1|Eno2|Chp1|Calm3|Pfkl|Hmmr|Seh1l|Papss2|Slc25a10|B4galt1|St3gal3|Akr1a1|Sec13|Lyve1|Phka2|Pkm|Slc35b2|Pck2|Chst2|Chst12|Aaas|B3galt2|Nup43|Pygm|Phkb|Pfkm|Pgm2|Phka1|B3gnt1|Pcx|Chst1|Pygl|Ext1|Chst15|Fut9|Ppp1r3c|Pgm1|Aldh1a1|Dera|Ids|Mdh1|Dcn|Vcan|B4galt3|Glb1l|St3gal6|Tpr|Ndc1|Slc37a2|Man2c1|Nup37|Nup50|Gbe1	128	4558|3628|4978|5434|5287|4045|6502|4309|1243|388|2422|5647|2431|6568|691|5530|4114|3148|1849|2008|7090|3040|3931|4768|4909|595|1921|6634|6958|1570|5923|4678|5458|2473|2137|5332|5263|2890|2659|1189|2980|931|4123|6721|5533|5134|6655|7060|532|871|2629|6832|1315	3.46e-05		MMU-71387	0.307572	0
70	22	Reactome Pathways		Cyclin E associated events during G1/S transition	0.00091	Cdk4|Psmd11|Psmb6|Psme3|Psmd6|Psmc6|Cdkn1a|Cdk2|Psmb7|Psmd5|Psmd14|Psma7|Ccna2|Psmb2|Psma1|Psmd10|Psma5|Skp2|Ccne1|Akt3|Psma3|Psme1	128	2971|2014|1876|2374|2704|4429|307|1258|3886|2035|340|6124|2353|3433|4474|5368|2509|2902|3409|2848|5794|3451	3.82e-05		MMU-69202	0.304096	0
186	41	Reactome Pathways		Intra-Golgi and retrograde Golgi-to-ER traffic	0.001	Tubb6|Kifc2|Pafah1b3|M6pr|Kif11|Surf4|Dync1h1|Kif18b|Arf4|Snap29|Racgap1|Igf2r|Kif22|Dctn6|Kif23|Copb2|Kif15|Bicd2|Dync1li2|Arf3|Tuba1c|Tmed2|Cenpe|Cog7|Tubb2a|Kif1b|Rab33b|Kif2c|Tgoln1|Cope|Golga4|Bicd1|Kif20b|Capzb|Capza1|Arfrp1|Arl1|Rab36|Rab1|Kif20a|Stx5a	128	6004|385|1948|6922|4411|3388|1744|2443|5776|1135|5845|6409|5164|6868|5623|3283|2974|511|4420|3112|430|6859|5632|826|6550|5290|349|5566|2623|1720|2860|3529|5476|2446|3055|1435|6091|3763|6289|1585|1723	4.39e-05		MMU-6811442	0.3	0
66	21	Reactome Pathways		G1/S DNA Damage Checkpoints	0.0011	Psmd11|Psmb6|Psme3|Psmd6|Psmc6|Cdkn1a|Cdk2|Psmb7|Psmd5|Psmd14|Psma7|Ccna2|Psmb2|Psma1|Psmd10|Psma5|Ccne1|Trp53|Psma3|Chek1|Psme1	128	2014|1876|2374|2704|4429|307|1258|3886|2035|340|6124|2353|3433|4474|5368|2509|3409|4216|5794|658|3451	4.9e-05		MMU-69615	0.295861	0
72	22	Reactome Pathways		Cyclin A:Cdk2-associated events at S phase entry	0.0012	Cdk4|Psmd11|Psmb6|Psme3|Psmd6|Psmc6|Cdkn1a|Cdk2|Psmb7|Psmd5|Psmd14|Psma7|Ccna2|Psmb2|Psma1|Psmd10|Psma5|Skp2|Ccne1|Akt3|Psma3|Psme1	128	2971|2014|1876|2374|2704|4429|307|1258|3886|2035|340|6124|2353|3433|4474|5368|2509|2902|3409|2848|5794|3451	5.42e-05		MMU-69656	0.292082	0
143	34	Reactome Pathways		Clathrin-mediated endocytosis	0.0012	Actr2|Epn2|Il7r|Arpc2|Ap2m1|M6pr|Hspa8|Rab5c|Trip10|Egfr|Vamp2|Tfrc|Igf2r|Bin1|Hbegf|Cops5|Tor1a|Trf|Ldlrap1|Fcho2|Tgoln1|Actg1|Arpc5|Dnm1|Cltb|Arrb1|Actb|Arpc3|Btc|Cops7b|Arpc4|Chrm2|Actr3|Agfg1	128	6469|6880|2869|1975|5536|6922|721|472|7195|397|1165|3019|6409|3295|4834|2182|1690|5014|733|1840|2623|1375|4720|6883|1453|1486|6226|2140|3766|5095|2056|1180|5704|6340	5.4e-05		MMU-8856828	0.292082	0
32	14	Reactome Pathways		Activation of the pre-replicative complex	0.0013	Mcm7|Cdt1|Gmnn|Pole2|Cdk2|Prim1|Mcm6|Mcm10|Mcm3|Mcm2|Rpa2|Orc1|Mcm5|Dbf4	128	3865|6808|1858|2665|1258|1504|6514|4609|5425|4510|5146|1378|4513|2680	5.97e-05		MMU-68962	0.288606	0
96	26	Reactome Pathways		Collagen formation	0.0014	Loxl3|Col1a1|P4ha1|Pcolce2|P4ha2|Ctsl|Bmp1|P4hb|Col5a1|Col1a2|Mmp3|Colgalt2|Col27a1|P4ha3|Col6a3|Loxl1|Col12a1|Col5a2|Col3a1|Dst|Lepre1|Col18a1|Plod2|Serpinh1|Lox|Col6a5	128	310|6271|3952|3412|2491|6841|2482|3532|313|3799|1360|1333|1786|4378|1372|4291|4843|2650|5509|6802|7228|3100|2677|1252|4987|6703	6.65e-05		MMU-1474290	0.285387	0
62	20	Reactome Pathways		Transcriptional regulation by RUNX2	0.0014	Cdk4|Psmd11|Psmb6|Psme3|Cdk1|Psmd6|Psmc6|Psmb7|Psmd5|Psmd14|Psma7|Psmb2|Psma1|Psmd10|Ccnb1|Psma5|Skp2|Runx2|Psma3|Psme1	128	2971|2014|1876|2374|4711|2704|4429|3886|2035|340|6124|3433|4474|5368|709|2509|2902|5737|5794|3451	6.28e-05		MMU-8878166	0.285387	0
42	16	Reactome Pathways		Elastic fibre formation	0.0015	Loxl3|Ltbp2|Tgfb3|Fbln5|Itga5|Fbn2|Itga8|Fbn1|Emilin1|Ltbp4|Fbln2|Mfap1b|Loxl1|Mfap4|Mfap5|Lox	128	310|1945|6676|1867|4747|6664|7234|1471|817|1345|3256|1588|4291|3829|1642|4987	6.9e-05		MMU-1566948	0.282391	0
63	20	Reactome Pathways		Collagen biosynthesis and modifying enzymes	0.0016	Col1a1|P4ha1|Pcolce2|P4ha2|Bmp1|P4hb|Col5a1|Col1a2|Colgalt2|Col27a1|P4ha3|Col6a3|Col12a1|Col5a2|Col3a1|Lepre1|Col18a1|Plod2|Serpinh1|Col6a5	128	6271|3952|3412|2491|2482|3532|313|3799|1333|1786|4378|1372|4843|2650|5509|7228|3100|2677|1252|6703	7.54e-05		MMU-1650814	0.279588	0
63	20	Reactome Pathways		Autodegradation of Cdh1 by Cdh1:APC/C	0.0016	Psmd11|Psmb6|Psme3|Psmd6|Psmc6|Psmb7|Psmd5|Psmd14|Psma7|Psmb2|Psma1|Psmd10|Cdc16|Anapc10|Ube2s|Anapc5|Ube2c|Psma5|Psma3|Psme1	128	2014|1876|2374|2704|4429|3886|2035|340|6124|3433|4474|5368|2263|1450|6199|7147|6874|2509|5794|3451	7.54e-05		MMU-174084	0.279588	0
64	20	Reactome Pathways		p53-Dependent G1 DNA Damage Response	0.0018	Psmd11|Psmb6|Psme3|Psmd6|Psmc6|Cdkn1a|Cdk2|Psmb7|Psmd5|Psmd14|Psma7|Ccna2|Psmb2|Psma1|Psmd10|Psma5|Ccne1|Trp53|Psma3|Psme1	128	2014|1876|2374|2704|4429|307|1258|3886|2035|340|6124|2353|3433|4474|5368|2509|3409|4216|5794|3451	9.02e-05		MMU-69563	0.274473	0
297	56	Reactome Pathways		MAPK family signaling cascades	0.0019	Araf|Dnajb1|Fnta|Psmd11|Etv4|Psmb6|Ywhab|Psme3|Calm3|Cdk1|Egfr|Frs2|Psmd6|Psmc6|Hbegf|Rce1|Psmb7|Psmd5|Psmd14|Dusp2|Psma7|Psmb2|Klb|Psma1|Pak1|Psmd10|Pik3r2|Ppp2r1b|Rasgrf1|Fgf1|Cdc14b|Dusp5|Dusp8|Cdc42|Foxo1|Pik3r1|Irs1|Ppp2r5a|Actg1|Ptpn3|Fgfr1|Mapk12|Psma5|Dab2ip|Mapk4|Arrb1|Actb|Sptbn1|Xpo1|Camk2a|Met|Btc|Prkg2|Psma3|Rasgrp3|Psme1	128	1465|3175|7057|2014|6595|1876|505|2374|5434|4711|397|907|2704|4429|4834|4243|3886|2035|340|4663|6124|3433|1036|4474|6520|5368|4942|832|1894|2155|1330|2101|6373|3634|5938|613|7189|2227|1375|994|4780|3364|2509|3943|4423|1486|6226|2947|2983|3607|1996|3766|3580|5794|3436|3451	9.35e-05		MMU-5683057	0.272125	0
109	28	KEGG Pathways		Insulin resistance	0.0023	Mlxipl|Slc2a4|Gfpt2|Srebf1|Rela|Creb3l1|Ptpn1|Prkaa2|Gys2|Tnfrsf1a|Pik3r2|Creb5|Pck2|Ppp1ca|Pygm|Foxo1|Pik3r1|Slc27a2|Socs3|Irs1|Pygl|Slc27a4|Ppp1r3c|Creb3|Ppara|Akt3|Nr1h3|Ppargc1a	128	1525|6577|7225|3454|4507|1837|5734|2128|757|2488|4942|3253|3148|5455|4768|5938|613|6211|4879|7189|4678|541|5332|1816|2470|2848|6526|2401	7.78e-05		mmu04931	0.263827	0
88	24	Reactome Pathways		PCP/CE pathway	0.0023	Ap2m1|Rhoa|Psmd11|Psmb6|Pfn1|Psme3|Psmd6|Psmc6|Psmb7|Psmd5|Psmd14|Psma7|Psmb2|Psma1|Psmd10|Rac2|Ror1|Fzd1|Smurf1|Psma5|Cltb|Fzd2|Psma3|Psme1	128	5536|4945|2014|1876|1891|2374|2704|4429|3886|2035|340|6124|3433|4474|5368|3106|6796|2575|3814|2509|1453|6010|5794|3451	0.00011		MMU-4086400	0.263827	0
381	67	Reactome Pathways		Cytokine Signaling in Immune system	0.0025	Tollip|Vrk3|Il7r|Gab2|App|Psmd11|Psmb6|Map2k3|Psme3|Hsp90b1|Canx|Vamp2|Psmd6|Psmc6|Tnfsf11|Eif4a2|Tslp|Rela|P4hb|Eif4a3|Il1r1|Psmb7|Psmd5|Psmd14|Ptpn1|Psma7|Sla2|Psmb2|Eif4e3|Tnfrsf1a|Nfkbib|Sh2b1|Psma1|Stx4a|Il13ra1|Psmd10|Pik3r2|Ppp2r1b|Nedd4|Myd88|Lyn|Pik3r1|Socs3|Irs1|Lif|Ghr|Osm|Il34|Ppm1b|Abce1|Psma5|Il1rl1|Il11ra1|Sqstm1|Camk2a|Csf3r|Jun|Ube2v1|Akt3|Nfkb2|Eif4e2|Il1rn|Ptpn2|Psma3|Eif4a1|Sl…	128	5764|5128|2869|1255|6748|2014|1876|2818|2374|5770|7093|1165|2704|4429|1096|2755|3289|4507|3532|4660|7153|3886|2035|340|5734|6124|673|3433|4498|2488|3328|5254|4474|6460|4069|5368|4942|832|4081|3304|6250|613|4879|7189|3229|4270|4873|3772|2479|6133|2509|7138|4201|1879|3607|5521|406|1888|2848|1156|1066|7231|5413|5794|4810|6463|3451	0.00013		MMU-1280215	0.260206	0
138	32	Reactome Pathways		MHC class II antigen presentation	0.0025	Tubb6|Kifc2|Ap2m1|Kif11|Dync1h1|Canx|Kif18b|Ctsl|Racgap1|Ctso|Sec13|Ctsc|Kif22|Dctn6|Kif23|Kif15|Sec24d|Rilp|Dync1li2|Tuba1c|Cenpe|Tubb2a|Kif1b|Kif2c|Osbpl1a|Kif20b|Dnm1|Capzb|Capza1|Ap1s1|Ctsf|Kif20a	128	6004|385|5536|4411|1744|7093|2443|6841|5845|3379|2431|322|5164|6868|5623|2974|676|3115|4420|430|5632|6550|5290|5566|4255|5476|6883|2446|3055|3286|1705|1585	0.00013		MMU-2132295	0.260206	0
95	25	Reactome Pathways		Interleukin-1 signaling	0.0025	Tollip|App|Psmd11|Psmb6|Psme3|Psmd6|Psmc6|Rela|Il1r1|Psmb7|Psmd5|Psmd14|Psma7|Psmb2|Nfkbib|Psma1|Psmd10|Myd88|Psma5|Sqstm1|Ube2v1|Nfkb2|Il1rn|Psma3|Psme1	128	5764|6748|2014|1876|2374|2704|4429|4507|7153|3886|2035|340|6124|3433|3328|4474|5368|3304|2509|1879|1888|1156|7231|5794|3451	0.00013		MMU-9020702	0.260206	0
123	30	KEGG Pathways		AMPK signaling pathway	0.0027	Pparg|Lipe|Slc2a4|Pfkl|Srebf1|Rab10|Adipoq|Creb3l1|Ccna2|Prkaa2|Gys2|Pik3r2|Ppp2r1b|Scd1|Creb5|Pck2|Fasn|Foxo1|Pik3r1|Pfkm|Irs3|Irs1|Ppp2r5a|Acaca|Creb3|Akt3|Adipor1|Rab11b|Pfkfb3|Ppargc1a	128	2743|6670|6577|5287|3454|4108|2740|1837|2353|2128|757|4942|832|3949|3253|3148|3535|5938|613|595|1183|7189|2227|439|1816|2848|6421|5317|5383|2401	9.8e-05		mmu04152	0.256864	0
18	10	Reactome Pathways		Cell-extracellular matrix interactions	0.0029	Lims1|Actn1|Parvb|Lims2|Parva|Arhgef6|Fermt2|Actg1|Actb|Fblim1	128	2683|5962|3169|3178|4438|4117|3934|1375|6226|3685	0.00015		MMU-446353	0.25376	0
96	25	Reactome Pathways		Mitotic Prophase	0.0029	Cdk1|Seh1l|Lmnb1|Gorasp2|Sec13|Plk1|Ccnb2|Aaas|Nup43|Smc4|Nek9|H2afx|Ccnb1|Ncapg2|Hist2h2be|Hist2h2ac|Smc2|Lpin3|Golga2|Tpr|Ndc1|H3f3a|Rab1|Nup37|Nup50	128	4711|6502|6610|6757|2431|6262|4075|7090|3931|715|7054|1774|709|2875|6307|6304|3649|2317|2062|6655|7060|3673|6289|2629|6832	0.00015		MMU-68875	0.25376	0
51	17	Reactome Pathways		Pyruvate metabolism and Citric Acid (TCA) cycle	0.0029	Ogdh|Sdha|Pdhb|Aco2|Ldhb|Me3|Pdha1|Dlat|Me1|Pdpr|Gstz1|Slc16a3|Rxra|D2hgdh|Dld|Adhfe1|Idh3a	128	3277|1288|2752|2758|748|3586|550|808|679|2662|7117|2053|2206|5284|4237|5008|2506	0.00016		MMU-71406	0.25376	0
51	17	Reactome Pathways		Regulation of RUNX2 expression and activity	0.0029	Psmd11|Psmb6|Psme3|Psmd6|Psmc6|Psmb7|Psmd5|Psmd14|Psma7|Psmb2|Psma1|Psmd10|Psma5|Skp2|Runx2|Psma3|Psme1	128	2014|1876|2374|2704|4429|3886|2035|340|6124|3433|4474|5368|2509|2902|5737|5794|3451	0.00016		MMU-8939902	0.25376	0
18	10	Reactome Pathways		Glycogen metabolism	0.0029	Calm3|Phka2|Pygm|Phkb|Pgm2|Phka1|Pygl|Ppp1r3c|Pgm1|Gbe1	128	5434|691|4768|4909|1921|6634|4678|5332|5263|1315	0.00015		MMU-8982491	0.25376	0
55	18	KEGG Pathways		Regulation of lipolysis in adipocytes	0.0032	Lipe|Pla2g16|Fabp4|Plin1|Pik3r2|Ptgs2|Npy1r|Pik3r1|Irs3|Irs1|Gnai1|Adrb3|Adora1|Akt3|Mgll|Abhd5|Prkg2|Pnpla2	128	6670|5713|5941|499|4942|3499|5728|613|1183|7189|2266|4906|4837|2848|5671|2293|3580|3034	0.00012		mmu04923	0.249485	0
128	30	Reactome Pathways		Golgi-to-ER retrograde transport	0.0032	Tubb6|Kifc2|Pafah1b3|Kif11|Surf4|Dync1h1|Kif18b|Arf4|Racgap1|Kif22|Dctn6|Kif23|Copb2|Kif15|Bicd2|Dync1li2|Arf3|Tuba1c|Tmed2|Cenpe|Tubb2a|Kif1b|Kif2c|Cope|Bicd1|Kif20b|Capzb|Capza1|Rab1|Kif20a	128	6004|385|1948|4411|3388|1744|2443|5776|5845|5164|6868|5623|3283|2974|511|4420|3112|430|6859|5632|6550|5290|5566|1720|3529|5476|2446|3055|6289|1585	0.00018		MMU-8856688	0.249485	0
61	19	KEGG Pathways		Fatty acid metabolism	0.0033	Acadsb|Ehhadh|Hsd17b4|Echs1|Acadl|Hadh|Scp2|Cpt2|Acsl1|Acat1|Scd1|H2-Ke6|Fasn|Acox1|Acadm|Acaca|Acadvl|Hadhb|Hadha	128	1087|2548|5179|2938|5326|3187|3838|3835|1297|916|3949|418|3535|6823|3640|439|5083|2287|2956	0.00014		mmu01212	0.248149	0
11	8	Reactome Pathways		Biotin transport and metabolism	0.0033	Mccc2|Mccc1|Pccb|Pcca|Pcx|Btd|Acaca|Slc5a6	128	1048|2119|4783|6376|1570|5323|439|553	0.00019		MMU-196780	0.248149	0
257	49	Reactome Pathways		Signaling by Interleukins	0.0034	Tollip|Vrk3|Il7r|Gab2|App|Psmd11|Psmb6|Map2k3|Psme3|Hsp90b1|Canx|Vamp2|Psmd6|Psmc6|Tslp|Rela|P4hb|Il1r1|Psmb7|Psmd5|Psmd14|Psma7|Psmb2|Nfkbib|Psma1|Stx4a|Il13ra1|Psmd10|Pik3r2|Ppp2r1b|Myd88|Lyn|Pik3r1|Socs3|Irs1|Lif|Osm|Il34|Psma5|Il1rl1|Il11ra1|Sqstm1|Csf3r|Jun|Ube2v1|Nfkb2|Il1rn|Psma3|Psme1	128	5764|5128|2869|1255|6748|2014|1876|2818|2374|5770|7093|1165|2704|4429|3289|4507|3532|7153|3886|2035|340|6124|3433|3328|4474|6460|4069|5368|4942|832|3304|6250|613|4879|7189|3229|4873|3772|2509|7138|4201|1879|5521|406|1888|1156|7231|5794|3451	0.0002		MMU-449147	0.246852	0
104	26	Reactome Pathways		Protein localization	0.0034	Pxmp4|Sgta|App|Vamp2|Hacl1|Ehhadh|Hsd17b4|Phyh|Crat|Cat|Pex16|Pxmp2|Gstk1|Lonp2|Gnpat|Slc27a2|Acox1|Abcd2|Ephx2|Nudt7|Prnp|Pex14|Cyb5a|Acot1|Ube2d3|Stx5a	128	2551|5821|6748|1165|6103|2548|5179|4792|1729|1552|1768|697|1936|3094|6346|6211|6823|3907|853|1951|3694|3406|2467|6067|5575|1723	0.0002		MMU-9609507	0.246852	0
134	31	KEGG Pathways		Purine metabolism	0.0036	Aprt|Dguok|Adss|Ada|Rrm2|Nt5c|Rrm2b|Enpp4|Nme3|Nme4|Ak3|Papss2|Pde8a|Entpd2|Uox|Npr2|Nudt9|Dck|Rrm1|Pkm|Entpd3|Pde4a|Adk|Pgm2|Entpd5|Impdh1|Pgm1|Itpa|Enpp1|Guk1|Adssl1	128	6793|4912|6862|6685|5440|6397|1663|775|4249|6616|2962|4309|4939|3448|6772|769|3967|5680|3022|5530|2635|6853|4408|1921|469|736|5263|487|4858|2710|694	0.00017		mmu00230	0.24437	0
168	36	KEGG Pathways		Protein processing in endoplasmic reticulum	0.0036	Man1a|Dnajb1|Hspa8|Hsp90b1|Canx|Ssr1|Ngly1|Ero1l|Dnajc3|P4hb|Ddit3|Dnajc10|Ssr3|Mogs|Rpn1|Sec61a1|Sec13|Bax|Cryab|Sec24d|Lman1|Ckap4|Pdia6|Sec31b|Eif2s1|Erlec1|Preb|Ubxn8|Map3k5|Ubxn1|Svip|Hspa5|Vimp|Derl2|Erp29|Ube2d3	128	1054|3175|721|5770|7093|3811|4240|4381|3739|3532|1780|2224|6889|4231|4174|4543|2431|6766|823|676|3778|5212|4777|4885|4963|2737|3970|2722|4690|4321|3541|3046|5839|2347|1000|5575	0.0002		mmu04141	0.24437	0
135	31	KEGG Pathways		Apoptosis	0.0036	Gadd45b|Ctsl|Lmnb1|Rela|Ddit3|Casp8|Casp6|Ctso|Tnfrsf1a|Ctsc|Bax|Pik3r2|Tradd|Ctsh|Itpr2|Tuba1c|Pik3r1|Bcl2a1b|Eif2s1|Actg1|Birc5|Htra2|Dab2ip|Map3k5|Csf2rb|Actb|Jun|Trp53|Akt3|Cflar|Ctsf	128	3157|6841|6610|4507|1780|3727|3490|3379|2488|322|6766|4942|4354|1885|1825|430|613|2011|4963|1375|2590|1072|3943|4690|6946|6226|406|4216|2848|4426|1705	0.00019		mmu04210	0.24437	0
213	43	KEGG Pathways		Salmonella infection	0.0036	Arpc2|M6pr|Rhoa|Pfn1|Dync1h1|Map2k3|Hsp90b1|Rock2|Exoc7|Ripk3|Gsdmd|Dync2li1|Rela|Casp4|Casp8|Nckap1|Vps33a|Tnfrsf1a|Pak1|Pycard|Bax|Tradd|Anxa2|Myd88|Myo6|Rilp|Rras|Dync1li2|Exoc4|Cdc42|Pfn2|Actg1|Arpc5|Fyco1|Mapk12|Rhog|Actb|Nlrp3|Arpc3|Jun|Akt3|Tcf7l2|Arpc4	128	1975|6922|4945|1891|1744|2818|5770|5020|6283|5659|4444|1558|4507|3703|3727|2239|6073|2488|6520|6553|6766|4354|3889|3304|6919|3115|904|4420|2950|3634|2689|1375|4720|1171|3364|5971|6226|4576|2140|406|2848|2245|2056	0.00016		mmu05132	0.24437	0
141	32	KEGG Pathways		Fluid shear stress and atherosclerosis	0.0036	Ccl2|Ccl12|Gstt3|Gstm1|Rhoa|Mgst1|Gstm2|Cyba|Calm3|Hsp90b1|Ctsl|Rela|Il1r1|Mgst3|Prkaa2|Tnfrsf1a|Pik3r2|Rac2|Gstp2|Gstt2|Pik3r1|Actg1|Icam1|Mapk12|Map3k5|Gsta1|Actb|Sqstm1|Jun|Trp53|Akt3|Acvr2b	128	6742|6739|2260|7075|4945|442|1018|3232|5434|5770|6841|4507|7153|5335|2128|2488|4942|3106|1153|4456|613|1375|3076|3364|4690|5203|6226|1879|406|4216|2848|4339	0.00018		mmu05418	0.24437	0
58	18	Reactome Pathways		CDT1 association with the CDC6:ORC:origin complex	0.0036	Cdt1|Gmnn|Psmd11|Psmb6|Psme3|Psmd6|Psmc6|Psmb7|Psmd5|Psmd14|Psma7|Psmb2|Psma1|Psmd10|Psma5|Orc1|Psma3|Psme1	128	6808|1858|2014|1876|2374|2704|4429|3886|2035|340|6124|3433|4474|5368|2509|1378|5794|3451	0.00021		MMU-68827	0.24437	0
81	22	Reactome Pathways		Transcriptional regulation by RUNX3	0.0038	Psmd11|Psmb6|Psme3|Psmd6|Psmc6|Psmb7|Psmd5|Psmd14|Psma7|Psmb2|Psma1|Psmd10|Rbpj|Zfhx3|Runx3|Smurf1|Psma5|Kat2a|Trp53|Tcf7l2|Psma3|Psme1	128	2014|1876|2374|2704|4429|3886|2035|340|6124|3433|4474|5368|7198|5662|5140|3814|2509|1810|4216|2245|5794|3451	0.00023		MMU-8878159	0.242022	0
53	17	Reactome Pathways		Regulation of RUNX3 expression and activity	0.0038	Psmd11|Psmb6|Psme3|Psmd6|Psmc6|Psmb7|Psmd5|Psmd14|Psma7|Psmb2|Psma1|Psmd10|Runx3|Smurf1|Psma5|Psma3|Psme1	128	2014|1876|2374|2704|4429|3886|2035|340|6124|3433|4474|5368|5140|3814|2509|5794|3451	0.00023		MMU-8941858	0.242022	0
48	16	Reactome Pathways		Cross-presentation of soluble exogenous antigens (endosomes)	0.004	Psmd11|Psmb6|Psme3|Psmd6|Psmc6|Psmb7|Psmd5|Psmd14|Psma7|Fcgr1|Psmb2|Psma1|Psmd10|Psma5|Psma3|Psme1	128	2014|1876|2374|2704|4429|3886|2035|340|6124|5185|3433|4474|5368|2509|5794|3451	0.00024		MMU-1236978	0.239794	0
82	22	Reactome Pathways		Fcgamma receptor (FCGR) dependent phagocytosis	0.0043	Actr2|Arpc2|Nckap1|Fcgr1|Pak1|Pik3r2|Lyn|Cdc42|Pik3r1|Abi2|Ppapdc1b|Actg1|Arpc5|Fcgr4|Actb|Arpc3|Myo1c|Nf2|Arpc4|Wipf3|Fcgr3|Actr3	128	6469|1975|2239|5185|6520|4942|6250|3634|613|4183|895|1375|4720|5215|6226|2140|802|4756|2056|1870|4327|5704	0.00026		MMU-2029480	0.236653	0
355	62	Reactome Pathways		Class I MHC mediated antigen processing & presentation	0.0043	Thop1|Cdc20|Fbxw5|Ube2a|Psmd11|Cyba|Wsb1|Psmb6|Psme3|Canx|Psmd6|Psmc6|Fbxl3|Tap2|Huwe1|Psmb7|Psmd5|Psmd14|Psma7|Fcgr1|Rnf19b|Psmb2|Sec13|Psma1|Stx4a|Psmd10|Klhl2|Nedd4|Uba5|Fbxo21|Sec24d|Traip|Asb10|Kctd7|Asb13|Cdc16|Anapc10|Spsb1|Socs3|Ube2s|Smurf1|Anapc5|Ube2c|Psma5|Ncf4|Skp2|Hspa5|Ube2h|Rnf41|Ube2v1|Rbck1|Lrr1|Klhl13|Ccnf|Ube2l3|Rlim|Psma3|Rnf14|Ube2d3|Pja2|Psme1|Rnf4	128	5641|3601|6994|5059|2014|3232|6391|1876|2374|7093|2704|4429|3853|2032|5461|3886|2035|340|6124|5185|502|3433|2431|4474|6460|5368|1348|4081|4846|2584|676|3565|6826|3871|1387|2263|1450|4096|4879|6199|3814|7147|6874|2509|6964|2902|3046|1528|5833|1888|2734|811|4246|6829|5266|5959|5794|2581|5575|649|3451|4285	0.00026		MMU-983169	0.236653	0
20	10	Reactome Pathways		Lagging Strand Synthesis	0.0047	Rfc4|Rfc2|Fen1|Prim1|Pcna|Rfc3|Rfc5|Rpa2|Dna2|Lig1	128	2749|556|1030|1504|4741|6727|4816|5146|5149|3706	0.0003		MMU-69186	0.23279	0
101	25	KEGG Pathways		AGE-RAGE signaling pathway in diabetic complications	0.0049	Ccl2|Ccl12|Col1a1|Tgfb3|Cdk4|Plcd1|Diap1|Rela|Plcb3|Vegfb|Col1a2|Bax|Figf|Pik3r2|Serpine1|Cdc42|Foxo1|Pik3r1|Egr1|Icam1|Col3a1|Mapk12|Plcd3|Jun|Akt3	128	6742|6739|6271|6676|2971|6892|4675|4507|5965|5920|3799|6766|2125|4942|5437|3634|5938|613|460|3076|5509|3364|5686|406|2848	0.0003		mmu04933	0.23098	0
39	14	KEGG Pathways		Pyruvate metabolism	0.005	Pdhb|Aldh2|Ldhb|Me3|Pdha1|Acat1|Dlat|Pkm|Me1|Pck2|Pcx|Acaca|Mdh1|Dld	128	2752|1942|748|3586|550|916|808|5530|679|3148|1570|439|2980|4237	0.00032		mmu00620	0.230103	0
39	14	Reactome Pathways		EPHB-mediated forward signaling	0.005	Actr2|Efnb2|Arpc2|Rhoa|Rock2|Pak1|Lyn|Cdc42|Actg1|Arpc5|Actb|Arpc3|Arpc4|Actr3	128	6469|2674|1975|4945|5020|6520|6250|3634|1375|4720|6226|2140|2056|5704	0.00032		MMU-3928662	0.230103	0
263	49	Reactome Pathways		Asparagine N-linked glycosylation	0.005	Tubb6|Man1a|Dync1h1|Gfpt2|Canx|Trappc6b|Ngly1|Arf4|Tsta3|Tbc1d20|Slc35a1|Nans|B4galt1|St3gal3|Srd5a3|Uso1|Sec13|Ctsc|Dctn6|Copb2|Sec24d|Alg5|Lman1|Gnpnat1|Mgat3|Golgb1|Dync1li2|Arf3|Tuba1c|Tmed2|Mgat2|Cog7|Tubb2a|Cope|Preb|Sec16b|Trappc9|Ubxn1|Man2a2|Capzb|Sptbn1|Capza1|B4galt3|Golga2|St3gal6|Lman2l|Dpm1|Rab1|Stx5a	128	6004|1054|1744|7225|7093|2803|4240|5776|4432|6451|1507|5866|388|2422|2599|5947|2431|322|6868|3283|676|874|3778|6781|952|1060|4420|3112|430|6859|7114|826|6550|1720|3970|6733|3940|4321|796|2446|2947|3055|6721|2062|5134|6322|2830|6289|1723	0.00031		MMU-446203	0.230103	0
127	29	Reactome Pathways		Beta-catenin independent WNT signaling	0.0051	Ap2m1|Rhoa|Psmd11|Psmb6|Pfn1|Psme3|Calm3|Psmd6|Psmc6|Plcb3|Psmb7|Psmd5|Psmd14|Psma7|Psmb2|Psma1|Psmd10|Rac2|Ror1|Fzd1|Gnb5|Smurf1|Psma5|Cltb|Fzd2|Camk2a|Tcf7l2|Psma3|Psme1	128	5536|4945|2014|1876|1891|2374|5434|2704|4429|5965|3886|2035|340|6124|3433|4474|5368|3106|6796|2575|4351|3814|2509|1453|6010|3607|2245|5794|3451	0.00033		MMU-3858494	0.229243	0
278	51	Reactome Pathways		Axon guidance	0.0051	Actr2|Efnb2|Tubb6|Gab2|Arpc2|Ap2m1|Rhoa|Pfn1|Ntn4|Egfr|Frs2|Rock2|Itga5|Col5a1|Efna1|Sdcbp|Sema3a|Tyrobp|Pak1|Pik3r2|Lyn|Arhgef11|Rras|Tuba1c|Cxcr4|Cdc42|Pik3r1|Col6a3|Tubb2a|Pfn2|Sema5a|Actg1|Sema3e|Arhgap35|Arpc5|Enah|Fgfr1|Col5a2|Col3a1|Mapk12|Dok1|Dnm1|Actb|Arpc3|Sptbn1|Ntn1|Met|Arpc4|Arhgef12|Actr3|Col6a5	128	6469|2674|6004|1255|1975|5536|4945|1891|5551|397|907|5020|4747|313|1906|1417|4813|3517|6520|4942|6250|2863|904|430|4078|3634|613|1372|6550|2689|6394|1375|1480|4027|4720|2392|4780|2650|5509|3364|1081|6883|6226|2140|2947|6574|1996|2056|4393|5704|6703	0.00033		MMU-422475	0.229243	0
50	16	KEGG Pathways		Fatty acid degradation	0.0052	Gcdh|Acadsb|Ehhadh|Eci1|Echs1|Acadl|Hadh|Cpt2|Aldh2|Acsl1|Acat1|Acox1|Acadm|Acadvl|Hadhb|Hadha	128	2395|1087|2548|4054|2938|5326|3187|3835|1942|1297|916|6823|3640|5083|2287|2956	0.00036		mmu00071	0.2284	0
115	27	KEGG Pathways		Oocyte meiosis	0.0052	Cdc20|Ywhab|Calm3|Fbxo5|Cdk1|Pttg1|Sgol1|Cdk2|Bub1|Aurka|Plk1|Ppp2r1b|Ccnb2|Ppp1ca|Cdc16|Anapc10|Itpr2|Ywhag|Cdc25c|Ppp2r5a|Ccnb1|Anapc5|Mapk12|Cpeb1|Mad2l1|Camk2a|Ccne1	128	3601|505|5434|4918|4711|5554|886|1258|4951|6622|6262|832|4075|5455|2263|1450|1825|5473|670|2227|709|7147|3364|1069|6913|3607|3409	0.00036		mmu04114	0.2284	0
194	39	KEGG Pathways		Viral carcinogenesis	0.0052	Ccnd2|Cdc20|Cdk4|Rhoa|Rbpjl|Ywhab|Cdk1|Actn1|Cdkn1a|C3|Mrps18b|Rela|Cdk2|Casp8|Creb3l1|Ccna2|Bax|Pik3r2|Tradd|Pkm|Creb5|Lyn|Ccr3|Rbpj|Ywhag|Dnaja3|Cdc42|Pik3r1|Chd4|Hist2h2be|Skp2|Kat2a|Creb3|Jun|Ccne1|Trp53|Nfkb2|Gtf2e2|Chek1	128	6619|3601|2971|4945|343|505|4711|5962|307|4312|4744|4507|1258|3727|1837|2353|6766|4942|4354|5530|3253|6250|5452|7198|5473|5224|3634|613|3334|6307|2902|1810|1816|406|3409|4216|1156|2989|658	0.00034		mmu05203	0.2284	0
61	18	Reactome Pathways		Regulation of actin dynamics for phagocytic cup formation	0.0054	Actr2|Arpc2|Nckap1|Fcgr1|Pak1|Cdc42|Abi2|Actg1|Arpc5|Fcgr4|Actb|Arpc3|Myo1c|Nf2|Arpc4|Wipf3|Fcgr3|Actr3	128	6469|1975|2239|5185|6520|3634|4183|1375|4720|5215|6226|2140|802|4756|2056|1870|4327|5704	0.00036		MMU-2029482	0.226761	0
50	16	Reactome Pathways		ECM proteoglycans	0.0054	Col1a1|App|Itga8|Col5a1|Col1a2|Tnn|Serpine1|Col6a3|Col5a2|Tnxb|Col3a1|Matn4|Dcn|Tnc|Vcan|Col6a5	128	6271|6748|7234|313|3799|3310|5437|1372|2650|6379|5509|6193|931|7129|4123|6703	0.00036		MMU-3000178	0.226761	0
109	26	Reactome Pathways		Interleukin-1 family signaling	0.0054	Tollip|App|Psmd11|Psmb6|Psme3|Psmd6|Psmc6|Rela|Il1r1|Psmb7|Psmd5|Psmd14|Psma7|Psmb2|Nfkbib|Psma1|Psmd10|Myd88|Psma5|Il1rl1|Sqstm1|Ube2v1|Nfkb2|Il1rn|Psma3|Psme1	128	5764|6748|2014|1876|2374|2704|4429|4507|7153|3886|2035|340|6124|3433|3328|4474|5368|3304|2509|7138|1879|1888|1156|7231|5794|3451	0.00037		MMU-446652	0.226761	0
67	19	Reactome Pathways		Cell junction organization	0.0054	Cdh1|Cdh4|Jup|Lims1|Actn1|Parvb|Lims2|Parva|Arhgef6|Fermt2|Ctnna1|Ctnnd1|Actg1|Dst|Actb|Fblim1|Cadm3|Cdh13|Mllt4	128	928|937|1240|2683|5962|3169|3178|4438|4117|3934|6850|5410|1375|6802|6226|3685|4828|5398|2692	0.00038		MMU-446728	0.226761	0
61	18	Reactome Pathways		Asymmetric localization of PCP proteins	0.0054	Psmd11|Psmb6|Psme3|Psmd6|Psmc6|Psmb7|Psmd5|Psmd14|Psma7|Psmb2|Psma1|Psmd10|Fzd1|Smurf1|Psma5|Fzd2|Psma3|Psme1	128	2014|1876|2374|2704|4429|3886|2035|340|6124|3433|4474|5368|2575|3814|2509|6010|5794|3451	0.00036		MMU-4608870	0.226761	0
50	16	Reactome Pathways		Ubiquitin-dependent degradation of Cyclin D	0.0054	Cdk4|Psmd11|Psmb6|Psme3|Psmd6|Psmc6|Psmb7|Psmd5|Psmd14|Psma7|Psmb2|Psma1|Psmd10|Psma5|Psma3|Psme1	128	2971|2014|1876|2374|2704|4429|3886|2035|340|6124|3433|4474|5368|2509|5794|3451	0.00036		MMU-75815	0.226761	0
9	7	Reactome Pathways		Mitochondrial fatty acid beta-oxidation of saturated fatty acids	0.0054	Echs1|Acadl|Hadh|Acadm|Acadvl|Hadhb|Hadha	128	2938|5326|3187|3640|5083|2287|2956	0.00036		MMU-77286	0.226761	0
35	13	Reactome Pathways		TP53 Regulates Transcription of Cell Cycle Genes	0.0056	Cdk1|Btg2|Cdkn1a|Cdk2|Pcna|Aurka|Ccna2|Bax|Cdc25c|E2f8|Ccnb1|Rqcd1|Ccne1	128	4711|5857|307|1258|4741|6622|2353|6766|670|592|709|3571|3409	0.0004		MMU-6791312	0.225181	0
51	16	Reactome Pathways		Autodegradation of the E3 ubiquitin ligase COP1	0.0059	Psmd11|Psmb6|Psme3|Psmd6|Psmc6|Psmb7|Psmd5|Psmd14|Psma7|Psmb2|Psma1|Psmd10|Psma5|Trp53|Psma3|Psme1	128	2014|1876|2374|2704|4429|3886|2035|340|6124|3433|4474|5368|2509|4216|5794|3451	0.00043		MMU-349425	0.222915	0
62	18	Reactome Pathways		Hedgehog ligand biogenesis	0.0059	Psmd11|Psmb6|Psme3|Psmd6|Psmc6|P4hb|Psmb7|Psmd5|Psmd14|Psma7|Psmb2|Psma1|Psmd10|Erlec1|Psma5|Derl2|Psma3|Psme1	128	2014|1876|2374|2704|4429|3532|3886|2035|340|6124|3433|4474|5368|2737|2509|2347|5794|3451	0.00042		MMU-5358346	0.222915	0
51	16	Reactome Pathways		Ubiquitin Mediated Degradation of Phosphorylated Cdc25A	0.0059	Psmd11|Psmb6|Psme3|Psmd6|Psmc6|Psmb7|Psmd5|Psmd14|Psma7|Psmb2|Psma1|Psmd10|Psma5|Psma3|Chek1|Psme1	128	2014|1876|2374|2704|4429|3886|2035|340|6124|3433|4474|5368|2509|5794|658|3451	0.00043		MMU-69601	0.222915	0
62	18	Reactome Pathways		RAB geranylgeranylation	0.0059	Rab5c|Rab10|Rab37|Chm|Rab29|Rab22a|Rab8b|Rab33b|Rab23|Rab4b|Rab40b|Rab38|Rab3a|Rab11b|Rab3d|Rab36|Rab1|Rab11a	128	472|4108|6535|2842|7012|5887|4840|349|1294|3478|5785|5356|1732|5317|1765|3763|6289|6949	0.00042		MMU-8873719	0.222915	0
296	53	Reactome Pathways		Antigen processing: Ubiquitination & Proteasome degradation	0.0059	Thop1|Cdc20|Fbxw5|Ube2a|Psmd11|Wsb1|Psmb6|Psme3|Psmd6|Psmc6|Fbxl3|Huwe1|Psmb7|Psmd5|Psmd14|Psma7|Rnf19b|Psmb2|Psma1|Psmd10|Klhl2|Nedd4|Uba5|Fbxo21|Traip|Asb10|Kctd7|Asb13|Cdc16|Anapc10|Spsb1|Socs3|Ube2s|Smurf1|Anapc5|Ube2c|Psma5|Skp2|Ube2h|Rnf41|Ube2v1|Rbck1|Lrr1|Klhl13|Ccnf|Ube2l3|Rlim|Psma3|Rnf14|Ube2d3|Pja2|Psme1|Rnf4	128	5641|3601|6994|5059|2014|6391|1876|2374|2704|4429|3853|5461|3886|2035|340|6124|502|3433|4474|5368|1348|4081|4846|2584|3565|6826|3871|1387|2263|1450|4096|4879|6199|3814|7147|6874|2509|2902|1528|5833|1888|2734|811|4246|6829|5266|5959|5794|2581|5575|649|3451|4285	0.00042		MMU-983168	0.222915	0
41	14	Reactome Pathways		SUMOylation of DNA replication proteins	0.0063	Aurkb|Seh1l|Incenp|Pcna|Aaas|Nup43|Top2a|Birc5|Cdca8|Tpr|Ndc1|Rangap1|Nup37|Nup50	128	1177|6502|1222|4741|7090|3931|2671|2590|766|6655|7060|5614|2629|6832	0.00048		MMU-4615885	0.220066	0
177	36	Reactome Pathways		Transport to the Golgi and subsequent modification	0.0063	Tubb6|Man1a|Dync1h1|Trappc6b|Arf4|Tbc1d20|B4galt1|Uso1|Sec13|Ctsc|Dctn6|Copb2|Sec24d|Lman1|Mgat3|Golgb1|Dync1li2|Arf3|Tuba1c|Tmed2|Mgat2|Cog7|Tubb2a|Cope|Preb|Sec16b|Trappc9|Man2a2|Capzb|Sptbn1|Capza1|B4galt3|Golga2|Lman2l|Rab1|Stx5a	128	6004|1054|1744|2803|5776|6451|388|5947|2431|322|6868|3283|676|3778|952|1060|4420|3112|430|6859|7114|826|6550|1720|3970|6733|3940|796|2446|2947|3055|6721|2062|6322|6289|1723	0.00047		MMU-948021	0.220066	0
118	27	Reactome Pathways		Metabolism of water-soluble vitamins and cofactors	0.0066	Aox1|Slc46a1|Cyb5r3|Pank3|Aldh1l2|Mccc2|Dhfr|Shmt2|Mccc1|Qprt|Nnmt|Ptgs2|Pccb|Pcca|Mmaa|Fasn|Pcx|Btd|Bst1|Acaca|Slc19a1|Enpp1|Nadk|Coasy|Slc5a6|Cyb5a|Mut	128	6667|1411|2611|3313|2563|1048|2455|1771|2119|5167|7111|3499|4783|6376|2554|3535|1570|5323|5233|439|3052|4858|6847|3982|553|2467|6097	0.0005		MMU-196849	0.218046	0
52	16	Reactome Pathways		Deposition of new CENPA-containing nucleosomes at the centromere	0.0066	Cenpp|Cenpk|Casc5|Ruvbl1|Cenpu|Cenpn|H2afx|Mis18bp1|Cenpi|Cenpq|Cenpm|Hist2h2be|Hist2h2ac|Cenpl|Oip5|Cenpa	128	5104|2545|2746|4546|1300|2521|1774|5260|688|2020|1639|6307|6304|2359|3070|1492	0.00051		MMU-606279	0.218046	0
118	27	Reactome Pathways		Factors involved in megakaryocyte development and platelet production	0.0066	Tubb6|Kifc2|Kif11|Mafk|Akap1|Kif18b|Racgap1|Ak3|Kif22|Sh2b1|Kif23|Kif15|Itpk1|Tuba1c|Cdc42|Cenpe|Tubb2a|Kif1b|Kif2c|Kif20b|Mfn1|Ehd2|Capzb|Mfn2|Capza1|H3f3a|Kif20a	128	6004|385|4411|3928|2167|2443|5845|2962|5164|5254|5623|2974|1198|430|3634|5632|6550|5290|5566|5476|3013|619|2446|1762|3055|3673|1585	0.0005		MMU-983231	0.218046	0
32	12	KEGG Pathways		Citrate cycle (TCA cycle)	0.0081	Ogdh|Sdha|Pdhb|Aco2|Pdha1|Dlat|Pck2|Pcx|Mdh1|Acly|Dld|Idh3a	128	3277|1288|2752|2758|550|808|3148|1570|2980|6445|4237|2506	0.00061		mmu00020	0.209151	0
32	12	KEGG Pathways		Glyoxylate and dicarboxylate metabolism	0.0081	Aco2|Shmt2|Cat|Acat1|Pccb|Pcca|Mcee|Pgp|Glul|Mdh1|Dld|Mut	128	2758|1771|1552|916|4783|6376|856|3109|7051|2980|4237|6097	0.00061		mmu00630	0.209151	0
89	22	KEGG Pathways		Drug metabolism - other enzymes	0.0081	Gstt3|Uck1|Gstm1|Mgst1|Gstm2|Rrm2|Rrm2b|Umps|Nme3|Nme4|Tk1|Mgst3|Cmpk1|Rrm1|Ces1d|Ces1f|Gstp2|Gstt2|Impdh1|Dut|Gsta1|Itpa	128	2260|2605|7075|442|1018|5440|1663|2335|4249|6616|4651|5335|5914|3022|3244|3238|1153|4456|736|5650|5203|487	0.00068		mmu00983	0.209151	0
77	20	KEGG Pathways		Platinum drug resistance	0.0081	Gstt3|Gstm1|Mgst1|Gstm2|Brca1|Cdkn1a|Casp8|Mgst3|Bax|Pik3r2|Gstp2|Gstt2|Pik3r1|Top2a|Birc5|Slc31a1|Map3k5|Gsta1|Trp53|Akt3	128	2260|7075|442|1018|2389|307|3727|5335|6766|4942|1153|4456|613|2671|2590|4234|4690|5203|4216|2848	0.00069		mmu01524	0.209151	0
71	19	KEGG Pathways		p53 signaling pathway	0.0081	Ccnd2|Cdk4|Gadd45b|Cdk1|Ccng1|Rrm2|Rrm2b|Cdkn1a|Cdk2|Casp8|Bax|Ccnb2|Serpine1|Ccnb1|Aifm2|Ccne1|Trp53|Gtse1|Chek1	128	6619|2971|3157|4711|4000|5440|1663|307|1258|3727|6766|4075|5437|709|652|3409|4216|4261|658	0.00069		mmu04115	0.209151	0
133	29	KEGG Pathways		Insulin signaling pathway	0.0081	Araf|Lipe|Mknk2|Slc2a4|Calm3|Srebf1|Exoc7|Ptpn1|Prkaa2|Gys2|Phka2|Pik3r2|Pck2|Ppp1ca|Pygm|Phkb|Fasn|Foxo1|Pik3r1|Socs3|Irs3|Phka1|Irs1|Pygl|Ppp1r3c|Acaca|Akt3|Eif4e2|Ppargc1a	128	1465|6670|3025|6577|5434|3454|6283|5734|2128|757|691|4942|3148|5455|4768|4909|3535|5938|613|4879|1183|6634|7189|4678|5332|439|2848|1066|2401	0.00063		mmu04910	0.209151	0
48	15	Reactome Pathways		Nuclear Envelope Breakdown	0.0083	Cdk1|Seh1l|Lmnb1|Sec13|Plk1|Ccnb2|Aaas|Nup43|Nek9|Ccnb1|Lpin3|Tpr|Ndc1|Nup37|Nup50	128	4711|6502|6610|2431|6262|4075|7090|3931|7054|709|2317|6655|7060|2629|6832	0.00066		MMU-2980766	0.208092	0
71	19	Reactome Pathways		G2/M DNA damage checkpoint	0.0086	Ywhab|Cdk1|Rad50|Rfc4|Rfc2|Rnf8|Exo1|Rfc3|Rbbp8|Ywhag|H2afx|Cdc25c|Ccnb1|Rfc5|Hist2h2be|Rpa2|Trp53|Dna2|Chek1	128	505|4711|7126|2749|556|2344|1873|6727|4636|5473|1774|670|709|4816|6307|5146|4216|5149|658	0.00069		MMU-69473	0.20655	0
54	16	Reactome Pathways		FBXL7 down-regulates AURKA during mitotic entry and in early mitosis	0.0089	Psmd11|Psmb6|Psme3|Psmd6|Psmc6|Psmb7|Psmd5|Psmd14|Aurka|Psma7|Psmb2|Psma1|Psmd10|Psma5|Psma3|Psme1	128	2014|1876|2374|2704|4429|3886|2035|340|6622|6124|3433|4474|5368|2509|5794|3451	0.00072		MMU-8854050	0.205061	0
85	21	KEGG Pathways		Peroxisome	0.0092	Pxmp4|Hacl1|Ehhadh|Sod1|Hsd17b4|Phyh|Crat|Cat|Pex16|Scp2|Pxmp2|Gstk1|Pex11a|Acsl1|Gnpat|Slc27a2|Acox1|Abcd2|Ephx2|Nudt7|Pex14	128	2551|6103|2548|5515|5179|4792|1729|1552|1768|3838|697|1936|493|1297|6346|6211|6823|3907|853|1951|3406	0.00089		mmu04146	0.203621	0
212	40	KEGG Pathways		Regulation of actin cytoskeleton	0.0092	Araf|Arpc2|Rhoa|Pip4k2c|Pfn1|Egfr|Rock2|Actn1|Diap3|Itga5|Diap1|Itga8|Nckap1|Pak1|Arhgef6|Pik3r2|Rac2|Ppp1ca|Rras|Fgf1|Lpar1|Cxcr4|Cdc42|Pik3r1|Abi2|Pfn2|Actg1|Arhgap35|Arpc5|Cfl2|Fgfr1|Kng2|Actb|Arpc3|Myh10|Tmsb4x|Cfl1|Arpc4|Arhgef12|Chrm2	128	1465|1975|4945|6115|1891|397|5020|5962|1123|4747|4675|7234|2239|6520|4117|4942|3106|5455|904|2155|5275|4078|3634|613|4183|2689|1375|4027|4720|1117|4780|1384|6226|2140|3892|4279|5089|2056|4393|1180	0.00086		mmu04810	0.203621	0
122	27	Reactome Pathways		Regulation of Insulin-like Growth Factor (IGF) transport and uptake by Insulin-like Growth Factor Binding Proteins (IGFBPs)	0.0097	App|Rcn1|Igfbp4|Hsp90b1|Stc2|Dnajc3|C3|P4hb|Igfbp5|Fbn1|Cyr61|Alb|Nucb1|Trf|Prss23|Ckap4|Pdia6|Tgoln1|C4b|Lgals1|Cp|Igf2|Tnc|Vcan|Spp1|Fstl1|Pnpla2	128	6748|2089|3166|5770|3859|3739|4312|3532|2038|1471|6613|5674|6754|5014|1615|5212|4777|2623|4516|5116|3442|5296|7129|4123|5668|2386|3034	0.00078		MMU-381426	0.201323	0
116	26	Reactome Pathways		Post-translational protein phosphorylation	0.0101	App|Rcn1|Igfbp4|Hsp90b1|Stc2|Dnajc3|C3|P4hb|Igfbp5|Fbn1|Cyr61|Alb|Nucb1|Trf|Prss23|Ckap4|Pdia6|Tgoln1|C4b|Lgals1|Cp|Tnc|Vcan|Spp1|Fstl1|Pnpla2	128	6748|2089|3166|5770|3859|3739|4312|3532|2038|1471|6613|5674|6754|5014|1615|5212|4777|2623|4516|5116|3442|7129|4123|5668|2386|3034	0.00082		MMU-8957275	0.199568	0
11	7	Reactome Pathways		Gap junction degradation	0.0103	Ap2m1|Myo6|Gja1|Actg1|Dnm1|Cltb|Actb	128	5536|6919|5080|1375|6883|1453|6226	0.00085		MMU-190873	0.198716	0
55	16	Reactome Pathways		AUF1 (hnRNP D0) binds and destabilizes mRNA	0.0103	Hspa8|Psmd11|Psmb6|Psme3|Psmd6|Psmc6|Psmb7|Psmd5|Psmd14|Psma7|Psmb2|Psma1|Psmd10|Psma5|Psma3|Psme1	128	721|2014|1876|2374|2704|4429|3886|2035|340|6124|3433|4474|5368|2509|5794|3451	0.00084		MMU-450408	0.198716	0
11	7	Reactome Pathways		Phenylalanine and tyrosine metabolism	0.0103	Qdpr|Pcbd1|Hpd|Fah|Asrgl1|Gstz1|Ccbl1	128	2851|6286|6142|3622|6523|7117|1918	0.00085		MMU-8963691	0.198716	0
234	43	Reactome Pathways		PIP3 activates AKT signaling	0.0106	Gab2|Pip4k2c|Psmd11|Psmb6|Psme3|Egfr|Frs2|Psmd6|Psmc6|Cdkn1a|Hbegf|Psmb7|Psmd5|Psmd14|Psma7|Psmb2|Klb|Psma1|Psmd10|Pik3r2|Ppp2r1b|Nedd4|Myd88|Rac2|Fgf1|Foxo1|Pik3r1|Chd4|Irs1|Ppp2r5a|Ezh2|Fgfr1|Psma5|Il1rl1|Rhog|Phc2|Chd3|Akt3|Met|Btc|Psma3|Phc3|Psme1	128	1255|6115|2014|1876|2374|397|907|2704|4429|307|4834|3886|2035|340|6124|3433|1036|4474|5368|4942|832|4081|3304|3106|2155|5938|613|3334|7189|2227|1051|4780|2509|7138|5971|7000|6649|2848|1996|3766|5794|6961|3451	0.0009		MMU-1257604	0.197469	0
24	10	Reactome Pathways		Cyclin A/B1/B2 associated events during G2/M transition	0.0106	Cdk1|Cdk2|Ccna2|Plk1|Ppp2r1b|Ccnb2|Cdc25c|Ccnb1|Foxm1|Xpo1	128	4711|1258|2353|6262|832|4075|670|709|3901|2983	0.00091		MMU-69273	0.197469	0
50	15	Reactome Pathways		Regulation of ornithine decarboxylase (ODC)	0.0109	Psmd11|Psmb6|Psme3|Psmd6|Psmc6|Psmb7|Psmd5|Psmd14|Psma7|Psmb2|Psma1|Psmd10|Psma5|Psma3|Psme1	128	2014|1876|2374|2704|4429|3886|2035|340|6124|3433|4474|5368|2509|5794|3451	0.00093		MMU-350562	0.196257	0
34	12	Reactome Pathways		RHO GTPases Activate WASPs and WAVEs	0.0109	Actr2|Arpc2|Nckap1|Cdc42|Abi2|Actg1|Arpc5|Actb|Arpc3|Arpc4|Wipf3|Actr3	128	6469|1975|2239|3634|4183|1375|4720|6226|2140|2056|1870|5704	0.00094		MMU-5663213	0.196257	0
57	16	KEGG Pathways		Pyrimidine metabolism	0.0111	Uck1|Rrm2|Nt5c|Rrm2b|Umps|Nme3|Nme4|Tk1|Cmpk1|Dck|Rrm1|Entpd3|Entpd5|Dut|Enpp1|Dctd	128	2605|5440|6397|1663|2335|4249|6616|4651|5914|5680|3022|2635|469|5650|4858|478	0.0012		mmu00240	0.195468	0
51	15	KEGG Pathways		Tryptophan metabolism	0.0111	Aox1|Inmt|Gcdh|Ehhadh|Cyp1b1|Echs1|Cat|Hadh|Aldh2|Acat1|Maob|ENSMUSP00000104462|Dld|Ccbl1|Hadha	128	6667|4882|2395|2548|2812|2938|1552|3187|1942|916|5098|1267|4237|1918|2956	0.0011		mmu00380	0.195468	0
106	24	KEGG Pathways		Parathyroid hormone synthesis, secretion and action	0.0111	Araf|Rhoa|Rxrg|Egfr|Tnfsf11|Cdkn1a|Hbegf|Gnaq|Plcb3|Creb3l1|Mmp16|Pde4a|Creb5|Arhgef11|Itpr2|Egr1|Gnai1|Rxra|Fgfr1|Mmp14|Arrb1|Bglap2|Creb3|Runx2	128	1465|4945|4717|397|1096|307|4834|1363|5965|1837|6799|6853|3253|2863|1825|460|2266|2206|4780|2371|1486|5338|1816|5737	0.0011		mmu04928	0.195468	0
272	48	Reactome Pathways		MAPK1/MAPK3 signaling	0.0116	Araf|Fnta|Psmd11|Psmb6|Ywhab|Psme3|Calm3|Cdk1|Egfr|Frs2|Psmd6|Psmc6|Hbegf|Rce1|Psmb7|Psmd5|Psmd14|Dusp2|Psma7|Psmb2|Klb|Psma1|Psmd10|Pik3r2|Ppp2r1b|Rasgrf1|Fgf1|Dusp5|Dusp8|Pik3r1|Irs1|Ppp2r5a|Actg1|Ptpn3|Fgfr1|Mapk12|Psma5|Dab2ip|Arrb1|Actb|Sptbn1|Camk2a|Met|Btc|Prkg2|Psma3|Rasgrp3|Psme1	128	1465|7057|2014|1876|505|2374|5434|4711|397|907|2704|4429|4834|4243|3886|2035|340|4663|6124|3433|1036|4474|5368|4942|832|1894|2155|2101|6373|613|7189|2227|1375|994|4780|3364|2509|3943|1486|6226|2947|3607|1996|3766|3580|5794|3436|3451	0.001		MMU-5684996	0.193554	0
179	35	Reactome Pathways		Metabolism of vitamins and cofactors	0.0117	Aox1|Slc46a1|Lpl|Cyb5r3|Pank3|Calm3|Aldh1l2|Mccc2|Dhfr|Rbp4|Shmt2|Mccc1|Qprt|Pts|Nnmt|Ptgs2|Pccb|Pcca|Mmaa|Fasn|Gchfr|Pcx|Gch1|Btd|Bst1|Acaca|Slc19a1|Enpp1|Nadk|Coasy|Slc5a6|Apoc2|Cyb5a|Prkg2|Mut	128	6667|1411|6331|2611|3313|5434|2563|1048|2455|6145|1771|2119|5167|1114|7111|3499|4783|6376|2554|3535|1138|1570|1708|5323|5233|439|3052|4858|6847|3982|553|958|2467|3580|6097	0.001		MMU-196854	0.193181	0
266	47	Reactome Pathways		RAF/MAP kinase cascade	0.0125	Araf|Fnta|Psmd11|Psmb6|Ywhab|Psme3|Calm3|Egfr|Frs2|Psmd6|Psmc6|Hbegf|Rce1|Psmb7|Psmd5|Psmd14|Dusp2|Psma7|Psmb2|Klb|Psma1|Psmd10|Pik3r2|Ppp2r1b|Rasgrf1|Fgf1|Dusp5|Dusp8|Pik3r1|Irs1|Ppp2r5a|Actg1|Ptpn3|Fgfr1|Mapk12|Psma5|Dab2ip|Arrb1|Actb|Sptbn1|Camk2a|Met|Btc|Prkg2|Psma3|Rasgrp3|Psme1	128	1465|7057|2014|1876|505|2374|5434|397|907|2704|4429|4834|4243|3886|2035|340|4663|6124|3433|1036|4474|5368|4942|832|1894|2155|2101|6373|613|7189|2227|1375|994|4780|3364|2509|3943|1486|6226|2947|3607|1996|3766|3580|5794|3436|3451	0.0011		MMU-5673001	0.190309	0
35	12	Reactome Pathways		Molecules associated with elastic fibres	0.013	Ltbp2|Tgfb3|Fbln5|Fbn2|Itga8|Fbn1|Emilin1|Ltbp4|Fbln2|Mfap1b|Mfap4|Mfap5	128	1945|6676|1867|6664|7234|1471|817|1345|3256|1588|3829|1642	0.0012		MMU-2129379	0.188606	0
57	16	Reactome Pathways		Dectin-1 mediated noncanonical NF-kB signaling	0.013	Psmd11|Psmb6|Psme3|Psmd6|Psmc6|Psmb7|Psmd5|Psmd14|Psma7|Psmb2|Psma1|Psmd10|Psma5|Nfkb2|Psma3|Psme1	128	2014|1876|2374|2704|4429|3886|2035|340|6124|3433|4474|5368|2509|1156|5794|3451	0.0012		MMU-5607761	0.188606	0
57	16	Reactome Pathways		NIK-->noncanonical NF-kB signaling	0.013	Psmd11|Psmb6|Psme3|Psmd6|Psmc6|Psmb7|Psmd5|Psmd14|Psma7|Psmb2|Psma1|Psmd10|Psma5|Nfkb2|Psma3|Psme1	128	2014|1876|2374|2704|4429|3886|2035|340|6124|3433|4474|5368|2509|1156|5794|3451	0.0012		MMU-5676590	0.188606	0
418	67	Reactome Pathways		Signaling by Receptor Tyrosine Kinases	0.013	Col1a1|Jup|Vrk3|Gab2|Ap2m1|Rhoa|Fgfrl1|Cyba|Ywhab|Calm3|Egfr|Frs2|Rock2|Diap1|Hbegf|Vegfb|Col5a1|Nckap1|Ptpn1|Klb|Col1a2|Pak1|Figf|Pik3r2|Ppp2r1b|Nedd4|Cilp|Ntrk3|Lyn|Col27a1|Atp6v0e2|Fgf1|Ctnna1|Pcsk6|Cdc42|Pik3r1|Col6a3|Abi2|Chd4|Irs1|Kidins220|Ctnnd1|Actg1|Ptpn3|Memo1|Ntrk2|Fgfr1|Col5a2|Col3a1|Mapk12|Rab4b|Ncf4|Actb|Rnf41|Igf2|Akt3|Ntf3|Spp1|Flrt1|Met|Ptpn2|Btc|Sgk1|Ptbp1|Thbs2|Chek1|Col6a5	128	6271|1240|5128|1255|5536|4945|793|3232|505|5434|397|907|5020|4675|4834|5920|313|2239|5734|1036|3799|6520|2125|4942|832|4081|6334|5815|6250|1786|4165|2155|6850|3439|3634|613|1372|4183|3334|7189|3091|5410|1375|994|5953|4036|4780|2650|5509|3364|3478|6964|6226|5833|5296|2848|6400|5668|2077|1996|5413|3766|4363|4849|4453|658|6703	0.0012		MMU-9006934	0.188606	0
113	25	Reactome Pathways		C-type lectin receptors (CLRs)	0.0132	Psmd11|Psmb6|Psme3|Calm3|Psmd6|Psmc6|Clec4n|Rela|Casp8|Psmb7|Psmd5|Psmd14|Psma7|Psmb2|Psma1|Pak1|Pycard|Psmd10|Lyn|Fcer1g|Psma5|Ube2v1|Nfkb2|Psma3|Psme1	128	2014|1876|2374|5434|2704|4429|6412|4507|3727|3886|2035|340|6124|3433|4474|6520|6553|5368|6250|5899|2509|1888|1156|5794|3451	0.0012		MMU-5621481	0.187943	0
94	22	Reactome Pathways		COPI-dependent Golgi-to-ER retrograde traffic	0.0135	Tubb6|Kifc2|Kif11|Surf4|Kif18b|Arf4|Racgap1|Kif22|Kif23|Copb2|Kif15|Arf3|Tuba1c|Tmed2|Cenpe|Tubb2a|Kif1b|Kif2c|Cope|Kif20b|Rab1|Kif20a	128	6004|385|4411|3388|2443|5776|5845|5164|5623|3283|2974|3112|430|6859|5632|6550|5290|5566|1720|5476|6289|1585	0.0012		MMU-6811434	0.186967	0
253	45	Reactome Pathways		Platelet activation, signaling and aggregation	0.0135	Col1a1|Tgfb3|App|Rhoa|Rarres2|Calm3|Timp3|Actn1|Sod1|Gnaq|Vegfb|Ptpn1|Orm1|Pdpn|Alb|Pf4|Col1a2|Stx4a|Figf|Pik3r2|Trf|Rac2|Fermt3|Lyn|Serpine1|F13a1|Itpr2|Cdc42|Pik3r1|Cfd|Gp1bb|Actg1|Gnai1|Gnb5|Fcer1g|Rhog|Arrb1|Plek|Cd63|Phactr2|Igf2|Tagln2|Tmsb4x|Mgll|Abhd6	128	6271|6676|6748|4945|5812|5434|5722|5962|5515|1363|5920|5734|5827|5257|5674|5539|3799|6460|2125|4942|5014|3106|4465|6250|5437|1321|1825|3634|613|2221|6982|1375|2266|4351|5899|5971|1486|3613|5773|4723|5296|4762|4279|5671|7003	0.0012		MMU-76002	0.186967	0
88	21	Reactome Pathways		Cell-Cell communication	0.0137	Cdh1|Cdh4|Jup|Lims1|Actn1|Parvb|Lims2|Tyrobp|Parva|Arhgef6|Fermt2|Ctnna1|Ctnnd1|Actg1|Dst|Actb|Fblim1|Gm5150|Cadm3|Cdh13|Mllt4	128	928|937|1240|2683|5962|3169|3178|3517|4438|4117|3934|6850|5410|1375|6802|6226|3685|1864|4828|5398|2692	0.0013		MMU-1500931	0.186328	0
147	30	Reactome Pathways		Rho GTPase cycle	0.0137	Rhoa|Trip10|Rock2|Racgap1|Arhgap28|Depdc7|Arhgef6|Dlc1|Pik3r2|Rhod|Rac2|Arhgef11|Rhov|Rhot2|Cdc42|Depdc1b|Arhgap20|Arhgap9|Arhgap35|Arhgef10|Srgap3|Fam13a|Net1|Rhog|Arhgap11a|Ccne1|Arhgef9|Myo9a|Arhgef12|Ralbp1	128	4945|7195|5020|5845|2326|7066|4117|7150|4942|5200|3106|2863|5050|5593|3634|6838|1672|5608|4027|1516|3136|6991|4390|5971|5449|3409|4168|1603|4393|1402	0.0013		MMU-194840	0.186328	0
147	30	Reactome Pathways		ER to Golgi Anterograde Transport	0.0137	Tubb6|Dync1h1|Trappc6b|Arf4|Tbc1d20|Uso1|Sec13|Ctsc|Dctn6|Copb2|Sec24d|Lman1|Golgb1|Dync1li2|Arf3|Tuba1c|Tmed2|Cog7|Tubb2a|Cope|Preb|Sec16b|Trappc9|Capzb|Sptbn1|Capza1|Golga2|Lman2l|Rab1|Stx5a	128	6004|1744|2803|5776|6451|5947|2431|322|6868|3283|676|3778|1060|4420|3112|430|6859|826|6550|1720|3970|6733|3940|2446|2947|3055|2062|6322|6289|1723	0.0013		MMU-199977	0.186328	0
5	5	Reactome Pathways		Activation of NIMA Kinases NEK9, NEK6, NEK7	0.0137	Cdk1|Plk1|Ccnb2|Nek9|Ccnb1	128	4711|6262|4075|7054|709	0.0013		MMU-2980767	0.186328	0
5	5	Reactome Pathways		Propionyl-CoA catabolism	0.0137	Pccb|Pcca|Mcee|Mmaa|Mut	128	4783|6376|856|2554|6097	0.0013		MMU-71032	0.186328	0
5	5	Reactome Pathways		Beta oxidation of lauroyl-CoA to decanoyl-CoA-CoA	0.0137	Echs1|Acadl|Hadh|Hadhb|Hadha	128	2938|5326|3187|2287|2956	0.0013		MMU-77310	0.186328	0
5	5	Reactome Pathways		Beta oxidation of octanoyl-CoA to hexanoyl-CoA	0.0137	Echs1|Hadh|Acadm|Hadhb|Hadha	128	2938|3187|3640|2287|2956	0.0013		MMU-77348	0.186328	0
58	16	Reactome Pathways		Metabolism of polyamines	0.0139	Srm|Psmd11|Psmb6|Psme3|Psmd6|Psmc6|Psmb7|Psmd5|Psmd14|Psma7|Psmb2|Psma1|Psmd10|Psma5|Psma3|Psme1	128	4996|2014|1876|2374|2704|4429|3886|2035|340|6124|3433|4474|5368|2509|5794|3451	0.0014		MMU-351202	0.185699	0
64	17	Reactome Pathways		Activation of NF-kappaB in B cells	0.014	Psmd11|Psmb6|Psme3|Psmd6|Psmc6|Rela|Psmb7|Psmd5|Psmd14|Psma7|Psmb2|Nfkbib|Psma1|Psmd10|Psma5|Psma3|Psme1	128	2014|1876|2374|2704|4429|4507|3886|2035|340|6124|3433|3328|4474|5368|2509|5794|3451	0.0014		MMU-1169091	0.185387	0
21	9	Reactome Pathways		Inactivation of APC/C via direct inhibition of the APC/C complex	0.0141	Cdc20|Bub1b|Cdc16|Anapc10|Ube2s|Bub3|Anapc5|Ube2c|Mad2l1	128	3601|1822|2263|1450|6199|4171|7147|6874|6913	0.0014		MMU-141430	0.185078	0
21	9	Reactome Pathways		PCNA-Dependent Long Patch Base Excision Repair	0.0141	Pole2|Rfc4|Rfc2|Fen1|Pcna|Rfc3|Rfc5|Rpa2|Lig1	128	2665|2749|556|1030|4741|6727|4816|5146|3706	0.0014		MMU-5651801	0.185078	0
77	19	KEGG Pathways		Biosynthesis of amino acids	0.0142	Eno2|Pfkl|Aco2|Gpt|Pycr1|Shmt2|Pycr2|Bcat1|Bcat2|Gpt2|Pkm|Pfkm|Pcx|Phgdh|Cbs|Eno1b|Glul|Cth|Idh3a	128	3628|5287|2758|4495|3373|1771|1126|2233|6745|3010|5530|595|1570|1984|5767|3616|7051|7015|2506	0.0015		mmu01230	0.184771	0
122	26	KEGG Pathways		Sphingolipid signaling pathway	0.0142	Gab2|Rhoa|Cers4|Rock2|Sptlc2|Gnaq|Rela|Plcb3|Tnfrsf1a|Bax|Pik3r2|Tradd|Ppp2r1b|Rac2|Pik3r1|Ppp2r5a|Gnai1|Fcer1g|Adora1|Mapk12|Sgms2|Map3k5|Asah2|Kng2|Trp53|Akt3	128	1255|4945|2269|5020|4039|1363|4507|5965|2488|6766|4942|4354|832|3106|613|2227|2266|5899|4837|3364|6505|4690|2152|1384|4216|2848	0.0015		mmu04071	0.184771	0
90	21	KEGG Pathways		Progesterone-mediated oocyte maturation	0.0142	Araf|Cdk1|Cdk2|Bub1|Aurka|Ccna2|Kif22|Plk1|Pik3r2|Ccnb2|Cdc16|Anapc10|Cdc25c|Pik3r1|Ccnb1|Gnai1|Anapc5|Mapk12|Cpeb1|Mad2l1|Akt3	128	1465|4711|1258|4951|6622|2353|5164|6262|4942|4075|2263|1450|670|613|709|2266|7147|3364|1069|6913|2848	0.0016		mmu04914	0.184771	0
71	18	KEGG Pathways		Adipocytokine signaling pathway	0.0142	Rxrg|Slc2a4|Adipoq|Rela|Prkaa2|Tnfrsf1a|Nfkbib|Acsl1|Tradd|Pck2|Socs3|Irs3|Irs1|Rxra|Ppara|Akt3|Adipor1|Ppargc1a	128	4717|6577|2740|4507|2128|2488|3328|1297|4354|3148|4879|1183|7189|2206|2470|2848|6421|2401	0.0016		mmu04920	0.184771	0
130	27	KEGG Pathways		FoxO signaling pathway	0.0145	Ccnd2|Araf|Tgfb3|Il7r|Gadd45b|Slc2a4|Egfr|Cdkn1a|Cdk2|Plk4|Cat|Prkaa2|Gabarapl1|Plk1|Pik3r2|Ccnb2|Pck2|Setd7|Foxo1|Pik3r1|Irs3|Irs1|Ccnb1|Mapk12|Skp2|Akt3|Sgk1	128	6619|1465|6676|2869|3157|6577|397|307|1258|6220|1552|2128|6040|6262|4942|4075|3148|868|5938|613|1183|7189|709|3364|2902|2848|4363	0.0017		mmu04068	0.183863	0
22	9	KEGG Pathways		Mismatch repair	0.0146	Rfc4|Rfc2|Pcna|Ssbp1|Exo1|Rfc3|Rfc5|Rpa2|Lig1	128	2749|556|4741|3430|1873|6727|4816|5146|3706	0.0018		mmu03430	0.183565	0
158	31	KEGG Pathways		MicroRNAs in cancer	0.0146	Ccnd2|Rhoa|Rassf1|Brca1|Timp3|Egfr|Ccng1|Itga5|Cdkn1a|Cyp1b1|Zeb1|Cdca5|Vim|Efna1|Mmp16|Stmn1|Fscn1|Pik3r2|Kif23|Ptgs2|Tnn|Cdc25c|Pik3r1|Irs1|Hmga2|Pdcd4|Ezh2|Tnc|Ccne1|Trp53|Met	128	6619|4945|2572|2389|5722|397|4000|4747|307|2812|7207|2617|4018|1906|6799|3340|2080|4942|5623|3499|3310|670|613|7189|4579|6637|1051|7129|3409|4216|1996	0.0018		mmu05206	0.183565	0
26	10	Reactome Pathways		APC-Cdc20 mediated degradation of Nek2A	0.0146	Cdc20|Nek2|Bub1b|Cdc16|Anapc10|Ube2s|Bub3|Anapc5|Ube2c|Mad2l1	128	3601|2887|1822|2263|1450|6199|4171|7147|6874|6913	0.0015		MMU-179409	0.183565	0
31	11	Reactome Pathways		Nuclear Pore Complex (NPC) Disassembly	0.0146	Cdk1|Seh1l|Sec13|Ccnb2|Aaas|Nup43|Ccnb1|Tpr|Ndc1|Nup37|Nup50	128	4711|6502|2431|4075|7090|3931|709|6655|7060|2629|6832	0.0015		MMU-3301854	0.183565	0
102	23	Reactome Pathways		Signaling by the B Cell Receptor (BCR)	0.0147	Psmd11|Psmb6|Psme3|Calm3|Psmd6|Psmc6|Rela|Psmb7|Psmd5|Psmd14|Psma7|Psmb2|Nfkbib|Psma1|Stim1|Psmd10|Lyn|Itpr2|Pik3r1|Psma5|Psma3|Rasgrp3|Psme1	128	2014|1876|2374|5434|2704|4429|4507|3886|2035|340|6124|3433|3328|4474|3007|5368|6250|1825|613|2509|5794|3436|3451	0.0015		MMU-983705	0.183268	0
77	19	Reactome Pathways		Downstream signaling events of B Cell Receptor (BCR)	0.0151	Psmd11|Psmb6|Psme3|Calm3|Psmd6|Psmc6|Rela|Psmb7|Psmd5|Psmd14|Psma7|Psmb2|Nfkbib|Psma1|Psmd10|Psma5|Psma3|Rasgrp3|Psme1	128	2014|1876|2374|5434|2704|4429|4507|3886|2035|340|6124|3433|3328|4474|5368|2509|5794|3436|3451	0.0015		MMU-1168372	0.182102	0
77	19	Reactome Pathways		Degradation of beta-catenin by the destruction complex	0.0151	Psmd11|Psmb6|Psme3|Psmd6|Psmc6|Psmb7|Psmd5|Psmd14|Psma7|Psmb2|Psma1|Psmd10|Ppp2r1b|Tle4|Ppp2r5a|Psma5|Tcf7l2|Psma3|Psme1	128	2014|1876|2374|2704|4429|3886|2035|340|6124|3433|4474|5368|832|6139|2227|2509|2245|5794|3451	0.0015		MMU-195253	0.182102	0
65	17	Reactome Pathways		Oxygen-dependent proline hydroxylation of Hypoxia-inducible Factor Alpha	0.0153	Psmd11|Psmb6|Psme3|Psmd6|Psmc6|Epas1|Psmb7|Psmd5|Psmd14|Psma7|Psmb2|Psma1|Psmd10|Psma5|Psma3|Ube2d3|Psme1	128	2014|1876|2374|2704|4429|3898|3886|2035|340|6124|3433|4474|5368|2509|5794|5575|3451	0.0016		MMU-1234176	0.181531	0
61	16	KEGG Pathways		Glycerolipid metabolism	0.0159	Lpl|Dgat1|Agpat2|Akr1a1|Agpat9|Aldh2|Dgat2|Gla|Lipc|Pnpla3|Ppap2b|Ppapdc1b|Lpin3|Mogat1|Mgll|Pnpla2	128	6331|4552|382|5647|3961|1942|4486|334|4033|1726|3643|895|2317|7168|5671|3034	0.0021		mmu00561	0.17986	0
231	41	KEGG Pathways		Human T-cell leukemia virus 1 infection	0.0159	Ccnd2|Spi1|Tgfb3|Cdc20|Cdk4|Canx|Pttg1|Cdkn1a|Fosl1|Rela|Cdk2|Il1r1|Creb3l1|Ccna2|Tnfrsf1a|Bax|Il2rg|Pik3r2|Ccnb2|Bub1b|Creb5|Tln2|Cdc16|Anapc10|Pik3r1|Egr1|Bub3|Anapc5|Icam1|Elk4|Cdkn2c|Mad2l1|Kat2a|Xpo1|Creb3|Jun|Ccne1|Trp53|Akt3|Nfkb2|Chek1	128	6619|3505|6676|3601|2971|7093|5554|307|4180|4507|1258|7153|1837|2353|2488|6766|547|4942|4075|1822|3253|6697|2263|1450|613|460|4171|7147|3076|4303|3211|6913|1810|2983|1816|406|3409|4216|2848|1156|658	0.0021		mmu05166	0.17986	0
167	32	KEGG Pathways		Cellular senescence	0.016	Ccnd2|Tgfb3|Cdk4|Gadd45b|Mybl2|Map2k3|Calm3|Cdk1|Rad50|Cdkn1a|Rela|Cdk2|Hipk3|Ccna2|Pik3r2|Ccnb2|Ppp1ca|Serpine1|Rras|Lin37|Itpr2|Foxo1|Pik3r1|Ccnb1|Foxm1|Mapk12|Sqstm1|Ccne1|Trp53|Akt3|Hipk2|Chek1	128	6619|6676|2971|3157|346|2818|5434|4711|7126|307|4507|1258|1291|2353|4942|4075|5455|5437|904|6424|1825|5938|613|709|3901|3364|1879|3409|4216|2848|787|658	0.0022		mmu04218	0.179588	0
84	20	Reactome Pathways		Regulation of mRNA stability by proteins that bind AU-rich elements	0.0163	Hspa8|Psmd11|Psmb6|Ywhab|Psme3|Psmd6|Psmc6|Psmb7|Psmd5|Psmd14|Psma7|Exosc8|Psmb2|Psma1|Psmd10|Psma5|Xpo1|Tnpo1|Psma3|Psme1	128	721|2014|1876|505|2374|2704|4429|3886|2035|340|6124|5491|3433|4474|5368|2509|2983|2578|5794|3451	0.0017		MMU-450531	0.178781	0
221	40	Reactome Pathways		Neddylation	0.0163	Fbxw5|Psmd11|Wsb1|Psmb6|Psme3|Psmd6|Psmc6|Fbxl3|Dcaf13|Epas1|Cops5|Dtl|Psmb7|Psmd5|Psmd14|Psma7|Psmb2|Psma1|Psmd10|Klhl2|Dcun1d5|Fbxo21|Asb10|Kctd7|Asb13|Spsb1|Socs3|Nub1|Dcaf8|Birc5|Psma5|Skp2|Lrr1|Obsl1|Klhl13|Ccnf|Cops7b|Psma3|Ube2d3|Psme1	128	6994|2014|6391|1876|2374|2704|4429|3853|1678|3898|2182|2884|3886|2035|340|6124|3433|4474|5368|1348|1354|2584|6826|3871|1387|4096|4879|2965|2944|2590|2509|2902|811|6940|4246|6829|5095|5794|5575|3451	0.0017		MMU-8951664	0.178781	0
13	7	Reactome Pathways		Glycogen breakdown (glycogenolysis)	0.0166	Calm3|Phka2|Pygm|Phkb|Phka1|Pygl|Pgm1	128	5434|691|4768|4909|6634|4678|5263	0.0018		MMU-70221	0.177989	0
54	15	Reactome Pathways		Degradation of AXIN	0.0168	Psmd11|Psmb6|Psme3|Psmd6|Psmc6|Psmb7|Psmd5|Psmd14|Psma7|Psmb2|Psma1|Psmd10|Psma5|Psma3|Psme1	128	2014|1876|2374|2704|4429|3886|2035|340|6124|3433|4474|5368|2509|5794|3451	0.0018		MMU-4641257	0.177469	0
27	10	Reactome Pathways		RHO GTPases activate IQGAPs	0.0173	Cdh1|Tubb6|Calm3|Ctnna1|Tuba1c|Cdc42|Tubb2a|Actg1|Actb|Clip1	128	928|6004|5434|6850|430|3634|6550|1375|6226|331	0.0018		MMU-5626467	0.176195	0
43	13	Reactome Pathways		Gap junction trafficking and regulation	0.0175	Tubb6|Ap2m1|Myo6|Gjb5|Tuba1c|Tubb2a|Gja1|Actg1|Dnm1|Cltb|Actb|Tjp1|Gjb4	128	6004|5536|6919|2497|430|6550|5080|1375|6883|1453|6226|5191|6973	0.0019		MMU-157858	0.175696	0
124	26	Reactome Pathways		Fc epsilon receptor (FCERI) signaling	0.0175	Gab2|Psmd11|Psmb6|Psme3|Calm3|Psmd6|Psmc6|Rela|Psmb7|Psmd5|Psmd14|Psma7|Psmb2|Psma1|Pak1|Psmd10|Pik3r2|Lyn|Lat2|Pik3r1|Fcer1g|Psma5|Jun|Ube2v1|Psma3|Psme1	128	1255|2014|1876|2374|5434|2704|4429|4507|3886|2035|340|6124|3433|4474|6520|5368|4942|6250|1861|613|5899|2509|406|1888|5794|3451	0.0019		MMU-2454202	0.175696	0
120	25	KEGG Pathways		Platelet activation	0.0176	Col1a1|Rhoa|Rock2|Gnaq|Plcb3|Col1a2|Stim1|Pik3r2|Fermt3|Lyn|Ppp1ca|Tln2|Itpr2|Pik3r1|Gp1bb|Actg1|Gnai1|Arhgap35|Fcer1g|Col3a1|Mapk12|Actb|Akt3|Prkg2|Arhgef12	128	6271|4945|5020|1363|5965|3799|3007|4942|4465|6250|5455|6697|1825|613|6982|1375|2266|4027|5899|5509|3364|6226|2848|3580|4393	0.0024		mmu04611	0.175449	0
528	79	KEGG Pathways		Pathways in cancer	0.0176	Ccnd2|Cdh1|Pparg|Araf|Jup|Gstt3|Spi1|Tgfb3|Il7r|Gstm1|Cdk4|Rhoa|Mgst1|Rassf1|Gstm2|Gadd45b|Rxrg|Calm3|Ptger1|Hsp90b1|Egfr|Txnrd1|Rock2|Runx1|Cdkn1a|Epas1|Gnaq|Rela|Plcb3|Vegfb|Cdk2|Casp8|Mgst3|Rad51|Ccna2|Bax|Il13ra1|Il2rg|Figf|Pik3r2|Ptgs2|Rac2|Gstp2|Arhgef11|Mitf|Fgf1|Gstt2|Ctnna1|Lpar1|Cxcr4|Cdc42|Foxo1|Pik3r1|Fzd1|Gnai1|Gnb5|Rxra|Dapk1|Birc5|Fgfr1|Fzd2|Csf2rb|Skp2|Gsta1|Kng2|Camk2a|Igf2|Csf3r…	128	6619|928|2743|1465|1240|2260|3505|6676|2869|7075|2971|4945|442|2572|1018|3157|4717|5434|6787|5770|397|2311|5020|4189|307|3898|1363|4507|5965|5920|1258|3727|5335|3376|2353|6766|4069|547|2125|4942|3499|3106|1153|2863|5485|2155|4456|6850|5275|4078|3634|5938|613|2575|2266|4351|2206|7021|2590|4780|6010|6946|2902|5203|1384|3607|5296|5521|406|3409|4216|2848|2245|1156|1996|6655|4393|3436|1402	0.0025		mmu05200	0.175449	0
85	20	Reactome Pathways		UCH proteinases	0.0177	Psmd11|Psmb6|Psme3|Psmd6|Psmc6|Psmb7|Psmd5|Psmd14|Psma7|Psmb2|Ruvbl1|Psma1|Psmd10|Psma5|Hist2h2ac|Actb|Ino80c|Psma3|Psme1|Uchl5	128	2014|1876|2374|2704|4429|3886|2035|340|6124|3433|4546|4474|5368|2509|6304|6226|1834|5794|3451|3064	0.0019		MMU-5689603	0.175203	0
79	19	Reactome Pathways		FCERI mediated NF-kB activation	0.0182	Psmd11|Psmb6|Psme3|Psmd6|Psmc6|Rela|Psmb7|Psmd5|Psmd14|Psma7|Psmb2|Psma1|Psmd10|Lyn|Fcer1g|Psma5|Ube2v1|Psma3|Psme1	128	2014|1876|2374|2704|4429|4507|3886|2035|340|6124|3433|4474|5368|6250|5899|2509|1888|5794|3451	0.002		MMU-2871837	0.173993	0
92	21	Reactome Pathways		CLEC7A (Dectin-1) signaling	0.0188	Psmd11|Psmb6|Psme3|Calm3|Psmd6|Psmc6|Rela|Casp8|Psmb7|Psmd5|Psmd14|Psma7|Psmb2|Psma1|Pycard|Psmd10|Psma5|Ube2v1|Nfkb2|Psma3|Psme1	128	2014|1876|2374|5434|2704|4429|4507|3727|3886|2035|340|6124|3433|4474|6553|5368|2509|1888|1156|5794|3451	0.0021		MMU-5607764	0.172584	0
55	15	Reactome Pathways		Degradation of GLI1 by the proteasome	0.0188	Psmd11|Psmb6|Psme3|Psmd6|Psmc6|Psmb7|Psmd5|Psmd14|Psma7|Psmb2|Psma1|Psmd10|Psma5|Psma3|Psme1	128	2014|1876|2374|2704|4429|3886|2035|340|6124|3433|4474|5368|2509|5794|3451	0.0021		MMU-5610780	0.172584	0
55	15	Reactome Pathways		Kinesins	0.0188	Tubb6|Kifc2|Kif11|Kif18b|Racgap1|Kif22|Kif23|Kif15|Tuba1c|Cenpe|Tubb2a|Kif1b|Kif2c|Kif20b|Kif20a	128	6004|385|4411|2443|5845|5164|5623|2974|430|5632|6550|5290|5566|5476|1585	0.0021		MMU-983189	0.172584	0
261	45	Reactome Pathways		Intracellular signaling by second messengers	0.019	Gab2|Pip4k2c|Psmd11|Psmb6|Psme3|Calm3|Egfr|Frs2|Psmd6|Psmc6|Cdkn1a|Hbegf|Psmb7|Psmd5|Psmd14|Psma7|Psmb2|Klb|Psma1|Psmd10|Pik3r2|Ppp2r1b|Nedd4|Myd88|Rac2|Fgf1|Camk4|Foxo1|Pik3r1|Chd4|Irs1|Ppp2r5a|Ezh2|Fgfr1|Psma5|Il1rl1|Rhog|Phc2|Chd3|Akt3|Met|Btc|Psma3|Phc3|Psme1	128	1255|6115|2014|1876|2374|5434|397|907|2704|4429|307|4834|3886|2035|340|6124|3433|1036|4474|5368|4942|832|4081|3304|3106|2155|847|5938|613|3334|7189|2227|1051|4780|2509|7138|5971|7000|6649|2848|1996|3766|5794|6961|3451	0.0021		MMU-9006925	0.172125	0
6	5	Reactome Pathways		Phosphorylation of Emi1	0.0194	Cdc20|Fbxo5|Cdk1|Plk1|Ccnb1	128	3601|4918|4711|6262|709	0.0022		MMU-176417	0.17122	0
99	22	Reactome Pathways		ABC-family proteins mediated transport	0.0194	Psmd11|Psmb6|Psme3|Abca8b|Psmd6|Psmc6|Psmb7|Psmd5|Psmd14|Psma7|Psmb2|Psma1|Psmd10|Abca9|Abcd2|Eif2s1|Erlec1|Psma5|Derl2|Abcg4|Psma3|Psme1	128	2014|1876|2374|5230|2704|4429|3886|2035|340|6124|3433|4474|5368|2953|3907|4963|2737|2509|2347|5524|5794|3451	0.0022		MMU-382556	0.17122	0
6	5	Reactome Pathways		Beta oxidation of decanoyl-CoA to octanoyl-CoA-CoA	0.0194	Echs1|Hadh|Acadm|Hadhb|Hadha	128	2938|3187|3640|2287|2956	0.0022		MMU-77346	0.17122	0
192	35	KEGG Pathways		Transcriptional misregulation in cancer	0.0198	Ccnd2|Pparg|Jup|Spi1|Gadd45b|Rxrg|Etv4|Id2|Runx1|Cdkn1a|Zeb1|Rela|Aspscr1|Ddit3|Ccna2|Fcgr1|Nupr1|Bax|Mmp3|Six4|Mitf|Foxo1|Bcl2a1b|Hmga2|Rxra|Mllt3|Etv6|Elk4|Cdkn2c|H3f3b|Trp53|Runx2|Met|Hoxa10|Pbx1	128	6619|2743|1240|3505|3157|4717|6595|5344|4189|307|7207|4507|3358|1780|2353|5185|5470|6766|1360|6976|5485|5938|2011|4579|2206|484|1828|4303|3211|4531|4216|5737|1996|2029|5404	0.0029		mmu05202	0.170333	0
28	10	Reactome Pathways		Interconversion of nucleotide di- and triphosphates	0.0201	Txnrd1|Rrm2|Rrm2b|Nme3|Nme4|Cmpk1|Rrm1|Dut|Dctd|Guk1	128	2311|5440|1663|4249|6616|5914|3022|5650|478|2710	0.0023		MMU-499943	0.16968	0
28	10	Reactome Pathways		Pyruvate metabolism	0.0201	Pdhb|Ldhb|Pdha1|Dlat|Me1|Pdpr|Gstz1|Slc16a3|Rxra|Dld	128	2752|748|550|808|679|2662|7117|2053|2206|4237	0.0023		MMU-70268	0.16968	0
46	13	KEGG Pathways		Proteasome	0.0206	Psmd11|Psmb6|Psme3|Psmd6|Psmc6|Psmb7|Psmd14|Psma7|Psmb2|Psma1|Psma5|Psma3|Psme1	128	2014|1876|2374|2704|4429|3886|340|6124|3433|4474|2509|5794|3451	0.0031		mmu03050	0.168613	0
89	20	KEGG Pathways		Longevity regulating pathway	0.0206	Pparg|Adipoq|Rela|Cat|Creb3l1|Prkaa2|Bax|Pik3r2|Creb5|Camk4|Foxo1|Pik3r1|Irs3|Irs1|Creb3|Trp53|Akt3|Adipor1|Eif4e2|Ppargc1a	128	2743|2740|4507|1552|1837|2128|6766|4942|3253|847|5938|613|1183|7189|1816|4216|2848|6421|1066|2401	0.003		mmu04211	0.168613	0
56	15	Reactome Pathways		Degradation of DVL	0.0206	Psmd11|Psmb6|Psme3|Psmd6|Psmc6|Psmb7|Psmd5|Psmd14|Psma7|Psmb2|Psma1|Psmd10|Psma5|Psma3|Psme1	128	2014|1876|2374|2704|4429|3886|2035|340|6124|3433|4474|5368|2509|5794|3451	0.0024		MMU-4641258	0.168613	0
68	17	Reactome Pathways		Processing of DNA double-strand break ends	0.0206	Rad50|Rfc4|Rfc2|Rnf8|Cdk2|Ccna2|Ppp4c|Exo1|Rfc3|Clspn|Rbbp8|H2afx|Rfc5|Hist2h2be|Rpa2|Dna2|Chek1	128	7126|2749|556|2344|1258|2353|5062|1873|6727|2857|4636|1774|4816|6307|5146|5149|658	0.0024		MMU-5693607	0.168613	0
68	17	Reactome Pathways		Regulation of PTEN stability and activity	0.0206	Psmd11|Psmb6|Psme3|Psmd6|Psmc6|Psmb7|Psmd5|Psmd14|Psma7|Psmb2|Psma1|Psmd10|Nedd4|Psma5|Akt3|Psma3|Psme1	128	2014|1876|2374|2704|4429|3886|2035|340|6124|3433|4474|5368|4081|2509|2848|5794|3451	0.0024		MMU-8948751	0.168613	0
116	24	KEGG Pathways		Neurotrophin signaling pathway	0.0207	Rhoa|Calm3|Frs2|Rela|Nfkbib|Sh2b1|Bax|Pik3r2|Ntrk3|Camk4|Cdc42|Pik3r1|Ngfrap1|Irs1|Kidins220|Ntrk2|Mapk12|Map3k5|Sort1|Camk2a|Jun|Trp53|Akt3|Ntf3	128	4945|5434|907|4507|3328|5254|6766|4942|5815|847|3634|613|700|7189|3091|4036|3364|4690|4024|3607|406|4216|2848|6400	0.0032		mmu04722	0.168403	0
10	6	Reactome Pathways		Formation of annular gap junctions	0.0215	Ap2m1|Gja1|Actg1|Dnm1|Cltb|Actb	128	5536|5080|1375|6883|1453|6226	0.0025		MMU-196025	0.166756	0
10	6	Reactome Pathways		The NLRP3 inflammasome	0.0215	Pycard|Sugt1|Pstpip1|Mefv|Nlrp3|Txnip	128	6553|4600|2023|3682|4576|415	0.0025		MMU-844456	0.166756	0
30	10	KEGG Pathways		beta-Alanine metabolism	0.0221	Ehhadh|Echs1|Aldh2|Hibch|Acox1|Cndp1|Aldh6a1|Aoc3|Hadha|Cndp2	128	2548|2938|1942|394|6823|898|3574|6190|2956|6439	0.0035		mmu00410	0.165561	0
65	16	KEGG Pathways		Glycolysis / Gluconeogenesis	0.0222	Eno2|Pfkl|Pdhb|Akr1a1|Aldh2|Ldhb|Pdha1|Dlat|Pkm|Pck2|Galm|Pfkm|Pgm2|Eno1b|Pgm1|Dld	128	3628|5287|2752|5647|1942|748|550|808|5530|3148|5350|595|1921|3616|5263|4237	0.0036		mmu00010	0.165365	0
124	25	KEGG Pathways		Yersinia infection	0.0222	Actr2|Ccl2|Ccl12|Rhoa|Map2k3|Rock2|Itga5|Gnaq|Rela|Pycard|Pik3r2|Myd88|Rac2|Cdc42|Pik3r1|Actg1|Mapk12|Rhog|Actb|Nlrp3|Jun|Akt3|Wipf3|Arhgef12|Actr3	128	6469|6742|6739|4945|2818|5020|4747|1363|4507|6553|4942|3304|3106|3634|613|1375|3364|5971|6226|4576|406|2848|1870|4393|5704	0.0035		mmu05135	0.165365	0
34	11	Reactome Pathways		GPVI-mediated activation cascade	0.0226	Col1a1|Rhoa|Pdpn|Col1a2|Pik3r2|Rac2|Lyn|Cdc42|Pik3r1|Fcer1g|Rhog	128	6271|4945|5257|3799|4942|3106|6250|3634|613|5899|5971	0.0027		MMU-114604	0.164589	0
213	38	Reactome Pathways		Biological oxidations	0.0227	Cyp51|Cyp2f2|Gstm1|Mgst1|Gstm2|Cyb5r3|Cyp2d22|Cyp1b1|Papss2|Mgst3|Cyp2j6|Akr1a1|Tpst2|Aldh2|Gstk1|Ces1d|Cyb5b|Fdx1|Nnmt|Fmo1|Cyp7b1|Slc35b2|Abhd14b|Gstp2|Podxl2|Maob|Bphl|Gstt2|Gstz1|Acsm5|Cmbl|Akr7a5|Rxra|Dpep2|Aldh1a1|Aoc3|Sult1a1|Cndp2	128	6007|4999|7075|442|1018|2611|3481|2812|4309|5335|5467|5647|4126|1942|1936|3244|5818|742|7111|3469|6988|4114|6430|1153|3553|5098|3214|4456|7117|1957|2557|5299|2206|4441|2890|6190|2173|6439	0.0027		MMU-211859	0.164397	0
88	20	Reactome Pathways		Regulation of TP53 Activity through Phosphorylation	0.0227	Nuak1|Rad50|Aurkb|Rfc4|Rfc2|Cdk2|Aurka|Ccna2|Prkaa2|Taf12|Exo1|Rfc3|Rbbp8|Rfc5|Rpa2|Trp53|Dna2|Hipk2|Tpx2|Chek1	128	5929|7126|1177|2749|556|1258|6622|2353|2128|5176|1873|6727|4636|4816|5146|4216|5149|787|2668|658	0.0027		MMU-6804756	0.164397	0
57	15	Reactome Pathways		GLI3 is processed to GLI3R by the proteasome	0.023	Psmd11|Psmb6|Psme3|Psmd6|Psmc6|Psmb7|Psmd5|Psmd14|Psma7|Psmb2|Psma1|Psmd10|Psma5|Psma3|Psme1	128	2014|1876|2374|2704|4429|3886|2035|340|6124|3433|4474|5368|2509|5794|3451	0.0028		MMU-5610785	0.163827	0
135	27	Reactome Pathways		DNA Double-Strand Break Repair	0.023	Kpna2|Rad50|Pole2|Rfc4|Rfc2|Rnf8|Fen1|Cdk2|Rad51|Pcna|Ccna2|Ppp4c|Exo1|Rfc3|Clspn|Rbbp8|H2afx|Eya3|Rfc5|Hist2h2be|Rpa2|Trp53|Rad51ap1|Dna2|Gen1|Chek1|Apbb1	128	3514|7126|2665|2749|556|2344|1030|1258|3376|4741|2353|5062|1873|6727|2857|4636|1774|967|4816|6307|5146|4216|6493|5149|2425|658|3001	0.0028		MMU-5693532	0.163827	0
196	35	KEGG Pathways		Focal adhesion	0.0231	Ccnd2|Col1a1|Rhoa|Egfr|Rock2|Actn1|Parvb|Itga5|Diap1|Vegfb|Itga8|Col1a2|Parva|Pak1|Figf|Pik3r2|Rasgrf1|Rac2|Ppp1ca|Tnn|Tln2|Cdc42|Pik3r1|Col6a3|Actg1|Arhgap35|Actb|Jun|Tnc|Akt3|Spp1|Met|Zyx|Thbs2|Col6a5	128	6619|6271|4945|397|5020|5962|3169|4747|4675|5920|7234|3799|4438|6520|2125|4942|1894|3106|5455|3310|6697|3634|613|1372|1375|4027|6226|406|7129|2848|5668|1996|2272|4453|6703	0.0038		mmu04510	0.163639	0
108	23	Reactome Pathways		Homology Directed Repair	0.0231	Rad50|Pole2|Rfc4|Rfc2|Rnf8|Fen1|Cdk2|Rad51|Pcna|Ccna2|Ppp4c|Exo1|Rfc3|Clspn|Rbbp8|H2afx|Rfc5|Hist2h2be|Rpa2|Rad51ap1|Dna2|Gen1|Chek1	128	7126|2665|2749|556|2344|1030|1258|3376|4741|2353|5062|1873|6727|2857|4636|1774|4816|6307|5146|6493|5149|2425|658	0.0028		MMU-5693538	0.163639	0
82	19	Reactome Pathways		Hedgehog on state	0.0233	Psmd11|Psmb6|Psme3|Psmd6|Psmc6|Psmb7|Psmd5|Psmd14|Psma7|Psmb2|Evc|Psma1|Psmd10|Smurf1|Psma5|Arrb1|Cdon|Psma3|Psme1	128	2014|1876|2374|2704|4429|3886|2035|340|6124|3433|544|4474|5368|3814|2509|1486|2131|5794|3451	0.0028		MMU-5632684	0.163264	0
24	9	Reactome Pathways		Triglyceride metabolism	0.0235	Fabp7|Dgat1|Fabp4|Fabp5|Dgat2|Agmo|Fabp3|Lpin3|Mogat1	128	2626|4552|5941|5743|4486|1714|2107|2317|7168	0.0029		MMU-8979227	0.162893	0
85	19	KEGG Pathways		Fc gamma R-mediated phagocytosis	0.0237	Gab2|Arpc2|Bin1|Fcgr1|Pak1|Pik3r2|Rac2|Lyn|Cdc42|Marcksl1|Pik3r1|Ppap2b|Arpc5|Cfl2|Fcgr4|Arpc3|Akt3|Cfl1|Arpc4	128	1255|1975|3295|5185|6520|4942|3106|6250|3634|3793|613|3643|4720|1117|5215|2140|2848|5089|2056	0.004		mmu04666	0.162525	0
40	12	Reactome Pathways		Homologous DNA Pairing and Strand Exchange	0.0238	Rad50|Rfc4|Rfc2|Rad51|Exo1|Rfc3|Rbbp8|Rfc5|Rpa2|Rad51ap1|Dna2|Chek1	128	7126|2749|556|3376|1873|6727|4636|4816|5146|6493|5149|658	0.0029		MMU-5693579	0.162342	0
102	22	Reactome Pathways		HDR through Homologous Recombination (HRR) or Single Strand Annealing (SSA)	0.0242	Rad50|Pole2|Rfc4|Rfc2|Rnf8|Cdk2|Rad51|Pcna|Ccna2|Ppp4c|Exo1|Rfc3|Clspn|Rbbp8|H2afx|Rfc5|Hist2h2be|Rpa2|Rad51ap1|Dna2|Gen1|Chek1	128	7126|2665|2749|556|2344|1258|3376|4741|2353|5062|1873|6727|2857|4636|1774|4816|6307|5146|6493|5149|2425|658	0.003		MMU-5693567	0.161618	0
119	24	KEGG Pathways		Thyroid hormone signaling pathway	0.0245	Plcd1|Rxrg|Pfkl|Atp2a3|Thrb|Med4|Plcb3|Pik3r2|Fxyd2|Slc16a2|Atp1a1|Foxo1|Pik3r1|Pfkm|Rcan1|Actg1|Rxra|Atp1a2|Actb|Plcd3|Kat2a|Thra|Trp53|Akt3	128	6892|4717|5287|6295|3988|5293|5965|4942|1084|1021|6583|5938|613|595|1966|1375|2206|1759|6226|5686|1810|571|4216|2848	0.0042		mmu04919	0.161083	0
70	17	Reactome Pathways		Assembly of collagen fibrils and other multimeric structures	0.0246	Loxl3|Col1a1|Ctsl|Bmp1|Col5a1|Col1a2|Mmp3|Col27a1|Col6a3|Loxl1|Col12a1|Col5a2|Col3a1|Dst|Col18a1|Lox|Col6a5	128	310|6271|6841|2482|313|3799|1360|1786|1372|4291|4843|2650|5509|6802|3100|4987|6703	0.0031		MMU-2022090	0.160906	0
64	16	Reactome Pathways		Peroxisomal protein import	0.025	Hacl1|Ehhadh|Hsd17b4|Phyh|Crat|Cat|Gstk1|Lonp2|Gnpat|Slc27a2|Acox1|Ephx2|Nudt7|Pex14|Acot1|Ube2d3	128	6103|2548|5179|4792|1729|1552|1936|3094|6346|6211|6823|853|1951|3406|6067|5575	0.0031		MMU-9033241	0.160206	0
52	14	Reactome Pathways		HSP90 chaperone cycle for steroid hormone receptors (SHR)	0.0251	Tubb6|Dnajb1|Hspa8|Dync1h1|Stip1|Dctn6|Dync1li2|Tuba1c|Tubb2a|Fkbp5|Nr3c1|Capzb|Capza1|Nr3c2	128	6004|3175|721|1744|5926|6868|4420|430|6550|4192|2281|2446|3055|4750	0.0032		MMU-3371497	0.160033	0
15	7	Reactome Pathways		Sema4D in semaphorin signaling	0.0256	Rhoa|Rock2|Arhgef11|Rras|Arhgap35|Met|Arhgef12	128	4945|5020|2863|904|4027|1996|4393	0.0033		MMU-400685	0.159176	0
289	47	KEGG Pathways		MAPK signaling pathway	0.0264	Araf|Mknk2|Tgfb3|Gadd45b|Hspa8|Map2k3|Egfr|Rela|Vegfb|Ddit3|Il1r1|Dusp2|Efna1|Stmn1|Map3k6|Tnfrsf1a|Pak1|Figf|Angpt2|Tradd|Rasgrf1|Myd88|Rac2|Rras|Fgf1|Dusp5|Dusp8|Cdc42|Ntrk2|Ppm1b|Fgfr1|Elk4|Mapk8ip3|Mapk12|Zak|Map3k5|Arrb1|Mapt|Igf2|Jun|Trp53|Akt3|Nfkb2|Ntf3|Met|Taok2|Rasgrp3	128	1465|3025|6676|3157|721|2818|397|4507|5920|1780|7153|4663|1906|3340|3583|2488|6520|2125|3796|4354|1894|3304|3106|904|2155|2101|6373|3634|4036|2479|4780|4303|2026|3364|373|4690|1486|4225|5296|406|4216|2848|1156|6400|1996|616|3436	0.0046		mmu04010	0.15784	0
148	28	KEGG Pathways		Non-alcoholic fatty liver disease	0.0264	Mlxipl|Ndufs2|Srebf1|Sdha|Adipoq|Rela|Ddit3|Cox8b|Ndufs1|Casp8|Prkaa2|Tnfrsf1a|Bax|Pik3r2|Ndufv3|Cdc42|Pik3r1|Socs3|Irs1|Eif2s1|Rxra|Map3k5|Ndufs7|Jun|Ppara|Akt3|Nr1h3|Adipor1	128	1525|2641|3454|1288|2740|4507|1780|3271|5131|3727|2128|2488|6766|4942|6865|3634|613|4879|7189|4963|2206|4690|3301|406|2470|2848|6526|6421	0.0046		mmu04932	0.15784	0
199	35	KEGG Pathways		Proteoglycans in cancer	0.0264	Araf|Col1a1|Plaur|Rhoa|Timp3|Egfr|Frs2|Rock2|Ctsl|Itga5|Cdkn1a|Hbegf|Col1a2|Pak1|Pik3r2|Ppp1ca|Rras|Itpr2|Cdc42|Pik3r1|Fzd1|Actg1|Pdcd4|Fgfr1|Mapk12|Fzd2|Actb|Camk2a|Cd63|Dcn|Igf2|Trp53|Akt3|Met|Arhgef12	128	1465|6271|5077|4945|5722|397|907|5020|6841|4747|307|4834|3799|6520|4942|5455|904|1825|3634|613|2575|1375|6637|4780|3364|6010|6226|3607|5773|931|5296|4216|2848|1996|4393	0.0047		mmu05205	0.15784	0
7	5	Reactome Pathways		Acyl chain remodeling of DAG and TAG	0.0269	Dgat1|Dgat2|Pnpla3|Mgll|Pnpla2	128	4552|4486|1726|5671|3034	0.0034		MMU-1482883	0.157025	0
41	12	Reactome Pathways		Gap junction trafficking	0.0269	Tubb6|Ap2m1|Myo6|Gjb5|Tuba1c|Tubb2a|Gja1|Actg1|Dnm1|Cltb|Actb|Gjb4	128	6004|5536|6919|2497|430|6550|5080|1375|6883|1453|6226|6973	0.0035		MMU-190828	0.157025	0
30	10	Reactome Pathways		Glyoxylate metabolism and glycine degradation	0.0269	Dbt|Ogdh|Pdhb|Lipt2|Pdha1|Dlat|Aldh4a1|Bckdha|Dld|Bckdhb	128	982|3277|2752|5464|550|808|1669|5494|4237|1162	0.0035		MMU-389661	0.157025	0
7	5	Reactome Pathways		TP53 Regulates Transcription of Genes Involved in G2 Cell Cycle Arrest	0.0269	Cdk1|Pcna|Aurka|Bax|Ccnb1	128	4711|4741|6622|6766|709	0.0034		MMU-6804114	0.157025	0
74	17	KEGG Pathways		Pancreatic cancer	0.027	Araf|Tgfb3|Cdk4|Gadd45b|Egfr|Cdkn1a|Rela|Rad51|Bax|Arhgef6|Pik3r2|Rac2|Cdc42|Pik3r1|Trp53|Akt3|Ralbp1	128	1465|6676|2971|3157|397|307|4507|3376|6766|4117|4942|3106|3634|613|4216|2848|1402	0.005		mmu05212	0.156864	0
20	8	Reactome Pathways		Phosphorylation of the APC/C	0.0275	Cdk1|Plk1|Cdc16|Anapc10|Ccnb1|Ube2s|Anapc5|Ube2c	128	4711|6262|2263|1450|709|6199|7147|6874	0.0036		MMU-176412	0.156067	0
152	29	Reactome Pathways		Regulation of TP53 Activity	0.0275	Pip4k2c|Cdk1|Nuak1|Ccng1|Rad50|Aurkb|Rfc4|Rfc2|Cdk2|Aurka|Ccna2|Prkaa2|Taf12|Ppp2r1b|Exo1|Rfc3|Rbbp8|Chd4|Rfc5|Rpa2|Trp53|Chd3|Akt3|Trp53bp2|Sgk1|Dna2|Hipk2|Tpx2|Chek1	128	6115|4711|5929|4000|7126|1177|2749|556|1258|6622|2353|2128|5176|832|1873|6727|4636|3334|4816|5146|4216|6649|2848|463|4363|5149|787|2668|658	0.0036		MMU-5633007	0.156067	0
118	24	Reactome Pathways		Glycerophospholipid biosynthesis	0.029	Abhd3|Pla1a|Osbpl5|Dgat1|Gpd1|Pla2g16|Pcyt2|Agpat2|Cpne3|Agpat9|Stard10|Dgat2|Gnpat|Pnpla8|Pnpla3|Acp6|Lpin3|Mgll|Hadhb|Chpt1|Hadha|Pitpnm2|Pnpla2|Pcyt1a	128	1111|526|2164|4552|6082|5713|3544|382|6814|3961|5209|4486|6346|4525|1726|6160|2317|5671|2287|4060|2956|664|3034|1954	0.0038		MMU-1483206	0.15376	0
50	13	KEGG Pathways		Cysteine and methionine metabolism	0.03	Srm|Ldhb|Bcat1|Bcat2|Cdo1|Tst|Phgdh|Cbs|Mdh1|ENSMUSP00000104462|Ccbl1|Ahcyl2|Cth	128	4996|748|2233|6745|940|5677|1984|5767|2980|1267|1918|2380|7015	0.0056		mmu00270	0.152288	0
355	55	KEGG Pathways		PI3K-Akt signaling pathway	0.03	Ccnd2|Col1a1|Il7r|Cdk4|Brca1|Ywhab|Hsp90b1|Egfr|Itga5|Cdkn1a|Rela|Vegfb|Cdk2|Itga8|Creb3l1|Efna1|Prkaa2|Col1a2|Gys2|Il2rg|Figf|Angpt2|Pik3r2|Ppp2r1b|Creb5|Pck2|Tnn|Fgf1|Ywhag|Lpar1|Pik3r1|Col6a3|Irs1|Ghr|Ppp2r5a|Osm|Gnb5|Rxra|Ntrk2|Fgfr1|Creb3|Igf2|Csf3r|Tnc|Ccne1|Trp53|Akt3|Ntf3|Spp1|Eif4e2|Met|Sgk1|Thbs2|Chrm2|Col6a5	128	6619|6271|2869|2971|2389|505|5770|397|4747|307|4507|5920|1258|7234|1837|1906|2128|3799|757|547|2125|3796|4942|832|3253|3148|3310|2155|5473|5275|613|1372|7189|4270|2227|4873|4351|2206|4036|4780|1816|5296|5521|7129|3409|4216|2848|6400|5668|1066|1996|4363|4453|1180|6703	0.0056		mmu04151	0.152288	0
69	16	KEGG Pathways		Glutathione metabolism	0.0304	Gstt3|Gstm1|Srm|Mgst1|Gstm2|Rrm2|Rrm2b|Mgst3|Txndc12|Gpx7|Gstk1|Rrm1|Gstp2|Gstt2|Gpx3|Gsta1	128	2260|7075|4996|442|1018|5440|1663|5335|2593|3802|1936|3022|1153|4456|4915|5203	0.0059		mmu00480	0.151713	0
69	16	KEGG Pathways		Adherens junction	0.0304	Cdh1|Rhoa|Egfr|Actn1|Ptpn1|Rac2|Ctnna1|Cdc42|Ctnnd1|Actg1|Fgfr1|Actb|Tjp1|Tcf7l2|Met|Mllt4	128	928|4945|397|5962|5734|3106|6850|3634|5410|1375|4780|6226|5191|2245|1996|2692	0.0059		mmu04520	0.151713	0
109	22	KEGG Pathways		C-type lectin receptor signaling pathway	0.0304	Rhoa|Lsp1|Calm3|Clec4n|Rela|Casp8|Pak1|Pycard|Pik3r2|Ptgs2|Rras|Itpr2|Pik3r1|Fcer1g|Cd209b|Mapk12|Nlrp3|Jun|Akt3|Nfkb2|Bcl3|Arhgef12	128	4945|3145|5434|6412|4507|3727|6520|6553|4942|3499|904|1825|613|5899|6661|3364|4576|406|2848|1156|400|4393	0.0059		mmu04625	0.151713	0
69	16	KEGG Pathways		Central carbon metabolism in cancer	0.0304	Egfr|Pfkl|Pdhb|Ldhb|Pdha1|Pik3r2|Pkm|Ntrk3|Pik3r1|Pfkm|Slc16a3|Fgfr1|Slc1a5|Trp53|Akt3|Met	128	397|5287|2752|748|550|4942|5530|5815|613|595|2053|4780|2779|4216|2848|1996	0.0059		mmu05230	0.151713	0
92	20	Reactome Pathways		Antigen processing-Cross presentation	0.0314	Psmd11|Cyba|Psmb6|Psme3|Psmd6|Psmc6|Tap2|Psmb7|Psmd5|Psmd14|Psma7|Fcgr1|Psmb2|Psma1|Stx4a|Psmd10|Psma5|Ncf4|Psma3|Psme1	128	2014|3232|1876|2374|2704|4429|2032|3886|2035|340|6124|5185|3433|4474|6460|5368|2509|6964|5794|3451	0.0042		MMU-1236975	0.150307	0
60	15	Reactome Pathways		Plasma lipoprotein assembly, remodeling, and clearance	0.0314	Angptl4|Ap2m1|Lpl|Npc2|Bmp1|P4hb|Alb|Lipc|Ldlrap1|Nceh1|Pcsk6|Gm6484|Nr1h3|Apoc2|Soat1	128	6607|5536|6331|622|2482|3532|5674|4033|733|4057|3439|601|6526|958|6031	0.0042		MMU-174824	0.150307	0
48	13	Reactome Pathways		Extension of Telomeres	0.0314	Rfc4|Rfc2|Fen1|Cdk2|Prim1|Pcna|Ccna2|Gar1|Rfc3|Rfc5|Rpa2|Dna2|Lig1	128	2749|556|1030|1258|1504|4741|2353|3370|6727|4816|5146|5149|3706	0.0042		MMU-180786	0.150307	0
79	18	Reactome Pathways		Glucose metabolism	0.0314	Slc25a1|Eno2|Pfkl|Seh1l|Slc25a10|Sec13|Pkm|Pck2|Aaas|Nup43|Pfkm|Pcx|Mdh1|Tpr|Ndc1|Slc37a2|Nup37|Nup50	128	4558|3628|5287|6502|1243|2431|5530|3148|7090|3931|595|1570|2980|6655|7060|532|2629|6832	0.0042		MMU-70326	0.150307	0
140	27	Reactome Pathways		Signaling by Hedgehog	0.0315	Tubb6|Psmd11|Psmb6|Psme3|Psmd6|Psmc6|P4hb|Psmb7|Psmd5|Psmd14|Psma7|Psmb2|Evc|Psma1|Psmd10|Ift57|Tuba1c|Tubb2a|Fuz|Erlec1|Smurf1|Psma5|Arrb1|Cdon|Derl2|Psma3|Psme1	128	6004|2014|1876|2374|2704|4429|3532|3886|2035|340|6124|3433|544|4474|5368|2560|430|6550|3457|2737|3814|2509|1486|2131|2347|5794|3451	0.0043		MMU-5358351	0.150169	0
16	7	Reactome Pathways		Regulation of pyruvate dehydrogenase (PDH) complex	0.0317	Pdhb|Pdha1|Dlat|Pdpr|Gstz1|Rxra|Dld	128	2752|550|808|2662|7117|2206|4237	0.0043		MMU-204174	0.149894	0
37	11	Reactome Pathways		Apoptotic cleavage of cellular proteins	0.0335	Cdh1|Fnta|Lmnb1|Casp8|Pkp1|Vim|Casp6|Clspn|Mapt|Tjp1|Add1	128	928|7057|6610|3727|6625|4018|3490|2857|4225|5191|4267	0.0046		MMU-111465	0.147496	0
67	16	Reactome Pathways		Regulation of RAS by GAPs	0.0335	Psmd11|Psmb6|Psme3|Psmd6|Psmc6|Psmb7|Psmd5|Psmd14|Psma7|Psmb2|Psma1|Psmd10|Psma5|Dab2ip|Psma3|Psme1	128	2014|1876|2374|2704|4429|3886|2035|340|6124|3433|4474|5368|2509|3943|5794|3451	0.0046		MMU-5658442	0.147496	0
37	11	Reactome Pathways		Presynaptic phase of homologous DNA pairing and strand exchange	0.0335	Rad50|Rfc4|Rfc2|Rad51|Exo1|Rfc3|Rbbp8|Rfc5|Rpa2|Dna2|Chek1	128	7126|2749|556|3376|1873|6727|4636|4816|5146|5149|658	0.0046		MMU-5693616	0.147496	0
127	25	Reactome Pathways		Response to elevated platelet cytosolic Ca2+	0.0335	Tgfb3|App|Rarres2|Calm3|Timp3|Actn1|Sod1|Vegfb|Orm1|Alb|Pf4|Stx4a|Figf|Trf|Fermt3|Serpine1|F13a1|Cfd|Actg1|Plek|Cd63|Phactr2|Igf2|Tagln2|Tmsb4x	128	6676|6748|5812|5434|5722|5962|5515|5920|5827|5674|5539|6460|2125|5014|4465|5437|1321|2221|1375|3613|5773|4723|5296|4762|4279	0.0046		MMU-76005	0.147496	0
67	16	Reactome Pathways		RUNX1 regulates transcription of genes involved in differentiation of HSCs	0.0335	Psmd11|Psmb6|Psme3|Psmd6|Psmc6|Runx1|Psmb7|Psmd5|Psmd14|Psma7|Psmb2|Psma1|Psmd10|Psma5|Psma3|Psme1	128	2014|1876|2374|2704|4429|4189|3886|2035|340|6124|3433|4474|5368|2509|5794|3451	0.0046		MMU-8939236	0.147496	0
87	19	Reactome Pathways		Downstream TCR signaling	0.0355	Psmd11|Psmb6|Psme3|Psmd6|Psmc6|Rela|Psmb7|Psmd5|Psmd14|Psma7|Psmb2|Psma1|Psmd10|Pik3r2|Pik3r1|Psma5|Ube2v1|Psma3|Psme1	128	2014|1876|2374|2704|4429|4507|3886|2035|340|6124|3433|4474|5368|4942|613|2509|1888|5794|3451	0.005		MMU-202424	0.144977	0
834	114	Reactome Pathways		Generic Transcription Pathway	0.0355	Ccnd2|Pparg|Trim28|Cdk4|Pip4k2c|Surf1|Rxrg|Psmd11|Tbx5|Psmb6|Ywhab|Med8|Psme3|Cdk1|Nuak1|Txnrd1|Ccng1|Rad50|Btg2|E2f6|Aurkb|Dek|Ctsl|Psmd6|Thrb|Psmc6|Med4|Rfc4|Runx1|Cdkn1a|Rfc2|Smarca2|Cdk2|Chm|Psmb7|Psmd5|Psmd14|Pcna|Aurka|Psma7|Ccna2|Prkaa2|Tceb3|Psmb2|Taf12|Ski|Nelfa|Nrbp1|Zfp30|Psma1|Bax|Psmd10|Ppp2r1b|Rora|Exo1|Rfc3|Zfp40|Rbpj|Zfp704|Atad2|Zfhx3|Rbbp8|Runx3|Ywhag|H2afx|Foxo1|Cdc25c|Zfp775|E…	128	6619|2743|4681|2971|6115|2512|4717|2014|1687|1876|505|5869|2374|4711|5929|2311|4000|7126|5857|5011|1177|5056|6841|2704|3988|4429|5293|2749|4189|307|556|4489|1258|2842|3886|2035|340|4741|6622|6124|2353|2128|7210|3433|5176|1201|1648|919|3508|4474|6766|5368|832|3958|1873|6727|1747|7198|367|4012|5662|4636|5140|5473|1774|5938|670|1318|592|3334|709|2206|1051|3814|4816|3571|2845|2509|6307|6304|451|2902|…	0.005		MMU-212436	0.144977	0
32	10	Reactome Pathways		Adherens junctions interactions	0.0355	Cdh1|Cdh4|Jup|Ctnna1|Ctnnd1|Actg1|Actb|Cadm3|Cdh13|Mllt4	128	928|937|1240|6850|5410|1375|6226|4828|5398|2692	0.005		MMU-418990	0.144977	0
12	6	Reactome Pathways		Formyl peptide receptors bind formyl peptides and many other ligands	0.0355	App|Ccl6|Ccl9|Anxa1|Fpr1|Fpr2	128	6748|2824|6049|1231|3445|2305	0.0049		MMU-444473	0.144977	0
12	6	Reactome Pathways		ERBB2 Regulates Cell Motility	0.0355	Rhoa|Egfr|Diap1|Hbegf|Memo1|Btc	128	4945|397|4675|4834|5953|3766	0.0049		MMU-6785631	0.144977	0
176	31	KEGG Pathways		Axon guidance	0.0357	Efnb2|Rhoa|Ntn4|Rock2|Efna1|Sema3a|Sema3d|Pak1|Pik3r2|Rhod|Rac2|Ablim3|Rras|Cxcr4|Cdc42|Pik3r1|Sema5a|Sema3e|Gnai1|Cfl2|Ablim1|Srgap3|Sema3g|Rgma|Camk2a|Ntn1|Met|Cfl1|Robo2|Arhgef12|Ryk	128	2674|4945|5551|5020|1906|4813|6997|6520|4942|5200|3106|370|904|4078|3634|613|6394|1480|2266|1117|4360|3136|5113|5506|3607|6574|1996|5089|3733|4393|7087	0.0074		mmu04360	0.144733	0
154	28	KEGG Pathways		Tight junction	0.0357	Actr2|Cdk4|Rhoa|Amotl1|Rock2|Actn1|Runx1|Pcna|Cd1d1|Prkaa2|Ppp2r1b|Nedd4|Cldn22|Rab8b|Cldn5|Tuba1c|Cdc42|Rap2c|Actg1|Cgnl1|Map3k5|Actb|Tjp1|Myh10|Jun|Nf2|Mllt4|Actr3	128	6469|2971|4945|2905|5020|5962|4189|4741|5035|2128|832|4081|1960|4840|6457|430|3634|6691|1375|6406|4690|6226|5191|3892|406|4756|2692|5704	0.0073		mmu04530	0.144733	0
71	16	KEGG Pathways		Bacterial invasion of epithelial cells	0.0357	Cdh1|Arpc2|Rhoa|Itga5|Pik3r2|Ctnna1|Cdc42|Pik3r1|Actg1|Arpc5|Dnm1|Rhog|Actb|Arpc3|Met|Arpc4	128	928|1975|4945|4747|4942|6850|3634|613|1375|4720|6883|5971|6226|2140|1996|2056	0.0074		mmu05100	0.144733	0
214	36	KEGG Pathways		Epstein-Barr virus infection	0.0361	Ccnd2|Cdk4|Gadd45b|Rbpjl|Psmd11|Map2k3|Psmd6|Psmc6|Cdkn1a|Tap2|Rela|Cdk2|Casp8|Vim|Psmd14|Ccna2|Nfkbib|Bax|Sap30|Pik3r2|Tradd|Nedd4|Myd88|Entpd3|Lyn|Rbpj|Runx3|Pik3r1|Icam1|Mapk12|Skp2|Jun|Ccne1|Trp53|Akt3|Nfkb2	128	6619|2971|3157|343|2014|2818|2704|4429|307|2032|4507|1258|3727|4018|340|2353|3328|6766|1414|4942|4354|4081|3304|2635|6250|7198|5140|613|3076|3364|2902|406|3409|4216|2848|1156	0.0077		mmu05169	0.144249	0
8	5	Reactome Pathways		Regulation of cytoskeletal remodeling and cell spreading by IPP complex components	0.0361	Lims1|Actn1|Parvb|Parva|Arhgef6	128	2683|5962|3169|4438|4117	0.0052		MMU-446388	0.144249	0
53	13	KEGG Pathways		Arginine and proline metabolism	0.0384	Ckb|Srm|P4ha1|P4ha2|Pycr1|Pycr2|Aldh2|Maob|Aldh4a1|P4ha3|Cndp1|Gamt|Cndp2	128	2764|4996|3952|2491|3373|1126|1942|5098|1669|4378|898|3349|6439	0.0084		mmu00330	0.141567	0
99	20	KEGG Pathways		Prostate cancer	0.0384	Araf|Hsp90b1|Egfr|Cdkn1a|Zeb1|Rela|Cdk2|Creb3l1|Pik3r2|Mmp3|Creb5|Gstp2|Foxo1|Pik3r1|Fgfr1|Creb3|Ccne1|Trp53|Akt3|Tcf7l2	128	1465|5770|397|307|7207|4507|1258|1837|4942|1360|3253|1153|5938|613|4780|1816|3409|4216|2848|2245	0.0083		mmu05215	0.141567	0
122	24	Reactome Pathways		Platelet degranulation	0.0384	Tgfb3|App|Rarres2|Calm3|Timp3|Actn1|Sod1|Vegfb|Orm1|Alb|Pf4|Figf|Trf|Fermt3|Serpine1|F13a1|Cfd|Actg1|Plek|Cd63|Phactr2|Igf2|Tagln2|Tmsb4x	128	6676|6748|5812|5434|5722|5962|5515|5920|5827|5674|5539|2125|5014|4465|5437|1321|2221|1375|3613|5773|4723|5296|4762|4279	0.0055		MMU-114608	0.141567	0
95	20	Reactome Pathways		COPI-mediated anterograde transport	0.0395	Tubb6|Dync1h1|Arf4|Uso1|Dctn6|Copb2|Golgb1|Dync1li2|Arf3|Tuba1c|Tmed2|Cog7|Tubb2a|Cope|Capzb|Sptbn1|Capza1|Golga2|Rab1|Stx5a	128	6004|1744|5776|5947|6868|3283|1060|4420|3112|430|6859|826|6550|1720|2446|2947|3055|2062|6289|1723	0.0057		MMU-6807878	0.14034	0
100	20	KEGG Pathways		Chagas disease	0.041	Ccl2|Ccl12|Tgfb3|C3|Gnaq|Rela|Plcb3|Casp8|Tnfrsf1a|Pik3r2|Ppp2r1b|Myd88|Serpine1|Pik3r1|Gnai1|Mapk12|Kng2|Jun|Akt3|Cflar	128	6742|6739|6676|4312|1363|4507|5965|3727|2488|4942|832|3304|5437|613|2266|3364|1384|406|2848|4426	0.0091		mmu05142	0.138722	0
33	10	Reactome Pathways		Telomere C-strand (Lagging Strand) Synthesis	0.0417	Rfc4|Rfc2|Fen1|Prim1|Pcna|Rfc3|Rfc5|Rpa2|Dna2|Lig1	128	2749|556|1030|1504|4741|6727|4816|5146|5149|3706	0.006		MMU-174417	0.137986	0
33	10	Reactome Pathways		HDR through Single Strand Annealing (SSA)	0.0417	Rad50|Rfc4|Rfc2|Rad51|Exo1|Rfc3|Rbbp8|Rfc5|Rpa2|Dna2	128	7126|2749|556|3376|1873|6727|4636|4816|5146|5149	0.006		MMU-5685938	0.137986	0
63	15	Reactome Pathways		HDR through Homologous Recombination (HRR)	0.0419	Rad50|Pole2|Rfc4|Rfc2|Rad51|Pcna|Exo1|Rfc3|Rbbp8|Rfc5|Rpa2|Rad51ap1|Dna2|Gen1|Chek1	128	7126|2665|2749|556|3376|4741|1873|6727|4636|4816|5146|6493|5149|2425|658	0.0061		MMU-5685942	0.137779	0
210	35	KEGG Pathways		cAMP signaling pathway	0.0425	Lipe|Rhoa|Calm3|Rock2|Atp2a3|Rela|Creb3l1|Pak1|Pik3r2|Fxyd2|Rac2|Pde4a|Creb5|Ppp1ca|Atp1a1|Rras|Npy1r|Camk4|Fxyd1|Pik3r1|Mc2r|Acox1|Adcyap1r1|Gnai1|Atp1a2|Adora1|Camk2a|Creb3|Jun|Ppara|Akt3|Mllt4|Atp2b4|Hcar1|Chrm2	128	6670|4945|5434|5020|6295|4507|1837|6520|4942|1084|3106|6853|3253|5455|6583|904|5728|847|4927|613|4801|6823|7135|2266|1759|4837|3607|1816|406|2470|2848|2692|2302|5173|1180	0.0096		mmu04024	0.137161	0
87	18	KEGG Pathways		Viral protein interaction with cytokine and cytokine receptor	0.0426	Ccl2|Ccl12|Ccl24|Ccl6|Ccl9|Ccl7|Ccl25|Ccr1|Il18rap|Pf4|Cxcl1|Tnfrsf1a|Il2rg|Ccr3|Cxcr4|Cxcl2|Il34|Ccr2	128	6742|6739|4435|2824|6049|4162|4657|883|6910|5539|5527|2488|547|5452|4078|6556|3772|5236	0.0098		mmu04061	0.137059	0
42	11	KEGG Pathways		Vasopressin-regulated water reabsorption	0.0426	Dync1h1|Vamp2|Dync2li1|Creb3l1|Stx4a|Dctn6|Creb5|Dync1li2|Creb3|Rab11b|Rab11a	128	1744|1165|1558|1837|6460|6868|3253|4420|1816|5317|6949	0.01		mmu04962	0.137059	0
48	12	KEGG Pathways		Cholesterol metabolism	0.0426	Angptl4|Lpl|Stard3|Osbpl5|Npc2|Lipc|Ldlrap1|Nceh1|Gm6484|Sort1|Apoc2|Soat1	128	6607|6331|7048|2164|622|4033|733|4057|601|4024|958|6031	0.0098		mmu04979	0.137059	0
36	10	KEGG Pathways		Thyroid cancer	0.0426	Cdh1|Pparg|Gadd45b|Rxrg|Cdkn1a|Bax|Rxra|Trp53|Tcf7l2|Tpr	128	928|2743|3157|4717|307|6766|2206|4216|2245|6655	0.0099		mmu05216	0.137059	0
76	17	Reactome Pathways		Telomere Maintenance	0.0426	Rfc4|Rfc2|Fen1|Cdk2|Prim1|Pcna|Ccna2|Gar1|Rfc3|H2afx|Rfc5|Hist2h2be|Hist2h2ac|Rpa2|Dna2|H3f3a|Lig1	128	2749|556|1030|1258|1504|4741|2353|3370|6727|1774|4816|6307|6304|5146|5149|3673|3706	0.0062		MMU-157579	0.137059	0
61	14	KEGG Pathways		Lysine degradation	0.0427	Gcdh|Ehhadh|Echs1|Hadh|Aldh2|Acat1|Colgalt2|Setd7|Ezh2|Ezh1|Dld|Hadha|Plod2|Ash1l	128	2395|2548|2938|3187|1942|916|1333|868|1051|4084|4237|2956|2677|1444	0.0103		mmu00310	0.136957	0
1055	139	Reactome Pathways		Gene expression (Transcription)	0.0443	Ccnd2|Pparg|Trim28|Cdk4|Pip4k2c|Surf1|Rxrg|Psmd11|Tbx5|Psmb6|Ywhab|Med8|Psme3|Ddx39|Cdk1|Nuak1|Txnrd1|Ccng1|Rad50|Btg2|E2f6|Aurkb|Dek|Ctsl|Psmd6|Thrb|Psmc6|Med4|Rfc4|Runx1|Cdkn1a|Rfc2|Seh1l|Smarca2|Cdk2|Chm|Eif4a3|Psmb7|Psmd5|Psmd14|Pcna|Aurka|Psma7|Ccna2|Prkaa2|Tceb3|Psmb2|Taf12|Ski|Nelfa|Nrbp1|Sec13|Zfp30|Psma1|Bax|Psmd10|Nudt21|Ppp2r1b|Rora|Exo1|Rfc3|Zfp40|Rbpj|Zfp704|Atad2|Aaas|Zfhx3|Rbbp8|Nu…	128	6619|2743|4681|2971|6115|2512|4717|2014|1687|1876|505|5869|2374|3748|4711|5929|2311|4000|7126|5857|5011|1177|5056|6841|2704|3988|4429|5293|2749|4189|307|556|6502|4489|1258|2842|4660|3886|2035|340|4741|6622|6124|2353|2128|7210|3433|5176|1201|1648|919|2431|3508|4474|6766|5368|2524|832|3958|1873|6727|1747|7198|367|4012|7090|5662|4636|3931|5140|5473|1774|5938|670|1318|592|3334|6088|529|3223|709|4591|…	0.0065		MMU-74160	0.13536	0
70	16	Reactome Pathways		trans-Golgi Network Vesicle Budding	0.0445	App|M6pr|Hspa8|Rab5c|Vamp2|Tfrc|Igf2r|Stx4a|Golgb1|Tgoln1|Cltb|Tpd52|Arrb1|Sort1|Ap1s1|Sh3d19	128	6748|6922|721|472|1165|3019|6409|6460|1060|2623|1453|568|1486|4024|3286|970	0.0066		MMU-199992	0.135164	0
70	16	Reactome Pathways		EPH-Ephrin signaling	0.0445	Actr2|Efnb2|Arpc2|Rhoa|Rock2|Efna1|Sdcbp|Pak1|Lyn|Cdc42|Actg1|Arpc5|Actb|Arpc3|Arpc4|Actr3	128	6469|2674|1975|4945|5020|1906|1417|6520|6250|3634|1375|4720|6226|2140|2056|5704	0.0066		MMU-2682334	0.135164	0
20	7	KEGG Pathways		Pantothenate and CoA biosynthesis	0.0457	Pank3|Vnn3|Aldh2|Bcat1|Bcat2|Enpp1|Coasy	128	3313|4345|1942|2233|6745|4858|3982	0.0112		mmu00770	0.134008	0
64	15	Reactome Pathways		Nuclear Envelope (NE) Reassembly	0.0463	Tubb6|Cdk1|Seh1l|Lmnb1|Sec13|Ccnb2|Nup43|Tuba1c|Tubb2a|Ccnb1|Sirt2|Chmp3|Ndc1|Rangap1|Nup37	128	6004|4711|6502|6610|2431|4075|3931|430|6550|709|6052|2854|7060|5614|2629	0.0069		MMU-2995410	0.133442	0
5	4	Reactome Pathways		Beta oxidation of hexanoyl-CoA to butanoyl-CoA	0.0463	Echs1|Hadh|Hadhb|Hadha	128	2938|3187|2287|2956	0.0069		MMU-77350	0.133442	0
37	10	KEGG Pathways		Alanine, aspartate and glutamate metabolism	0.0466	Adss|Gfpt2|Gpt|Gpt2|Aldh4a1|Asrgl1|Nat8l|Glul|ENSMUSP00000104462|Adssl1	128	6862|7225|4495|3010|1669|6523|1357|7051|1267|694	0.0115		mmu00250	0.133161	0
34	10	Reactome Pathways		Glutathione conjugation	0.0477	Gstm1|Mgst1|Gstm2|Mgst3|Akr1a1|Gstk1|Gstp2|Gstt2|Gstz1|Cndp2	128	7075|442|1018|5335|5647|1936|1153|4456|7117|6439	0.0071		MMU-156590	0.132148	0
34	10	Reactome Pathways		Detoxification of Reactive Oxygen Species	0.0477	Cyba|Txnrd1|Ero1l|Sod1|P4hb|Cat|Gpx7|Gstp2|Gpx3|Ncf4	128	3232|2311|4381|5515|3532|1552|3802|1153|4915|6964	0.0071		MMU-3299685	0.132148	0
191	32	KEGG Pathways		NOD-like receptor signaling pathway	0.0482	Ccl2|Ccl12|Rhoa|Cyba|Ripk3|Gsdmd|Trip6|Rela|Plcb3|Casp4|Casp8|Nek7|Cxcl1|Gabarapl1|Nfkbib|Pycard|Myd88|Gbp7|Itpr2|Sugt1|Pstpip1|Cxcl2|Mapk12|Mfn1|Nlrp3|Mfn2|Txnip|Jun|Rbck1|Ifi204|Tmem173|Gbp2	128	6742|6739|4945|3232|5659|4444|6415|4507|5965|3703|3727|6706|5527|6040|3328|6553|3304|1819|1825|4600|2023|6556|3364|3013|4576|1762|415|406|2734|4861|5143|5158	0.012		mmu04621	0.131695	0
9	5	Reactome Pathways		Tetrahydrobiopterin (BH4) synthesis, recycling, salvage and regulation	0.0489	Calm3|Pts|Gchfr|Gch1|Prkg2	128	5434|1114|1138|1708|3580	0.0074		MMU-1474151	0.131069	0
184	31	KEGG Pathways		Chemokine signaling pathway	0.0493	Ccl2|Ccl12|Ccl24|Rhoa|Cxcl16|Ccl6|Ccl9|Rock2|Ccl7|Ccl25|Gnaq|Rela|Plcb3|Ccr1|Pf4|Cxcl1|Nfkbib|Pak1|Pik3r2|Rac2|Lyn|Ccr3|Cxcr4|Cdc42|Pik3r1|Gnai1|Cxcl2|Gnb5|Arrb1|Akt3|Ccr2	128	6742|6739|4435|4945|2536|2824|6049|5020|4162|4657|1363|4507|5965|883|5539|5527|3328|6520|4942|3106|6250|5452|4078|3634|613|2266|6556|4351|1486|2848|5236	0.0125		mmu04062	0.130715	0
364	54	KEGG Pathways		Amyotrophic lateral sclerosis	0.0493	Tubb6|Tubb5|Ndufs2|Psmd11|Psmb6|Pfn1|Map2k3|Sdha|Psmd6|Psmc6|Sod1|Seh1l|Ddit3|Cox8b|Ndufs1|Optn|Psmb7|Psmd14|Cat|Psma7|Gpx7|Pink1|Psmb2|Gabarapl1|Sec13|Tnfrsf1a|Psma1|Bax|Dctn6|Nup43|Ndufv3|Tuba1c|Tubb2a|Pfn2|Eif2s1|Actg1|Gpx3|Mapk12|Psma5|Map3k5|Hspa5|Actb|Anxa7|Wipi1|Sqstm1|Ndufs7|Trp53|Nxt1|Tpr|Ndc1|Psma3|Rab1|Nup37|Nup50	128	6004|6349|2641|2014|1876|1891|2818|1288|2704|4429|5515|6502|1780|3271|5131|4624|3886|340|1552|6124|3802|1972|3433|6040|2431|2488|4474|6766|6868|3931|6865|430|6550|2689|4963|1375|4915|3364|2509|4690|3046|6226|7132|5584|1879|3301|4216|4471|6655|7060|5794|6289|2629|6832	0.0125		mmu05014	0.130715	0
111	21	KEGG Pathways		HIF-1 signaling pathway	0.0497	Mknk2|Eno2|Egfr|Pfkl|Pdhb|Tfrc|Cdkn1a|Rela|Ldhb|Pdha1|Angpt2|Pik3r2|Trf|Serpine1|Pik3r1|Pfkm|Eno1b|Camk2a|Akt3|Eif4e2|Pfkfb3	128	3025|3628|397|5287|2752|3019|307|4507|748|550|3796|4942|5014|5437|613|595|3616|3607|2848|1066|5383	0.0129		mmu04066	0.130364	0

## Sheet: D14 G2 mFcFVIII on-target
# background genes	# genes	category	chart color	description	FDR value	genes	network.SUID	nodes.SUID	p-value	PMID	term name	transferred FDR value	year
295	14	Reactome Pathways		Extracellular matrix organization	8.21e-08	Ltbp1|Eln|Fbn1|Col16a1|Tnn|Col27a1|Fbln2|P4ha3|Mfap4|Col12a1|Col18a1|Pxdn|Serpinh1|Agrn	1214	1295|1252|1233|1258|1227|1283|1298|1244|1302|1237|1225|1239|1241|1285	5.07e-11		MMU-1474244	0.708566	0
96	7	Reactome Pathways		Collagen formation	0.00023	Col16a1|Col27a1|P4ha3|Col12a1|Col18a1|Pxdn|Serpinh1	1214	1258|1283|1244|1237|1225|1239|1241	2.82e-07		MMU-1474290	0.363827	0
63	6	Reactome Pathways		Collagen biosynthesis and modifying enzymes	0.00026	Col16a1|Col27a1|P4ha3|Col12a1|Col18a1|Serpinh1	1214	1258|1283|1244|1237|1225|1241	4.81e-07		MMU-1650814	0.358503	0
35	5	Reactome Pathways		Molecules associated with elastic fibres	0.00029	Ltbp1|Eln|Fbn1|Fbln2|Mfap4	1214	1295|1252|1233|1298|1302	7.25e-07		MMU-2129379	0.35376	0
41	4	Reactome Pathways		Collagen chain trimerization	0.0107	Col16a1|Col27a1|Col12a1|Col18a1	1214	1258|1283|1237|1225	3.97e-05		MMU-8948216	0.197062	0
108	5	KEGG Pathways		Protein digestion and absorption	0.0402	Eln|Col16a1|Col27a1|Col12a1|Col18a1	1214	1252|1258|1283|1237|1225	0.00012		mmu04974	0.139577	0

## Sheet: D14 G3 both FVIII on-target 
# background genes	# genes	category	chart color	description	FDR value	genes	network.SUID	nodes.SUID	p-value	PMID	term name	transferred FDR value	year
63	11	Reactome Pathways		Collagen biosynthesis and modifying enzymes	9.51e-16	Col6a1|Col6a2|Col1a1|Pcolce2|Col5a1|Col1a2|Adamts2|Col6a3|Col5a2|Col3a1|Col8a1	840	886|880|889|874|856|857|877|867|883|852|862	5.87e-19		MMU-1650814	1.50218	0
41	9	Reactome Pathways		Collagen chain trimerization	1.02e-13	Col6a1|Col6a2|Col1a1|Col5a1|Col1a2|Col6a3|Col5a2|Col3a1|Col8a1	840	886|880|889|856|857|867|883|852|862	1.89e-16		MMU-8948216	1.29914	0
79	10	Reactome Pathways		Integrin cell surface interactions	2.08e-13	Col6a1|Col6a2|Col1a1|Col5a1|Col1a2|Itga11|Col6a3|Col5a2|Col3a1|Col8a1	840	886|880|889|856|857|860|867|883|852|862	5.14e-16		MMU-216083	1.26819	0
58	9	Reactome Pathways		Collagen degradation	1.02e-12	Col6a1|Col6a2|Col1a1|Col5a1|Col1a2|Col6a3|Col5a2|Col3a1|Col8a1	840	886|880|889|856|857|867|883|852|862	3.16e-15		MMU-1442490	1.19914	0
58	9	Reactome Pathways		Signaling by PDGF	1.02e-12	Col6a1|Col6a2|Pdgfrb|Col5a1|Thbs3|Col6a3|Col5a2|Col3a1|Thbs2	840	886|880|865|856|858|867|883|852|854	3.16e-15		MMU-186797	1.19914	0
295	13	Reactome Pathways		Extracellular matrix organization	1.16e-12	Col6a1|Col6a2|Col1a1|Pcolce2|Col5a1|Col1a2|Itga11|Adamts2|Col6a3|Mfap2|Col5a2|Col3a1|Col8a1	840	886|880|889|874|856|857|860|877|867|851|883|852|862	5.03e-15		MMU-1474244	1.19355	0
70	9	Reactome Pathways		Assembly of collagen fibrils and other multimeric structures	3.03e-12	Col6a1|Col6a2|Col1a1|Col5a1|Col1a2|Col6a3|Col5a2|Col3a1|Col8a1	840	886|880|889|856|857|867|883|852|862	1.5e-14		MMU-2022090	1.15186	0
50	8	Reactome Pathways		ECM proteoglycans	1.77e-11	Col6a1|Col6a2|Col1a1|Col5a1|Col1a2|Col6a3|Col5a2|Col3a1	840	886|880|889|856|857|867|883|852	9.85e-14		MMU-3000178	1.0752	0
108	9	KEGG Pathways		Protein digestion and absorption	1.9e-10	Col6a1|Col6a2|Col1a1|Col5a1|Col1a2|Col6a3|Col5a2|Col3a1|Col8a1	840	886|880|889|856|857|867|883|852|862	5.72e-13		mmu04974	0.972125	0
87	8	KEGG Pathways		ECM-receptor interaction	9.88e-10	Col6a1|Col6a2|Col1a1|Thbs3|Col1a2|Itga11|Col6a3|Thbs2	840	886|880|889|858|857|860|867|854	5.95e-12		mmu04512	0.900524	0
21	6	Reactome Pathways		NCAM1 interactions	1.07e-09	Col6a1|Col6a2|Col5a1|Col6a3|Col5a2|Col3a1	840	886|880|856|867|883|852	6.86e-12		MMU-419037	0.897062	0
418	12	Reactome Pathways		Signaling by Receptor Tyrosine Kinases	1.17e-09	Col6a1|Col6a2|Col1a1|Pdgfrb|Col5a1|Thbs3|Col1a2|Col6a3|Col5a2|Col3a1|Grb10|Thbs2	840	886|880|889|865|856|858|857|867|883|852|871|854	8.68e-12		MMU-9006934	0.893181	0
196	9	KEGG Pathways		Focal adhesion	1.01e-08	Col6a1|Col6a2|Col1a1|Pdgfrb|Thbs3|Col1a2|Itga11|Col6a3|Thbs2	840	886|880|889|865|858|857|860|867|854	9.13e-11		mmu04510	0.799568	0
29	5	Reactome Pathways		MET activates PTK2 signaling	4.66e-07	Col1a1|Col5a1|Col1a2|Col5a2|Col3a1	840	889|856|857|883|852	4.02e-09		MMU-8874081	0.633161	0
342	9	KEGG Pathways		Human papillomavirus infection	8.58e-07	Col6a1|Col6a2|Col1a1|Pdgfrb|Thbs3|Col1a2|Itga11|Col6a3|Thbs2	840	886|880|889|865|858|857|860|867|854	1.03e-08		mmu05165	0.606651	0
355	9	KEGG Pathways		PI3K-Akt signaling pathway	9.4e-07	Col6a1|Col6a2|Col1a1|Pdgfrb|Thbs3|Col1a2|Itga11|Col6a3|Thbs2	840	886|880|889|865|858|857|860|867|854	1.42e-08		mmu04151	0.602687	0
37	5	Reactome Pathways		Non-integrin membrane-ECM interactions	1.31e-06	Col1a1|Col5a1|Col1a2|Col5a2|Col3a1	840	889|856|857|883|852	1.22e-08		MMU-3000171	0.588273	0
278	7	Reactome Pathways		Axon guidance	6.45e-05	Col6a1|Col6a2|Col5a1|Col6a3|Col5a2|Col3a1|Grb10	840	886|880|856|867|883|852|871	7.16e-07		MMU-422475	0.419044	0
2417	13	Reactome Pathways		Signal Transduction	0.0177	Col6a1|Col6a2|Col1a1|Pdgfrb|Col5a1|Thbs3|Col1a2|Col6a3|Col5a2|Col3a1|Grb10|Fstl1|Thbs2	840	886|880|889|865|856|858|857|867|883|852|871|870|854	0.00023		MMU-162582	0.175203	0
11	2	Reactome Pathways		Platelet Adhesion to exposed collagen	0.0181	Col1a1|Col1a2	840	889|857	0.00025		MMU-75892	0.174232	0
12	2	Reactome Pathways		GP1b-IX-V activation signalling	0.0202	Col1a1|Col1a2	840	889|857	0.00029		MMU-430116	0.169465	0
15	2	Reactome Pathways		Anchoring fibril formation	0.0289	Col1a1|Col1a2	840	889|857	0.00043		MMU-2214320	0.15391	0
18	2	Reactome Pathways		Crosslinking of collagen fibrils	0.0386	Col1a1|Col1a2	840	889|857	0.0006		MMU-2243919	0.141341	0
101	3	KEGG Pathways		AGE-RAGE signaling pathway in diabetic complications	0.0488	Col1a1|Col1a2|Col3a1	840	889|857|852	0.00088		mmu04933	0.131158	0
105	3	KEGG Pathways		Amoebiasis	0.0488	Col1a1|Col1a2|Col3a1	840	889|857|852	0.00098		mmu05146	0.131158	0

## Sheet: D14 G4 rhFVIII off-target
# background genes	# genes	category	chart color	description	FDR value	genes	network.SUID	nodes.SUID	p-value	PMID	term name	transferred FDR value	year
519	10	Reactome Pathways		Neutrophil degranulation	8.28e-07	Prtn3|Mpo|Prg3|Prg2|Lrmp|Ltf|S100a8|Serpinb1a|Camp|S100a9	78	115|100|109|107|96|110|103|113|104|111	5.11e-10		MMU-6798695	0.617216	0
949	11	Reactome Pathways		Innate Immune System	8.75e-06	Prtn3|Mpo|Prg3|Prg2|Lrmp|Ltf|Mapkapk3|S100a8|Serpinb1a|Camp|S100a9	78	115|100|109|107|96|110|114|103|113|104|111	1.08e-08		MMU-168249	0.5133	0
1621	13	Reactome Pathways		Immune System	1.34e-05	Prtn3|Mpo|Prg3|Prg2|Lrmp|Ltf|Mapkapk3|S100a8|Ctse|Serpinb1a|Camp|S100a9|Tnfrsf14	78	115|100|109|107|96|110|114|103|105|113|104|111|94	2.49e-08		MMU-168256	0.494516	0
4	3	Reactome Pathways		Metal sequestration by antimicrobial proteins	2.58e-05	Ltf|S100a8|S100a9	78	110|103|111	6.37e-08		MMU-6799990	0.465642	0
88	5	Reactome Pathways		Antimicrobial peptides	3.51e-05	Prtn3|Ltf|S100a8|Camp|S100a9	78	115|110|103|104|111	1.08e-07		MMU-6803157	0.452075	0

## Sheet: D14 G5 mFcFVIII off-target
# background genes	# genes	category	chart color	description	FDR value	genes	network.SUID	nodes.SUID	p-value	PMID	term name	transferred FDR value	year
701	11	Reactome Pathways		Adaptive Immune System	0.0182	Cd33|Ncf1|Cd40|H2-K1|Fcgr2b|Blnk|H2-Q4|Cd86|B2m|Gm8909|Ncf2	215	248|290|309|286|257|281|306|284|267|287|236|297|228|249|303|279|277|291|288|311|264	2.31e-10		MMU-168249	0.767916	0
50	5	KEGG Pathways		Allograft rejection	0.00033	Cd40|H2-K1|H2-Q4|Cd86|H2-D1	215	248|271|290|309|255|286|257|281|306|284|267|240|287|236|297|228|249|301|303|279|254|277|291|288|311|264	1.03e-09		MMU-168256	0.726177	0
42	4	Reactome Pathways		Antigen Presentation: Folding, assembly and peptide loading of class I MHC	0.0063	H2-K1|H2-Q4|B2m|Gm8909	215	295|255|294|239|281|240|233	3.94e-07		mmu05145	0.464308	0
74	4	KEGG Pathways		Antigen processing and presentation	0.0071	H2-K1|H2-Q4|B2m|H2-D1	215	246|290|257|312|303|279|291|233|266	1.07e-06		mmu04144	0.447422	0
92	6	Reactome Pathways		Antigen processing-Cross presentation	0.00096	Ncf1|H2-K1|H2-Q4|B2m|Gm8909|Ncf2	215	271|255|257|284|303|288|311	3.71e-07		MMU-198933	0.441954	0
66	5	KEGG Pathways		Autoimmune thyroid disease	0.00087	Cd40|H2-K1|H2-Q4|Cd86|H2-D1	215	255|257|303|254|266	2.94e-06		mmu05330	0.415969	0
155	5	KEGG Pathways		Cell adhesion molecules	0.0103	Cd40|H2-K1|H2-Q4|Cd86|H2-D1	215	290|257|281|284|267|287|297|303|277|291|288|311	1.6e-06		MMU-6798695	0.380794	0
100	4	KEGG Pathways		Chagas disease	0.0159	C1qc|C1qb|C1qa|Gna15	215	255|257|303|254|266	1.05e-05		mmu05320	0.365668	0
7	3	Reactome Pathways		Classical antibody-mediated complement activation	0.0018	C1qc|C1qb|C1qa	215	309|257|303|288|311|264	2.97e-06		MMU-1236975	0.36056	0
53	4	Reactome Pathways		DAP12 signaling	0.0126	H2-K1|H2-Q4|B2m|Gm8909	215	290|306|236|228|249	1.66e-05		mmu05133	0.353496	0
249	9	KEGG Pathways		Endocytosis	0.00018	Snx6|Rhoa|H2-K1|Bin1|H2-Q4|Arpc1b|Folr2|Ccr5|H2-D1	215	255|257|303|254|266	1.76e-05		mmu05416	0.353496	0
26	4	Reactome Pathways		Endosomal/Vacuolar pathway	0.0017	H2-K1|H2-Q4|B2m|Gm8909	215	239|257|303|254|233|266|238	2.96e-05		mmu05167	0.340982	0
214	6	KEGG Pathways		Epstein-Barr virus infection	0.0071	Cd40|H2-K1|Blnk|H2-Q4|B2m|H2-D1	215	257|303|288|311	6.46e-06		MMU-1236977	0.330907	0
35	4	Reactome Pathways		ER-Phagosome pathway	0.0038	H2-K1|H2-Q4|B2m|Gm8909	215	236|228|249	7.64e-06		MMU-173623	0.327941	0
141	4	KEGG Pathways		Fluid shear stress and atherosclerosis	0.0461	Rhoa|Ncf1|Kdr|Ncf2	215	255|236|228|249|254	5.01e-05		mmu05322	0.319942	0
48	4	KEGG Pathways		Graft-versus-host disease	0.0022	H2-K1|H2-Q4|Cd86|H2-D1	215	290|257|240|303|288|233|266	6.07e-05		mmu05163	0.317528	0
236	7	KEGG Pathways		Human cytomegalovirus infection	0.0022	Rhoa|H2-K1|Il10ra|H2-Q4|B2m|Ccr5|H2-D1	215	257|303|254|266	5.96e-05		mmu05332	0.317528	0
222	5	KEGG Pathways		Human immunodeficiency virus 1 infection	0.039	H2-K1|H2-Q4|B2m|Ccr5|H2-D1	215	257|303|254|266	0.00011		mmu04940	0.29494	0
231	6	KEGG Pathways		Human T-cell leukemia virus 1 infection	0.0092	Cd40|H2-K1|Egr2|H2-Q4|B2m|H2-D1	215	257|303|288|311	1.88e-05		MMU-1236974	0.289168	0
1621	26	Reactome Pathways		Immune System	8.36e-07	Dusp3|Cd33|Rhoa|Ncf1|Cd40|Ly86|H2-K1|Alox5|Casp1|Fcgr2b|Cotl1|Il10ra|Cd53|C1qc|Qpct|C1qb|C1qa|Blnk|H2-Q4|Arpc1b|Cd86|Arsb|Folr2|B2m|Gm8909|Ncf2	215	290|257|229|303|233|266	0.00017		mmu05203	0.279255	0
105	7	Reactome Pathways		Immunoregulatory interactions between a Lymphoid and a non-Lymphoid cell	0.0002	Cd33|Cd40|H2-K1|Fcgr2b|H2-Q4|B2m|Gm8909	215	257|303|288|311	3.66e-05		MMU-983170	0.262936	0
949	21	Reactome Pathways		Innate Immune System	3.74e-07	Dusp3|Rhoa|Ncf1|Ly86|H2-K1|Alox5|Casp1|Fcgr2b|Cotl1|Cd53|C1qc|Qpct|C1qb|C1qa|H2-Q4|Arpc1b|Arsb|Folr2|B2m|Gm8909|Ncf2	215	257|303|288|266	0.00029		mmu04612	0.256733	0
210	7	KEGG Pathways		Kaposi sarcoma-associated herpesvirus infection	0.0014	Pik3r5|H2-K1|H2-Q4|Cd86|Ccr5|H2-D1|Cd200r4	215	255|257|301|303|288|266	0.00028		mmu05169	0.256733	0
519	12	Reactome Pathways		Neutrophil degranulation	0.00065	Rhoa|H2-K1|Alox5|Fcgr2b|Cotl1|Cd53|Qpct|H2-Q4|Arsb|Folr2|B2m|Gm8909	215	255|257|229|303|288|266	0.00042		mmu05166	0.243287	0
73	5	KEGG Pathways		Pertussis	0.0011	Rhoa|Casp1|C1qc|C1qb|C1qa	215	255|257|303|254|266	0.0005		mmu04514	0.237427	0
162	5	KEGG Pathways		Phagosome	0.0118	Ncf1|H2-K1|H2-Q4|H2-D1|Ncf2	215	309|257|303|266|264	0.0006		mmu04145	0.230372	0
120	4	KEGG Pathways		Platelet activation	0.0289	Tbxas1|Rhoa|Pik3r5|P2ry12	215	257|303|288|311	8.56e-05		MMU-2424491	0.226969	0
2417	22	Reactome Pathways		Signal Transduction	0.026	Lamb1|Dusp3|Rhoa|Pea15a|Ncf1|Lama4|Pik3r5|Rgs18|Rgs4|Rgs10|Amotl2|Egr2|Tagap|Gna15|P2ry12|Guca1a|Arpc1b|Cd86|Ccr5|Kdr|Arhgap12|Ncf2	215	236|228|249|237	0.00086		mmu05142	0.214898	0
418	8	Reactome Pathways		Signaling by Receptor Tyrosine Kinases	0.0343	Lamb1|Dusp3|Rhoa|Ncf1|Lama4|Egr2|Kdr|Ncf2	215	271|309|255|257|284|301|303|254|288|311|264	0.00015		MMU-1280218	0.207887	0
6	2	Reactome Pathways		Synthesis of 5-eicosatetraenoic acids	0.0405	Alox5|Alox5ap	215	295|248|290|275|309|294|239|285|260|307|243|229|232|237|283|265|279|254|233|304|282|264	0.00024		MMU-162582	0.18938	0
5	2	Reactome Pathways		Synthesis of Lipoxins (LX)	0.0343	Alox5|Alox5ap	215	247|290|239|283	0.0017		mmu04611	0.183893	0
93	5	KEGG Pathways		Systemic lupus erythematosus	0.0021	Cd40|C1qc|C1qb|C1qa|Cd86	215	281|313	0.00034		MMU-2142700	0.175004	0
106	7	KEGG Pathways		Toxoplasmosis	0.00013	Lamb1|Cd40|Lama4|Pik3r5|Alox5|Il10ra|Ccr5	215	295|248|290|309|294|229|304|264	0.00034		MMU-9006934	0.175004	0
57	4	KEGG Pathways		Type I diabetes mellitus	0.0034	H2-K1|H2-Q4|Cd86|H2-D1	215	257|303|288|233|266	0.0024		mmu05170	0.16834	0
194	6	KEGG Pathways		Viral carcinogenesis	0.0046	Rhoa|H2-K1|Egr2|H2-Q4|Ccr5|H2-D1	215	281|313	0.00045		MMU-2142688	0.166382	0
74	5	KEGG Pathways		Viral myocarditis	0.0011	Cd40|H2-K1|H2-Q4|Cd86|H2-D1	215	290|309|304|264	0.0029		mmu05418	0.159662	0

[truncated: 1 more sheets: D14 G7 Unaffected]
