# Supplementary material for: Synovial Gene expression after Hemarthrosis differs between FVIII-deficient mice treated with recombinant FVIII or FVIII-Fc Fusion Protein
Source: PLoS One. 2025 May 19;20(5):e0320322. doi: 10.1371/journal.pone.0320322 (PMC12088034; doi:10.1371/journal.pone.0320322)
Supplement: S3 Table — Synovial tissue was harvested at 3- and 14-days post-injury/bleed with treatment rhFVIII, mFcFVIII or mIgG2a. Limma DGE analysis was performed (see Methods) between injured-IgG2a vs injured-rhFVIII (day 3 or 14) and, between injured-mIgG2a vs injured-mFcFVIII. The significant genes, with adjusted p-value <0.05, are listed for each comparison along with logFC and results from statistical analysis. DGE, differential gene expression; LogFC, Log-fold change. (XLSX) [file pone.0320322.s009.xlsx]

## Sheet: mIgG2a vs rhFVIII D3 
ENSEMBL	ENTREZID	SYMBOL	gene_type	logFC	AveExpr	P.Value	adj.P.Val
ENSMUSG00000020186	13008	Csrp2	protein_coding	-2.76756	5.74095	8.65584e-10	5.27842e-06
ENSMUSG00000062070	18655	Pgk1	protein_coding	-2.2122	8.09233	9.9888e-10	5.27842e-06
ENSMUSG00000033307	17319	Mif	protein_coding	-2.53558	7.63095	1.21287e-09	5.27842e-06
ENSMUSG00000091957	NA	NA	protein_coding	-1.42904	10.573	2.66797e-09	8.70825e-06
ENSMUSG00000063696	NA	NA	protein_coding	-1.45352	8.98618	4.43846e-09	1.15897e-05
ENSMUSG00000017754	18830	Pltp	protein_coding	2.98621	9.73109	7.48e-09	1.62765e-05
ENSMUSG00000044533	16898	Rps2	protein_coding	-1.70762	7.03499	1.16032e-08	2.16032e-05
ENSMUSG00000045128	76808	Rpl18a	protein_coding	-1.69571	10.1661	1.32372e-08	2.16032e-05
ENSMUSG00000047675	20116	Rps8	protein_coding	-1.61439	8.4679	1.78301e-08	2.58656e-05
ENSMUSG00000003955	70186	Fam162a	protein_coding	-2.25362	6.45536	2.55257e-08	3.33263e-05
ENSMUSG00000037563	20055	Rps16	protein_coding	-1.9054	8.07564	2.9594e-08	3.51254e-05
ENSMUSG00000057113	18148	Npm1	protein_coding	-1.30995	8.51862	4.2237e-08	4.28502e-05
ENSMUSG00000025794	67115	Rpl14	protein_coding	-1.23741	8.99898	4.50982e-08	4.28502e-05
ENSMUSG00000032518	16785	Rpsa	protein_coding	-1.55088	10.3888	4.59485e-08	4.28502e-05
ENSMUSG00000073411	14964	H2-D1	protein_coding	1.54654	11.2798	5.63542e-08	4.73032e-05
ENSMUSG00000031388	56292	Naa10	protein_coding	-1.53521	5.58084	5.79697e-08	4.73032e-05
ENSMUSG00000057841	19951	Rpl32	protein_coding	-1.65871	8.73096	6.46621e-08	4.84981e-05
ENSMUSG00000007892	56040	Rplp1	protein_coding	-2.12222	8.79763	6.68633e-08	4.84981e-05
ENSMUSG00000012848	20103	Rps5	protein_coding	-1.44478	9.09846	7.08196e-08	4.86642e-05
ENSMUSG00000071415	65019	Rpl23	protein_coding	-1.69185	7.88662	7.81261e-08	5.10007e-05
ENSMUSG00000067274	11837	Rplp0	protein_coding	-1.36429	10.2557	8.84043e-08	5.24653e-05
ENSMUSG00000040952	20085	Rps19	protein_coding	-1.64981	9.274	8.84066e-08	5.24653e-05
ENSMUSG00000008683	267019	Rps15a	protein_coding	-2.19721	7.41131	1.04026e-07	5.90507e-05
ENSMUSG00000011752	18648	Pgam1	protein_coding	-1.4257	8.35649	1.09195e-07	5.94022e-05
ENSMUSG00000061787	20068	Rps17	protein_coding	-1.86616	8.30674	1.23336e-07	6.15754e-05
ENSMUSG00000028234	67427	Rps20	protein_coding	-1.82534	8.25616	1.2476e-07	6.15754e-05
ENSMUSG00000046818	73284	Ddit4l	protein_coding	-2.60058	3.73277	1.27339e-07	6.15754e-05
ENSMUSG00000052146	67097	Rps10	protein_coding	-1.71105	8.15039	1.40276e-07	6.54087e-05
ENSMUSG00000046434	15382	Hnrnpa1	protein_coding	-1.41254	7.5259	1.53197e-07	6.89705e-05
ENSMUSG00000029614	19988	Rpl6	protein_coding	-1.22273	8.44311	1.69022e-07	7.35585e-05
ENSMUSG00000002602	26362	Axl	protein_coding	1.57116	8.61648	1.75485e-07	7.39073e-05
ENSMUSG00000062647	27176	Rpl7a	protein_coding	-1.26373	8.3389	1.96898e-07	7.84023e-05
ENSMUSG00000052305	15129	Hbb-b1	protein_coding	-6.91974	11.1919	1.98168e-07	7.84023e-05
ENSMUSG00000059070	19899	Rpl18	protein_coding	-1.42028	8.63615	2.18134e-07	8.13512e-05
ENSMUSG00000001056	52530	Nhp2	protein_coding	-1.53088	6.95173	2.18475e-07	8.13512e-05
ENSMUSG00000025290	20088	Rps24	protein_coding	-2.08583	7.48327	2.34264e-07	8.13512e-05
ENSMUSG00000046364	26451	Rpl27a	protein_coding	-1.71418	6.41262	2.41781e-07	8.13512e-05
ENSMUSG00000025362	27370	Rps26	protein_coding	-2.1034	7.30042	2.41835e-07	8.13512e-05
ENSMUSG00000069917	110257	Hba-a2	protein_coding	-6.87238	11.5404	2.75001e-07	8.13512e-05
ENSMUSG00000008682	110954	Rpl10	protein_coding	-1.13964	9.68867	2.7719e-07	8.13512e-05
ENSMUSG00000069919	15122	Hba-a1	protein_coding	-6.91736	10.9116	2.78484e-07	8.13512e-05
ENSMUSG00000058546	268449	Rpl23a	protein_coding	-1.60519	8.27289	2.80716e-07	8.13512e-05
ENSMUSG00000020460	78294	Rps27a	protein_coding	-2.2452	9.01643	2.82653e-07	8.13512e-05
ENSMUSG00000090137	22186	Uba52	protein_coding	-1.91767	8.25361	2.88895e-07	8.13512e-05
ENSMUSG00000032959	23980	Pebp1	protein_coding	-0.927116	7.33535	2.89649e-07	8.13512e-05
ENSMUSG00000073640	108167922	LOC108167922	protein_coding	-1.92674	6.64356	3.01064e-07	8.13512e-05
ENSMUSG00000000740	270106	Rpl13	protein_coding	-1.17622	10.2169	3.07086e-07	8.13512e-05
ENSMUSG00000063316	19942	Rpl27	protein_coding	-2.03318	6.66609	3.0893e-07	8.13512e-05
ENSMUSG00000030432	19943	Rpl28	protein_coding	-1.86586	7.48766	3.15172e-07	8.13512e-05
ENSMUSG00000003429	27207	Rps11	protein_coding	-1.31132	9.26074	3.17266e-07	8.13512e-05
ENSMUSG00000042747	66059	Krtcap2	protein_coding	-1.37245	7.19482	3.17778e-07	8.13512e-05
ENSMUSG00000058600	19946	Rpl30	protein_coding	-1.48856	6.34052	3.38594e-07	8.48925e-05
ENSMUSG00000090862	68052	Rps13	protein_coding	-1.40119	7.86512	3.44616e-07	8.48925e-05
ENSMUSG00000003458	59287	Ncstn	protein_coding	1.8474	6.50957	3.53001e-07	8.53478e-05
ENSMUSG00000049751	66483	Rpl36al	protein_coding	-1.71848	7.59527	3.66146e-07	8.69163e-05
ENSMUSG00000057036	NA	NA	protein_coding	-1.90179	7.18287	3.84343e-07	8.96068e-05
ENSMUSG00000009927	75617	Rps25	protein_coding	-1.6877	8.09127	4.10128e-07	9.3941e-05
ENSMUSG00000020372	14694	Rack1	protein_coding	-1.41084	9.50981	4.45165e-07	9.99163e-05
ENSMUSG00000079111	66913	Kdelr2	protein_coding	-1.5241	7.7095	4.51521e-07	9.99163e-05
ENSMUSG00000057666	14433	Gapdh	protein_coding	-1.6628	9.70198	4.63299e-07	0.000100814
ENSMUSG00000063480	20826	Snu13	protein_coding	-1.20728	6.94983	4.89341e-07	0.000104735
ENSMUSG00000041841	67281	Rpl37	protein_coding	-2.0575	7.18668	5.00032e-07	0.000105297
ENSMUSG00000055322	21961	Tns1	protein_coding	2.09165	7.44242	5.11779e-07	0.00010606
ENSMUSG00000038803	67695	Ost4	protein_coding	-1.45864	8.39096	5.27996e-07	0.000107711
ENSMUSG00000042082	11881	Arsb	protein_coding	2.57961	6.79849	5.78445e-07	0.000115051
ENSMUSG00000022601	271377	Zbtb11	protein_coding	-1.45668	8.09625	5.86168e-07	0.000115051
ENSMUSG00000057863	54217	Rpl36	protein_coding	-1.79402	8.18979	6.0106e-07	0.000115051
ENSMUSG00000061232	14972	H2-K1	protein_coding	1.24374	8.29593	6.02408e-07	0.000115051
ENSMUSG00000028495	20104	Rps6	protein_coding	-1.28788	8.68116	6.08036e-07	0.000115051
ENSMUSG00000055839	67673	Elob	protein_coding	-1.46016	7.83079	6.6034e-07	0.000122671
ENSMUSG00000071072	56351	Ptges3	protein_coding	-1.63727	7.25789	6.88421e-07	0.000122671
ENSMUSG00000023456	21991	Tpi1	protein_coding	-1.35007	9.52614	6.90114e-07	0.000122671
ENSMUSG00000038274	14109	Fau	protein_coding	-1.57127	7.96808	6.9082e-07	0.000122671
ENSMUSG00000061477	20115	Rps7	protein_coding	-1.52977	7.83411	6.95285e-07	0.000122671
ENSMUSG00000025508	67186	Rplp2	protein_coding	-1.98787	8.13225	7.10289e-07	0.000122763
ENSMUSG00000063457	20054	Rps15	protein_coding	-1.76045	8.04331	7.20795e-07	0.000122763
ENSMUSG00000031320	20102	Rps4x	protein_coding	-1.18438	9.05835	7.24014e-07	0.000122763
ENSMUSG00000062006	68436	Rpl34	protein_coding	-1.86031	8.17165	7.36456e-07	0.000123271
ENSMUSG00000021270	15519	Hsp90aa1	protein_coding	-1.49816	7.76412	7.51261e-07	0.000124158
ENSMUSG00000003970	26961	Rpl8	protein_coding	-1.17372	8.9669	8.17435e-07	0.000132694
ENSMUSG00000019987	11846	Arg1	protein_coding	-4.31862	3.62879	8.23239e-07	0.000132694
ENSMUSG00000079641	67248	Rpl39	protein_coding	-2.55016	7.63137	8.77249e-07	0.000137899
ENSMUSG00000038900	269261	Rpl12	protein_coding	-2.01284	7.79667	8.80039e-07	0.000137899
ENSMUSG00000033880	19039	Lgals3bp	protein_coding	2.38309	6.98012	8.8722e-07	0.000137899
ENSMUSG00000073940	101488143	Hbb-bt	protein_coding	-6.72756	9.11191	9.21988e-07	0.000141617
ENSMUSG00000067288	54127	Rps28	protein_coding	-2.07252	7.577	9.58692e-07	0.000145543
ENSMUSG00000069117	NA	NA	protein_coding	-1.63815	8.00576	9.89884e-07	0.000148551
ENSMUSG00000078193	NA	NA	protein_coding	-1.43449	7.03465	1.0382e-06	0.000154032
ENSMUSG00000061983	20042	Rps12	protein_coding	-1.92391	7.68525	1.06101e-06	0.000155646
ENSMUSG00000043716	19989	Rpl7	protein_coding	-1.04326	9.57524	1.16554e-06	0.000169081
ENSMUSG00000073676	15528	Hspe1	protein_coding	-1.61893	6.38244	1.19861e-06	0.000171967
ENSMUSG00000032575	74840	Manf	protein_coding	-1.28742	7.11587	1.23386e-06	0.000175101
ENSMUSG00000095597	NA	NA	protein_coding	-1.4671	8.12392	1.39239e-06	0.000195473
ENSMUSG00000021131	13877	Erh	protein_coding	-1.31253	7.22585	1.41995e-06	0.000195683
ENSMUSG00000079435	19982	Rpl36a	protein_coding	-2.13557	6.55599	1.42386e-06	0.000195683
ENSMUSG00000028081	20091	Rps3a1	protein_coding	-1.14372	8.81737	1.49125e-06	0.00020281
ENSMUSG00000017404	19921	Rpl19	protein_coding	-1.23995	9.2202	1.50808e-06	0.000202985
ENSMUSG00000053565	73830	Eif3k	protein_coding	-1.06481	7.40017	1.5791e-06	0.000210375
ENSMUSG00000079018	17067	Ly6c1	protein_coding	1.92648	9.43554	1.64867e-06	0.000217425
ENSMUSG00000093674	67945	Rpl41	protein_coding	-2.17438	10.2268	1.68996e-06	0.000220641
ENSMUSG00000048582	14611	Gja3	protein_coding	6.41712	0.591922	1.72812e-06	0.000223389
ENSMUSG00000046402	19659	Rbp1	protein_coding	-2.50263	4.9571	1.81912e-06	0.000232847
ENSMUSG00000046330	19981	Rpl37a	protein_coding	-1.69023	8.96502	1.86289e-06	0.000234077
ENSMUSG00000036781	67941	Rps27l	protein_coding	-1.56462	7.55387	1.86459e-06	0.000234077
ENSMUSG00000057322	67671	Rpl38	protein_coding	-2.19149	6.5331	1.97145e-06	0.000245135
ENSMUSG00000028367	22166	Txn1	protein_coding	-1.17071	8.45467	2.08023e-06	0.000256222
ENSMUSG00000044258	13024	Ctla2a	protein_coding	-3.33709	6.6048	2.24244e-06	0.000273619
ENSMUSG00000024844	23825	Banf1	protein_coding	-1.17666	7.13608	2.26893e-06	0.000274288
ENSMUSG00000018042	109754	Cyb5r3	protein_coding	1.72463	10.3628	2.30976e-06	0.000276663
ENSMUSG00000028936	19934	Rpl22	protein_coding	-1.81951	6.98861	2.49273e-06	0.000295865
ENSMUSG00000040280	407790	Ndufa4l2	protein_coding	-3.20555	4.15556	2.51729e-06	0.000296087
ENSMUSG00000062997	66489	Rpl35	protein_coding	-1.62925	7.91851	2.60055e-06	0.000303149
ENSMUSG00000034880	94065	Mrpl34	protein_coding	-1.38206	5.26408	2.809e-06	0.000324551
ENSMUSG00000037805	19896	Rpl10a	protein_coding	-1.82256	6.86195	2.84878e-06	0.000325935
ENSMUSG00000026895	68375	Ndufa8	protein_coding	-0.896285	7.24156	2.8709e-06	0.000325935
ENSMUSG00000060126	22070	Tpt1	protein_coding	-1.63013	9.74854	2.93266e-06	0.000327381
ENSMUSG00000061360	68479	Phf5a	protein_coding	-1.16346	5.361	2.93379e-06	0.000327381
ENSMUSG00000039001	66481	Rps21	protein_coding	-2.36785	6.42361	3.01567e-06	0.000333666
ENSMUSG00000074656	67204	Eif2s2	protein_coding	-1.43642	6.55654	3.10141e-06	0.000340268
ENSMUSG00000060036	27367	Rpl3	protein_coding	-1.24585	8.73805	3.13259e-06	0.000340439
ENSMUSG00000022587	17069	Ly6e	protein_coding	1.68155	8.86785	3.15511e-06	0.000340439
ENSMUSG00000021660	218490	Btf3	protein_coding	-1.1614	7.53555	3.36698e-06	0.000357848
ENSMUSG00000039067	17463	Psmd7	protein_coding	-0.888582	7.61816	3.37127e-06	0.000357848
ENSMUSG00000084786	66177	Ubl5	protein_coding	-1.33097	6.5541	3.50819e-06	0.000366749
ENSMUSG00000021607	94066	Mrpl36	protein_coding	-0.961878	6.16725	3.52549e-06	0.000366749
ENSMUSG00000035929	15015	H2-Q4	protein_coding	1.79279	5.29506	3.5394e-06	0.000366749
ENSMUSG00000005732	19385	Ranbp1	protein_coding	-1.18159	7.53177	3.65275e-06	0.000375514
ENSMUSG00000031762	17750	Mt2	protein_coding	-2.26489	6.71926	3.72921e-06	0.00037884
ENSMUSG00000025967	55949	Eef1b2	protein_coding	-1.39271	8.0253	3.74313e-06	0.00037884
ENSMUSG00000068240	22186	Uba52	protein_coding	-1.62861	7.41146	3.79464e-06	0.000381099
ENSMUSG00000068120	NA	NA	protein_coding	-1.11635	7.44394	3.85489e-06	0.000384194
ENSMUSG00000043421	69573	Hilpda	protein_coding	-1.79475	4.9099	3.91081e-06	0.000386814
ENSMUSG00000002992	11813	Apoc2	protein_coding	-1.8602	2.99172	4.03103e-06	0.000395708
ENSMUSG00000020857	18103	Nme2	protein_coding	-1.38908	9.29709	4.1609e-06	0.000404954
ENSMUSG00000049517	66475	Rps23	protein_coding	-1.68985	8.88478	4.18877e-06	0.000404954
ENSMUSG00000075702	114679	Selenom	protein_coding	-1.18704	7.22884	4.21828e-06	0.000404954
ENSMUSG00000066406	75547	Akap13	protein_coding	1.29849	6.87588	4.31542e-06	0.000411256
ENSMUSG00000063229	16828	Ldha	protein_coding	-1.22883	10.6419	4.37422e-06	0.000413839
ENSMUSG00000029836	12417	Cbx3	protein_coding	-1.11759	5.66759	4.48373e-06	0.000421148
ENSMUSG00000040269	66230	Mrps28	protein_coding	-1.11744	5.98622	4.55229e-06	0.000424533
ENSMUSG00000018585	11927	Atox1	protein_coding	-1.18519	8.1084	4.64108e-06	0.000429745
ENSMUSG00000060143	NA	NA	protein_coding	-1.9123	7.56727	4.67935e-06	0.000430236
ENSMUSG00000029309	13602	Sparcl1	protein_coding	2.0096	8.47246	4.9669e-06	0.000453481
ENSMUSG00000055762	66656	Eef1d	protein_coding	-1.02078	7.48949	5.03657e-06	0.000456649
ENSMUSG00000008668	20084	Rps18	protein_coding	-1.48959	8.91416	5.18312e-06	0.000466695
ENSMUSG00000010406	68836	Mrpl52	protein_coding	-1.67804	5.8316	5.28847e-06	0.00047292
ENSMUSG00000006057	11951	Atp5g1	protein_coding	-1.48907	6.75975	5.39364e-06	0.000479043
ENSMUSG00000051855	17294	Mest	protein_coding	-2.51467	4.46822	5.62521e-06	0.000493972
ENSMUSG00000021591	93692	Glrx	protein_coding	-1.55359	6.61251	5.63751e-06	0.000493972
ENSMUSG00000012422	66074	Tmem167	protein_coding	-1.24318	7.62623	5.70191e-06	0.000493972
ENSMUSG00000035885	12868	Cox8a	protein_coding	-1.21842	8.74555	5.71307e-06	0.000493972
ENSMUSG00000078965	NA	NA	protein_coding	-1.45829	7.34532	5.76029e-06	0.000494779
ENSMUSG00000026674	18214	Ddr2	protein_coding	2.51687	8.31903	5.87601e-06	0.000498916
ENSMUSG00000061518	12859	Cox5b	protein_coding	-1.16971	7.39745	5.88488e-06	0.000498916
ENSMUSG00000036372	69038	Tmem258	protein_coding	-1.58957	6.74928	5.98273e-06	0.000503104
ENSMUSG00000062611	NA	NA	protein_coding	-1.10194	8.27331	6.01135e-06	0.000503104
ENSMUSG00000002014	20832	Ssr4	protein_coding	-1.66076	8.20036	6.26918e-06	0.00052134
ENSMUSG00000027133	66181	Nop10	protein_coding	-1.19596	6.27208	6.31453e-06	0.000521788
ENSMUSG00000018217	18858	Pmp22	protein_coding	1.198	8.44044	6.87303e-06	0.000564367
ENSMUSG00000040824	107686	Snrpd2	protein_coding	-1.65638	6.65753	7.00307e-06	0.000571451
ENSMUSG00000027797	13175	Dclk1	protein_coding	-1.6316	4.46666	7.2117e-06	0.00058482
ENSMUSG00000037278	69071	Tmem97	protein_coding	-1.61809	5.55103	7.73984e-06	0.000623774
ENSMUSG00000062328	319195	Rpl17	protein_coding	-1.58003	8.49936	8.04753e-06	0.000644592
ENSMUSG00000035268	18769	Pkig	protein_coding	-1.17043	5.91802	9.00437e-06	0.000716836
ENSMUSG00000021125	11847	Arg2	protein_coding	-2.15514	2.46674	9.1719e-06	0.000725747
ENSMUSG00000009013	56455	Dynll1	protein_coding	-1.0543	8.64462	9.27221e-06	0.000729265
ENSMUSG00000001768	74030	Rin2	protein_coding	1.71386	7.56609	9.3805e-06	0.000733364
ENSMUSG00000027533	16592	Fabp5	protein_coding	-2.03543	7.06784	9.58157e-06	0.000740827
ENSMUSG00000041453	19933	Rpl21	protein_coding	-1.55931	5.71563	9.58944e-06	0.000740827
ENSMUSG00000030879	27397	Mrpl17	protein_coding	-1.15412	7.55251	9.85624e-06	0.000756959
ENSMUSG00000032330	12866	Cox7a2	protein_coding	-1.38495	7.47151	1.02768e-05	0.000784206
ENSMUSG00000078812	276770	Eif5a	protein_coding	-0.880837	10.0334	1.04337e-05	0.000784206
ENSMUSG00000024661	14319	Fth1	protein_coding	-1.13506	12.9159	1.051e-05	0.000784206
ENSMUSG00000026087	107734	Mrpl30	protein_coding	-1.00072	6.31273	1.05101e-05	0.000784206
ENSMUSG00000050608	433771	Minos1	protein_coding	-1.25839	7.66364	1.05113e-05	0.000784206
ENSMUSG00000006333	76846	Rps9	protein_coding	-1.16637	9.56784	1.07305e-05	0.000791324
ENSMUSG00000037740	99045	Mrps26	protein_coding	-0.861204	6.3393	1.07772e-05	0.000791324
ENSMUSG00000031996	11804	Aplp2	protein_coding	1.44596	8.30888	1.07886e-05	0.000791324
ENSMUSG00000060935	103266	Tmem263	protein_coding	-1.51689	5.85899	1.0853e-05	0.0007916
ENSMUSG00000057278	68011	Snrpg	protein_coding	-1.96198	5.56139	1.11748e-05	0.000810543
ENSMUSG00000027322	20612	Siglec1	protein_coding	4.41848	4.88919	1.14494e-05	0.000821101
ENSMUSG00000012405	66480	Rpl15	protein_coding	-1.6769	7.75025	1.14826e-05	0.000821101
ENSMUSG00000091803	66272	Cox16	protein_coding	-1.23148	5.67017	1.1509e-05	0.000821101
ENSMUSG00000062981	67270	Mrpl42	protein_coding	-0.986516	6.52697	1.15785e-05	0.000821567
ENSMUSG00000022261	15529	Sdc2	protein_coding	2.01471	8.96584	1.17398e-05	0.00082851
ENSMUSG00000025232	15211	Hexa	protein_coding	1.34787	9.27282	1.20451e-05	0.000841687
ENSMUSG00000028798	54709	Eif3i	protein_coding	-0.937444	7.80319	1.20834e-05	0.000841687
ENSMUSG00000029096	78558	Htra3	protein_coding	1.98638	8.28977	1.21199e-05	0.000841687
ENSMUSG00000090553	20643	Snrpe	protein_coding	-1.59365	6.3559	1.28194e-05	0.000883627
ENSMUSG00000054428	11983	Atpif1	protein_coding	-1.29384	7.65448	1.2892e-05	0.000883627
ENSMUSG00000034192	67678	Lsm3	protein_coding	-1.48176	5.38308	1.29268e-05	0.000883627
ENSMUSG00000021606	407785	Ndufs6	protein_coding	-1.21767	6.80319	1.30544e-05	0.000886005
ENSMUSG00000091537	66167	Tma7	protein_coding	-1.53888	7.07273	1.31125e-05	0.000886005
ENSMUSG00000042462	66422	Dctpp1	protein_coding	-1.70783	5.54019	1.31652e-05	0.000886005
ENSMUSG00000036751	110323	Cox6b1	protein_coding	-1.08051	8.46415	1.35347e-05	0.000897922
ENSMUSG00000074129	22121	Rpl13a	protein_coding	-1.64372	8.71248	1.35743e-05	0.000897922
ENSMUSG00000027613	16418	Eif6	protein_coding	-1.01607	7.70989	1.36427e-05	0.000897922
ENSMUSG00000039206	231871	Daglb	protein_coding	1.95542	5.94466	1.36523e-05	0.000897922
ENSMUSG00000026238	19231	Ptma	protein_coding	-1.1083	9.50731	1.36862e-05	0.000897922
ENSMUSG00000034708	14824	Grn	protein_coding	1.70537	10.464	1.38139e-05	0.000901771
ENSMUSG00000060032	232440	H2afj	protein_coding	-1.48983	6.77534	1.39753e-05	0.000907766
ENSMUSG00000031158	21855	Timm17b	protein_coding	-1.09484	6.61296	1.45717e-05	0.000941822
ENSMUSG00000027907	20195	S100a11	protein_coding	-1.17324	9.14552	1.47128e-05	0.00094626
ENSMUSG00000026701	11758	Prdx6	protein_coding	-1.26193	7.59637	1.48232e-05	0.00094832
ENSMUSG00000019302	11975	Atp6v0a1	protein_coding	1.79277	5.80508	1.48901e-05	0.00094832
ENSMUSG00000014856	66320	Tmem208	protein_coding	-1.17288	6.73595	1.51751e-05	0.00096178
ENSMUSG00000024953	54683	Prdx5	protein_coding	-1.39522	8.80651	1.55702e-05	0.000982051
ENSMUSG00000022051	12177	Bnip3l	protein_coding	-2.26652	8.10218	1.71081e-05	0.00107386
ENSMUSG00000054766	56086	Set	protein_coding	-1.60224	6.75412	1.76733e-05	0.00110403
ENSMUSG00000037601	18102	Nme1	protein_coding	-1.15507	8.382	1.80929e-05	0.00112256
ENSMUSG00000028044	54124	Cks1b	protein_coding	-1.39466	5.76068	1.81867e-05	0.00112256
ENSMUSG00000000295	69692	Hddc2	protein_coding	-1.37885	4.1042	1.82892e-05	0.00112256
ENSMUSG00000030894	12751	Tpp1	protein_coding	1.55605	7.50953	1.83138e-05	0.00112256
ENSMUSG00000071644	67160	Eef1g	protein_coding	-0.843018	8.76545	1.84847e-05	0.00112774
ENSMUSG00000061315	17938	Naca	protein_coding	-1.00448	8.0815	1.8824e-05	0.0011431
ENSMUSG00000047721	66162	Bola2	protein_coding	-1.55513	6.01933	1.93045e-05	0.00116685
ENSMUSG00000034345	66467	Gtf2h5	protein_coding	-1.05269	6.41494	2.00824e-05	0.00120828
ENSMUSG00000071172	20383	Srsf3	protein_coding	-0.875564	8.24912	2.01767e-05	0.00120838
ENSMUSG00000037152	66377	Ndufc1	protein_coding	-1.41227	6.50599	2.04025e-05	0.0012159
ENSMUSG00000040152	21825	Thbs1	protein_coding	-2.85627	5.70096	2.04886e-05	0.0012159
ENSMUSG00000010376	18002	Nedd8	protein_coding	-1.05791	7.51774	2.14816e-05	0.00126907
ENSMUSG00000063694	13063	Cycs	protein_coding	-1.26636	7.66279	2.17347e-05	0.00127823
ENSMUSG00000029373	56744	Pf4	protein_coding	-2.36193	7.06144	2.236e-05	0.00130911
ENSMUSG00000028843	73723	Sh3bgrl3	protein_coding	-0.918712	9.04672	2.26114e-05	0.00131446
ENSMUSG00000053317	66212	Sec61b	protein_coding	-1.48381	8.27092	2.26527e-05	0.00131446
ENSMUSG00000034892	20090	Rps29	protein_coding	-2.12156	7.06465	2.30559e-05	0.00133193
ENSMUSG00000066551	15289	Hmgb1	protein_coding	-0.879305	8.6302	2.33961e-05	0.00134295
ENSMUSG00000028643	69216	Svbp	protein_coding	-1.07147	5.99949	2.34522e-05	0.00134295
ENSMUSG00000030144	17474	Clec4d	protein_coding	-2.18042	4.91565	2.36943e-05	0.00135088
ENSMUSG00000093989	52898	Rnasek	protein_coding	-1.02199	7.44991	2.39605e-05	0.00136012
ENSMUSG00000021290	70257	Atp5mpl	protein_coding	-1.52278	6.42308	2.43259e-05	0.00137306
ENSMUSG00000001131	21857	Timp1	protein_coding	-2.71687	9.26172	2.45116e-05	0.00137306
ENSMUSG00000039221	68028	Rpl22l1	protein_coding	-2.05935	6.13857	2.45745e-05	0.00137306
ENSMUSG00000021508	57266	Cxcl14	protein_coding	-2.46899	5.41929	2.4609e-05	0.00137306
ENSMUSG00000029470	18438	P2rx4	protein_coding	1.48886	6.3649	2.47427e-05	0.00137464
ENSMUSG00000073702	114641	Rpl31	protein_coding	-1.92124	5.65709	2.54531e-05	0.00140253
ENSMUSG00000036371	66870	Serbp1	protein_coding	-0.912211	7.64338	2.55066e-05	0.00140253
ENSMUSG00000020219	30055	Timm13	protein_coding	-1.40244	7.6761	2.55789e-05	0.00140253
ENSMUSG00000034932	66047	Mrpl54	protein_coding	-1.19975	6.95058	2.56744e-05	0.00140253
ENSMUSG00000067038	NA	NA	protein_coding	-1.68414	3.63285	2.6075e-05	0.00141848
ENSMUSG00000018677	68066	Slc25a39	protein_coding	-1.61327	8.43728	2.65851e-05	0.0014391
ENSMUSG00000041697	12861	Cox6a1	protein_coding	-1.14433	8.42973	2.66745e-05	0.0014391
ENSMUSG00000034566	71679	Atp5h	protein_coding	-1.04786	7.90994	2.69222e-05	0.00144139
ENSMUSG00000044894	22272	Uqcrq	protein_coding	-1.62355	8.74631	2.69377e-05	0.00144139
ENSMUSG00000029815	75593	Malsu1	protein_coding	-1.23321	5.79685	2.74398e-05	0.00145674
ENSMUSG00000014504	66384	Srp19	protein_coding	-1.1998	6.36609	2.74478e-05	0.00145674
ENSMUSG00000026748	67448	Plxdc2	protein_coding	1.18826	7.13435	2.76294e-05	0.00146044
ENSMUSG00000030744	27050	Rps3	protein_coding	-1.52844	10.3626	2.78035e-05	0.00146068
ENSMUSG00000058927	NA	NA	protein_coding	-1.24048	6.78807	2.78576e-05	0.00146068
ENSMUSG00000001105	55978	Ift20	protein_coding	-1.34182	6.40525	2.84741e-05	0.00148438
ENSMUSG00000069972	NA	NA	protein_coding	-1.53715	4.18118	2.85371e-05	0.00148438
ENSMUSG00000036103	140792	Colec12	protein_coding	1.53699	8.71002	2.92799e-05	0.00151541
ENSMUSG00000032911	121021	Cspg4	protein_coding	1.74375	6.96384	2.93658e-05	0.00151541
ENSMUSG00000005779	19172	Psmb4	protein_coding	-0.815612	7.3724	2.96582e-05	0.00152448
ENSMUSG00000030272	52163	Camk1	protein_coding	1.22408	8.73049	2.9815e-05	0.00152653
ENSMUSG00000004567	94178	Mcoln1	protein_coding	1.18604	5.96118	2.99678e-05	0.00152836
ENSMUSG00000018858	68572	Mrpl58	protein_coding	-0.853761	5.88577	3.05333e-05	0.00155114
ENSMUSG00000026281	21915	Dtymk	protein_coding	-1.27047	6.50135	3.08027e-05	0.00155876
ENSMUSG00000031231	66142	Cox7b	protein_coding	-1.49711	6.83017	3.18235e-05	0.0016042
ENSMUSG00000067212	15040	H2-T23	protein_coding	1.56697	7.12749	3.21536e-05	0.00161348
ENSMUSG00000018770	228033	Atp5g3	protein_coding	-1.10826	8.38138	3.23107e-05	0.00161348
ENSMUSG00000030417	56330	Pdcd5	protein_coding	-1.3431	6.46968	3.23784e-05	0.00161348
ENSMUSG00000021486	66494	Prelid1	protein_coding	-0.851919	8.80276	3.32128e-05	0.00164877
ENSMUSG00000031765	17748	Mt1	protein_coding	-1.92258	9.163	3.35775e-05	0.00165525
ENSMUSG00000036908	54445	Unc93b1	protein_coding	1.40117	7.75825	3.35968e-05	0.00165525
ENSMUSG00000070493	14004	Chchd2	protein_coding	-0.88999	8.94657	3.39574e-05	0.00166672
ENSMUSG00000026511	27058	Srp9	protein_coding	-1.22327	7.09772	3.42311e-05	0.00167075
ENSMUSG00000008036	232910	Ap2s1	protein_coding	-0.791545	7.28843	3.42955e-05	0.00167075
ENSMUSG00000038615	18023	Nfe2l1	protein_coding	1.43802	7.44643	3.44234e-05	0.00167075
ENSMUSG00000049960	66242	Mrps16	protein_coding	-1.2819	6.03104	3.51418e-05	0.00169361
ENSMUSG00000016252	67126	Atp5e	protein_coding	-1.54428	7.82528	3.51538e-05	0.00169361
ENSMUSG00000027386	70370	Fbln7	protein_coding	2.55019	8.06746	3.56205e-05	0.00170979
ENSMUSG00000026879	227753	Gsn	protein_coding	1.99876	10.8045	3.60208e-05	0.00172267
ENSMUSG00000029394	13445	Cdk2ap1	protein_coding	-1.67783	4.63624	3.71265e-05	0.00176907
ENSMUSG00000066632	NA	NA	protein_coding	-1.40243	3.73453	3.75205e-05	0.00178133
ENSMUSG00000032383	19035	Ppib	protein_coding	-0.907177	9.16669	3.90546e-05	0.00184745
ENSMUSG00000015575	11974	Atp6v0e	protein_coding	-1.22491	8.9899	3.93621e-05	0.00185527
ENSMUSG00000089847	14356	Timm10b	protein_coding	-1.04366	6.52536	4.03531e-05	0.00188966
ENSMUSG00000054555	11489	Adam12	protein_coding	-3.2495	3.32278	4.0381e-05	0.00188966
ENSMUSG00000031059	104130	Ndufb11	protein_coding	-1.10344	7.35517	4.18277e-05	0.00195036
ENSMUSG00000005413	15368	Hmox1	protein_coding	-2.49002	8.17598	4.25009e-05	0.0019747
ENSMUSG00000049881	69953	2810025M15Rik	protein_coding	-0.908901	5.97363	4.28815e-05	0.0019801
ENSMUSG00000063838	58804	Cdc42ep5	protein_coding	-1.35524	4.56406	4.29203e-05	0.0019801
ENSMUSG00000025270	11656	Alas2	protein_coding	-5.48869	6.25447	4.3686e-05	0.00200833
ENSMUSG00000031848	50783	Lsm4	protein_coding	-1.06185	6.89218	4.40016e-05	0.00201574
ENSMUSG00000032640	269941	Chsy1	protein_coding	-2.00407	4.20021	4.43394e-05	0.00202411
ENSMUSG00000022283	18458	Pabpc1	protein_coding	-1.2962	8.42973	4.5166e-05	0.00205466
ENSMUSG00000034424	68133	Gcsh	protein_coding	-0.785482	6.26786	4.54001e-05	0.00205814
ENSMUSG00000030647	68197	Ndufc2	protein_coding	-1.31966	6.98438	4.57578e-05	0.00206718
ENSMUSG00000030588	77254	Yif1b	protein_coding	-1.00852	7.00102	4.63692e-05	0.00208757
ENSMUSG00000021996	13885	Esd	protein_coding	-1.23816	8.06487	4.67417e-05	0.00209711
ENSMUSG00000078348	66125	Sf3b5	protein_coding	-1.1476	7.42996	4.75108e-05	0.00212432
ENSMUSG00000030335	66493	Mrpl51	protein_coding	-0.862505	6.9487	4.783e-05	0.00213129
ENSMUSG00000019579	28106	Mydgf	protein_coding	-0.969479	7.39304	4.82421e-05	0.00213811
ENSMUSG00000024608	20044	Rps14	protein_coding	-2.16944	10.9302	4.83106e-05	0.00213811
ENSMUSG00000022193	19173	Psmb5	protein_coding	-0.999483	7.39178	4.8595e-05	0.00214091
ENSMUSG00000028437	67123	Ubap1	protein_coding	0.907755	6.12545	4.87019e-05	0.00214091
ENSMUSG00000022174	13135	Dad1	protein_coding	-0.928533	8.17979	4.93822e-05	0.00216354
ENSMUSG00000037361	66055	Sf3b6	protein_coding	-1.11982	6.40489	4.96972e-05	0.00216562
ENSMUSG00000071653	66276	1810009A15Rik	protein_coding	-0.901152	5.75098	4.97614e-05	0.00216562
ENSMUSG00000032826	109676	Ank2	protein_coding	3.08762	3.61637	5.05336e-05	0.00218601
ENSMUSG00000041355	66256	Ssr2	protein_coding	-1.0729	7.01868	5.05648e-05	0.00218601
ENSMUSG00000026880	13830	Stom	protein_coding	1.58101	6.81964	5.12373e-05	0.00220777
ENSMUSG00000059291	67025	Rpl11	protein_coding	-1.30484	8.17788	5.15498e-05	0.00221393
ENSMUSG00000016262	214791	Sertad4	protein_coding	-2.49562	2.81996	5.21534e-05	0.00222151
ENSMUSG00000034463	219151	Scara3	protein_coding	2.06344	8.64994	5.21643e-05	0.00222151
ENSMUSG00000020766	14635	Galk1	protein_coding	-1.18311	7.01902	5.22367e-05	0.00222151
ENSMUSG00000017670	140579	Elmo2	protein_coding	1.38925	6.03898	5.24264e-05	0.00222233
ENSMUSG00000022010	21807	Tsc22d1	protein_coding	-1.59391	6.21036	5.25997e-05	0.00222246
ENSMUSG00000063787	66121	Chchd1	protein_coding	-1.66283	6.2971	5.28917e-05	0.0022276
ENSMUSG00000063882	66576	Uqcrh	protein_coding	-1.20534	7.46679	5.33885e-05	0.00224129
ENSMUSG00000056851	18521	Pcbp2	protein_coding	-1.26469	7.10763	5.36589e-05	0.00224542
ENSMUSG00000076437	72657	Selenoh	protein_coding	-1.32231	5.55288	5.54274e-05	0.00230993
ENSMUSG00000029333	NA	NA	protein_coding	1.9324	5.33003	5.55752e-05	0.00230993
ENSMUSG00000044792	69046	Isca1	protein_coding	-2.16637	6.25126	5.5783e-05	0.00230993
ENSMUSG00000006589	11821	Aprt	protein_coding	-1.06819	7.78098	5.59083e-05	0.00230993
ENSMUSG00000029430	19384	Ran	protein_coding	-0.965939	8.88331	5.72787e-05	0.00235909
ENSMUSG00000028964	57320	Park7	protein_coding	-0.818412	8.0228	5.94389e-05	0.00244036
ENSMUSG00000025026	27360	Add3	protein_coding	1.46772	5.98081	6.00787e-05	0.0024589
ENSMUSG00000005054	13014	Cstb	protein_coding	-1.15591	8.5091	6.03238e-05	0.00246121
ENSMUSG00000028998	66169	Tomm7	protein_coding	-1.41068	6.48777	6.0923e-05	0.00247791
ENSMUSG00000024900	12894	Cpt1a	protein_coding	1.39214	6.52184	6.2098e-05	0.00251786
ENSMUSG00000063524	13806	Eno1	protein_coding	-1.33174	9.50088	6.33654e-05	0.0025613
ENSMUSG00000043822	66548	Adamtsl5	protein_coding	1.56961	6.45882	6.3883e-05	0.00257425
ENSMUSG00000078974	20335	Sec61g	protein_coding	-2.39828	4.74481	6.42462e-05	0.00258092
ENSMUSG00000020738	170930	Sumo2	protein_coding	-0.980491	7.35046	6.62189e-05	0.00265201
ENSMUSG00000031903	192654	Pla2g15	protein_coding	1.53864	6.32008	6.73585e-05	0.00268939
ENSMUSG00000059534	66152	Uqcr10	protein_coding	-1.52223	7.29878	6.7854e-05	0.00270092
ENSMUSG00000026094	98267	Stk17b	protein_coding	-1.61784	5.06184	6.83835e-05	0.00270643
ENSMUSG00000041084	66357	Ostc	protein_coding	-1.07494	7.69314	6.84069e-05	0.00270643
ENSMUSG00000090000	66191	Ier3ip1	protein_coding	-1.0852	6.56624	6.91784e-05	0.00271732
ENSMUSG00000032046	76192	Abhd12	protein_coding	1.45179	7.72804	6.95048e-05	0.00271732
ENSMUSG00000025780	209378	Itih5	protein_coding	2.77406	6.64067	6.95101e-05	0.00271732
ENSMUSG00000068335	13448	Dok1	protein_coding	-1.0724	4.82139	6.95148e-05	0.00271732
ENSMUSG00000079523	19240	Tmsb10	protein_coding	-2.28538	5.58078	7.00676e-05	0.00273075
ENSMUSG00000038690	57423	Atp5j2	protein_coding	-1.26268	7.48796	7.07011e-05	0.00274724
ENSMUSG00000045160	78653	Bola3	protein_coding	-1.51632	5.70922	7.20955e-05	0.00279311
ENSMUSG00000030824	18220	Nucb1	protein_coding	1.32442	8.2058	7.28538e-05	0.0028111
ENSMUSG00000024308	21356	Tapbp	protein_coding	1.48662	7.94906	7.29904e-05	0.0028111
ENSMUSG00000029413	67111	Naaa	protein_coding	1.78262	5.42076	7.57085e-05	0.0029072
ENSMUSG00000018567	56486	Gabarap	protein_coding	-0.810371	9.58277	7.61242e-05	0.0029146
ENSMUSG00000028609	17149	Magoh	protein_coding	-1.37906	5.06013	7.66478e-05	0.00292606
ENSMUSG00000093904	67952	Tomm20	protein_coding	-1.20858	7.34036	7.80785e-05	0.00297199
ENSMUSG00000002885	26364	Adgre5	protein_coding	1.88558	7.30795	7.9617e-05	0.00301882
ENSMUSG00000020180	67332	Snrpd3	protein_coding	-0.900797	6.25374	7.97712e-05	0.00301882
ENSMUSG00000058267	64659	Mrps14	protein_coding	-1.05657	7.38476	8.068e-05	0.00304439
ENSMUSG00000090841	17904	Myl6	protein_coding	-1.04189	9.66757	8.16871e-05	0.00307351
ENSMUSG00000029066	66448	Mrpl20	protein_coding	-1.51157	7.05116	8.24749e-05	0.00309423
ENSMUSG00000022108	16432	Itm2b	protein_coding	0.764543	11.1661	8.34264e-05	0.00312096
ENSMUSG00000000088	12858	Cox5a	protein_coding	-1.05489	7.58568	8.41264e-05	0.00313816
ENSMUSG00000042289	101502	Hsd3b7	protein_coding	1.12542	7.33519	8.70492e-05	0.00323793
ENSMUSG00000004268	14791	Emg1	protein_coding	-0.816835	6.42516	8.81542e-05	0.00326972
ENSMUSG00000021109	15251	Hif1a	protein_coding	-1.25877	6.87524	9.03177e-05	0.00334048
ENSMUSG00000020224	66225	Llph	protein_coding	-0.950689	5.55343	9.14705e-05	0.00336928
ENSMUSG00000021665	15212	Hexb	protein_coding	1.62735	8.39909	9.18308e-05	0.00336928
ENSMUSG00000028029	13722	Aimp1	protein_coding	-0.977523	5.5575	9.18708e-05	0.00336928
ENSMUSG00000003420	14132	Fcgrt	protein_coding	1.20885	9.24349	9.35972e-05	0.00342299
ENSMUSG00000057388	67681	Mrpl18	protein_coding	-0.833636	6.55221	9.42073e-05	0.00343567
ENSMUSG00000038489	66491	Polr2l	protein_coding	-1.17006	5.25185	9.53658e-05	0.00345849
ENSMUSG00000031216	236920	Stard8	protein_coding	2.05263	5.48566	9.54929e-05	0.00345849
ENSMUSG00000014294	17991	Ndufa2	protein_coding	-1.31268	7.47123	9.57631e-05	0.00345849
ENSMUSG00000002416	68198	Ndufb2	protein_coding	-1.31339	6.75011	9.58924e-05	0.00345849
ENSMUSG00000028657	19063	Ppt1	protein_coding	1.31259	7.40804	9.65089e-05	0.00347113
ENSMUSG00000031591	11886	Asah1	protein_coding	1.18603	7.11146	9.80339e-05	0.00351629
ENSMUSG00000073409	110557	H2-Q6	protein_coding	2.02679	4.79931	9.92322e-05	0.00354952
ENSMUSG00000060802	12010	B2m	protein_coding	0.92507	9.75706	0.000100615	0.00358242
ENSMUSG00000004730	13733	Adgre1	protein_coding	1.71717	7.56173	0.000101168	0.00358242
ENSMUSG00000064326	30954	Siva1	protein_coding	-1.06643	5.61647	0.000101175	0.00358242
ENSMUSG00000050856	11958	Atp5k	protein_coding	-1.79109	5.65808	0.000101249	0.00358242
ENSMUSG00000051579	66684	Tceal8	protein_coding	-1.29394	6.49392	0.000102287	0.00360933
ENSMUSG00000029642	20018	Polr1d	protein_coding	-0.884182	6.00005	0.000103267	0.00363411
ENSMUSG00000022890	11957	Atp5j	protein_coding	-1.06643	7.95305	0.000104005	0.00365024
ENSMUSG00000036398	76497	Ppp1r11	protein_coding	-0.934266	6.18826	0.000105314	0.00368502
ENSMUSG00000039771	20022	Polr2j	protein_coding	-0.765298	5.82362	0.000105561	0.00368502
ENSMUSG00000021807	68045	Rtraf	protein_coding	-0.751587	7.4661	0.0001063	0.00370095
ENSMUSG00000041203	68544	Trir	protein_coding	-0.873294	6.30855	0.000109074	0.00378744
ENSMUSG00000054263	16880	Lifr	protein_coding	2.10666	5.52871	0.000110276	0.00381901
ENSMUSG00000040613	11810	Apobec1	protein_coding	1.47263	6.71204	0.000110712	0.00382395
ENSMUSG00000090231	14962	Cfb	protein_coding	2.44392	6.41581	0.000112015	0.00385876
ENSMUSG00000035273	15442	Hpse	protein_coding	1.83729	5.67447	0.000112698	0.00387206
ENSMUSG00000042541	20422	Sem1	protein_coding	-1.24373	7.31794	0.000114717	0.0039311
ENSMUSG00000024487	67180	Yipf5	protein_coding	-1.00308	7.0131	0.000115865	0.00396005
ENSMUSG00000020267	15254	Hint1	protein_coding	-1.31565	8.69612	0.000116731	0.00397923
ENSMUSG00000021967	67840	Mrpl57	protein_coding	-1.21631	6.01796	0.000117702	0.00400188
ENSMUSG00000003072	66043	Atp5d	protein_coding	-0.7189	8.5194	0.000118677	0.00402453
ENSMUSG00000054312	66292	Mrps21	protein_coding	-1.19181	6.53022	0.000119175	0.00403096
ENSMUSG00000067719	NA	NA	protein_coding	-1.63393	7.9353	0.000120111	0.00404647
ENSMUSG00000022452	69029	Smdt1	protein_coding	-0.807005	7.66314	0.000120253	0.00404647
ENSMUSG00000037902	19261	Sirpa	protein_coding	1.12392	7.42702	0.000121046	0.00406265
ENSMUSG00000026425	14270	Srgap2	protein_coding	1.73316	4.28605	0.00012217	0.00408988
ENSMUSG00000056629	14227	Fkbp2	protein_coding	-0.794604	6.60336	0.00012289	0.00409596
ENSMUSG00000013701	53600	Timm23	protein_coding	-0.951815	7.51578	0.000122979	0.00409596
ENSMUSG00000024300	17916	Myo1f	protein_coding	1.927	6.65699	0.000125006	0.00414307
ENSMUSG00000025144	20892	Cenpx	protein_coding	-1.21631	6.03332	0.000125028	0.00414307
ENSMUSG00000062619	67101	2310039H08Rik	protein_coding	-1.55842	5.95307	0.000125471	0.00414722
ENSMUSG00000073725	68421	Lmbrd1	protein_coding	1.10918	5.49606	0.000126572	0.00417305
ENSMUSG00000095304	211623	Plac9a	protein_coding	1.80256	5.84228	0.000129067	0.00424457
ENSMUSG00000050288	57265	Fzd2	protein_coding	-2.18955	2.46897	0.000129475	0.00424729
ENSMUSG00000038412	56295	Higd1a	protein_coding	-1.5003	7.32984	0.000131421	0.00430032
ENSMUSG00000019362	101966	D8Ertd738e	protein_coding	-0.94498	6.06769	0.000131782	0.00430135
ENSMUSG00000071014	230075	Ndufb6	protein_coding	-1.0683	7.03318	0.000134366	0.00437477
ENSMUSG00000032127	71732	Vps11	protein_coding	1.37972	5.56786	0.000134941	0.00438256
ENSMUSG00000059278	78304	Naa38	protein_coding	-1.19101	6.06995	0.000137767	0.00446323
ENSMUSG00000030189	56449	Ybx3	protein_coding	-1.88063	5.92644	0.00013819	0.00446585
ENSMUSG00000029922	54484	Mkrn1	protein_coding	-2.56695	7.2644	0.000139609	0.0045006
ENSMUSG00000028691	18477	Prdx1	protein_coding	-1.09012	10.3967	0.000141424	0.00454723
ENSMUSG00000001383	66492	Zmat2	protein_coding	-0.714422	5.93592	0.000141753	0.00454723
ENSMUSG00000048004	217951	Tmem196	protein_coding	4.78508	0.988839	0.000146145	0.00467665
ENSMUSG00000031467	52123	Agpat5	protein_coding	-1.14777	4.6527	0.000147243	0.00469226
ENSMUSG00000036636	26373	Clcn7	protein_coding	1.50869	5.48901	0.000147352	0.00469226
ENSMUSG00000039016	30057	Timm8b	protein_coding	-1.27852	6.1272	0.000148147	0.00470609
ENSMUSG00000020328	52653	Nudcd2	protein_coding	-1.18581	6.08081	0.000150374	0.00475748
ENSMUSG00000079022	69700	Col22a1	protein_coding	2.91444	7.33358	0.000150592	0.00475748
ENSMUSG00000031167	19652	Rbm3	protein_coding	-1.46491	9.16564	0.000150857	0.00475748
ENSMUSG00000001751	27419	Naglu	protein_coding	1.48799	6.58193	0.000151966	0.00478089
ENSMUSG00000029992	14583	Gfpt1	protein_coding	-1.57059	3.99362	0.000152503	0.00478625
ENSMUSG00000029649	66537	Pomp	protein_coding	-0.736933	7.42598	0.000153709	0.00481252
ENSMUSG00000020163	66594	Uqcr11	protein_coding	-1.20287	8.27454	0.00015477	0.00482862
ENSMUSG00000040188	24044	Scamp2	protein_coding	0.955258	6.87341	0.000155192	0.00482862
ENSMUSG00000029610	231872	Aimp2	protein_coding	-1.00298	5.74999	0.000155332	0.00482862
ENSMUSG00000020432	21452	Tcn2	protein_coding	1.44099	7.58977	0.000155962	0.00483666
ENSMUSG00000005142	17159	Man2b1	protein_coding	1.86066	7.58435	0.000157894	0.004885
ENSMUSG00000035215	66094	Lsm7	protein_coding	-1.58081	5.6295	0.000158624	0.00489598
ENSMUSG00000043411	170707	Usp48	protein_coding	1.26362	4.89006	0.000162211	0.00499487
ENSMUSG00000037894	51788	H2afz	protein_coding	-1.20286	9.11624	0.000164855	0.00506434
ENSMUSG00000022205	20024	Sub1	protein_coding	-1.12791	7.09727	0.000165966	0.0050865
ENSMUSG00000022584	100041546	Ly6c2	protein_coding	2.34653	6.48301	0.000167024	0.00510694
ENSMUSG00000060636	57808	Rpl35a	protein_coding	-1.48223	4.71193	0.000171308	0.00522569
ENSMUSG00000069744	26446	Psmb3	protein_coding	-0.8154	8.18414	0.000176466	0.00537049
ENSMUSG00000079658	67923	Eloc	protein_coding	-1.3279	5.53281	0.000181545	0.0055122
ENSMUSG00000031950	93739	Gabarapl2	protein_coding	-1.54144	7.47018	0.000184138	0.00556541
ENSMUSG00000030037	68499	Mrpl53	protein_coding	-1.31976	5.92432	0.00018415	0.00556541
ENSMUSG00000046432	12070	Bex3	protein_coding	-0.958237	5.31981	0.000184767	0.00557117
ENSMUSG00000096255	21648	Dynlt1b	protein_coding	-1.22134	8.49156	0.000185424	0.00557809
ENSMUSG00000044627	72931	Swi5	protein_coding	-0.960055	7.87644	0.00018594	0.00558026
ENSMUSG00000035202	102436	Lars2	protein_coding	-2.59557	12.5235	0.00018644	0.00558026
ENSMUSG00000022453	17939	Naga	protein_coding	1.02727	6.51504	0.000186778	0.00558026
ENSMUSG00000028136	76742	Snx27	protein_coding	1.0496	4.82724	0.000187536	0.0055901
ENSMUSG00000026750	19177	Psmb7	protein_coding	-0.728521	6.27142	0.000188304	0.00560023
ENSMUSG00000022324	17181	Matn2	protein_coding	1.96399	7.17911	0.000189527	0.00562377
ENSMUSG00000029713	14693	Gnb2	protein_coding	-0.815777	6.72196	0.000190807	0.00564893
ENSMUSG00000040462	216440	Os9	protein_coding	1.24583	7.46747	0.000192387	0.00568281
ENSMUSG00000026193	14268	Fn1	protein_coding	1.30347	11.8563	0.000193434	0.00569083
ENSMUSG00000094777	319171	Hist1h2ap	protein_coding	-2.29423	7.86372	0.00019353	0.00569083
ENSMUSG00000027078	56791	Ube2l6	protein_coding	-2.88623	7.64979	0.000194074	0.005694
ENSMUSG00000017778	12867	Cox7c	protein_coding	-1.63004	6.75812	0.000194992	0.00570809
ENSMUSG00000028820	71514	Sfpq	protein_coding	-1.31026	5.58428	0.000197467	0.0057374
ENSMUSG00000042737	68563	Dpm3	protein_coding	-1.51937	5.12918	0.000197559	0.0057374
ENSMUSG00000022602	11838	Arc	protein_coding	6.89491	1.09967	0.000197647	0.0057374
ENSMUSG00000039236	57444	Isg20	protein_coding	-3.08964	5.26685	0.000197751	0.0057374
ENSMUSG00000021025	18035	Nfkbia	protein_coding	-0.996852	7.46928	0.000201175	0.00581147
ENSMUSG00000038717	27425	Atp5l	protein_coding	-1.73106	6.82696	0.000201588	0.00581147
ENSMUSG00000035212	230514	Leprot	protein_coding	0.84025	7.1661	0.000201639	0.00581147
ENSMUSG00000026123	226971	Plekhb2	protein_coding	1.70996	7.12218	0.000203759	0.00585965
ENSMUSG00000031451	14456	Gas6	protein_coding	1.63798	8.31091	0.000204579	0.00587031
ENSMUSG00000049124	NA	NA	protein_coding	-1.66928	3.37531	0.000206246	0.00588453
ENSMUSG00000014769	19170	Psmb1	protein_coding	-0.830233	8.35464	0.000206249	0.00588453
ENSMUSG00000050708	14325	Ftl1	protein_coding	-1.09109	14.3039	0.000206427	0.00588453
ENSMUSG00000031683	78651	Lsm6	protein_coding	-0.922343	5.87471	0.000207711	0.00590821
ENSMUSG00000065990	66077	Aurkaip1	protein_coding	-0.724273	6.58381	0.000208476	0.0059171
ENSMUSG00000035770	234663	Dync1li2	protein_coding	1.35851	6.57055	0.000209157	0.00592354
ENSMUSG00000022969	16155	Il10rb	protein_coding	1.17555	6.96909	0.000214746	0.00605596
ENSMUSG00000003873	12028	Bax	protein_coding	-0.883319	6.96536	0.00021476	0.00605596
ENSMUSG00000056069	223433	Otulinl	protein_coding	1.69124	5.6557	0.000215391	0.00606066
ENSMUSG00000030869	70316	Ndufab1	protein_coding	-0.867868	6.95206	0.000220644	0.00619379
ENSMUSG00000006281	21745	Tep1	protein_coding	1.156	5.0161	0.000221071	0.00619379
ENSMUSG00000072812	100041194	Ahnak2	protein_coding	1.83694	5.76244	0.000225482	0.00630384
ENSMUSG00000034947	217203	Tmem106a	protein_coding	1.18545	6.94093	0.000230712	0.00643334
ENSMUSG00000032440	21813	Tgfbr2	protein_coding	0.946367	7.69672	0.000231099	0.00643334
ENSMUSG00000039007	54381	Cpq	protein_coding	2.34396	6.87099	0.000236309	0.00656437
ENSMUSG00000003484	72054	Cyp4f18	protein_coding	-2.37289	4.08118	0.000240149	0.00665688
ENSMUSG00000029994	11746	Anxa4	protein_coding	1.06977	8.33336	0.000242006	0.00669414
ENSMUSG00000028559	100273	Osbpl9	protein_coding	0.907591	7.58648	0.000242944	0.00670272
ENSMUSG00000067847	67067	Romo1	protein_coding	-1.31504	6.57438	0.00024366	0.00670272
ENSMUSG00000026434	98415	Nucks1	protein_coding	-1.0286	6.02441	0.000243857	0.00670272
ENSMUSG00000052160	104759	Pld4	protein_coding	1.54512	6.44718	0.000248444	0.00681446
ENSMUSG00000021520	67530	Uqcrb	protein_coding	-0.993869	7.37735	0.000251105	0.00687301
ENSMUSG00000039952	13138	Dag1	protein_coding	1.40179	6.29583	0.00025317	0.00691504
ENSMUSG00000016206	14991	H2-M3	protein_coding	1.29296	5.04377	0.000254722	0.0069429
ENSMUSG00000025491	68713	Ifitm1	protein_coding	-4.16756	1.78393	0.000255463	0.0069486
ENSMUSG00000019087	54411	Atp6ap1	protein_coding	1.02847	8.78436	0.000257965	0.00700207
ENSMUSG00000005447	18476	Pafah1b3	protein_coding	-1.38793	3.97914	0.000258588	0.0070044
ENSMUSG00000041540	20678	Sox5	protein_coding	2.30956	5.71342	0.000261491	0.00706837
ENSMUSG00000003355	66120	Fkbp11	protein_coding	-1.67467	5.56505	0.000262251	0.00707428
ENSMUSG00000064373	20363	Selenop	protein_coding	1.62742	10.3753	0.000264586	0.00711132
ENSMUSG00000022338	223527	Eny2	protein_coding	-1.29052	5.30844	0.000265159	0.00711132
ENSMUSG00000052428	68944	Tmco1	protein_coding	-0.797281	6.62913	0.000265258	0.00711132
ENSMUSG00000024013	26382	Fgd2	protein_coding	5.14945	2.76736	0.000268142	0.00716247
ENSMUSG00000070343	NA	NA	protein_coding	-1.34532	5.53519	0.000268263	0.00716247
ENSMUSG00000006732	17299	Mettl1	protein_coding	-1.16145	3.71465	0.000270021	0.00719047
ENSMUSG00000038871	12183	Bpgm	protein_coding	-3.91817	5.86288	0.000270414	0.00719047
ENSMUSG00000015396	12522	Cd83	protein_coding	2.94847	5.58948	0.000274158	0.00727521
ENSMUSG00000003380	14470	Rabac1	protein_coding	-1.01121	8.73815	0.000275159	0.00728697
ENSMUSG00000020022	66414	Ndufa12	protein_coding	-0.794138	6.68387	0.000276839	0.00731589
ENSMUSG00000020547	66912	Bzw2	protein_coding	-1.06089	5.37084	0.000277372	0.00731589
ENSMUSG00000046516	12856	Cox17	protein_coding	-1.42555	5.3929	0.000281569	0.00737436
ENSMUSG00000006050	24068	Sra1	protein_coding	-0.728721	7.38939	0.000281634	0.00737436
ENSMUSG00000038695	66124	Josd2	protein_coding	-0.847428	5.41125	0.000281697	0.00737436
ENSMUSG00000035674	66091	Ndufa3	protein_coding	-1.4663	5.77593	0.000281848	0.00737436
ENSMUSG00000004207	19156	Psap	protein_coding	1.32321	10.4759	0.000283755	0.00740941
ENSMUSG00000067194	66235	Eif1ax	protein_coding	-0.829467	7.23293	0.000284368	0.00741059
ENSMUSG00000021939	13030	Ctsb	protein_coding	1.11052	12.1963	0.000285035	0.00741318
ENSMUSG00000024030	11307	Abcg1	protein_coding	1.66032	5.97534	0.00028589	0.00742065
ENSMUSG00000020922	268490	Lsm12	protein_coding	-0.942671	6.03014	0.000287298	0.00743555
ENSMUSG00000058833	66462	Rex1bd	protein_coding	-0.856582	7.42537	0.000287604	0.00743555
ENSMUSG00000062963	66155	Ufc1	protein_coding	-0.691409	6.60243	0.000289049	0.00745816
ENSMUSG00000038374	60365	Rbm8a	protein_coding	-0.708983	5.96056	0.000294514	0.00758417
ENSMUSG00000031703	71927	Itfg1	protein_coding	0.974466	6.72044	0.000299068	0.00768629
ENSMUSG00000032766	66066	Gng11	protein_coding	-1.80036	7.51268	0.000301865	0.00774292
ENSMUSG00000049760	224904	2410015M20Rik	protein_coding	-1.26663	6.55552	0.000303478	0.00776903
ENSMUSG00000023886	64074	Smoc2	protein_coding	-2.06467	4.44449	0.000304116	0.0077691
ENSMUSG00000056671	77619	Prelid2	protein_coding	-1.30264	2.78658	0.00030467	0.0077691
ENSMUSG00000071656	68852	Lrrn4cl	protein_coding	2.85157	6.43174	0.000305295	0.00776984
ENSMUSG00000032479	17758	Map4	protein_coding	1.24418	8.18468	0.000306923	0.00779608
ENSMUSG00000024854	69745	Pold4	protein_coding	-1.02142	5.66346	0.000313232	0.0079115
ENSMUSG00000029198	17713	Grpel1	protein_coding	-0.738434	6.9871	0.000313533	0.0079115
ENSMUSG00000003363	18807	Pld3	protein_coding	1.50629	8.24956	0.000313713	0.0079115
ENSMUSG00000061981	14252	Flot2	protein_coding	1.11096	7.13034	0.000313891	0.0079115
ENSMUSG00000033020	69833	Polr2f	protein_coding	-1.06936	6.1817	0.00031854	0.00801321
ENSMUSG00000023939	68463	Mrpl14	protein_coding	-0.883543	6.45976	0.000321602	0.00806403
ENSMUSG00000038729	11641	Akap2	protein_coding	1.60221	6.7266	0.000321795	0.00806403
ENSMUSG00000032187	20586	Smarca4	protein_coding	0.970013	6.387	0.000322652	0.00807001
ENSMUSG00000032725	14276	Folr2	protein_coding	1.5328	8.02863	0.000325039	0.00811416
ENSMUSG00000028755	72269	Cda	protein_coding	-2.54235	1.15406	0.000329906	0.00821995
ENSMUSG00000018286	19175	Psmb6	protein_coding	-0.760871	8.55256	0.000330796	0.00822643
ENSMUSG00000071866	268373	Ppia	protein_coding	-1.28943	9.44878	0.000331727	0.00822931
ENSMUSG00000049550	56430	Clip1	protein_coding	0.981789	6.24553	0.000332222	0.00822931
ENSMUSG00000068523	14707	Gng5	protein_coding	-0.843363	8.65945	0.000332803	0.00822931
ENSMUSG00000062382	100862446	LOC100862446	protein_coding	-1.06824	9.86346	0.000338397	0.00835182
ENSMUSG00000052593	11491	Adam17	protein_coding	1.6145	5.69697	0.000342298	0.00843215
ENSMUSG00000022565	18810	Plec	protein_coding	1.00505	8.67312	0.000343645	0.00844939
ENSMUSG00000034248	67712	Slc25a37	protein_coding	-3.70752	4.51546	0.000346403	0.00850116
ENSMUSG00000079478	56390	Sssca1	protein_coding	-0.976027	4.74396	0.000347052	0.00850116
ENSMUSG00000026185	16011	Igfbp5	protein_coding	1.42108	9.25375	0.000348465	0.00850425
ENSMUSG00000031490	13685	Eif4ebp1	protein_coding	-0.950137	7.4774	0.000348482	0.00850425
ENSMUSG00000036275	213673	9530068E07Rik	protein_coding	0.964927	8.12875	0.000352193	0.00856727
ENSMUSG00000033845	27395	Mrpl15	protein_coding	-0.796916	5.83044	0.000352463	0.00856727
ENSMUSG00000045620	382075	Odf3l1	protein_coding	5.27433	-0.365499	0.000353033	0.00856727
ENSMUSG00000015290	27643	Ubl4a	protein_coding	-0.957215	6.90513	0.00035562	0.00861406
ENSMUSG00000038845	18673	Phb	protein_coding	-0.959022	7.51584	0.000358355	0.00866422
ENSMUSG00000032399	67891	Rpl4	protein_coding	-0.556661	9.78106	0.000359091	0.00866597
ENSMUSG00000020802	217342	Ube2o	protein_coding	-2.70309	3.6322	0.000360343	0.00868013
ENSMUSG00000029142	NA	NA	protein_coding	-1.03747	7.27954	0.000362874	0.00872502
ENSMUSG00000071528	66477	Usmg5	protein_coding	-1.94674	7.08557	0.000368951	0.00885483
ENSMUSG00000028673	71665	Fuca1	protein_coding	0.865597	8.13368	0.000372758	0.00892978
ENSMUSG00000033444	74392	Specc1l	protein_coding	2.57148	4.68155	0.000374857	0.00896362
ENSMUSG00000011884	56356	Gltp	protein_coding	1.02023	7.4187	0.000375769	0.00896899
ENSMUSG00000027800	17112	Tm4sf1	protein_coding	-1.7101	8.11102	0.000377719	0.00899909
ENSMUSG00000031622	20467	Sin3b	protein_coding	-0.728876	6.92358	0.000380217	0.00904209
ENSMUSG00000040904	NA	NA	protein_coding	-1.01391	3.87927	0.000384699	0.00913205
ENSMUSG00000060591	80876	Ifitm2	protein_coding	-0.630934	9.31523	0.000391891	0.00927887
ENSMUSG00000078453	73112	Abracl	protein_coding	-1.21313	5.66032	0.000392305	0.00927887
ENSMUSG00000073402	667977	Gm8909	protein_coding	1.95507	4.43835	0.00039388	0.00929927
ENSMUSG00000021288	16593	Klc1	protein_coding	1.42063	6.65257	0.000394726	0.00930243
ENSMUSG00000021814	11750	Anxa7	protein_coding	0.652758	7.50641	0.000396955	0.0093381
ENSMUSG00000024038	78330	Ndufv3	protein_coding	-0.853522	6.62155	0.00040165	0.00941943
ENSMUSG00000052688	226421	Rab7b	protein_coding	1.63589	4.61619	0.000401855	0.00941943
ENSMUSG00000038375	68728	Trp53inp2	protein_coding	1.14	6.85158	0.000403037	0.00943019
ENSMUSG00000035242	18245	Oaz1	protein_coding	-1.02442	10.6138	0.000405886	0.00945475
ENSMUSG00000020018	69878	Snrpf	protein_coding	-1.54185	5.14146	0.000405898	0.00945475
ENSMUSG00000036896	12262	C1qc	protein_coding	1.26268	9.54384	0.000406259	0.00945475
ENSMUSG00000019370	12315	Calm3	protein_coding	-0.732181	6.74286	0.000413358	0.00960285
ENSMUSG00000047215	20005	Rpl9	protein_coding	-1.13408	9.56334	0.000414105	0.00960312
ENSMUSG00000032293	64602	Ireb2	protein_coding	-1.34093	4.26159	0.000417153	0.00965665
ENSMUSG00000024097	225027	Srsf7	protein_coding	-0.903305	6.62133	0.000419776	0.00970018
ENSMUSG00000047045	209497	Tmem164	protein_coding	1.154	5.58712	0.000421673	0.00972679
ENSMUSG00000033813	21399	Tcea1	protein_coding	-0.587899	6.47172	0.000425032	0.00975407
ENSMUSG00000027624	13821	Epb41l1	protein_coding	1.65238	5.35571	0.000425528	0.00975407
ENSMUSG00000021728	13723	Emb	protein_coding	-1.33194	6.17137	0.000425751	0.00975407
ENSMUSG00000061474	66128	Mrps36	protein_coding	-0.960401	5.29272	0.000425844	0.00975407
ENSMUSG00000031015	20947	Swap70	protein_coding	1.15999	5.98857	0.000428354	0.00979438
ENSMUSG00000042043	21371	Tbca	protein_coding	-1.27206	5.93898	0.000430022	0.00981534
ENSMUSG00000019738	69920	Polr2i	protein_coding	-0.865289	5.09217	0.000432744	0.00986022
ENSMUSG00000053469	21819	Tg	protein_coding	-4.65277	-0.958088	0.000437158	0.00994343
ENSMUSG00000057886	NA	NA	protein_coding	-1.49163	3.90022	0.000438216	0.00995018
ENSMUSG00000035184	629059	Fam124a	protein_coding	4.99851	5.53428	0.000441331	0.0100035
ENSMUSG00000058818	18733	Pirb	protein_coding	1.15627	5.78041	0.0004442	0.0100511
ENSMUSG00000055436	69207	Srsf11	protein_coding	-0.757998	6.39624	0.000447305	0.0101038
ENSMUSG00000084957	100503572	Bbip1	protein_coding	-1.13827	4.53616	0.000450963	0.0101536
ENSMUSG00000029761	109624	Cald1	protein_coding	-1.04026	7.47959	0.000451063	0.0101536
ENSMUSG00000024621	12978	Csf1r	protein_coding	1.44847	8.77465	0.000452563	0.0101694
ENSMUSG00000072949	26897	Acot1	protein_coding	-2.74939	0.404678	0.000453323	0.0101694
ENSMUSG00000014313	12864	Cox6c	protein_coding	-1.40574	8.68678	0.000458768	0.0102739
ENSMUSG00000034853	329910	Acot11	protein_coding	2.68746	3.50822	0.000465026	0.0103962
ENSMUSG00000020009	15979	Ifngr1	protein_coding	0.816119	6.87073	0.000467867	0.0104418
ENSMUSG00000037031	70423	Tspan15	protein_coding	2.67076	7.52134	0.000472209	0.0105096
ENSMUSG00000047676	NA	NA	protein_coding	-1.20799	3.37494	0.000472512	0.0105096
ENSMUSG00000038059	106878	Smim3	protein_coding	-1.46468	5.30117	0.000480428	0.0106675
ENSMUSG00000024026	109801	Glo1	protein_coding	-0.585473	8.3293	0.000489057	0.0108406
ENSMUSG00000029623	231887	Pdap1	protein_coding	-1.23809	4.86641	0.000498594	0.0110333
ENSMUSG00000026255	98363	Efhd1	protein_coding	5.64528	1.93582	0.000508189	0.0112028
ENSMUSG00000068220	16852	Lgals1	protein_coding	-1.02579	10.7157	0.000508265	0.0112028
ENSMUSG00000013698	18611	Pea15a	protein_coding	0.832744	8.00186	0.000509634	0.0112028
ENSMUSG00000061288	330177	Taok3	protein_coding	1.4671	5.55807	0.000509686	0.0112028
ENSMUSG00000038861	107650	Pi4kb	protein_coding	0.973774	5.44569	0.000514522	0.0112901
ENSMUSG00000055302	67568	Mrfap1	protein_coding	-0.607782	8.91109	0.000516824	0.0113107
ENSMUSG00000026932	67991	Nacc2	protein_coding	1.72333	6.02866	0.000517195	0.0113107
ENSMUSG00000022450	67130	Ndufa6	protein_coding	-1.13422	6.62689	0.000519423	0.0113405
ENSMUSG00000019817	22634	Plagl1	protein_coding	-1.55043	3.40799	0.000520429	0.0113434
ENSMUSG00000046841	216197	Ckap4	protein_coding	-1.45216	6.54994	0.000526718	0.0114429
ENSMUSG00000032171	23988	Pin1	protein_coding	-0.715748	6.87101	0.000526747	0.0114429
ENSMUSG00000031807	66171	Pgls	protein_coding	-0.767286	7.72273	0.000528875	0.0114639
ENSMUSG00000051695	23983	Pcbp1	protein_coding	-0.780692	7.1303	0.000529467	0.0114639
ENSMUSG00000092486	330173	2610524H06Rik	protein_coding	-1.17701	4.61841	0.000531369	0.011486
ENSMUSG00000048007	30058	Timm8a1	protein_coding	-1.22914	5.08604	0.000533178	0.0115061
ENSMUSG00000029007	11610	Agtrap	protein_coding	0.890402	5.9442	0.000534277	0.0115108
ENSMUSG00000031539	64933	Ap3m2	protein_coding	2.87087	3.43996	0.000537625	0.0115611
ENSMUSG00000014075	66061	Tctex1d2	protein_coding	-1.13518	4.66315	0.000538384	0.0115611
ENSMUSG00000023915	94185	Tnfrsf21	protein_coding	2.19398	5.1444	0.000539859	0.0115737
ENSMUSG00000036587	14347	Fut7	protein_coding	5.85367	0.0782682	0.000548298	0.0117267
ENSMUSG00000035443	77862	Thyn1	protein_coding	-0.975167	4.82842	0.000548792	0.0117267
ENSMUSG00000029771	27056	Irf5	protein_coding	1.27685	6.20685	0.000550179	0.0117309
ENSMUSG00000002379	69875	Ndufa11	protein_coding	-0.739603	7.36664	0.000550782	0.0117309
ENSMUSG00000037362	18133	Nov	protein_coding	3.42219	5.64307	0.000552793	0.0117545
ENSMUSG00000026509	12334	Capn2	protein_coding	1.0931	8.02957	0.000555442	0.0117916
ENSMUSG00000020092	27355	Pald1	protein_coding	1.52712	5.40556	0.000560015	0.0118694
ENSMUSG00000074884	378702	Serf2	protein_coding	-0.718906	8.27576	0.00056135	0.0118784
ENSMUSG00000021040	380773	Slirp	protein_coding	-1.29362	5.7197	0.000564975	0.0119358
ENSMUSG00000052504	13837	Epha3	protein_coding	-3.84157	0.418434	0.000570707	0.0120374
ENSMUSG00000023089	68202	Ndufa5	protein_coding	-1.3126	6.32152	0.00057319	0.0120703
ENSMUSG00000028907	67205	Utp11	protein_coding	-0.830034	5.17907	0.000574742	0.0120835
ENSMUSG00000063193	217304	Cd300lb	protein_coding	1.4565	5.62919	0.00057589	0.0120881
ENSMUSG00000031917	66164	Nip7	protein_coding	-0.867357	5.67117	0.000578818	0.0121301
ENSMUSG00000037824	52588	Tspan14	protein_coding	1.07458	6.20057	0.00058066	0.0121359
ENSMUSG00000058351	66487	Smim4	protein_coding	-1.48168	4.38154	0.000580956	0.0121359
ENSMUSG00000040681	15312	Hmgn1	protein_coding	-0.681114	7.70326	0.000584087	0.0121655
ENSMUSG00000032332	12816	Col12a1	protein_coding	-2.13307	5.45265	0.000584819	0.0121655
ENSMUSG00000021377	110052	Dek	protein_coding	-1.11731	6.2236	0.000585166	0.0121655
ENSMUSG00000058558	100503670	Rpl5	protein_coding	-1.71106	6.41494	0.000586796	0.01218
ENSMUSG00000027566	26444	Psma7	protein_coding	-0.920514	8.68212	0.000590367	0.0122346
ENSMUSG00000040229	23890	Gpr34	protein_coding	3.15873	6.01385	0.000591337	0.0122353
ENSMUSG00000020949	30795	Fkbp3	protein_coding	-0.977587	6.16278	0.000594223	0.0122756
ENSMUSG00000068206	18693	Pick1	protein_coding	3.63742	1.90083	0.00059904	0.0123472
ENSMUSG00000044468	74645	Tent5c	protein_coding	-3.68358	4.55177	0.000599927	0.0123472
ENSMUSG00000090733	57294	Rps27	protein_coding	-1.96598	6.66772	0.000600528	0.0123472
ENSMUSG00000026965	99152	Anapc2	protein_coding	0.824516	6.96794	0.000610529	0.0125227
ENSMUSG00000025647	66940	Shisa5	protein_coding	0.871262	8.8119	0.000611052	0.0125227
ENSMUSG00000050732	22320	Vamp8	protein_coding	-0.782169	7.61667	0.000611942	0.0125227
ENSMUSG00000040428	69217	Plekha4	protein_coding	4.82327	1.90563	0.000613362	0.0125322
ENSMUSG00000039899	14190	Fgl2	protein_coding	2.01965	8.32329	0.00061499	0.0125458
ENSMUSG00000029816	93695	Gpnmb	protein_coding	2.44689	6.54961	0.000622408	0.0126773
ENSMUSG00000030966	20821	Trim21	protein_coding	3.02159	2.67146	0.000623956	0.012689
ENSMUSG00000031818	12857	Cox4i1	protein_coding	-0.823632	9.70502	0.000633729	0.0128558
ENSMUSG00000022892	11820	App	protein_coding	0.882265	8.69152	0.000634126	0.0128558
ENSMUSG00000001418	56700	Glmp	protein_coding	0.881573	7.91413	0.000637683	0.0128899
ENSMUSG00000024309	14976	Pfdn6	protein_coding	-0.830981	5.14612	0.000638523	0.0128899
ENSMUSG00000035530	20918	Eif1	protein_coding	-0.853986	9.21085	0.000638771	0.0128899
ENSMUSG00000030695	11674	Aldoa	protein_coding	-1.05364	10.4855	0.000640225	0.0128994
ENSMUSG00000060938	19941	Rpl26	protein_coding	-1.59186	1.92369	0.00064758	0.0130274
ENSMUSG00000050621	100043813	Rps27rt	protein_coding	-1.73306	5.01624	0.000655859	0.0131737
ENSMUSG00000060743	15078	H3f3a	protein_coding	-0.912367	9.36226	0.000661465	0.0132659
ENSMUSG00000029203	53323	Ube2k	protein_coding	-0.675229	5.77261	0.000669969	0.0134024
ENSMUSG00000031754	68219	Nudt21	protein_coding	-0.897211	4.91994	0.000671082	0.0134024
ENSMUSG00000042286	192187	Stab1	protein_coding	1.20741	7.424	0.000671353	0.0134024
ENSMUSG00000017774	17913	Myo1c	protein_coding	1.0648	7.73197	0.000680609	0.0135543
ENSMUSG00000005161	21672	Prdx2	protein_coding	-1.30813	9.03619	0.000682243	0.0135543
ENSMUSG00000036632	66248	Alg5	protein_coding	-0.64065	6.57471	0.00068354	0.0135543
ENSMUSG00000055538	71918	Zcchc24	protein_coding	1.32326	6.33285	0.00068397	0.0135543
ENSMUSG00000030314	74244	Atg7	protein_coding	1.09194	5.92642	0.00068415	0.0135543
ENSMUSG00000063954	319192	Hist2h2aa2	protein_coding	-1.48119	6.01429	0.000686593	0.0135821
ENSMUSG00000027199	67092	Gatm	protein_coding	2.13659	7.54507	0.000689363	0.0136162
ENSMUSG00000033769	75914	Exoc6b	protein_coding	1.5947	4.62877	0.000692808	0.0136636
ENSMUSG00000030096	21366	Slc6a6	protein_coding	0.874871	7.5786	0.000696936	0.0137243
ENSMUSG00000023020	66379	Cox14	protein_coding	-0.881933	6.82264	0.000699359	0.0137408
ENSMUSG00000036199	67184	Ndufa13	protein_coding	-0.953526	7.84431	0.000699879	0.0137408
ENSMUSG00000025364	18813	Pa2g4	protein_coding	-0.824513	5.72282	0.000703129	0.0137697
ENSMUSG00000032373	76459	Car12	protein_coding	-3.04869	0.0340701	0.000704686	0.0137697
ENSMUSG00000022354	66218	Ndufb9	protein_coding	-0.811551	7.9538	0.000705863	0.0137697
ENSMUSG00000031879	68523	Ciao2b	protein_coding	-0.757897	5.46265	0.000706109	0.0137697
ENSMUSG00000004056	11652	Akt2	protein_coding	0.852219	7.3505	0.000706952	0.0137697
ENSMUSG00000058594	50755	Fbh1	protein_coding	1.14578	5.94588	0.000707678	0.0137697
ENSMUSG00000020485	20922	Supt4a	protein_coding	-0.791428	6.11853	0.000712169	0.0138364
ENSMUSG00000026170	104086	Cyp27a1	protein_coding	5.4439	2.24095	0.00071828	0.0139174
ENSMUSG00000021917	69019	Spcs1	protein_coding	-0.766277	7.98083	0.000720741	0.0139174
ENSMUSG00000096145	27973	Vkorc1	protein_coding	-0.765931	8.03293	0.00072198	0.0139174
ENSMUSG00000086564	630146	Cd101	protein_coding	-3.31942	0.523981	0.000722082	0.0139174
ENSMUSG00000031214	94190	Ophn1	protein_coding	1.57967	4.84318	0.000722299	0.0139174
ENSMUSG00000034187	18195	Nsf	protein_coding	1.05673	6.44587	0.000722734	0.0139174
ENSMUSG00000038619	56205	Ensa	protein_coding	1.01323	7.55231	0.00072445	0.0139299
ENSMUSG00000034652	217303	Cd300a	protein_coding	1.37403	6.4706	0.000728843	0.013989
ENSMUSG00000029632	17992	Ndufa4	protein_coding	-1.11436	7.68486	0.000729665	0.013989
ENSMUSG00000030142	56619	Clec4e	protein_coding	-3.56957	3.04498	0.000733067	0.0140336
ENSMUSG00000021024	26443	Psma6	protein_coding	-0.743436	7.86351	0.000735999	0.0140691
ENSMUSG00000055760	67242	Gemin6	protein_coding	-1.27731	3.73835	0.000738011	0.0140726
ENSMUSG00000042129	213391	Rassf4	protein_coding	1.37166	5.96155	0.000738335	0.0140726
ENSMUSG00000023092	14199	Fhl1	protein_coding	1.16839	7.83936	0.000739882	0.0140815
ENSMUSG00000078566	12176	Bnip3	protein_coding	-1.29188	7.4622	0.000743935	0.014138
ENSMUSG00000021730	15165	Hcn1	protein_coding	4.40567	0.705634	0.000748474	0.0141783
ENSMUSG00000028015	229445	Ctso	protein_coding	1.62372	5.89465	0.000749133	0.0141783
ENSMUSG00000026399	13136	Cd55	protein_coding	1.80774	6.23091	0.00075069	0.0141783
ENSMUSG00000039163	67899	Cmc1	protein_coding	-1.00354	4.17791	0.000750831	0.0141783
ENSMUSG00000038034	140559	Igsf8	protein_coding	1.20429	7.30626	0.000751813	0.0141783
ENSMUSG00000015340	13058	Cybb	protein_coding	1.96964	6.69881	0.000753045	0.0141783
ENSMUSG00000038530	19736	Rgs4	protein_coding	-1.77226	4.0352	0.000753655	0.0141783
ENSMUSG00000078713	68512	Tomm5	protein_coding	-1.19897	6.95994	0.000757479	0.0142297
ENSMUSG00000025747	22171	Tyms	protein_coding	-1.30676	5.30146	0.000759271	0.0142429
ENSMUSG00000021764	17993	Ndufs4	protein_coding	-0.910947	6.48142	0.000762929	0.014291
ENSMUSG00000026958	83768	Dpp7	protein_coding	1.04301	6.16138	0.00076575	0.0143233
ENSMUSG00000038722	231889	Bud31	protein_coding	-0.707475	6.34427	0.000770241	0.0143867
ENSMUSG00000030403	22323	Vasp	protein_coding	-1.20154	4.7916	0.00077648	0.0144825
ENSMUSG00000030737	101488	Slco2b1	protein_coding	3.17587	5.4336	0.000780582	0.0145131
ENSMUSG00000022517	17237	Mgrn1	protein_coding	1.20851	6.65763	0.000781629	0.0145131
ENSMUSG00000022400	56438	Rbx1	protein_coding	-0.784866	7.87464	0.000781748	0.0145131
ENSMUSG00000040048	68342	Ndufb10	protein_coding	-0.71241	6.92671	0.000782569	0.0145131
ENSMUSG00000020107	52717	Anapc16	protein_coding	-0.684685	5.38452	0.000786235	0.0145499
ENSMUSG00000059355	414077	Wdr83os	protein_coding	-0.700565	6.07469	0.000786782	0.0145499
ENSMUSG00000000563	11950	Atp5f1	protein_coding	-0.685023	8.38606	0.00078886	0.0145677
ENSMUSG00000019054	66437	Fis1	protein_coding	-0.931467	8.26368	0.000790984	0.0145863
ENSMUSG00000019943	67972	Atp2b1	protein_coding	0.806759	6.92101	0.00079265	0.0145964
ENSMUSG00000021822	18792	Plau	protein_coding	1.5892	6.56996	0.000795334	0.0146252
ENSMUSG00000022440	72709	C1qtnf6	protein_coding	-1.87016	4.99603	0.000796953	0.0146343
ENSMUSG00000039361	233489	Picalm	protein_coding	-0.917735	6.27144	0.00079823	0.0146372
ENSMUSG00000021537	12626	Cetn3	protein_coding	-0.874018	6.68013	0.000803793	0.0147185
ENSMUSG00000023259	171429	Slc26a6	protein_coding	3.50466	1.47171	0.000806617	0.0147326
ENSMUSG00000019782	66521	Rwdd1	protein_coding	-0.785979	6.32456	0.000807682	0.0147326
ENSMUSG00000023349	56620	Clec4n	protein_coding	-2.73056	4.5625	0.000807946	0.0147326
ENSMUSG00000008348	22190	Ubc	protein_coding	1.24659	7.69664	0.000809707	0.0147441
ENSMUSG00000020295	216635	Hbq1a	protein_coding	-6.95981	-2.98958	0.000817478	0.0148649
ENSMUSG00000028041	11490	Adam15	protein_coding	1.04345	7.97345	0.000828133	0.0150377
ENSMUSG00000039316	76438	Rftn1	protein_coding	1.28573	6.37199	0.000833138	0.0151076
ENSMUSG00000029070	74761	Mxra8	protein_coding	1.35215	7.81682	0.00083886	0.0151902
ENSMUSG00000020097	20397	Sgpl1	protein_coding	1.12726	7.38446	0.000840239	0.0151941
ENSMUSG00000060519	30935	Tor3a	protein_coding	1.56673	5.53572	0.000845195	0.0152626
ENSMUSG00000029135	14284	Fosl2	protein_coding	-1.42742	4.45571	0.00084647	0.0152645
ENSMUSG00000060803	14870	Gstp1	protein_coding	-0.727484	8.5867	0.000854668	0.0153911
ENSMUSG00000016833	68735	Mrps18c	protein_coding	-1.07652	5.99319	0.000860298	0.0154711
ENSMUSG00000029998	66881	Pcyox1	protein_coding	1.19087	6.50896	0.000863675	0.0155105
ENSMUSG00000024659	16952	Anxa1	protein_coding	0.796084	10.8773	0.000868148	0.0155694
ENSMUSG00000046718	69550	Bst2	protein_coding	1.34591	4.95178	0.000869815	0.0155779
ENSMUSG00000020477	64660	Mrps24	protein_coding	-0.778397	6.59452	0.00087423	0.0156355
ENSMUSG00000022842	107522	Ece2	protein_coding	-0.97242	5.18481	0.00088156	0.0157451
ENSMUSG00000001525	22154	Tubb5	protein_coding	-0.768314	8.80412	0.000884082	0.0157685
ENSMUSG00000021218	14569	Gdi2	protein_coding	-0.504517	9.29136	0.000886462	0.0157894
ENSMUSG00000026641	22278	Usf1	protein_coding	0.870408	5.44409	0.000888321	0.015801
ENSMUSG00000059040	433182	Eno1b	protein_coding	-1.14925	8.86086	0.000908793	0.0161431
ENSMUSG00000066026	20148	Dhrs3	protein_coding	1.07419	6.91217	0.0009135	0.0162047
ENSMUSG00000053877	100043597	Srcap	protein_coding	4.65007	3.63134	0.000919222	0.0162841
ENSMUSG00000029020	170731	Mfn2	protein_coding	1.36518	6.46498	0.000921817	0.0163079
ENSMUSG00000044156	101202	Hepacam2	protein_coding	5.62794	-0.587648	0.000934465	0.0165093
ENSMUSG00000027678	17979	Ncoa3	protein_coding	1.38242	5.48957	0.000936667	0.0165258
ENSMUSG00000034271	81703	Jdp2	protein_coding	-2.32452	3.39121	0.000938533	0.0165364
ENSMUSG00000025157	74168	Zdhhc16	protein_coding	-0.794865	5.7685	0.000946846	0.0166604
ENSMUSG00000057406	107823	Nsd2	protein_coding	-1.1652	3.72142	0.000950523	0.0167026
ENSMUSG00000021585	12380	Cast	protein_coding	0.792628	6.65486	0.000952644	0.0167174
ENSMUSG00000027673	66046	Ndufb5	protein_coding	-0.751016	6.79381	0.000959823	0.0168207
ENSMUSG00000054200	107221	Ffar4	protein_coding	6.36996	0.495853	0.000962499	0.0168329
ENSMUSG00000055172	50909	C1ra	protein_coding	1.99195	6.12668	0.000964149	0.0168329
ENSMUSG00000028164	110173	Manba	protein_coding	1.8144	5.03822	0.000964384	0.0168329
ENSMUSG00000011257	230721	Pabpc4	protein_coding	-0.997218	4.9816	0.000974482	0.0169634
ENSMUSG00000024217	20630	Snrpc	protein_coding	-1.31752	4.47433	0.000976274	0.0169634
ENSMUSG00000019823	171580	Mical1	protein_coding	1.37706	5.81724	0.000976313	0.0169634
ENSMUSG00000021893	12339	Capn7	protein_coding	0.973554	5.5453	0.000977059	0.0169634
ENSMUSG00000059796	13681	Eif4a1	protein_coding	-0.619765	8.02169	0.00097939	0.0169737
ENSMUSG00000025875	74257	Tspan17	protein_coding	0.827084	6.31974	0.000980252	0.0169737
ENSMUSG00000017188	52469	Coa3	protein_coding	-0.667124	6.91931	0.000983553	0.0169917
ENSMUSG00000031328	192176	Flna	protein_coding	0.884838	9.48958	0.000983894	0.0169917
ENSMUSG00000025212	94280	Sfxn3	protein_coding	0.936789	7.41308	0.000993464	0.0171343
ENSMUSG00000001891	216558	Ugp2	protein_coding	1.0349	8.22697	0.000995198	0.0171416
ENSMUSG00000019975	67454	Ikbip	protein_coding	-0.963656	6.09749	0.000997274	0.0171543
ENSMUSG00000039275	68837	Foxk2	protein_coding	-1.13666	3.77728	0.000998567	0.0171543
ENSMUSG00000025498	54123	Irf7	protein_coding	1.79709	6.2916	0.00100537	0.0172486
ENSMUSG00000026180	12765	Cxcr2	protein_coding	-3.54815	1.13252	0.00100844	0.0172784
ENSMUSG00000003444	67224	Med29	protein_coding	-0.697755	4.8811	0.00101736	0.017408
ENSMUSG00000029455	11669	Aldh2	protein_coding	1.19083	8.29996	0.00101866	0.017408
ENSMUSG00000033938	66916	Ndufb7	protein_coding	-0.816865	7.51039	0.00102331	0.0174644
ENSMUSG00000024507	15488	Hsd17b4	protein_coding	0.921954	6.81003	0.00102684	0.0174876
ENSMUSG00000070284	331026	Gmppb	protein_coding	-0.81859	6.10551	0.00102734	0.0174876
ENSMUSG00000024360	225363	Etf1	protein_coding	-0.696171	6.68481	0.00103362	0.0175715
ENSMUSG00000078126	NA	NA	protein_coding	-2.10615	1.33606	0.001035	0.017572
ENSMUSG00000075266	66311	Cenpw	protein_coding	-1.97036	2.85866	0.00104555	0.0177282
ENSMUSG00000022680	94184	Pdxdc1	protein_coding	1.21012	6.19467	0.0010479	0.0177449
ENSMUSG00000056515	106572	Rab31	protein_coding	1.20641	8.41273	0.00105713	0.0178781
ENSMUSG00000051853	11842	Arf3	protein_coding	1.01008	6.68342	0.00106199	0.0179131
ENSMUSG00000061132	17060	Blnk	protein_coding	1.3847	5.04764	0.00106266	0.0179131
ENSMUSG00000030056	57905	Isy1	protein_coding	-0.837021	5.17353	0.00106331	0.0179131
ENSMUSG00000071497	68051	Nutf2	protein_coding	-0.62127	6.84346	0.0010727	0.018048
ENSMUSG00000059588	54598	Calcrl	protein_coding	1.42068	5.89441	0.00107463	0.0180571
ENSMUSG00000070394	69186	Tmem256	protein_coding	-1.57753	7.95472	0.00107758	0.0180833
ENSMUSG00000018293	18643	Pfn1	protein_coding	-0.675309	10.5191	0.00108103	0.018118
ENSMUSG00000074846	NA	NA	protein_coding	-1.58027	4.51747	0.00110085	0.0184265
ENSMUSG00000000184	12444	Ccnd2	protein_coding	1.21136	8.08011	0.00110455	0.0184649
ENSMUSG00000047260	66048	Emc6	protein_coding	-0.785445	5.98645	0.00110961	0.0184825
ENSMUSG00000047036	235682	Zfp445	protein_coding	4.21312	1.11553	0.00110964	0.0184825
ENSMUSG00000004530	23790	Coro1c	protein_coding	1.14261	8.24685	0.00110985	0.0184825
ENSMUSG00000056019	236193	Zfp709	protein_coding	5.63079	-1.25108	0.00111728	0.018559
ENSMUSG00000022820	68194	Ndufb4	protein_coding	-1.15482	6.19964	0.00111729	0.018559
ENSMUSG00000046031	215900	Calhm6	protein_coding	4.12298	0.914456	0.00113017	0.0187491
ENSMUSG00000030557	17258	Mef2a	protein_coding	0.924555	6.10188	0.00113948	0.0188796
ENSMUSG00000021427	107513	Ssr1	protein_coding	-0.655072	7.96115	0.00114727	0.0189846
ENSMUSG00000032353	66111	Tmed3	protein_coding	-0.514192	8.71955	0.00115218	0.0190375
ENSMUSG00000036504	75454	Phpt1	protein_coding	-0.845354	5.30094	0.00115339	0.0190375
ENSMUSG00000070544	21969	Top1	protein_coding	-1.12175	5.37647	0.00116607	0.0191559
ENSMUSG00000062202	224671	Btbd9	protein_coding	1.19172	6.08734	0.00116644	0.0191559
ENSMUSG00000075705	27361	Msrb1	protein_coding	-2.11717	3.36355	0.00116644	0.0191559
ENSMUSG00000039195	73737	1110008P14Rik	protein_coding	-0.941994	6.02284	0.00116781	0.0191559
ENSMUSG00000030865	70261	Chp2	protein_coding	4.98119	2.85207	0.00116807	0.0191559
ENSMUSG00000029911	381760	Ssbp1	protein_coding	-0.80527	5.20567	0.00117083	0.0191559
ENSMUSG00000028780	20348	Sema3c	protein_coding	2.29765	6.18385	0.00117083	0.0191559
ENSMUSG00000002477	20641	Snrpd1	protein_coding	-0.955004	5.7217	0.00117694	0.0192317
ENSMUSG00000034024	12461	Cct2	protein_coding	-0.57826	7.13186	0.00118103	0.0192667
ENSMUSG00000032434	67213	Cmtm6	protein_coding	1.39349	6.27287	0.00118203	0.0192667
ENSMUSG00000002308	54219	Cd320	protein_coding	-0.83862	4.65637	0.00118456	0.0192837
ENSMUSG00000006782	12799	Cnp	protein_coding	1.38387	6.10475	0.00118885	0.0193296
ENSMUSG00000021254	70373	Gpatch2l	protein_coding	2.12134	3.53235	0.00120165	0.019505
ENSMUSG00000055541	52855	Lair1	protein_coding	1.86426	5.64702	0.00120263	0.019505
ENSMUSG00000025354	74330	Dnajc14	protein_coding	1.10981	5.84628	0.00120663	0.0195453
ENSMUSG00000016344	66496	Ppdpf	protein_coding	-0.748363	5.90064	0.00120811	0.0195453
ENSMUSG00000028517	67916	Plpp3	protein_coding	1.20857	7.56173	0.00121102	0.0195468
ENSMUSG00000030615	66271	Tmem126a	protein_coding	-0.835129	5.70145	0.00121119	0.0195468
ENSMUSG00000041881	66416	Ndufa7	protein_coding	-0.884344	7.45806	0.00122023	0.0196683
ENSMUSG00000024588	14151	Fech	protein_coding	-2.10733	7.40513	0.00122799	0.0197536
ENSMUSG00000014846	67971	Tppp3	protein_coding	1.56235	9.32803	0.00122855	0.0197536
ENSMUSG00000062038	NA	NA	protein_coding	-1.59564	4.14334	0.00123071	0.019764
ENSMUSG00000054405	68598	Dnajc8	protein_coding	-0.559012	6.80786	0.00123469	0.0198035
ENSMUSG00000023106	68184	Denr	protein_coding	-0.739589	6.02442	0.00124068	0.0198753
ENSMUSG00000056770	52690	Setd3	protein_coding	0.805039	6.1175	0.00124259	0.0198814
ENSMUSG00000039205	68379	Ciz1	protein_coding	1.45019	4.87633	0.00125569	0.0200665
ENSMUSG00000023892	22709	Zfp51	protein_coding	2.44759	3.05433	0.00126016	0.0201133
ENSMUSG00000009291	108705	Pttg1ip	protein_coding	0.834187	8.35071	0.00126234	0.0201235
ENSMUSG00000068566	50918	Myadm	protein_coding	1.23207	8.496	0.00126531	0.0201462
ENSMUSG00000053510	230598	Nrd1	protein_coding	0.905932	7.02539	0.00126694	0.0201476
ENSMUSG00000024835	23789	Coro1b	protein_coding	0.655189	8.63179	0.00126923	0.0201594
ENSMUSG00000060288	66101	Ppih	protein_coding	-0.897953	4.64882	0.00127432	0.0202157
ENSMUSG00000032667	330260	Pon2	protein_coding	1.01581	6.50361	0.00128054	0.0202897
ENSMUSG00000025781	11949	Atp5c1	protein_coding	-0.678929	8.63009	0.00128798	0.0203829
ENSMUSG00000034343	67921	Ube2f	protein_coding	-0.678964	5.65429	0.00129685	0.0204984
ENSMUSG00000025150	12409	Cbr2	protein_coding	1.44182	8.63762	0.00129963	0.0205174
ENSMUSG00000020736	50773	Nt5c	protein_coding	-0.753794	6.50943	0.00131099	0.0206719
ENSMUSG00000032089	16154	Il10ra	protein_coding	1.50553	4.89569	0.00131422	0.0206978
ENSMUSG00000044350	210808	Lacc1	protein_coding	3.83874	1.22659	0.00132167	0.020777
ENSMUSG00000006273	11966	Atp6v1b2	protein_coding	0.923487	7.44064	0.00132331	0.020777
ENSMUSG00000024925	68209	Rnaseh2c	protein_coding	-1.14465	5.58988	0.00132403	0.020777
ENSMUSG00000041515	15900	Irf8	protein_coding	1.16063	5.98078	0.00133701	0.0209268
ENSMUSG00000040658	381101	Dnph1	protein_coding	-1.4325	3.19668	0.00133838	0.0209268
ENSMUSG00000031987	112405	Egln1	protein_coding	-1.16803	4.52039	0.00133838	0.0209268
ENSMUSG00000031825	78892	Crispld2	protein_coding	-2.56593	4.66167	0.0013419	0.0209495
ENSMUSG00000058690	72972	Ccser2	protein_coding	0.867083	6.22875	0.00134304	0.0209495
ENSMUSG00000001333	68828	Sync	protein_coding	4.88104	2.27717	0.0013475	0.020994
ENSMUSG00000013822	66126	Elof1	protein_coding	-0.774154	6.45974	0.00135179	0.0210357
ENSMUSG00000023132	14938	Gzma	protein_coding	5.01066	-0.177228	0.00135713	0.0210937
ENSMUSG00000023143	27426	Nagpa	protein_coding	1.15183	6.07209	0.00137106	0.0212848
ENSMUSG00000037349	68323	Nudt22	protein_coding	-1.16694	4.48447	0.00137491	0.0213193
ENSMUSG00000026032	66495	Ndufb3	protein_coding	-0.860739	6.28982	0.00137743	0.0213195
ENSMUSG00000052033	109054	Pfdn4	protein_coding	-1.68677	3.45609	0.00137899	0.0213195
ENSMUSG00000025068	14873	Gsto1	protein_coding	-0.941237	5.20362	0.00137982	0.0213195
ENSMUSG00000026857	66617	Ntmt1	protein_coding	-0.798642	5.79618	0.0013871	0.0214066
ENSMUSG00000000441	110157	Raf1	protein_coding	0.851822	6.33968	0.0013893	0.0214153
ENSMUSG00000062933	NA	NA	protein_coding	-0.829972	10.9108	0.00139354	0.0214553
ENSMUSG00000030980	66356	Knop1	protein_coding	-0.787555	4.75935	0.00139566	0.0214626
ENSMUSG00000034563	72278	Ccpg1	protein_coding	1.27079	6.60031	0.00139957	0.0214974
ENSMUSG00000007050	27756	Lsm2	protein_coding	-0.984637	4.46015	0.00140168	0.0215046
ENSMUSG00000001942	22619	Siae	protein_coding	1.42906	4.16542	0.0014138	0.0216471
ENSMUSG00000094248	665433	Hist1h2ao	protein_coding	-1.83469	4.03771	0.00141429	0.0216471
ENSMUSG00000021830	70561	Txndc16	protein_coding	1.66931	4.68578	0.00141648	0.0216552
ENSMUSG00000060739	59050	Nsa2	protein_coding	-1.02995	6.02007	0.00142677	0.021787
ENSMUSG00000023904	353502	Hcfc1r1	protein_coding	-0.753688	6.32507	0.00143617	0.0219049
ENSMUSG00000020590	217463	Snx13	protein_coding	0.855943	5.18784	0.00144419	0.0220016
ENSMUSG00000024516	66286	Sec11c	protein_coding	-0.76936	6.4716	0.00144917	0.0220516
ENSMUSG00000027882	20912	Stxbp3	protein_coding	1.23619	5.23086	0.00145447	0.0221065
ENSMUSG00000061104	100041953	Sap18b	protein_coding	-0.753758	7.22313	0.00145698	0.0221189
ENSMUSG00000049299	245828	Trappc1	protein_coding	-0.665462	6.167	0.00146613	0.0222183
ENSMUSG00000074364	259300	Ehd2	protein_coding	1.02837	7.83795	0.00146854	0.0222183
ENSMUSG00000035725	19108	Prkx	protein_coding	1.55913	4.71064	0.00146863	0.0222183
ENSMUSG00000047459	67068	Dynlrb1	protein_coding	-0.60597	7.21575	0.00147239	0.0222494
ENSMUSG00000038628	67005	Polr3k	protein_coding	-0.821764	5.50018	0.00147737	0.0222989
ENSMUSG00000020902	18208	Ntn1	protein_coding	2.787	4.91675	0.00148091	0.0223266
ENSMUSG00000026574	56429	Dpt	protein_coding	1.38539	7.54155	0.00148287	0.0223303
ENSMUSG00000007656	59046	Arpp19	protein_coding	-0.700978	6.12248	0.00148561	0.0223458
ENSMUSG00000026817	11636	Ak1	protein_coding	-0.997465	7.30201	0.00149302	0.0224154
ENSMUSG00000040964	72754	Arhgef10l	protein_coding	1.10492	5.59061	0.00149368	0.0224154
ENSMUSG00000025162	104318	Csnk1d	protein_coding	0.843893	6.82754	0.00149539	0.0224154
ENSMUSG00000055069	270160	Rab39	protein_coding	3.49517	0.835133	0.0014973	0.0224182
ENSMUSG00000026872	24136	Zeb2	protein_coding	1.14487	7.09694	0.00150159	0.0224567
ENSMUSG00000042520	74383	Ubap2l	protein_coding	1.01641	6.80763	0.0015152	0.0226343
ENSMUSG00000029650	71706	Slc46a3	protein_coding	2.08054	2.73078	0.00152246	0.0226956
ENSMUSG00000047153	219094	Khnyn	protein_coding	2.89062	2.77124	0.0015244	0.0226956
ENSMUSG00000021892	24056	Sh3bp5	protein_coding	1.18363	6.20898	0.00152451	0.0226956
ENSMUSG00000027452	68738	Acss1	protein_coding	3.4454	3.22997	0.00153365	0.0228056
ENSMUSG00000025381	56530	Cnpy2	protein_coding	-0.668366	7.54365	0.0015354	0.0228057
ENSMUSG00000037679	70435	Inf2	protein_coding	-1.01471	5.10724	0.00153914	0.0228353
ENSMUSG00000027620	170791	Rbm39	protein_coding	-0.709425	6.96043	0.00155827	0.0230928
ENSMUSG00000014633	66531	Cmc2	protein_coding	-0.95301	4.59313	0.0015604	0.0230981
ENSMUSG00000039209	68172	Rpl39l	protein_coding	-2.34845	2.07451	0.00156963	0.0232085
ENSMUSG00000026483	63913	Fam129a	protein_coding	1.4861	7.00589	0.00157483	0.023259
ENSMUSG00000020116	66249	Pno1	protein_coding	-0.866121	5.27421	0.00157715	0.023267
ENSMUSG00000047945	17357	Marcksl1	protein_coding	-1.09848	4.94949	0.00158717	0.0233883
ENSMUSG00000059657	20862	Stfa2	protein_coding	-5.5926	-2.40428	0.00159186	0.0234287
ENSMUSG00000022754	56277	Tmem45a	protein_coding	-1.08734	4.19901	0.00159349	0.0234287
ENSMUSG00000028648	595136	Ndufs5	protein_coding	-0.770947	7.31078	0.00159975	0.0234942
ENSMUSG00000005354	56551	Txn2	protein_coding	-0.519006	7.75797	0.00160217	0.0234984
ENSMUSG00000029561	23962	Oasl2	protein_coding	2.84656	4.78673	0.00160364	0.0234984
ENSMUSG00000025351	12512	Cd63	protein_coding	-0.808846	10.8415	0.00160583	0.0235042
ENSMUSG00000039126	353211	Prune2	protein_coding	1.75187	5.21239	0.00161793	0.0236547
ENSMUSG00000020901	320207	Pik3r5	protein_coding	1.31455	5.75508	0.00163815	0.0239236
ENSMUSG00000032915	52614	Adgre4	protein_coding	4.4708	-0.299365	0.00165603	0.0241577
ENSMUSG00000023025	207214	Larp4	protein_coding	-0.83722	5.32419	0.00166995	0.0243335
ENSMUSG00000018143	17135	Mafk	protein_coding	1.97053	5.62061	0.0016738	0.0243625
ENSMUSG00000006800	72043	Sulf2	protein_coding	1.13723	6.54378	0.00167576	0.0243639
ENSMUSG00000045573	18619	Penk	protein_coding	-2.29018	4.00978	0.00168126	0.0243936
ENSMUSG00000034889	70312	Cactin	protein_coding	1.46124	4.8568	0.00168246	0.0243936
ENSMUSG00000025439	12729	Clns1a	protein_coding	-0.652464	6.67461	0.00168341	0.0243936
ENSMUSG00000025366	23943	Esyt1	protein_coding	1.33335	7.17253	0.00168555	0.0243974
ENSMUSG00000022982	20655	Sod1	protein_coding	-0.9671	6.25322	0.00169272	0.0244491
ENSMUSG00000031532	67887	Saraf	protein_coding	0.775933	6.78122	0.00169466	0.0244491
ENSMUSG00000029919	54486	Hpgds	protein_coding	1.97635	5.14454	0.00169473	0.0244491
ENSMUSG00000029781	27055	Fkbp9	protein_coding	0.793051	8.43926	0.00169793	0.0244682
ENSMUSG00000038179	75345	Slamf7	protein_coding	4.04136	-0.113743	0.00170749	0.0245789
ENSMUSG00000001444	57765	Tbx21	protein_coding	5.71696	-3.33463	0.00171145	0.0246086
ENSMUSG00000075700	69227	Selenot	protein_coding	-1.15915	5.35385	0.00171859	0.0246842
ENSMUSG00000002103	11432	Acp2	protein_coding	1.09114	6.25674	0.00172192	0.0246909
ENSMUSG00000034902	18717	Pip5k1c	protein_coding	1.32634	6.62208	0.00172284	0.0246909
ENSMUSG00000017631	109934	Abr	protein_coding	1.22597	5.84116	0.00173421	0.0248266
ENSMUSG00000029918	14548	Mrps33	protein_coding	-0.907538	6.21054	0.0017488	0.025008
ENSMUSG00000031835	56453	Mbtps1	protein_coding	1.18507	6.62763	0.00175259	0.0250348
ENSMUSG00000037921	234311	Ddx60	protein_coding	2.94953	2.17761	0.00175821	0.0250683
ENSMUSG00000022091	20410	Sorbs3	protein_coding	1.33513	5.81044	0.00175877	0.0250683
ENSMUSG00000057969	20347	Sema3b	protein_coding	3.02841	4.52049	0.00176847	0.0251621
ENSMUSG00000042271	237082	Nxt2	protein_coding	1.94574	3.88466	0.00176921	0.0251621
ENSMUSG00000031557	83436	Plekha2	protein_coding	1.38779	5.86219	0.00178391	0.0253436
ENSMUSG00000069892	245240	9930111J21Rik2	protein_coding	3.14075	3.35107	0.00178785	0.0253719
ENSMUSG00000027170	98221	Eif3m	protein_coding	-0.526902	6.9166	0.00179405	0.0254322
ENSMUSG00000051920	239405	Rspo2	protein_coding	2.48853	6.18961	0.00179925	0.0254624
ENSMUSG00000049624	235504	Slc17a5	protein_coding	1.01826	5.34761	0.00180008	0.0254624
ENSMUSG00000022913	56088	Psmg1	protein_coding	-0.785675	5.02338	0.00180694	0.0255098
ENSMUSG00000022558	223658	Mroh1	protein_coding	1.25579	5.3109	0.00180733	0.0255098
ENSMUSG00000070858	381633	Gm1673	protein_coding	-1.35123	2.66057	0.00181017	0.0255222
ENSMUSG00000058704	76890	Memo1	protein_coding	-0.855723	5.62017	0.00182381	0.0256868
ENSMUSG00000039050	228983	Osbpl2	protein_coding	0.831491	5.5668	0.00183266	0.0257836
ENSMUSG00000024782	56248	Ak3	protein_coding	0.810863	7.19046	0.00184069	0.0258537
ENSMUSG00000081534	67739	Slc48a1	protein_coding	-0.854065	8.17818	0.0018416	0.0258537
ENSMUSG00000030522	233315	Mtmr10	protein_coding	1.71593	4.99578	0.00184786	0.0259137
ENSMUSG00000075706	625249	Gpx4	protein_coding	-0.992521	9.35537	0.00185391	0.0259706
ENSMUSG00000045287	237847	Rtn4rl1	protein_coding	2.25197	3.25736	0.0018665	0.026119
ENSMUSG00000033475	66119	Tomm6	protein_coding	-1.25248	5.17785	0.00189106	0.0264344
ENSMUSG00000025204	67264	Ndufb8	protein_coding	-1.12478	9.2641	0.00189431	0.0264514
ENSMUSG00000025869	28126	Nop16	protein_coding	-0.712824	5.56204	0.0018979	0.0264733
ENSMUSG00000031378	11666	Abcd1	protein_coding	1.07745	5.69125	0.00190201	0.0265022
ENSMUSG00000028167	69772	Bdh2	protein_coding	-1.23262	3.16096	0.00190519	0.0265022
ENSMUSG00000034290	217718	Nek9	protein_coding	0.983113	5.40576	0.00190708	0.0265022
ENSMUSG00000035042	20304	Ccl5	protein_coding	2.14331	2.4757	0.00191007	0.0265022
ENSMUSG00000056209	18150	Npm3	protein_coding	-1.58066	2.93953	0.00191012	0.0265022
ENSMUSG00000010830	105785	Kdelr3	protein_coding	-1.17116	7.18111	0.0019158	0.0265528
ENSMUSG00000021880	78416	Rnase6	protein_coding	4.10002	0.52429	0.00192223	0.0266136
ENSMUSG00000039640	56282	Mrpl12	protein_coding	-1.0436	7.24435	0.00193576	0.026703
ENSMUSG00000024084	70536	Qpct	protein_coding	2.85743	2.71004	0.00193762	0.026703
ENSMUSG00000048087	11615	Gm4737	protein_coding	-0.885011	6.01877	0.00193803	0.026703
ENSMUSG00000018339	14778	Gpx3	protein_coding	1.4327	12.4748	0.00194017	0.026703
ENSMUSG00000041058	107568	Wwp1	protein_coding	0.986441	6.0161	0.00194073	0.026703
ENSMUSG00000031521	11593	Aga	protein_coding	0.759117	5.96553	0.00194102	0.026703
ENSMUSG00000022003	67554	Slc25a30	protein_coding	3.23872	1.36768	0.001943	0.026703
ENSMUSG00000057329	12043	Bcl2	protein_coding	1.83922	3.11748	0.00194907	0.0267582
ENSMUSG00000023960	83965	Enpp5	protein_coding	3.32401	4.0738	0.00195967	0.0268754
ENSMUSG00000028906	269587	Epb41	protein_coding	-2.37315	4.90829	0.00197441	0.0270492
ENSMUSG00000025995	73674	Wdr75	protein_coding	-0.886282	4.632	0.00198	0.0270581
ENSMUSG00000015437	14939	Gzmb	protein_coding	5.96264	-3.32013	0.00198109	0.0270581
ENSMUSG00000062248	66197	Cks2	protein_coding	-1.57457	3.93938	0.00198127	0.0270581
ENSMUSG00000060019	NA	NA	protein_coding	-2.08627	0.613794	0.00198712	0.0271095
ENSMUSG00000027559	12350	Car3	protein_coding	3.52646	8.74964	0.00199076	0.0271151
ENSMUSG00000033389	216831	Arhgap44	protein_coding	4.06536	1.12433	0.00199261	0.0271151
ENSMUSG00000001440	16211	Kpnb1	protein_coding	-0.674657	6.45762	0.00199383	0.0271151
ENSMUSG00000036315	66136	Znrd1	protein_coding	-0.961419	4.24707	0.00199583	0.0271151
ENSMUSG00000001569	433864	Nom1	protein_coding	0.926912	4.89465	0.0020038	0.027195
ENSMUSG00000020928	75689	Higd1b	protein_coding	-2.63331	1.19256	0.00200963	0.0272458
ENSMUSG00000026003	11363	Acadl	protein_coding	0.676023	6.92919	0.00201516	0.0272924
ENSMUSG00000074971	67606	Fibin	protein_coding	-2.29632	4.07113	0.00202165	0.027324
ENSMUSG00000030748	16190	Il4ra	protein_coding	-0.944712	6.58353	0.00202167	0.027324
ENSMUSG00000082361	12223	Btc	protein_coding	4.28601	1.35211	0.00203406	0.027463
ENSMUSG00000039959	215114	Hip1	protein_coding	1.0739	5.63817	0.00203807	0.0274887
ENSMUSG00000075701	109815	Selenos	protein_coding	-0.648017	7.09856	0.00204262	0.0275119
ENSMUSG00000026637	22033	Traf5	protein_coding	2.96876	2.37575	0.00204401	0.0275119
ENSMUSG00000011114	21376	Tbrg1	protein_coding	-0.534782	7.43435	0.00206951	0.0278243
ENSMUSG00000021357	66482	Exoc2	protein_coding	1.46229	4.77267	0.00207148	0.0278243
ENSMUSG00000024187	106581	Fam234a	protein_coding	1.09649	6.83566	0.00208277	0.027931
ENSMUSG00000036850	107733	Mrpl41	protein_coding	-0.934194	5.9434	0.0020837	0.027931
ENSMUSG00000027091	69082	Zc3h15	protein_coding	-0.609674	5.87166	0.00209396	0.0280397
ENSMUSG00000036002	230088	Fam214b	protein_coding	1.07508	4.62717	0.00209814	0.028067
ENSMUSG00000027519	19334	Rab22a	protein_coding	0.928549	5.87669	0.0021038	0.0281138
ENSMUSG00000000278	74617	Scpep1	protein_coding	0.90771	7.89338	0.0021102	0.0281705
ENSMUSG00000030982	71517	Vps35l	protein_coding	1.0806	6.23021	0.00211988	0.0282708
ENSMUSG00000022967	15975	Ifnar1	protein_coding	0.831213	6.04641	0.00212561	0.0283183
ENSMUSG00000021577	66945	Sdha	protein_coding	0.846404	7.61746	0.00213236	0.0283793
ENSMUSG00000022359	76773	Wdyhv1	protein_coding	2.54913	3.13773	0.00213972	0.0284483
ENSMUSG00000031659	11513	Adcy7	protein_coding	1.11558	6.23686	0.00214452	0.0284631
ENSMUSG00000002365	66616	Snx9	protein_coding	1.3389	5.80758	0.0021452	0.0284631
ENSMUSG00000027679	67713	Dnajc19	protein_coding	-1.01397	6.46252	0.00214956	0.028492
ENSMUSG00000079592	235312	C1qtnf5	protein_coding	1.03006	6.57813	0.00216129	0.0286184
ENSMUSG00000027203	110074	Dut	protein_coding	-1.34673	4.45932	0.00218866	0.0289322
ENSMUSG00000046186	235505	Cd109	protein_coding	0.979684	6.44662	0.00218942	0.0289322
ENSMUSG00000021423	17084	Ly86	protein_coding	1.17141	5.958	0.0022143	0.0292314
ENSMUSG00000033918	381038	Parl	protein_coding	-0.5606	6.396	0.00221931	0.0292338
ENSMUSG00000060550	15018	H2-Q7	protein_coding	1.87688	3.01061	0.00222058	0.0292338
ENSMUSG00000021624	17079	Cd180	protein_coding	3.55543	0.995186	0.0022212	0.0292338
ENSMUSG00000029063	192185	Nadk	protein_coding	0.859103	7.70783	0.00222405	0.0292419
ENSMUSG00000026358	50778	Rgs1	protein_coding	3.5483	2.99697	0.00222995	0.02929
ENSMUSG00000024998	74055	Plce1	protein_coding	1.98236	3.34775	0.0022322	0.0292901
ENSMUSG00000022956	28080	Atp5o	protein_coding	-0.557414	7.95746	0.00224504	0.029429
ENSMUSG00000034211	66258	Mrps17	protein_coding	-0.626235	6.13818	0.00224762	0.0294332
ENSMUSG00000031808	26457	Slc27a1	protein_coding	1.38631	6.49335	0.00225403	0.0294877
ENSMUSG00000033316	231605	Galnt9	protein_coding	3.04719	3.99868	0.00226806	0.0296415
ENSMUSG00000025161	80879	Slc16a3	protein_coding	-1.49811	5.85353	0.00227191	0.0296621
ENSMUSG00000030101	58911	Sumf1	protein_coding	1.11831	6.18645	0.00227679	0.0296961
ENSMUSG00000005803	59010	Sqor	protein_coding	1.00702	6.0424	0.00228606	0.0297872
ENSMUSG00000042712	22381	Tceal9	protein_coding	-0.862199	7.75056	0.00229158	0.0298294
ENSMUSG00000031007	70495	Atp6ap2	protein_coding	0.726196	7.18478	0.00229529	0.0298479
ENSMUSG00000069662	17118	Marcks	protein_coding	-1.3268	6.85168	0.00230375	0.0299281
ENSMUSG00000040998	114249	Npnt	protein_coding	4.38124	1.13938	0.00231328	0.030022
ENSMUSG00000041112	140580	Elmo1	protein_coding	1.63273	5.7462	0.00232406	0.030132
ENSMUSG00000024098	65960	Twsg1	protein_coding	0.906752	7.15143	0.00232671	0.0301364
ENSMUSG00000026073	16178	Il1r2	protein_coding	-4.14891	2.21453	0.00233122	0.0301649
ENSMUSG00000032381	68250	Ciao2a	protein_coding	-0.71616	7.01601	0.00233415	0.0301729
ENSMUSG00000039901	71617	Armh3	protein_coding	2.47932	2.45763	0.00234931	0.0303389
ENSMUSG00000031667	14339	Aktip	protein_coding	1.46354	5.47664	0.00235755	0.0304146
ENSMUSG00000021252	58520	Erg28	protein_coding	-0.818361	5.02651	0.00235983	0.0304146
ENSMUSG00000020415	30939	Pttg1	protein_coding	-1.58549	4.75933	0.00236434	0.0304426
ENSMUSG00000051111	75209	Sv2c	protein_coding	4.74432	3.70205	0.0023712	0.0305009
ENSMUSG00000069893	667214	9930111J21Rik1	protein_coding	4.92049	1.70535	0.00238077	0.0305938
ENSMUSG00000026458	68507	Ppfia4	protein_coding	3.15135	2.59857	0.00239965	0.0308061
ENSMUSG00000011427	233056	Zfp790	protein_coding	2.46887	2.39806	0.00240839	0.030858
ENSMUSG00000037013	268996	Ss18	protein_coding	0.910534	6.01181	0.0024097	0.030858
ENSMUSG00000030291	108098	Med21	protein_coding	-0.990073	6.35917	0.00241078	0.030858
ENSMUSG00000057738	20740	Sptan1	protein_coding	0.880094	7.00038	0.00242153	0.030938
ENSMUSG00000038418	13653	Egr1	protein_coding	1.26699	6.90849	0.00242177	0.030938
ENSMUSG00000044155	76522	Lsm8	protein_coding	-0.81568	4.88003	0.00242607	0.0309626
ENSMUSG00000031371	73738	Haus7	protein_coding	-1.00002	4.81081	0.00243046	0.0309884
ENSMUSG00000033436	67416	Armcx2	protein_coding	-0.931706	4.19314	0.00244966	0.0312027
ENSMUSG00000055994	257632	Nod2	protein_coding	4.66549	-0.888905	0.00245466	0.0312359
ENSMUSG00000021388	66695	Aspn	protein_coding	-1.73738	7.43894	0.00245909	0.0312618
ENSMUSG00000061353	20315	Cxcl12	protein_coding	1.37041	8.63327	0.00247044	0.0313592
ENSMUSG00000017210	23989	Med24	protein_coding	2.11949	4.53842	0.00247379	0.0313592
ENSMUSG00000044206	278180	Vsig4	protein_coding	2.00842	7.9478	0.00247395	0.0313592
ENSMUSG00000042613	229534	Pbxip1	protein_coding	0.924846	7.11505	0.00248734	0.0314983
ENSMUSG00000010277	72503	2610507B11Rik	protein_coding	0.857089	7.21558	0.00249201	0.0315169
ENSMUSG00000091625	66373	Lsm5	protein_coding	-1.7349	3.36024	0.00249364	0.0315169
ENSMUSG00000031697	56452	Orc6	protein_coding	-0.874441	4.14493	0.00249956	0.0315611
ENSMUSG00000026023	271697	Cdk15	protein_coding	5.80431	1.03971	0.0025066	0.0315951
ENSMUSG00000079557	224703	2025-03-02	protein_coding	-1.63093	7.2048	0.00250709	0.0315951
ENSMUSG00000029004	69188	Kmt2e	protein_coding	0.547114	6.46719	0.00251126	0.0316172
ENSMUSG00000040717	171463	Il17rd	protein_coding	4.58787	0.487587	0.00251988	0.0316951
ENSMUSG00000063931	18624	Pepd	protein_coding	0.790508	7.85879	0.00252567	0.0317368
ENSMUSG00000018666	12412	Cbx1	protein_coding	-0.95386	4.67489	0.00252806	0.0317368
ENSMUSG00000001289	56612	Pfdn5	protein_coding	-0.710205	7.56938	0.00253051	0.0317372
ENSMUSG00000030047	232201	Arhgap25	protein_coding	1.74104	3.99753	0.00253524	0.0317659
ENSMUSG00000022570	22122	Tsta3	protein_coding	-0.794613	5.55437	0.00254798	0.0318949
ENSMUSG00000024806	77836	Mlana	protein_coding	6.60959	1.00099	0.00255802	0.0319531
ENSMUSG00000060860	77891	Ube2s	protein_coding	-0.993204	4.46147	0.00255814	0.0319531
ENSMUSG00000030095	74122	Tmem43	protein_coding	0.767715	7.77774	0.0025605	0.0319531
ENSMUSG00000030513	18553	Pcsk6	protein_coding	3.18223	6.49262	0.00256241	0.0319531
ENSMUSG00000037735	NA	NA	protein_coding	3.70505	2.30974	0.00256921	0.0319985
ENSMUSG00000051154	12238	Commd3	protein_coding	-0.647778	6.97515	0.00257096	0.0319985
ENSMUSG00000024937	114601	Ehbp1l1	protein_coding	0.885731	6.3659	0.00258409	0.0320907
ENSMUSG00000022912	19128	Pros1	protein_coding	1.02556	6.99321	0.00258453	0.0320907
ENSMUSG00000036606	140570	Plxnb2	protein_coding	0.926196	7.38604	0.00258765	0.0320907
ENSMUSG00000041762	68526	Gpr155	protein_coding	3.60783	2.85748	0.00258819	0.0320907
ENSMUSG00000059005	229279	Hnrnpa3	protein_coding	-0.823737	7.36116	0.0025955	0.0321507
ENSMUSG00000071398	73667	2410004P03Rik	protein_coding	5.76434	0.531124	0.00261028	0.0323031
ENSMUSG00000005610	13690	Eif4g2	protein_coding	-0.655717	9.31536	0.0026204	0.0323966
ENSMUSG00000052102	26384	Gnpda1	protein_coding	1.39542	6.20654	0.0026228	0.0323966
ENSMUSG00000027447	13010	Cst3	protein_coding	0.734879	11.217	0.00263235	0.0324839
ENSMUSG00000051864	223754	Tbc1d22a	protein_coding	1.18539	5.1714	0.00264791	0.0326451
ENSMUSG00000030409	13400	Dmpk	protein_coding	3.47964	4.41051	0.00265156	0.0326545
ENSMUSG00000071723	14853	Gspt2	protein_coding	3.39348	0.211801	0.00265402	0.0326545
ENSMUSG00000062797	67669	Hikeshi	protein_coding	-0.743571	5.9464	0.00265618	0.0326545
ENSMUSG00000019872	57319	Smpdl3a	protein_coding	0.842411	7.50951	0.00266487	0.0327306
ENSMUSG00000027828	67437	Ssr3	protein_coding	-0.638866	7.95181	0.00266903	0.0327508
ENSMUSG00000030224	20901	Strap	protein_coding	-0.511868	7.09644	0.00267474	0.0327703
ENSMUSG00000025487	23997	Psmd13	protein_coding	-0.609535	7.54506	0.00267941	0.0327703
ENSMUSG00000016427	54405	Ndufa1	protein_coding	-0.790584	7.26066	0.00268011	0.0327703
ENSMUSG00000028671	74246	Gale	protein_coding	-1.05518	5.23451	0.00268066	0.0327703
ENSMUSG00000002147	20852	Stat6	protein_coding	1.00944	7.18987	0.00268324	0.0327712
ENSMUSG00000029598	71772	Plbd2	protein_coding	1.01723	6.94938	0.00270868	0.033051
ENSMUSG00000025607	54160	Copg2	protein_coding	1.7878	4.33266	0.0027124	0.0330654
ENSMUSG00000028433	68926	Ubap2	protein_coding	1.23729	5.62432	0.00272046	0.0331328
ENSMUSG00000027309	228602	4930402H24Rik	protein_coding	1.35931	4.19666	0.00272841	0.0331636
ENSMUSG00000025784	21922	Clec3b	protein_coding	2.60384	5.01291	0.00272928	0.0331636
ENSMUSG00000031546	109145	Gins4	protein_coding	-0.644248	5.6374	0.00273414	0.0331636
ENSMUSG00000027255	77038	Arfgap2	protein_coding	0.860876	6.20859	0.0027351	0.0331636
ENSMUSG00000023068	52014	Nus1	protein_coding	-1.08871	5.42231	0.0027378	0.0331636
ENSMUSG00000015759	12793	Cnih1	protein_coding	-0.612056	6.88376	0.00273823	0.0331636
ENSMUSG00000023411	73181	Nfatc4	protein_coding	-1.33112	3.38035	0.00274461	0.03321
ENSMUSG00000057130	27366	Txnl4a	protein_coding	-0.652668	6.32203	0.0027475	0.0332143
ENSMUSG00000037161	67749	Mgarp	protein_coding	-4.48935	-2.39115	0.00275819	0.0333126
ENSMUSG00000015943	69168	Bola1	protein_coding	-0.987857	5.4331	0.00277297	0.0334601
ENSMUSG00000020156	68114	Mum1	protein_coding	1.34254	4.49527	0.00278148	0.0335318
ENSMUSG00000049932	15270	H2afx	protein_coding	-1.25508	4.34989	0.00279863	0.0336409
ENSMUSG00000020034	216198	Tcp11l2	protein_coding	1.12454	6.10454	0.00279914	0.0336409
ENSMUSG00000035208	276950	Slfn8	protein_coding	1.63675	3.73984	0.0028	0.0336409
ENSMUSG00000039680	121022	Mrps6	protein_coding	-0.814091	5.239	0.00280083	0.0336409
ENSMUSG00000022723	224273	Crybg3	protein_coding	2.77949	2.53548	0.00280356	0.0336427
ENSMUSG00000024941	78891	Scyl1	protein_coding	0.836466	6.59087	0.00281993	0.0338081
ENSMUSG00000096334	NA	NA	protein_coding	3.23667	0.234086	0.00282341	0.0338188
ENSMUSG00000028581	16792	Laptm5	protein_coding	0.944875	8.77951	0.00283539	0.0339292
ENSMUSG00000032504	18571	Pdcd6ip	protein_coding	0.740676	6.75505	0.00283995	0.0339292
ENSMUSG00000035354	78610	Uvrag	protein_coding	0.94538	4.8924	0.00284043	0.0339292
ENSMUSG00000014956	19046	Ppp1cb	protein_coding	-1.07931	7.02237	0.00284746	0.0339821
ENSMUSG00000023224	12258	Serping1	protein_coding	1.33698	7.99282	0.00285255	0.0340117
ENSMUSG00000056144	94094	Trim34a	protein_coding	3.13924	1.211	0.0028624	0.0340676
ENSMUSG00000015094	18146	Npdc1	protein_coding	0.688077	7.84969	0.00286245	0.0340676
ENSMUSG00000006127	19062	Inpp5k	protein_coding	1.17136	5.66238	0.00289074	0.034373
ENSMUSG00000046805	17476	Mpeg1	protein_coding	1.12606	7.21787	0.00290927	0.0345618
ENSMUSG00000015671	19166	Psma2	protein_coding	-0.688324	8.24212	0.0029133	0.0345782
ENSMUSG00000039781	12009	Cep131	protein_coding	2.85	2.09932	0.00292234	0.0346323
ENSMUSG00000022698	72117	Naa50	protein_coding	-0.785755	6.95469	0.00292764	0.0346323
ENSMUSG00000021905	105638	Dph3	protein_coding	-0.743466	5.93062	0.00292901	0.0346323
ENSMUSG00000005615	13026	Pcyt1a	protein_coding	0.889414	6.2698	0.00293014	0.0346323
ENSMUSG00000025066	67788	Sfr1	protein_coding	-0.545173	7.68477	0.00293225	0.0346323
ENSMUSG00000031494	170786	Cd209a	protein_coding	4.74869	2.9028	0.00293378	0.0346323
ENSMUSG00000024610	16149	Cd74	protein_coding	1.79999	8.9792	0.00293979	0.034672
ENSMUSG00000020777	11430	Acox1	protein_coding	1.1984	5.83745	0.00294444	0.0346955
ENSMUSG00000029363	72151	Rfc5	protein_coding	-0.975421	5.32307	0.00294826	0.0347092
ENSMUSG00000030727	70314	Rabep2	protein_coding	1.02123	4.86057	0.00295779	0.03479
ENSMUSG00000020831	104457	0610010K14Rik	protein_coding	-0.662332	5.47055	0.0029688	0.034888
ENSMUSG00000035171	66206	1110059E24Rik	protein_coding	-0.82412	4.78913	0.00297312	0.0349074
ENSMUSG00000023031	109901	Cela1	protein_coding	-0.990931	3.24759	0.00298176	0.0349774
ENSMUSG00000022799	12549	Arhgap31	protein_coding	0.892349	5.66227	0.00298777	0.0349973
ENSMUSG00000006301	69660	Tmbim1	protein_coding	0.848649	7.73729	0.00298882	0.0349973
ENSMUSG00000043424	100042807	Eif3j2	protein_coding	-0.817676	5.32487	0.00299606	0.0350506
ENSMUSG00000024841	69860	Eif1ad	protein_coding	-0.801439	5.5133	0.00300838	0.0351633
ENSMUSG00000023959	224796	Clic5	protein_coding	3.72292	7.38012	0.00301404	0.0351979
ENSMUSG00000028796	54383	Phc2	protein_coding	-1.02945	5.35864	0.00301693	0.0352002
ENSMUSG00000041488	20908	Stx3	protein_coding	1.63405	3.81253	0.00302901	0.0353096
ENSMUSG00000037772	19935	Mrpl23	protein_coding	-0.831824	5.69469	0.00303629	0.0353628
ENSMUSG00000018341	16162	Il12rb2	protein_coding	5.44419	-1.81484	0.00304439	0.0354256
ENSMUSG00000031783	20021	Polr2c	protein_coding	-0.634515	6.76097	0.00305601	0.0355291
ENSMUSG00000038068	218215	Rnf144b	protein_coding	1.92671	2.5724	0.00305897	0.0355319
ENSMUSG00000048865	226652	Arhgap30	protein_coding	1.01606	5.67124	0.00306477	0.0355459
ENSMUSG00000046623	14621	Gjb4	protein_coding	-4.45502	-1.94954	0.00306577	0.0355459
ENSMUSG00000031781	109006	Ciapin1	protein_coding	-0.624686	6.87575	0.00306834	0.0355459
ENSMUSG00000021759	19012	Plpp1	protein_coding	-0.866671	5.76352	0.00307166	0.0355528
ENSMUSG00000019689	66117	Fmc1	protein_coding	-1.16019	5.22173	0.00307871	0.0356029
ENSMUSG00000032554	22041	Trf	protein_coding	1.57275	6.8934	0.00308197	0.035609
ENSMUSG00000002985	11816	Apoe	protein_coding	1.08713	12.523	0.00309162	0.0356679
ENSMUSG00000021408	19766	Ripk1	protein_coding	0.848307	5.86083	0.00309316	0.0356679
ENSMUSG00000083012	67238	Fam220a	protein_coding	-3.76362	2.91938	0.00309736	0.0356679
ENSMUSG00000032412	11933	Atp1b3	protein_coding	0.727548	8.1841	0.00309958	0.0356679
ENSMUSG00000071451	69666	Psmg4	protein_coding	-0.914688	4.93179	0.00310072	0.0356679
ENSMUSG00000032294	18746	Pkm	protein_coding	-0.85698	10.4963	0.0031101	0.035744
ENSMUSG00000006920	14055	Ezh1	protein_coding	1.85337	4.78829	0.00311282	0.035744
ENSMUSG00000022255	67154	Mtdh	protein_coding	-0.65245	7.08849	0.00312072	0.0358033
ENSMUSG00000016664	23970	Pacsin2	protein_coding	0.836557	7.02826	0.00312473	0.0358178
ENSMUSG00000025889	20617	Snca	protein_coding	-4.99681	3.38302	0.0031359	0.0359143
ENSMUSG00000024235	26410	Map3k8	protein_coding	2.05483	1.94477	0.0031489	0.0360267
ENSMUSG00000024006	106504	Stk38	protein_coding	0.812694	6.27981	0.0031541	0.0360267
ENSMUSG00000005873	13476	Reep5	protein_coding	-0.45866	8.3983	0.00315511	0.0360267
ENSMUSG00000079283	69549	2310009B15Rik	protein_coding	-1.00264	4.23354	0.00315675	0.0360267
ENSMUSG00000025722	71968	Wdr73	protein_coding	-1.17962	3.94728	0.00316465	0.0360853
ENSMUSG00000020641	58185	Rsad2	protein_coding	-3.21612	4.18919	0.00316836	0.036096
ENSMUSG00000093880	NA	NA	protein_coding	-1.3081	1.24697	0.00320345	0.0364641
ENSMUSG00000027198	14043	Ext2	protein_coding	0.854869	7.18227	0.00322192	0.0366424
ENSMUSG00000028683	108067	Eif2b3	protein_coding	-0.840193	4.73935	0.00323806	0.0367938
ENSMUSG00000027522	228960	Stx16	protein_coding	1.26517	3.39952	0.00325995	0.037005
ENSMUSG00000033335	13430	Dnm2	protein_coding	0.851222	7.22444	0.00326323	0.037005
ENSMUSG00000026021	22218	Sumo1	protein_coding	-0.584473	6.89959	0.00326626	0.037005
ENSMUSG00000024421	16774	Lama3	protein_coding	4.68983	-0.604352	0.00326839	0.037005
ENSMUSG00000024583	53382	Txnl1	protein_coding	-0.659247	7.04161	0.00327445	0.037005
ENSMUSG00000020889	217166	Nr1d1	protein_coding	1.43964	5.60248	0.00327509	0.037005
ENSMUSG00000039109	74145	F13a1	protein_coding	1.52476	11.0708	0.00327649	0.037005
ENSMUSG00000022752	28185	Tomm70a	protein_coding	-0.74988	5.9879	0.00329645	0.0371697
ENSMUSG00000053453	66231	Thoc7	protein_coding	-1.02743	5.2034	0.00329676	0.0371697
ENSMUSG00000019791	66847	Hint3	protein_coding	-1.08093	3.86528	0.00330028	0.0371773
ENSMUSG00000045948	24030	Mrps12	protein_coding	-0.971146	4.02064	0.00330463	0.0371942
ENSMUSG00000025876	107448	Unc5a	protein_coding	5.17129	-0.220176	0.0033089	0.0372102
ENSMUSG00000067591	16634	Klra3	protein_coding	3.40062	-1.33456	0.00331392	0.0372217
ENSMUSG00000040356	108077	Skiv2l	protein_coding	0.848756	5.75828	0.00331563	0.0372217
ENSMUSG00000002020	16997	Ltbp2	protein_coding	-1.77878	4.63384	0.00333058	0.0373574
ENSMUSG00000033717	11551	Adra2a	protein_coding	-4.7378	-1.04054	0.00333744	0.0373732
ENSMUSG00000009995	66826	Taz	protein_coding	0.767049	5.16372	0.00333771	0.0373732
ENSMUSG00000026558	80914	Uck2	protein_coding	-1.33901	4.30112	0.00335393	0.037485
ENSMUSG00000020523	67726	Fam114a2	protein_coding	-0.582726	5.60602	0.00335506	0.037485
ENSMUSG00000037242	29876	Clic4	protein_coding	0.868539	9.05453	0.00335885	0.037485
ENSMUSG00000051043	70355	Gprc5c	protein_coding	5.07921	1.82904	0.00335918	0.037485
ENSMUSG00000024180	60455	Tmem8	protein_coding	-1.46165	2.85887	0.00336899	0.0375624
ENSMUSG00000051518	66538	Rps19bp1	protein_coding	-0.911893	4.18237	0.00339259	0.0377625
ENSMUSG00000046865	14113	Fbl	protein_coding	-0.716092	5.60883	0.00339272	0.0377625
ENSMUSG00000023004	22143	Tuba1b	protein_coding	-0.627513	10.3455	0.00340066	0.0378186
ENSMUSG00000072294	16597	Klf12	protein_coding	4.36765	0.965296	0.00340932	0.0378827
ENSMUSG00000029110	19822	Rnf4	protein_coding	0.75813	6.61471	0.00342642	0.0380402
ENSMUSG00000031555	11502	Adam9	protein_coding	0.983718	6.9828	0.00346777	0.0384666
ENSMUSG00000035248	214290	Tut7	protein_coding	1.01032	5.79077	0.00347391	0.038502
ENSMUSG00000028370	18491	Pappa	protein_coding	-3.57459	-0.0493531	0.00348946	0.0386159
ENSMUSG00000038668	14745	Lpar1	protein_coding	0.986723	7.25504	0.0034901	0.0386159
ENSMUSG00000025728	14755	Pigq	protein_coding	0.649947	6.24548	0.00349686	0.0386504
ENSMUSG00000030621	109264	Me3	protein_coding	5.1736	1.41569	0.00349914	0.0386504
ENSMUSG00000024053	246707	Emilin2	protein_coding	1.11851	7.85182	0.00352624	0.0389168
ENSMUSG00000027236	78655	Eif3j1	protein_coding	-1.09433	3.67492	0.00354603	0.0391021
ENSMUSG00000038332	140742	Sesn1	protein_coding	1.7113	5.76238	0.00355404	0.0391574
ENSMUSG00000026628	11910	Atf3	protein_coding	1.45034	4.86682	0.00356796	0.0392608
ENSMUSG00000059734	225887	Ndufs8	protein_coding	-0.57538	7.26999	0.00357183	0.0392608
ENSMUSG00000051323	279653	Pcdh19	protein_coding	-1.63549	3.122	0.00357245	0.0392608
ENSMUSG00000022032	71145	Scara5	protein_coding	2.05431	5.21661	0.00359065	0.0393807
ENSMUSG00000073616	66915	Cops9	protein_coding	-1.159	7.27037	0.00359223	0.0393807
ENSMUSG00000020115	56480	Tbk1	protein_coding	0.906636	4.72823	0.00359241	0.0393807
ENSMUSG00000044330	NA	NA	protein_coding	-2.99934	2.83925	0.0036128	0.0395711
ENSMUSG00000026254	26987	Eif4e2	protein_coding	-0.646303	6.52592	0.00364115	0.0398482
ENSMUSG00000028278	52187	Rragd	protein_coding	3.88404	3.57716	0.00364545	0.0398619
ENSMUSG00000042834	27528	Nrep	protein_coding	-1.19579	5.99092	0.00366122	0.0399707
ENSMUSG00000019897	52713	Ccdc59	protein_coding	-0.795961	4.99737	0.0036636	0.0399707
ENSMUSG00000019189	74315	Rnf145	protein_coding	1.39561	5.51476	0.0036646	0.0399707
ENSMUSG00000004264	12034	Phb2	protein_coding	-0.517059	7.25732	0.00368168	0.0401236
ENSMUSG00000054302	66266	Eapp	protein_coding	-0.698509	5.44529	0.0036928	0.0402112
ENSMUSG00000063200	70078	Nol7	protein_coding	-0.682455	5.85252	0.0037103	0.0403681
ENSMUSG00000036644	76795	Tbc1d9b	protein_coding	1.07005	6.63269	0.00371603	0.0403967
ENSMUSG00000042686	57339	Jph1	protein_coding	3.6261	0.806187	0.00372317	0.0404406
ENSMUSG00000030064	232288	Frmd4b	protein_coding	1.75401	4.54158	0.00373286	0.0405122
ENSMUSG00000044703	219131	Phf11a	protein_coding	3.85464	1.64567	0.00374023	0.0405585
ENSMUSG00000030451	15204	Herc2	protein_coding	0.960709	4.95951	0.00375933	0.0407306
ENSMUSG00000035697	70719	Arhgap45	protein_coding	1.44751	5.89957	0.00376234	0.0407306
ENSMUSG00000002808	105298	Epdr1	protein_coding	0.915763	7.41008	0.0037873	0.0409669
ENSMUSG00000027944	23897	Hax1	protein_coding	-0.576117	6.4982	0.00379977	0.0410574
ENSMUSG00000030587	72275	2200002D01Rik	protein_coding	-1.88102	2.04515	0.00380196	0.0410574
ENSMUSG00000069301	319167	Hist1h2ag	protein_coding	-3.56418	-1.08692	0.00381609	0.0411759
ENSMUSG00000054484	96957	Tmem62	protein_coding	3.37241	2.18029	0.00383157	0.0413088
ENSMUSG00000039960	69581	Rhou	protein_coding	-1.97891	1.91573	0.00387224	0.0417129
ENSMUSG00000043131	232157	Mob1a	protein_coding	0.756181	6.81742	0.00388305	0.0417769
ENSMUSG00000045438	68033	Cox19	protein_coding	-0.610988	5.25417	0.00388459	0.0417769
ENSMUSG00000062995	15893	Ica1	protein_coding	2.79233	3.90175	0.00391093	0.0420256
ENSMUSG00000055681	59042	Cope	protein_coding	-0.624889	8.54198	0.00391825	0.042037
ENSMUSG00000036437	18166	Npy1r	protein_coding	4.34263	0.763662	0.00391843	0.042037
ENSMUSG00000028426	19359	Rad23b	protein_coding	-1.04287	4.03491	0.00392533	0.0420765
ENSMUSG00000050323	76947	Ndufaf6	protein_coding	-0.831723	3.81396	0.00393511	0.042115
ENSMUSG00000026427	16865	Eif2d	protein_coding	0.690328	5.40567	0.00393538	0.042115
ENSMUSG00000034413	240055	Neurl1b	protein_coding	3.17902	1.21425	0.0039706	0.0424458
ENSMUSG00000030788	67150	Rnf141	protein_coding	1.12699	5.41337	0.00397279	0.0424458
ENSMUSG00000019487	106628	Trip10	protein_coding	1.03802	5.51855	0.00399157	0.0426115
ENSMUSG00000031871	12562	Cdh5	protein_coding	-1.7258	4.59862	0.0039954	0.0426176
ENSMUSG00000031805	16453	Jak3	protein_coding	1.33819	4.4074	0.00400294	0.0426605
ENSMUSG00000058793	110911	Cds2	protein_coding	0.780854	5.75706	0.00400596	0.0426605
ENSMUSG00000001143	214895	Lman2l	protein_coding	1.20782	4.69512	0.00400953	0.0426637
ENSMUSG00000026618	381314	Iars2	protein_coding	1.12487	5.17517	0.0040167	0.0427052
ENSMUSG00000017677	78889	Wsb1	protein_coding	1.14019	4.60669	0.00403145	0.0428272
ENSMUSG00000062270	21761	Morf4l1	protein_coding	-0.581013	8.13807	0.00404861	0.0429745
ENSMUSG00000026554	98193	Dcaf8	protein_coding	0.918476	6.15808	0.00405239	0.0429747
ENSMUSG00000040855	194590	Reps2	protein_coding	1.95731	3.44132	0.0040559	0.0429747
ENSMUSG00000028293	24060	Slc35a1	protein_coding	0.814198	5.20662	0.0040585	0.0429747
ENSMUSG00000061286	27998	Exosc5	protein_coding	-0.813045	5.60542	0.00406352	0.0429929
ENSMUSG00000062169	98417	Cnih4	protein_coding	-0.884356	6.15909	0.00408142	0.0431474
ENSMUSG00000041977	213498	Arhgef11	protein_coding	2.33178	3.93254	0.0040852	0.0431524
ENSMUSG00000067377	56496	Tspan6	protein_coding	-1.16752	5.07031	0.00408942	0.043162
ENSMUSG00000039637	78885	Coro7	protein_coding	1.60883	5.26541	0.00409764	0.0432139
ENSMUSG00000044018	28028	Mrpl50	protein_coding	-0.601503	4.8634	0.00412766	0.0434954
ENSMUSG00000019810	66848	Fuca2	protein_coding	0.860938	6.45087	0.00414576	0.0436509
ENSMUSG00000018008	72318	Cyth4	protein_coding	1.08648	6.85032	0.00415889	0.0437538
ENSMUSG00000005881	66366	Ergic3	protein_coding	0.595203	8.02378	0.00417283	0.0438651
ENSMUSG00000038623	107769	Tm6sf1	protein_coding	0.98853	5.48968	0.00418756	0.0439845
ENSMUSG00000038214	331623	Bend3	protein_coding	-3.01658	1.26468	0.00419625	0.0440404
ENSMUSG00000033557	215015	Fam20b	protein_coding	0.971446	5.10663	0.00421375	0.0441593
ENSMUSG00000035547	12337	Capn5	protein_coding	2.45477	4.15575	0.00421679	0.0441593
ENSMUSG00000000359	19700	Rem1	protein_coding	1.7566	4.30539	0.00421773	0.0441593
ENSMUSG00000025809	16412	Itgb1	protein_coding	0.670143	8.95411	0.00422905	0.0442424
ENSMUSG00000004044	19285	Cavin1	protein_coding	0.965853	8.7654	0.00424861	0.0444115
ENSMUSG00000015002	76740	Efr3a	protein_coding	0.678265	6.64141	0.004259	0.0444844
ENSMUSG00000067995	68705	Gtf2f2	protein_coding	-0.696943	4.37183	0.00427088	0.0445728
ENSMUSG00000007836	77134	Hnrnpa0	protein_coding	-1.62091	4.58809	0.00429767	0.0448166
ENSMUSG00000015289	66192	Lage3	protein_coding	-0.732645	5.73202	0.00431052	0.0448486
ENSMUSG00000030149	27007	Klrk1	protein_coding	6.16748	-0.137649	0.00431097	0.0448486
ENSMUSG00000023505	14793	Cdca3	protein_coding	-1.26047	4.12438	0.00431105	0.0448486
ENSMUSG00000020919	20851	Stat5b	protein_coding	0.945482	5.51719	0.00431949	0.0449007
ENSMUSG00000003868	20174	Ruvbl2	protein_coding	-0.772943	5.64981	0.00433729	0.0450166
ENSMUSG00000028048	14466	Gba	protein_coding	0.948647	7.14867	0.00433754	0.0450166
ENSMUSG00000029014	22791	Dnajc2	protein_coding	-0.731368	5.26154	0.00437887	0.0454095
ENSMUSG00000016308	22209	Ube2a	protein_coding	-0.566255	6.3476	0.00438743	0.0454553
ENSMUSG00000030447	20430	Cyfip1	protein_coding	0.947629	7.82719	0.00439025	0.0454553
ENSMUSG00000073421	14961	H2-Ab1	protein_coding	1.5221	8.62581	0.00440669	0.0455697
ENSMUSG00000031387	19703	Renbp	protein_coding	0.893765	6.82025	0.00440828	0.0455697
ENSMUSG00000001403	68612	Ube2c	protein_coding	-1.49953	5.1494	0.00442947	0.0457525
ENSMUSG00000064043	224829	Trerf1	protein_coding	2.89222	1.22948	0.00445851	0.045998
ENSMUSG00000052085	76088	Dock8	protein_coding	1.44334	5.19022	0.00446028	0.045998
ENSMUSG00000040940	16801	Arhgef1	protein_coding	1.07433	6.64717	0.00447704	0.0460923
ENSMUSG00000038534	71240	Osbpl7	protein_coding	2.94314	2.32023	0.00447945	0.0460923
ENSMUSG00000063663	382236	Brwd3	protein_coding	-2.98432	1.63641	0.00448002	0.0460923
ENSMUSG00000026421	13007	Csrp1	protein_coding	-0.605632	6.13028	0.00450747	0.0463382
ENSMUSG00000028552	13858	Eps15	protein_coding	0.829391	5.84225	0.00451651	0.0463946
ENSMUSG00000045763	70350	Basp1	protein_coding	-1.52505	2.15057	0.00452917	0.0464881
ENSMUSG00000032913	269473	Lrig2	protein_coding	1.55457	3.2172	0.00453321	0.0464888
ENSMUSG00000058099	74039	Nfam1	protein_coding	1.5052	5.92351	0.00453637	0.0464888
ENSMUSG00000024208	67267	Uqcc2	protein_coding	-0.949258	7.37624	0.00454692	0.0465605
ENSMUSG00000052384	224109	Nrros	protein_coding	1.22369	6.91048	0.00455152	0.046571
ENSMUSG00000028194	69219	Ddah1	protein_coding	-1.21369	3.38736	0.00456438	0.0466557
ENSMUSG00000056054	20201	S100a8	protein_coding	-2.80794	5.46278	0.00456694	0.0466557
ENSMUSG00000015149	64383	Sirt2	protein_coding	0.710703	6.86365	0.00457645	0.0466941
ENSMUSG00000010607	66268	Pigyl	protein_coding	-0.767364	5.20166	0.00457785	0.0466941
ENSMUSG00000032333	69106	Stoml1	protein_coding	1.43249	4.36376	0.00460929	0.0469781
ENSMUSG00000000532	11479	Acvr1b	protein_coding	-1.71582	1.48612	0.00461346	0.0469839
ENSMUSG00000026035	70225	Ppil3	protein_coding	-0.782635	4.60287	0.00461917	0.0470054
ENSMUSG00000029204	74734	Rhoh	protein_coding	2.84354	2.12105	0.00462875	0.0470507
ENSMUSG00000019997	14219	Ctgf	protein_coding	0.811224	10.5077	0.0046335	0.0470507
ENSMUSG00000040359	67490	Ufl1	protein_coding	0.855926	4.91132	0.00463443	0.0470507
ENSMUSG00000034295	225288	Fhod3	protein_coding	-4.26018	-1.25118	0.00464192	0.04709
ENSMUSG00000020818	69900	Mfsd11	protein_coding	0.885214	6.07145	0.00465059	0.0471405
ENSMUSG00000022488	105855	Nckap1l	protein_coding	1.03988	6.65266	0.00465412	0.0471405
ENSMUSG00000025743	20970	Sdc3	protein_coding	1.24902	6.84649	0.00465878	0.0471459
ENSMUSG00000007908	208982	Hmgcll1	protein_coding	-3.62706	0.247574	0.00466187	0.0471459
ENSMUSG00000062081	NA	NA	protein_coding	-1.54268	1.02046	0.00469097	0.0474035
ENSMUSG00000011254	66628	Thg1l	protein_coding	-0.79669	3.71183	0.00470215	0.047445
ENSMUSG00000061535	109323	C1qtnf7	protein_coding	2.34618	4.3762	0.00470234	0.047445
ENSMUSG00000048310	244631	Pskh1	protein_coding	1.95881	3.93233	0.0047085	0.0474704
ENSMUSG00000026131	13518	Dst	protein_coding	1.02996	6.46624	0.00471604	0.0475098
ENSMUSG00000035064	13631	Eef2k	protein_coding	1.0032	5.14122	0.00472012	0.0475142
ENSMUSG00000078139	NA	NA	protein_coding	-1.73128	4.06065	0.00472904	0.0475673
ENSMUSG00000058174	381438	Gm5148	protein_coding	-1.18074	2.43429	0.00473343	0.0475748
ENSMUSG00000058173	170748	Smco4	protein_coding	-1.55443	1.69581	0.00474859	0.0476857
ENSMUSG00000049871	268857	Nlrc3	protein_coding	2.41639	2.68898	0.00475177	0.0476857
ENSMUSG00000016559	15081	H3f3b	protein_coding	-0.545587	9.22478	0.00479769	0.0481095
ENSMUSG00000021282	217869	Eif5	protein_coding	-0.572968	7.96956	0.00480782	0.0481741
ENSMUSG00000030245	66964	Golt1b	protein_coding	-0.670227	6.544	0.00481886	0.0482477
ENSMUSG00000031189	14266	Aff2	protein_coding	4.60373	0.0036026	0.00482686	0.0482573
ENSMUSG00000040782	26374	Cop1	protein_coding	-1.23135	3.41764	0.00482721	0.0482573
ENSMUSG00000033208	20203	S100b	protein_coding	1.69176	5.56569	0.00484823	0.0484304
ENSMUSG00000079477	19349	Rab7	protein_coding	0.537382	8.42653	0.00485734	0.0484842
ENSMUSG00000039531	72580	Zup1	protein_coding	2.78799	2.06139	0.00488613	0.0487344
ENSMUSG00000031906	58994	Smpd3	protein_coding	5.36021	2.35023	0.00489612	0.0487967
ENSMUSG00000073910	214944	Mob3b	protein_coding	2.38912	3.0556	0.00490837	0.0488384
ENSMUSG00000035105	112407	Egln3	protein_coding	-2.91955	1.94923	0.00490996	0.0488384
ENSMUSG00000053475	21930	Tnfaip6	protein_coding	-2.45092	5.65141	0.00491523	0.0488384
ENSMUSG00000078517	230866	Emc1	protein_coding	0.829288	5.4718	0.00491526	0.0488384
ENSMUSG00000024683	94063	Mrpl16	protein_coding	-0.712959	4.79408	0.00494664	0.0491128
ENSMUSG00000064267	74096	Hvcn1	protein_coding	1.47855	5.4167	0.00495136	0.0491223
ENSMUSG00000035960	11792	Apex1	protein_coding	-0.728302	5.94616	0.00496015	0.0491514
ENSMUSG00000023973	72029	Cnpy3	protein_coding	0.643181	6.59905	0.00496513	0.0491514
ENSMUSG00000037405	15894	Icam1	protein_coding	1.35888	5.81433	0.00496558	0.0491514
ENSMUSG00000034757	72053	Tmub2	protein_coding	0.870026	5.69516	0.00496943	0.0491522
ENSMUSG00000027363	84092	Usp8	protein_coding	0.984028	5.79418	0.0049753	0.049173
ENSMUSG00000038880	79044	Mrps34	protein_coding	-0.628181	5.9881	0.00498748	0.0492301
ENSMUSG00000037933	76895	Bicd2	protein_coding	0.793936	5.80489	0.00499209	0.0492301
ENSMUSG00000022346	17869	Myc	protein_coding	-0.931013	5.18187	0.00499239	0.0492301
ENSMUSG00000063275	30963	Hacd1	protein_coding	-0.844473	5.07706	0.00501513	0.049372
ENSMUSG00000028883	20346	Sema3a	protein_coding	3.05914	5.34141	0.00501789	0.049372
ENSMUSG00000032026	104444	Rexo2	protein_coding	-0.645541	7.49628	0.00501812	0.049372
ENSMUSG00000024158	14651	Hagh	protein_coding	-1.17755	6.31805	0.0050255	0.0494074
ENSMUSG00000027219	269346	Slc28a2	protein_coding	2.17646	4.01974	0.00503262	0.0494189
ENSMUSG00000026471	15064	Mr1	protein_coding	2.63587	3.56005	0.00503498	0.0494189
ENSMUSG00000057137	68487	Tmem140	protein_coding	1.01123	6.41508	0.00503804	0.0494189
ENSMUSG00000021699	238871	Pde4d	protein_coding	-2.02865	1.54059	0.00504507	0.0494508
ENSMUSG00000024339	21355	Tap2	protein_coding	1.11527	5.84288	0.00505722	0.0495113
ENSMUSG00000031068	30926	Glrx3	protein_coding	-0.672012	7.73308	0.00505883	0.0495113
ENSMUSG00000004043	20850	Stat5a	protein_coding	1.50027	4.49753	0.00507329	0.0496156
ENSMUSG00000015165	15388	Hnrnpl	protein_coding	-0.8564	5.32092	0.00511947	0.0500297
ENSMUSG00000032754	170756	Slc8b1	protein_coding	1.56082	4.60565	0.00513441	0.0501383
ENSMUSG00000022674	70620	Ube2v2	protein_coding	-0.900344	5.87278	0.00513845	0.0501402
ENSMUSG00000020740	260302	Gga3	protein_coding	2.22755	3.1292	0.00515371	0.0502515
ENSMUSG00000024921	67155	Smarca2	protein_coding	1.21771	5.85003	0.00516483	0.0503224
ENSMUSG00000028334	94181	Nans	protein_coding	-0.578815	6.45452	0.00517256	0.0503601
ENSMUSG00000026019	57750	Wdr12	protein_coding	-0.592688	4.7766	0.00517786	0.0503742
ENSMUSG00000064210	105722	Ano6	protein_coding	0.734233	6.86684	0.00519863	0.0505386
ENSMUSG00000018661	16834	Cog1	protein_coding	1.38756	5.07347	0.00520768	0.0505889
ENSMUSG00000029270	67266	Fam69a	protein_coding	1.01774	4.91727	0.00521936	0.0506357
ENSMUSG00000026000	14768	Lancl1	protein_coding	0.595242	5.29132	0.00522025	0.0506357
ENSMUSG00000001098	330171	Kctd10	protein_coding	1.18621	7.78187	0.0052304	0.0506965
ENSMUSG00000027706	69276	Sec62	protein_coding	-0.766494	6.27151	0.00525272	0.0508746
ENSMUSG00000031590	14300	Frg1	protein_coding	-0.574224	5.69192	0.00525657	0.0508746
ENSMUSG00000058503	68152	Fam133b	protein_coding	-1.32115	2.11623	0.00526904	0.0509575
ENSMUSG00000052911	16779	Lamb2	protein_coding	1.35668	6.36943	0.00533495	0.0515257
ENSMUSG00000038393	56338	Txnip	protein_coding	1.09757	7.65588	0.00533722	0.0515257
ENSMUSG00000010307	67893	Tmem86a	protein_coding	1.03838	6.86755	0.00533963	0.0515257
ENSMUSG00000018196	69367	Glrx2	protein_coding	-0.700701	4.95568	0.00534726	0.0515612
ENSMUSG00000006463	70605	Zdhhc24	protein_coding	1.2991	3.71562	0.00536249	0.0516698
ENSMUSG00000007891	13033	Ctsd	protein_coding	1.02873	12.3602	0.00540282	0.0519904
ENSMUSG00000044573	11431	Acp1	protein_coding	-0.623179	6.06912	0.00540372	0.0519904
ENSMUSG00000035011	16969	Zbtb7a	protein_coding	0.705263	6.06662	0.00542844	0.0521897
ENSMUSG00000020895	66910	Tmem107	protein_coding	-0.781627	4.73134	0.0054385	0.052248
ENSMUSG00000049929	78134	Lpar4	protein_coding	-1.9021	1.61174	0.00544736	0.0522946
ENSMUSG00000074748	382423	Atxn7l3b	protein_coding	-0.57914	6.7109	0.00546992	0.0524726
ENSMUSG00000031245	50887	Hmgn5	protein_coding	-1.37247	4.02407	0.00548535	0.0525795
ENSMUSG00000056429	22134	Tgoln1	protein_coding	0.49343	7.51375	0.00548912	0.0525795
ENSMUSG00000043300	26879	B3galnt1	protein_coding	1.01088	4.79617	0.00551117	0.0527521
ENSMUSG00000036968	66455	Cnpy4	protein_coding	0.770623	5.62662	0.00552988	0.0528924
ENSMUSG00000034621	237943	Gpatch8	protein_coding	0.966151	4.61451	0.00553525	0.052905
ENSMUSG00000026981	16181	Il1rn	protein_coding	-1.4738	4.92927	0.00555627	0.053067
ENSMUSG00000013833	216154	Med16	protein_coding	0.842658	5.74491	0.0055636	0.0530983
ENSMUSG00000019464	19216	Ptger1	protein_coding	2.37486	5.27339	0.00557816	0.0531658
ENSMUSG00000040721	239102	Zfhx2	protein_coding	2.82267	0.897826	0.00557882	0.0531658
ENSMUSG00000021895	71704	Arhgef3	protein_coding	1.89636	4.83066	0.00559851	0.0532808
ENSMUSG00000037852	12876	Cpe	protein_coding	1.86472	6.38154	0.00560216	0.0532808
ENSMUSG00000022661	17470	Cd200	protein_coding	-1.33978	5.20751	0.00560314	0.0532808
ENSMUSG00000028599	21938	Tnfrsf1b	protein_coding	0.792988	6.66421	0.00561227	0.0533288
ENSMUSG00000022708	56490	Zbtb20	protein_coding	1.02882	6.5333	0.00564329	0.0535846
ENSMUSG00000021643	20365	Serf1	protein_coding	-1.01503	4.44457	0.00565037	0.0536128
ENSMUSG00000024902	66419	Mrpl11	protein_coding	-0.680307	5.47298	0.00565806	0.0536468
ENSMUSG00000037306	230815	Man1c1	protein_coding	0.94146	5.4116	0.00566808	0.0536754
ENSMUSG00000033174	23945	Mgll	protein_coding	1.43474	6.74903	0.0056693	0.0536754
ENSMUSG00000019998	53331	Stx7	protein_coding	0.67547	6.86134	0.00568019	0.0537116
ENSMUSG00000004631	20392	Sgce	protein_coding	0.773004	5.63797	0.00568526	0.0537116
ENSMUSG00000027832	19288	Ptx3	protein_coding	-3.41785	1.38604	0.00568547	0.0537116
ENSMUSG00000078941	108143	Taf9	protein_coding	-0.675735	4.83571	0.00569708	0.0537825
ENSMUSG00000069682	NA	NA	protein_coding	-1.16488	5.96815	0.00571617	0.0539237
ENSMUSG00000032301	26441	Psma4	protein_coding	-0.512968	7.20261	0.00573352	0.0540482
ENSMUSG00000024177	56520	Nme4	protein_coding	-0.969755	4.41057	0.00574118	0.0540814
ENSMUSG00000024228	67993	Nudt12	protein_coding	3.54166	0.91628	0.00575168	0.0541412
ENSMUSG00000024099	72900	Ndufv2	protein_coding	-0.615991	7.52258	0.00575746	0.0541566
ENSMUSG00000023046	16012	Igfbp6	protein_coding	1.1176	7.81341	0.00576466	0.0541772
ENSMUSG00000021493	67399	Pdlim7	protein_coding	-0.824984	6.20567	0.00576795	0.0541772
ENSMUSG00000000290	16414	Itgb2	protein_coding	1.38451	7.78722	0.00578421	0.0542773
ENSMUSG00000056116	15039	H2-T22	protein_coding	0.979511	5.97547	0.00578692	0.0542773
ENSMUSG00000006673	69232	Qrich1	protein_coding	0.799637	5.8405	0.00579741	0.0543366
ENSMUSG00000001552	16480	Jup	protein_coding	2.04578	4.95254	0.00581835	0.0544939
ENSMUSG00000034189	72552	Hsdl1	protein_coding	1.05916	5.42669	0.00582969	0.0545275
ENSMUSG00000033096	71881	Apmap	protein_coding	1.27083	5.7142	0.0058303	0.0545275
ENSMUSG00000020176	14783	Grb10	protein_coding	-0.867368	5.7934	0.00585296	0.0547002
ENSMUSG00000038400	65112	Pmepa1	protein_coding	-1.18655	6.57427	0.00585843	0.0547122
ENSMUSG00000010936	234729	Vac14	protein_coding	0.913236	5.28801	0.00586374	0.0547226
ENSMUSG00000062526	225651	Mppe1	protein_coding	1.25884	3.94945	0.00586833	0.0547263
ENSMUSG00000031633	11739	Slc25a4	protein_coding	-0.731649	9.23975	0.00587833	0.0547805
ENSMUSG00000030766	70497	Arhgap17	protein_coding	1.10815	4.73502	0.00589581	0.0548726
ENSMUSG00000061878	20698	Sphk1	protein_coding	-1.26565	4.25234	0.0058975	0.0548726
ENSMUSG00000021948	18753	Prkcd	protein_coding	1.13947	6.02256	0.00590082	0.0548726
ENSMUSG00000058163	432555	Gm5431	protein_coding	2.89075	1.71494	0.00592546	0.0550625
ENSMUSG00000032194	235041	Kank2	protein_coding	1.40275	6.08843	0.00593791	0.0551389
ENSMUSG00000037058	67869	Paip2	protein_coding	-0.598314	7.46915	0.00594336	0.0551503
ENSMUSG00000074419	100041146	Gm15448	protein_coding	1.47605	1.15886	0.00596464	0.0553036
ENSMUSG00000015085	12496	Entpd2	protein_coding	2.25033	4.68117	0.00596835	0.0553036
ENSMUSG00000023274	12504	Cd4	protein_coding	5.24114	-1.06847	0.00598651	0.0554326
ENSMUSG00000038965	22195	Ube2l3	protein_coding	-0.412612	7.71465	0.00599093	0.0554342
ENSMUSG00000095677	100040531	Dynlt1f	protein_coding	-0.626928	7.00696	0.00600196	0.0554969
ENSMUSG00000040249	16971	Lrp1	protein_coding	0.904245	9.32771	0.00601504	0.0555785
ENSMUSG00000028465	21894	Tln1	protein_coding	0.739683	7.86011	0.00604947	0.055857
ENSMUSG00000032562	14678	Gnai2	protein_coding	0.562146	9.69295	0.0060694	0.0559572
ENSMUSG00000018672	56358	Copz2	protein_coding	-0.657111	7.6186	0.00607032	0.0559572
ENSMUSG00000014601	229707	Strip1	protein_coding	0.770647	5.33231	0.00607318	0.0559572
ENSMUSG00000057554	56048	Lgals8	protein_coding	0.821981	5.63283	0.00608631	0.0560387
ENSMUSG00000022330	107587	Osr2	protein_coding	1.40126	5.08738	0.00611257	0.0561488
ENSMUSG00000022672	19090	Prkdc	protein_coding	3.12547	2.65867	0.00611445	0.0561488
ENSMUSG00000038312	108687	Edem2	protein_coding	0.454516	7.00783	0.00611529	0.0561488
ENSMUSG00000034203	72170	Chchd4	protein_coding	-0.892715	4.00692	0.00611547	0.0561488
ENSMUSG00000040767	78372	Snrnp25	protein_coding	-0.999766	5.46594	0.00612554	0.0562017
ENSMUSG00000020029	71207	Nudt4	protein_coding	-0.918283	5.93513	0.00613305	0.056207
ENSMUSG00000050914	654824	Ankrd37	protein_coding	-1.87295	1.37327	0.00613472	0.056207
ENSMUSG00000091243	73569	Vgll3	protein_coding	-2.46311	0.724162	0.006144	0.0562525
ENSMUSG00000052142	320484	Rasal3	protein_coding	3.3404	2.94469	0.00614998	0.0562677
ENSMUSG00000024346	67199	Pfdn1	protein_coding	-0.735814	6.20779	0.00616356	0.0563442
ENSMUSG00000025352	14561	Gdf11	protein_coding	-2.64893	0.703254	0.00616696	0.0563442
ENSMUSG00000068749	26442	Psma5	protein_coding	-0.550139	7.3282	0.0062189	0.056779
ENSMUSG00000015120	22196	Ube2i	protein_coding	-0.524577	7.15232	0.00623831	0.0569164
ENSMUSG00000026494	269152	Kif26b	protein_coding	-3.6086	-1.41823	0.00624629	0.0569495
ENSMUSG00000042997	212114	Nhlrc3	protein_coding	1.56955	4.14182	0.00625291	0.05697
ENSMUSG00000048234	67702	Rnf149	protein_coding	-1.60497	4.45372	0.00626015	0.0569961
ENSMUSG00000019877	56442	Serinc1	protein_coding	0.703169	7.30224	0.00627266	0.0570703
ENSMUSG00000055373	14348	Fut9	protein_coding	3.10849	1.8398	0.00632241	0.0574829
ENSMUSG00000022505	13731	Emp2	protein_coding	1.13153	6.94053	0.00633314	0.0575399
ENSMUSG00000040687	228355	Madd	protein_coding	1.59037	3.96293	0.0063375	0.0575399
ENSMUSG00000017737	17395	Mmp9	protein_coding	-3.23203	4.73311	0.0063643	0.0577431
ENSMUSG00000070354	101488212	Evi2	protein_coding	-5.59989	-1.07821	0.00639231	0.0579569
ENSMUSG00000019920	110829	Lims1	protein_coding	-0.472587	7.16894	0.00639771	0.0579657
ENSMUSG00000030731	20981	Syt3	protein_coding	4.30264	0.974463	0.00642812	0.0581982
ENSMUSG00000001018	20615	Snapin	protein_coding	0.716133	5.90138	0.00643229	0.0581982
ENSMUSG00000078784	69126	1810022K09Rik	protein_coding	-1.36959	4.74163	0.00646506	0.0584542
ENSMUSG00000041037	210146	Irgq	protein_coding	2.69205	3.09158	0.00647267	0.0584825
ENSMUSG00000020196	104248	Cabin1	protein_coding	1.23873	4.9019	0.00648063	0.0585139
ENSMUSG00000032892	57785	Rangrf	protein_coding	-0.870437	4.03962	0.006488	0.0585399
ENSMUSG00000013465	58202	Nelfb	protein_coding	0.618427	6.34928	0.00650146	0.0586209
ENSMUSG00000028060	74200	Khdc4	protein_coding	1.44985	3.99524	0.00650936	0.0586516
ENSMUSG00000040997	105501	Abhd4	protein_coding	1.04864	7.11254	0.00656179	0.0590832
ENSMUSG00000039611	67063	Tmem246	protein_coding	1.43457	4.32389	0.0065844	0.0591762
ENSMUSG00000048910	NA	NA	protein_coding	-2.29725	4.44957	0.00658462	0.0591762
ENSMUSG00000008333	20639	Snrpb2	protein_coding	-0.810082	4.9849	0.00658571	0.0591762
ENSMUSG00000038456	209773	Dennd2a	protein_coding	1.23804	3.5459	0.0066015	0.0592255
ENSMUSG00000009905	70750	Kdsr	protein_coding	0.864019	5.28468	0.00660328	0.0592255
ENSMUSG00000068227	16185	Il2rb	protein_coding	4.90068	-1.01503	0.0066048	0.0592255
ENSMUSG00000027845	140917	Dclre1b	protein_coding	-1.18904	3.48853	0.00661371	0.0592646
ENSMUSG00000051650	53625	B3gnt2	protein_coding	2.53407	4.40016	0.0066204	0.0592839
ENSMUSG00000027615	12807	Hps3	protein_coding	1.5869	3.70549	0.00662998	0.059329
ENSMUSG00000035367	74386	Rmi1	protein_coding	1.11665	4.34208	0.00663654	0.059347
ENSMUSG00000039318	98732	Rab3gap2	protein_coding	1.08063	5.6231	0.00665634	0.0594524
ENSMUSG00000020089	67895	Ppa1	protein_coding	-0.967056	6.82264	0.00665743	0.0594524
ENSMUSG00000020077	19073	Srgn	protein_coding	-1.20539	8.09983	0.00668203	0.0596313
ENSMUSG00000020598	319504	Nrcam	protein_coding	3.44899	1.73922	0.00671787	0.0598671
ENSMUSG00000038812	67674	Trmt112	protein_coding	-0.521352	6.2798	0.00672033	0.0598671
ENSMUSG00000032718	67729	Mansc1	protein_coding	2.29253	0.138305	0.00672221	0.0598671
ENSMUSG00000050106	217356	Tmc8	protein_coding	5.55806	-1.02112	0.00673937	0.0599574
ENSMUSG00000061086	17896	Myl4	protein_coding	2.57992	2.0381	0.00674602	0.0599574
ENSMUSG00000031422	56397	Morf4l2	protein_coding	-0.535875	8.62588	0.00674941	0.0599574
ENSMUSG00000059363	14297	Fxn	protein_coding	-0.803903	4.25136	0.00675072	0.0599574
ENSMUSG00000032673	67939	Prorsd1	protein_coding	-0.746216	4.96289	0.00675738	0.0599757
ENSMUSG00000034707	75612	Gns	protein_coding	1.03138	7.17367	0.00676509	0.0600034
ENSMUSG00000095028	668101	Sirpb1b	protein_coding	-1.48493	1.01992	0.00677844	0.0600428
ENSMUSG00000046573	380840	Lyrm4	protein_coding	-1.33818	2.43821	0.00677873	0.0600428
ENSMUSG00000032382	56440	Snx1	protein_coding	0.693306	7.53621	0.00679138	0.0601141
ENSMUSG00000038776	13849	Ephx1	protein_coding	1.17635	6.16122	0.00683272	0.060439
ENSMUSG00000028772	619605	Zcchc17	protein_coding	-0.556916	5.72863	0.00685107	0.0605401
ENSMUSG00000061455	67727	Stx17	protein_coding	0.99066	4.33145	0.00685342	0.0605401
ENSMUSG00000002944	12491	Cd36	protein_coding	1.04801	8.94597	0.00686482	0.0605725
ENSMUSG00000003644	20111	Rps6ka1	protein_coding	1.40722	5.46237	0.00686984	0.0605725
ENSMUSG00000024146	56724	Cript	protein_coding	-0.61401	6.44995	0.006871	0.0605725
ENSMUSG00000073889	16157	Il11ra1	protein_coding	0.869261	7.79086	0.00689356	0.0607057
ENSMUSG00000024593	70417	Megf10	protein_coding	5.7397	3.41256	0.00689542	0.0607057
ENSMUSG00000000094	21387	Tbx4	protein_coding	2.45023	2.06067	0.0069088	0.0607825
ENSMUSG00000003166	13356	Dgcr2	protein_coding	0.940179	5.95488	0.00691845	0.0608265
ENSMUSG00000054717	97165	Hmgb2	protein_coding	-1.14568	6.52157	0.00692556	0.060848
ENSMUSG00000032336	20320	Nptn	protein_coding	0.502199	7.85806	0.00693697	0.0609073
ENSMUSG00000038160	11793	Atg5	protein_coding	-0.483029	5.97051	0.00694558	0.0609419
ENSMUSG00000022964	77975	Tmem50b	protein_coding	0.857183	5.8558	0.0069509	0.0609476
ENSMUSG00000025198	226144	Erlin1	protein_coding	0.912482	5.08533	0.00696728	0.0610502
ENSMUSG00000052298	72729	Cdc42se2	protein_coding	0.883247	6.1869	0.00697602	0.0610858
ENSMUSG00000037938	66170	Chchd5	protein_coding	-0.637283	4.45471	0.00699233	0.0611876
ENSMUSG00000093938	216984	Evi2b	protein_coding	1.43977	4.96218	0.00699928	0.0612074
ENSMUSG00000038903	381175	Ccdc68	protein_coding	3.07375	1.09572	0.00701838	0.061301
ENSMUSG00000035505	231430	Cox18	protein_coding	-0.799305	4.51846	0.00701937	0.061301
ENSMUSG00000045690	72338	Wdr89	protein_coding	-1.34215	2.82615	0.00703456	0.0613926
ENSMUSG00000028128	14066	F3	protein_coding	2.16967	2.72748	0.00706552	0.0616215
ENSMUSG00000028218	68099	Fam92a	protein_coding	-0.768122	5.54306	0.00707666	0.0616775
ENSMUSG00000046314	217517	Stxbp6	protein_coding	2.10747	4.31524	0.00708331	0.0616887
ENSMUSG00000028078	70762	Dclk2	protein_coding	5.03371	0.707293	0.00709194	0.0616887
ENSMUSG00000043140	66690	Tmem186	protein_coding	1.60433	2.98979	0.00709338	0.0616887
ENSMUSG00000018379	110809	Srsf1	protein_coding	-0.665646	5.74419	0.00710002	0.0616887
ENSMUSG00000066151	338355	Fkbp15	protein_coding	0.944642	5.53615	0.00710158	0.0616887
ENSMUSG00000034353	51801	Ramp1	protein_coding	2.50212	3.86526	0.00710748	0.0616989
ENSMUSG00000025245	93730	Lztfl1	protein_coding	-0.815659	4.79748	0.00712894	0.0618441
ENSMUSG00000031446	99375	Cul4a	protein_coding	0.990289	6.05719	0.00715705	0.0620349
ENSMUSG00000046207	104709	Pik3r6	protein_coding	3.21619	2.46254	0.00716221	0.0620349
ENSMUSG00000017417	72324	Plxdc1	protein_coding	2.16675	4.20993	0.00716518	0.0620349
ENSMUSG00000020027	216233	Socs2	protein_coding	-1.12125	5.10339	0.0071943	0.0622457
ENSMUSG00000079480	69713	Pin4	protein_coding	-1.17382	3.76939	0.00721598	0.0623898
ENSMUSG00000053560	15936	Ier2	protein_coding	0.683152	6.4595	0.00722051	0.0623898
ENSMUSG00000069272	319166	Hist1h2ae	protein_coding	-1.73152	3.67766	0.00723137	0.0624423
ENSMUSG00000035824	57813	Tk2	protein_coding	1.08749	4.6979	0.00725736	0.0626253
ENSMUSG00000029263	433931	Pigg	protein_coding	4.51285	1.05074	0.00727488	0.062735
ENSMUSG00000039114	68404	Nrn1	protein_coding	-2.17041	1.61996	0.00729472	0.062862
ENSMUSG00000024781	16889	Lipa	protein_coding	0.968509	7.80963	0.00731044	0.062862
ENSMUSG00000052751	58887	Repin1	protein_coding	2.30557	3.67553	0.00731074	0.062862
ENSMUSG00000024193	21652	Phf1	protein_coding	1.55089	3.52443	0.00731264	0.062862
ENSMUSG00000020871	13394	Dlx4	protein_coding	2.7454	3.20312	0.007318	0.062862
ENSMUSG00000025534	110006	Gusb	protein_coding	0.820227	8.07858	0.00732128	0.062862
ENSMUSG00000056234	27057	Ncoa4	protein_coding	-0.974795	7.59655	0.00732331	0.062862
ENSMUSG00000036450	319594	Hif1an	protein_coding	1.16741	4.45275	0.00732905	0.06287
ENSMUSG00000015092	59022	Edf1	protein_coding	-0.471211	7.87754	0.00733958	0.062919
ENSMUSG00000021686	11774	Ap3b1	protein_coding	1.0375	5.81354	0.00736772	0.0631188
ENSMUSG00000000567	20682	Sox9	protein_coding	-2.04305	3.04244	0.00737948	0.063178
ENSMUSG00000042198	66433	Chchd7	protein_coding	-0.702952	4.818	0.00739266	0.0632494
ENSMUSG00000031207	17698	Msn	protein_coding	0.851776	9.35714	0.00741414	0.0633916
ENSMUSG00000049680	72046	Urgcp	protein_coding	0.913185	5.41667	0.00743706	0.0635459
ENSMUSG00000034349	70099	Smc4	protein_coding	-0.807015	5.97738	0.00744192	0.0635459
ENSMUSG00000028633	51797	Ctps	protein_coding	-1.16747	4.50536	0.00746868	0.0636689
ENSMUSG00000021876	58809	Rnase4	protein_coding	0.721806	7.78999	0.00747022	0.0636689
ENSMUSG00000022214	28199	Dcaf11	protein_coding	0.685996	6.11443	0.00747258	0.0636689
ENSMUSG00000022150	13132	Dab2	protein_coding	0.894191	8.37646	0.00747583	0.0636689
ENSMUSG00000034101	12388	Ctnnd1	protein_coding	1.0085	5.94911	0.00748896	0.0637077
ENSMUSG00000034936	80981	Arl4d	protein_coding	3.31815	2.37372	0.00749014	0.0637077
ENSMUSG00000056481	70445	Cd248	protein_coding	1.16477	6.83109	0.00752163	0.0639317
ENSMUSG00000062031	212974	Pgghg	protein_coding	1.43434	4.68669	0.00752627	0.0639317
ENSMUSG00000052310	30791	Slc39a1	protein_coding	-0.828991	5.4394	0.00753224	0.0639408
ENSMUSG00000009073	18016	Nf2	protein_coding	1.11895	5.71624	0.00754773	0.0640306
ENSMUSG00000024901	240518	Peli3	protein_coding	4.71425	0.614865	0.00755726	0.0640587
ENSMUSG00000026074	26921	Map4k4	protein_coding	-0.796078	5.16153	0.00756086	0.0640587
ENSMUSG00000013076	75723	Amotl1	protein_coding	0.988699	5.86593	0.00763632	0.0646561
ENSMUSG00000014329	83675	Bicc1	protein_coding	-1.2958	5.07381	0.00765159	0.0647435
ENSMUSG00000039477	231861	Tnrc18	protein_coding	1.60426	3.07421	0.00766284	0.0647696
ENSMUSG00000043017	19222	Ptgir	protein_coding	2.37363	3.53234	0.0076646	0.0647696
ENSMUSG00000022197	68070	Pdzd2	protein_coding	2.96555	2.9078	0.00768311	0.0647745
ENSMUSG00000032377	235527	Plscr4	protein_coding	2.26505	4.10659	0.00768326	0.0647745
ENSMUSG00000021481	26919	Zfp346	protein_coding	2.35495	2.87582	0.00768367	0.0647745
ENSMUSG00000030663	56372	1110004F10Rik	protein_coding	-0.468308	7.13471	0.00768503	0.0647745
ENSMUSG00000042354	30877	Gnl3	protein_coding	-0.807553	4.87464	0.00770313	0.0648852
ENSMUSG00000004364	26554	Cul3	protein_coding	-0.875865	4.98898	0.00771168	0.0649153
ENSMUSG00000020810	114886	Cygb	protein_coding	1.83148	5.18558	0.00772892	0.0650094
ENSMUSG00000031666	19651	Rbl2	protein_coding	2.00409	4.38785	0.00773281	0.0650094
ENSMUSG00000025871	97820	4833439L19Rik	protein_coding	0.664294	7.2861	0.00773983	0.0650266
ENSMUSG00000009647	215999	Mcu	protein_coding	1.02684	5.04692	0.00777662	0.0652936
ENSMUSG00000032352	214345	Lrrc1	protein_coding	2.85764	1.2724	0.00778713	0.0653398
ENSMUSG00000025503	21351	Taldo1	protein_coding	-0.852274	8.47738	0.00785414	0.0658598
ENSMUSG00000021242	67963	Npc2	protein_coding	0.455853	9.18547	0.00788011	0.0660352
ENSMUSG00000039168	223453	Dap	protein_coding	-0.538985	7.31272	0.00791228	0.066241
ENSMUSG00000024856	52004	Cdk2ap2	protein_coding	-0.584204	7.60199	0.00791483	0.066241
ENSMUSG00000027702	71827	Lrrc34	protein_coding	3.58127	2.31141	0.00793413	0.0663575
ENSMUSG00000026697	17926	Myoc	protein_coding	5.6975	2.19794	0.00793891	0.0663575
ENSMUSG00000001175	12313	Calm1	protein_coding	-0.435245	10.8345	0.00794715	0.0663814
ENSMUSG00000040850	103554	Psme4	protein_coding	-0.795812	5.18702	0.00795193	0.0663814
ENSMUSG00000071252	72371	2210408I21Rik	protein_coding	2.11241	1.51207	0.00800398	0.0667731
ENSMUSG00000053007	231991	Creb5	protein_coding	1.75361	3.82561	0.0080398	0.0670198
ENSMUSG00000037736	77569	Limch1	protein_coding	1.52463	5.15092	0.00804382	0.0670198
ENSMUSG00000067370	54218	B3galt4	protein_coding	1.92159	2.568	0.00805689	0.067086
ENSMUSG00000030536	29875	Iqgap1	protein_coding	0.63556	8.24403	0.00806226	0.0670879
ENSMUSG00000026925	64436	Inpp5e	protein_coding	1.59332	3.20944	0.00806918	0.0671027
ENSMUSG00000020363	14584	Gfpt2	protein_coding	1.45518	8.21317	0.0080784	0.0671366
ENSMUSG00000035776	171486	Cd99l2	protein_coding	0.922179	5.4108	0.00811117	0.067366
ENSMUSG00000002767	27398	Mrpl2	protein_coding	-0.517481	6.15558	0.00812665	0.0674517
ENSMUSG00000031779	20299	Ccl22	protein_coding	6.17251	0.538949	0.0081436	0.0675495
ENSMUSG00000030188	66441	Magohb	protein_coding	-1.05198	2.38635	0.00817729	0.0677859
ENSMUSG00000043633	242408	Fam221b	protein_coding	-1.36033	1.79682	0.00819253	0.0678387
ENSMUSG00000036513	52245	Commd2	protein_coding	-0.749053	6.28718	0.00819406	0.0678387
ENSMUSG00000015942	114674	Gtf2ird2	protein_coding	3.87273	0.689505	0.00821589	0.0679763
ENSMUSG00000051989	68936	Smim11	protein_coding	-0.711921	5.09151	0.00824832	0.0682014
ENSMUSG00000060261	14886	Gtf2i	protein_coding	-0.612262	5.87039	0.00825533	0.0682162
ENSMUSG00000023232	230779	Serinc2	protein_coding	-2.63566	2.35623	0.00826952	0.0682649
ENSMUSG00000024236	225115	Svil	protein_coding	0.943377	5.10366	0.00827892	0.0682649
ENSMUSG00000015672	75398	Mrpl32	protein_coding	-0.773723	5.14397	0.00828108	0.0682649
ENSMUSG00000046807	192734	Lrrc75b	protein_coding	3.40143	0.793845	0.00828893	0.0682649
ENSMUSG00000079508	68316	Apoo	protein_coding	-0.803562	4.65672	0.00829131	0.0682649
ENSMUSG00000001173	320634	Ocrl	protein_coding	0.934298	4.6798	0.0082926	0.0682649
ENSMUSG00000032997	74241	Chpf	protein_coding	1.02313	6.67331	0.00831642	0.0684178
ENSMUSG00000003617	12870	Cp	protein_coding	2.62956	5.3598	0.00832683	0.0684604
ENSMUSG00000030796	21677	Tead2	protein_coding	-1.84163	2.28496	0.00833367	0.0684735
ENSMUSG00000024404	66878	Riok3	protein_coding	-0.666376	6.6445	0.00835645	0.0685771
ENSMUSG00000036905	12260	C1qb	protein_coding	0.888477	9.8798	0.00835678	0.0685771
ENSMUSG00000020272	20868	Stk10	protein_coding	1.60658	3.9413	0.00836365	0.0685904
ENSMUSG00000014444	234839	Piezo1	protein_coding	1.19445	5.99704	0.0083823	0.0686698
ENSMUSG00000035521	214505	Gnptg	protein_coding	0.623667	5.46138	0.00838386	0.0686698
ENSMUSG00000034484	67804	Snx2	protein_coding	0.616154	7.18443	0.00845549	0.0692131
ENSMUSG00000021662	110596	Arhgef28	protein_coding	1.34995	3.92423	0.00848071	0.069376
ENSMUSG00000050043	66958	Tmx2	protein_coding	0.732306	6.08394	0.00850476	0.0695292
ENSMUSG00000050022	231842	Amz1	protein_coding	2.62032	3.02425	0.00851264	0.0695501
ENSMUSG00000030351	68498	Tspan11	protein_coding	-1.55931	3.42544	0.0085303	0.0696508
ENSMUSG00000018507	22368	Trpv2	protein_coding	1.16297	5.30658	0.00854404	0.0697194
ENSMUSG00000021720	71816	Rnf180	protein_coding	3.30828	2.2996	0.00855452	0.0697197
ENSMUSG00000039770	383295	Ypel5	protein_coding	-0.679872	6.26162	0.00855476	0.0697197
ENSMUSG00000052406	227656	Rexo4	protein_coding	0.730231	5.07504	0.00856731	0.0697784
ENSMUSG00000026113	269180	Inpp4a	protein_coding	1.34014	3.10995	0.00857434	0.0697921
ENSMUSG00000028582	319965	Cc2d1b	protein_coding	1.04123	5.18306	0.00859156	0.0698887
ENSMUSG00000000131	74204	Xpo6	protein_coding	0.908304	5.0836	0.00863059	0.0701625
ENSMUSG00000068130	668923	Zfp442	protein_coding	3.53878	-0.087073	0.00866187	0.070373
ENSMUSG00000047139	12484	Cd24a	protein_coding	-1.85823	5.19277	0.00868175	0.0704906
ENSMUSG00000053291	19342	Rab4b	protein_coding	-0.453557	6.19071	0.00870192	0.0706105
ENSMUSG00000024387	13001	Csnk2b	protein_coding	-0.496081	6.05074	0.00872219	0.0706786
ENSMUSG00000022361	22770	Zhx1	protein_coding	1.01065	5.5024	0.00872387	0.0706786
ENSMUSG00000038909	217127	Kat7	protein_coding	0.812193	5.45598	0.00872798	0.0706786
ENSMUSG00000052336	13051	Cx3cr1	protein_coding	2.96616	5.25303	0.00873655	0.0706786
ENSMUSG00000020844	18230	Nxn	protein_coding	-1.58499	3.02771	0.00873738	0.0706786
ENSMUSG00000036442	59016	Thap11	protein_coding	0.849797	5.56741	0.00876613	0.0708417
ENSMUSG00000027411	80743	Vps16	protein_coding	1.19463	5.20207	0.00876923	0.0708417
ENSMUSG00000036067	227659	Slc2a6	protein_coding	3.57033	4.75773	0.00877383	0.0708417
ENSMUSG00000052684	16476	Jun	protein_coding	0.827136	7.45315	0.00880967	0.0710872
ENSMUSG00000037003	209039	Tns2	protein_coding	1.28415	5.94938	0.00890016	0.0717051
ENSMUSG00000022594	23936	Lynx1	protein_coding	1.27195	4.67274	0.00890239	0.0717051
ENSMUSG00000024664	60527	Fads3	protein_coding	-0.871841	5.9359	0.00890613	0.0717051
ENSMUSG00000016995	17183	Matn4	protein_coding	4.02247	5.01391	0.00890822	0.0717051
ENSMUSG00000045594	12091	Glb1	protein_coding	0.945888	6.19778	0.00892009	0.0717564
ENSMUSG00000074269	73673	Rec114	protein_coding	-3.49949	-1.07261	0.00893723	0.07185
ENSMUSG00000026853	12908	Crat	protein_coding	0.814954	6.51611	0.00894682	0.0718664
ENSMUSG00000027076	30059	Timm10	protein_coding	-0.836782	4.24935	0.00895027	0.0718664
ENSMUSG00000029428	13852	Stx2	protein_coding	1.05288	6.07731	0.0089705	0.0719845
ENSMUSG00000020903	55943	Stx8	protein_coding	-0.557401	5.64782	0.00898366	0.0720443
ENSMUSG00000000787	13205	Ddx3x	protein_coding	-0.925383	7.57438	0.00899163	0.0720443
ENSMUSG00000020386	66397	Sar1b	protein_coding	-0.552949	6.78428	0.00900453	0.0720443
ENSMUSG00000005124	22402	Wisp1	protein_coding	-1.44376	5.40362	0.0090096	0.0720443
ENSMUSG00000031877	72361	Ces2g	protein_coding	4.9241	0.0704016	0.0090107	0.0720443
ENSMUSG00000037628	72391	Cdkn3	protein_coding	-1.35533	2.79765	0.00901552	0.0720443
ENSMUSG00000000579	100040563	Dynlt1c	protein_coding	-0.681271	4.1575	0.0090218	0.0720443
ENSMUSG00000034118	22021	Tpst1	protein_coding	1.20613	5.15193	0.0090221	0.0720443
ENSMUSG00000041236	218035	Vps41	protein_coding	0.791745	6.54985	0.00903962	0.0721401
ENSMUSG00000053835	15042	H2-T24	protein_coding	2.5623	2.56582	0.00905889	0.0722076
ENSMUSG00000071176	234094	Arhgef10	protein_coding	1.51888	4.51392	0.00905914	0.0722076
ENSMUSG00000039801	73692	Cplane1	protein_coding	1.59299	2.37632	0.00909057	0.072414
ENSMUSG00000043510	100900	Hscb	protein_coding	-0.946955	4.26171	0.0091097	0.0724994
ENSMUSG00000021598	28077	Med10	protein_coding	-0.509705	5.54322	0.0091124	0.0724994
ENSMUSG00000032594	27399	Ip6k1	protein_coding	0.765868	5.74959	0.00914791	0.0727376
ENSMUSG00000039116	215798	Adgrg6	protein_coding	2.59195	1.32559	0.009165	0.0727899
ENSMUSG00000021190	19141	Lgmn	protein_coding	0.829927	8.88508	0.00916564	0.0727899
ENSMUSG00000020098	13180	Pcbd1	protein_coding	4.0064	3.24445	0.00919396	0.0729704
ENSMUSG00000052397	22350	Ezr	protein_coding	1.23883	6.65679	0.0092592	0.0734324
ENSMUSG00000032177	18577	Pde4a	protein_coding	1.94208	2.80995	0.00926342	0.0734324
ENSMUSG00000032637	233871	Atxn2l	protein_coding	0.855838	4.71843	0.00928604	0.073533
ENSMUSG00000040612	100039795	Ildr2	protein_coding	2.33067	4.55827	0.00928737	0.073533
ENSMUSG00000029622	11867	Arpc1b	protein_coding	0.404128	10.3278	0.00930915	0.0736608
ENSMUSG00000030512	68981	Snrpa1	protein_coding	-0.729918	5.79306	0.00931624	0.07367
ENSMUSG00000022771	66053	Ppil2	protein_coding	0.714315	5.94747	0.0093216	0.07367
ENSMUSG00000029403	53886	Cdkl2	protein_coding	2.40704	2.51558	0.00936111	0.0739375
ENSMUSG00000030306	387314	Tmtc1	protein_coding	3.2663	1.04148	0.009369	0.0739551
ENSMUSG00000091383	NA	NA	protein_coding	-1.49108	3.80844	0.00939123	0.0740857
ENSMUSG00000014226	12301	Cacybp	protein_coding	-0.580932	6.88098	0.00942511	0.0743081
ENSMUSG00000037815	12385	Ctnna1	protein_coding	0.479774	7.17587	0.00944999	0.0744365
ENSMUSG00000022898	13185	Vps26c	protein_coding	0.660746	6.56692	0.0094528	0.0744365
ENSMUSG00000064220	15267	Hist2h2aa1	protein_coding	-1.52291	3.58267	0.00947366	0.0745269
ENSMUSG00000037710	52637	Cisd1	protein_coding	-0.596686	6.1414	0.00947569	0.0745269
ENSMUSG00000001123	16859	Lgals9	protein_coding	0.813467	7.48263	0.00948831	0.0745812
ENSMUSG00000037536	78938	Fbxo34	protein_coding	0.95248	4.12617	0.00950618	0.0746624
ENSMUSG00000087687	100503890	Pet100	protein_coding	-1.36869	5.39145	0.0095133	0.0746624
ENSMUSG00000046836	71678	Brox	protein_coding	0.993767	5.53143	0.00951579	0.0746624
ENSMUSG00000075467	52838	Dnlz	protein_coding	-0.588401	5.59797	0.00957533	0.0750844
ENSMUSG00000020271	103583	Fbxw11	protein_coding	0.910162	5.83486	0.00959236	0.0751728
ENSMUSG00000020153	75406	Ndufs7	protein_coding	-0.471264	7.67912	0.00960752	0.0752464
ENSMUSG00000038459	70178	Abhd17c	protein_coding	-1.21429	2.37914	0.0096183	0.0752857
ENSMUSG00000044795	327951	Cyb5d1	protein_coding	2.84742	1.27036	0.00963568	0.0753765
ENSMUSG00000040822	58248	1700123O20Rik	protein_coding	-0.685491	5.52779	0.00964562	0.0754091
ENSMUSG00000006998	21762	Psmd2	protein_coding	0.568417	8.29486	0.009656	0.0754451
ENSMUSG00000037661	71862	Gpr160	protein_coding	2.77554	3.48797	0.0096637	0.0754601
ENSMUSG00000062524	17086	Ncr1	protein_coding	5.28574	-1.20152	0.00966997	0.0754639
ENSMUSG00000054588	NA	NA	protein_coding	4.3591	0.879405	0.0096954	0.0755637
ENSMUSG00000036057	104831	Ptpn23	protein_coding	1.15953	4.08426	0.00969709	0.0755637
ENSMUSG00000054519	237775	Zfp867	protein_coding	3.14081	1.39217	0.00971058	0.0755637
ENSMUSG00000033327	81877	Tnxb	protein_coding	4.70398	5.33673	0.00971574	0.0755637
ENSMUSG00000029048	67830	Rer1	protein_coding	-0.511723	7.66488	0.00971873	0.0755637
ENSMUSG00000001100	67811	Poldip2	protein_coding	-0.480366	6.46961	0.00972122	0.0755637
ENSMUSG00000033066	14457	Gas7	protein_coding	1.01043	5.1414	0.00972327	0.0755637
ENSMUSG00000039615	56424	Stub1	protein_coding	-0.435702	7.89784	0.00973256	0.0755909
ENSMUSG00000020437	246177	Myo1g	protein_coding	1.4918	5.13621	0.00974162	0.0756163
ENSMUSG00000010362	66599	Rdm1	protein_coding	0.940564	5.28542	0.00979679	0.0759994
ENSMUSG00000022617	12651	Chkb	protein_coding	0.777351	4.58414	0.00981205	0.0760725
ENSMUSG00000090215	434218	Trim34b	protein_coding	3.08888	0.00159458	0.00984005	0.0762443
ENSMUSG00000061613	108121	U2af1	protein_coding	-0.671826	5.30654	0.00990006	0.0766638
ENSMUSG00000016256	64138	Ctsz	protein_coding	0.682477	9.593	0.00990659	0.0766689
ENSMUSG00000041577	116847	Prelp	protein_coding	1.78101	6.86691	0.00995145	0.0769705
ENSMUSG00000027349	68215	Fam98b	protein_coding	-1.16126	2.95535	0.00996579	0.0770357
ENSMUSG00000003546	74764	Klc4	protein_coding	0.825425	5.57942	0.00999385	0.0772069
ENSMUSG00000030162	108078	Olr1	protein_coding	1.88184	3.90303	0.0100025	0.0772279
ENSMUSG00000026154	68002	Sdhaf4	protein_coding	-0.637515	5.21836	0.0100588	0.0775305
ENSMUSG00000025701	11689	Alox5	protein_coding	1.66248	6.2674	0.0100599	0.0775305
ENSMUSG00000015950	17969	Ncf1	protein_coding	1.10021	7.0733	0.0100605	0.0775305
ENSMUSG00000026200	74577	Glb1l	protein_coding	1.81127	3.28433	0.0100698	0.0775305
ENSMUSG00000048142	269642	Nat8l	protein_coding	4.74692	-0.489035	0.010074	0.0775305
ENSMUSG00000030691	207278	Fchsd2	protein_coding	1.60382	4.34431	0.0100783	0.0775305
ENSMUSG00000050029	72065	Rap2c	protein_coding	-0.827385	4.49438	0.0100832	0.0775305
ENSMUSG00000041324	16323	Inhba	protein_coding	-1.83289	6.04768	0.0101082	0.0776433
ENSMUSG00000038886	140481	Man2a2	protein_coding	1.30242	5.50171	0.0101098	0.0776433
ENSMUSG00000075486	66200	Commd6	protein_coding	-0.812853	5.90087	0.0101177	0.0776585
ENSMUSG00000002409	13549	Dyrk1b	protein_coding	1.85707	2.86241	0.0101243	0.0776633
ENSMUSG00000042293	434402	Gm5617	protein_coding	-1.06193	4.08573	0.0101449	0.0777473
ENSMUSG00000028760	230861	Eif4g3	protein_coding	0.997813	4.71332	0.0101494	0.0777473
ENSMUSG00000055670	195018	Zzef1	protein_coding	0.88078	4.19983	0.0101531	0.0777473
ENSMUSG00000005299	56384	Letm1	protein_coding	0.729571	6.32128	0.0101629	0.0777764
ENSMUSG00000008575	18028	Nfib	protein_coding	-1.0529	6.43411	0.0101828	0.0778834
ENSMUSG00000021614	13003	Vcan	protein_coding	-1.04734	6.31885	0.0101978	0.0779525
ENSMUSG00000038866	227449	Zcchc2	protein_coding	2.60716	2.10071	0.0102107	0.0780054
ENSMUSG00000058914	81799	C1qtnf3	protein_coding	-2.11925	3.96064	0.0102332	0.078113
ENSMUSG00000024079	19106	Eif2ak2	protein_coding	1.0288	4.52669	0.0102368	0.078113
ENSMUSG00000030255	16651	Sspn	protein_coding	1.03055	6.39691	0.0102463	0.0781402
ENSMUSG00000014602	16560	Kif1a	protein_coding	5.01837	1.69508	0.0102808	0.078357
ENSMUSG00000032480	72831	Dhx30	protein_coding	0.935783	5.14633	0.0102922	0.0783928
ENSMUSG00000073016	331487	Uprt	protein_coding	4.58659	0.355057	0.0102975	0.0783928
ENSMUSG00000078695	217149	Cisd3	protein_coding	-0.8102	4.03079	0.0103226	0.0785383
ENSMUSG00000062082	239849	Cd200r4	protein_coding	2.58495	2.98982	0.0103389	0.0786167
ENSMUSG00000028647	56309	Mycbp	protein_coding	-0.921663	3.93688	0.0103648	0.0787627
ENSMUSG00000019295	68366	Tmem129	protein_coding	1.02818	4.81381	0.0103702	0.0787627
ENSMUSG00000024851	18739	Pitpnm1	protein_coding	1.18031	5.12039	0.0103994	0.0789387
ENSMUSG00000045658	98496	Pid1	protein_coding	0.816342	6.64578	0.0104443	0.0792333
ENSMUSG00000033705	668880	Stard9	protein_coding	2.16545	2.70641	0.0104675	0.0793297
ENSMUSG00000034898	70598	Filip1	protein_coding	2.8123	2.81479	0.0104691	0.0793297
ENSMUSG00000018340	11749	Anxa6	protein_coding	0.684403	8.09294	0.0104838	0.0793948
ENSMUSG00000032902	20501	Slc16a1	protein_coding	-1.062	4.85433	0.0104928	0.0794167
ENSMUSG00000023047	110542	Amhr2	protein_coding	4.07897	-0.456696	0.010515	0.0794722
ENSMUSG00000030154	232408	Klrb1f	protein_coding	4.85122	-1.93969	0.010518	0.0794722
ENSMUSG00000019088	69537	Dnase1l1	protein_coding	0.670868	6.10092	0.0105343	0.0794722
ENSMUSG00000021327	72739	Zkscan3	protein_coding	0.744647	4.51903	0.0105427	0.0794722
ENSMUSG00000027883	76123	Gpsm2	protein_coding	0.789306	6.03942	0.0105443	0.0794722
ENSMUSG00000051506	545030	Wdfy4	protein_coding	1.70865	3.72026	0.0105555	0.0794722
ENSMUSG00000032560	235567	Dnajc13	protein_coding	0.986283	5.16029	0.010556	0.0794722
ENSMUSG00000030268	12035	Bcat1	protein_coding	-1.21976	4.76786	0.0105575	0.0794722
ENSMUSG00000031483	244373	Erlin2	protein_coding	0.993082	5.11037	0.0105607	0.0794722
ENSMUSG00000041777	66935	Cir1	protein_coding	-0.940258	3.8362	0.010561	0.0794722
ENSMUSG00000027597	269378	Ahcy	protein_coding	-0.924101	2.88104	0.0105944	0.0796774
ENSMUSG00000030147	69810	Clec4b1	protein_coding	3.79917	1.73648	0.0106024	0.079692
ENSMUSG00000027712	11747	Anxa5	protein_coding	0.725043	10.2445	0.010609	0.0796955
ENSMUSG00000033272	67843	Slc35a4	protein_coding	0.508596	7.24316	0.0106248	0.0797686
ENSMUSG00000020792	53413	Exoc7	protein_coding	0.627559	5.99848	0.0106888	0.0800779
ENSMUSG00000012483	68240	Rpa3	protein_coding	-0.946115	4.41268	0.0106914	0.0800779
ENSMUSG00000035967	236790	Ints6l	protein_coding	2.30226	2.34299	0.0106924	0.0800779
ENSMUSG00000006315	69804	Tmem147	protein_coding	-0.494476	6.47886	0.0107006	0.0800779
ENSMUSG00000034109	73124	Golim4	protein_coding	0.845555	6.00884	0.0107073	0.0800779
ENSMUSG00000032484	18054	Ngp	protein_coding	3.32187	1.71907	0.0107176	0.0800779
ENSMUSG00000029038	68991	Ssu72	protein_coding	-0.493667	7.28187	0.0107182	0.0800779
ENSMUSG00000031453	19414	Rasa3	protein_coding	1.03111	6.25722	0.0107187	0.0800779
ENSMUSG00000022021	56419	Diaph3	protein_coding	-1.5492	1.92748	0.0107212	0.0800779
ENSMUSG00000020589	76820	Fam49a	protein_coding	1.59431	4.91553	0.0107726	0.0804155
ENSMUSG00000025007	56454	Aldh18a1	protein_coding	-0.825123	5.86501	0.010782	0.0804402
ENSMUSG00000021823	22330	Vcl	protein_coding	1.44917	5.88248	0.0107905	0.0804576
ENSMUSG00000091896	56550	Ube2d2a	protein_coding	-0.703762	6.32838	0.0108138	0.0805854
ENSMUSG00000020843	56322	Timm22	protein_coding	-0.528477	6.04175	0.0108489	0.0808008
ENSMUSG00000035048	69010	Anapc13	protein_coding	-0.97977	4.65	0.0108578	0.0808208
ENSMUSG00000089704	108148	Galnt2	protein_coding	1.06501	5.52428	0.0108798	0.0809215
ENSMUSG00000031701	56445	Dnaja2	protein_coding	-0.493241	6.96891	0.0108917	0.0809215
ENSMUSG00000035637	76238	Grhpr	protein_coding	-0.937937	4.62636	0.010893	0.0809215
ENSMUSG00000079484	227696	Phyhd1	protein_coding	1.1401	4.31301	0.0108961	0.0809215
ENSMUSG00000054808	60595	Actn4	protein_coding	0.833853	9.09591	0.0109282	0.081076
ENSMUSG00000027293	98878	Ehd4	protein_coding	0.748036	7.29545	0.0109294	0.081076
ENSMUSG00000027669	14696	Gnb4	protein_coding	0.676847	5.76775	0.0109536	0.0811908
ENSMUSG00000017132	19157	Cyth1	protein_coding	0.961672	5.34111	0.0109573	0.0811908
ENSMUSG00000019558	102857	Slc6a8	protein_coding	-1.02847	4.87599	0.0110059	0.0814578
ENSMUSG00000018899	16362	Irf1	protein_coding	1.19108	5.01668	0.011008	0.0814578
ENSMUSG00000062421	11841	Arf2	protein_coding	0.804763	6.85402	0.011012	0.0814578
ENSMUSG00000028207	65973	Asph	protein_coding	0.647498	5.7056	0.0110255	0.0814806
ENSMUSG00000021453	23882	Gadd45g	protein_coding	-0.951447	5.80691	0.0110337	0.0814806
ENSMUSG00000042303	105835	Sgsm3	protein_coding	1.10497	4.81512	0.0110338	0.0814806
ENSMUSG00000001020	20198	S100a4	protein_coding	-0.938861	8.07037	0.0110402	0.0814818
ENSMUSG00000030720	12752	Cln3	protein_coding	0.809743	5.43674	0.0110737	0.0816802
ENSMUSG00000071662	67710	Polr2g	protein_coding	-0.58172	6.26904	0.0110796	0.0816802
ENSMUSG00000013707	69769	Tnfaip8l2	protein_coding	0.791084	5.37338	0.0111028	0.081805
ENSMUSG00000004054	26403	Map3k11	protein_coding	1.25478	4.96292	0.0111169	0.0818624
ENSMUSG00000020863	67684	Luc7l3	protein_coding	-0.879235	4.58893	0.0111348	0.0818891
ENSMUSG00000056305	28035	Usp39	protein_coding	-0.714881	5.132	0.0111348	0.0818891
ENSMUSG00000003038	15331	Hmgn2	protein_coding	-0.930544	6.81741	0.0111445	0.0818891
ENSMUSG00000067613	100126226	Krt83	protein_coding	-3.58316	-2.63908	0.0111456	0.0818891
ENSMUSG00000090546	631990	Cdr1	protein_coding	5.08411	-0.0764764	0.0111742	0.0820533
ENSMUSG00000042719	231713	Naa25	protein_coding	0.887357	4.21307	0.011197	0.0821739
ENSMUSG00000036246	78816	Gmip	protein_coding	1.58058	3.97142	0.0112051	0.0821872
ENSMUSG00000049502	209200	Dtx3l	protein_coding	1.16648	4.26241	0.0112568	0.0825201
ENSMUSG00000003437	54624	Paf1	protein_coding	0.827734	5.54844	0.0112767	0.0826198
ENSMUSG00000031023	57373	Akip1	protein_coding	-0.612973	5.05092	0.0112946	0.0827049
ENSMUSG00000009281	71660	Rarres2	protein_coding	1.57242	7.47578	0.0113174	0.0828033
ENSMUSG00000028914	12371	Casp9	protein_coding	1.20737	4.42645	0.0113219	0.0828033
ENSMUSG00000003273	12348	Car11	protein_coding	2.61424	1.48193	0.0113323	0.0828033
ENSMUSG00000051037	218311	Zfp455	protein_coding	3.19952	-0.187051	0.0113334	0.0828033
ENSMUSG00000096887	100463512	Gm20594	protein_coding	-2.58994	1.3911	0.0113638	0.0829785
ENSMUSG00000061650	192191	Med9	protein_coding	-0.529275	5.45502	0.0113873	0.083074
ENSMUSG00000051335	328232	Gfod1	protein_coding	3.54439	0.0387589	0.0113896	0.083074
ENSMUSG00000039146	15061	Ifi44l	protein_coding	3.25661	-1.29828	0.011418	0.083235
ENSMUSG00000034445	225912	Cyb561a3	protein_coding	1.97619	3.46735	0.0114286	0.0832659
ENSMUSG00000026544	68440	Dusp23	protein_coding	-0.986674	2.75786	0.0114362	0.0832744
ENSMUSG00000039166	432442	Akap7	protein_coding	-1.51322	2.23406	0.0114527	0.0833482
ENSMUSG00000017760	19025	Ctsa	protein_coding	0.812565	9.55009	0.0114687	0.0834177
ENSMUSG00000021366	110521	Hivep1	protein_coding	1.56261	3.54594	0.0115233	0.0837684
ENSMUSG00000021243	73736	Fcf1	protein_coding	-0.520364	5.71935	0.0115408	0.0838491
ENSMUSG00000025949	18711	Pikfyve	protein_coding	2.06759	2.35612	0.0115653	0.0839805
ENSMUSG00000025184	52013	R3hcc1l	protein_coding	1.23125	4.28013	0.0115771	0.0840192
ENSMUSG00000058407	98258	Txndc9	protein_coding	-0.488019	6.36089	0.0115879	0.0840272
ENSMUSG00000053931	71994	Cnn3	protein_coding	-0.7717	7.79563	0.0115911	0.0840272
ENSMUSG00000026389	68428	Steap3	protein_coding	0.898466	6.11231	0.0116134	0.0841127
ENSMUSG00000063273	74838	Naa15	protein_coding	-0.500138	5.29621	0.011621	0.0841127
ENSMUSG00000004612	72310	Nkg7	protein_coding	5.10544	0.67411	0.0116222	0.0841127
ENSMUSG00000030089	71699	Slc41a3	protein_coding	1.1982	4.65835	0.0116402	0.0841509
ENSMUSG00000032423	56403	Syncrip	protein_coding	-0.55758	6.52076	0.0116404	0.0841509
ENSMUSG00000046449	245555	Nexmif	protein_coding	3.93032	0.281076	0.0116643	0.0841985
ENSMUSG00000033712	219158	Ccar2	protein_coding	0.891681	4.85127	0.0116656	0.0841985
ENSMUSG00000036639	17766	Nudt1	protein_coding	-0.890375	3.21224	0.0116663	0.0841985
ENSMUSG00000026548	98365	Slamf9	protein_coding	1.93064	5.14078	0.0117012	0.0843795
ENSMUSG00000027424	74528	Mgme1	protein_coding	1.43288	3.5876	0.0117123	0.0843795
ENSMUSG00000053158	14159	Fes	protein_coding	0.916413	5.5667	0.0117204	0.0843795
ENSMUSG00000030148	26888	Clec4a2	protein_coding	-1.04274	5.06199	0.0117223	0.0843795
ENSMUSG00000042357	14622	Gjb5	protein_coding	-2.23067	0.846176	0.0117237	0.0843795
ENSMUSG00000031537	16150	Ikbkb	protein_coding	0.700379	5.92502	0.011747	0.0844516
ENSMUSG00000041571	20364	Selenow	protein_coding	-0.77811	8.23187	0.011754	0.0844516
ENSMUSG00000069515	17110	Lyz1	protein_coding	2.28343	6.17354	0.0117548	0.0844516
ENSMUSG00000020212	17245	Mdm1	protein_coding	2.11533	2.49003	0.0117628	0.0844516
ENSMUSG00000079575	NA	NA	protein_coding	2.10533	2.91152	0.0117704	0.0844516
ENSMUSG00000032185	59035	Carm1	protein_coding	-1.09779	3.81994	0.0117825	0.0844516
ENSMUSG00000020823	74136	Sec14l1	protein_coding	0.673241	6.32332	0.0117861	0.0844516
ENSMUSG00000037742	13627	Eef1a1	protein_coding	-0.410311	12.2188	0.0117959	0.0844516
ENSMUSG00000028741	69902	Mrto4	protein_coding	-0.601246	5.17948	0.0117966	0.0844516
ENSMUSG00000040466	233016	Blvrb	protein_coding	-0.897425	7.00802	0.0118032	0.0844516
ENSMUSG00000075184	414125	F930017D23Rik	protein_coding	-5.3163	-3.50612	0.0118049	0.0844516
ENSMUSG00000000711	19344	Rab5b	protein_coding	1.00605	5.64476	0.0118773	0.0848844
ENSMUSG00000035681	268345	Kcnc2	protein_coding	2.91711	1.61584	0.0118835	0.0848844
ENSMUSG00000000594	14667	Gm2a	protein_coding	0.743645	7.59029	0.0118849	0.0848844
ENSMUSG00000073418	12268	C4b	protein_coding	2.1124	7.09741	0.0118979	0.0849308
ENSMUSG00000036599	59031	Chst12	protein_coding	0.66551	6.66169	0.011916	0.0850135
ENSMUSG00000032232	68178	Cgnl1	protein_coding	1.05271	6.02399	0.0119507	0.0851924
ENSMUSG00000015971	56249	Actr8	protein_coding	0.65029	5.06073	0.0119541	0.0851924
ENSMUSG00000079685	77777	Ulbp1	protein_coding	4.66902	-1.35422	0.0119665	0.0852013
ENSMUSG00000089989	NA	NA	protein_coding	1.78634	2.39845	0.0119684	0.0852013
ENSMUSG00000090523	71683	Gypc	protein_coding	0.866677	5.7011	0.012005	0.0854151
ENSMUSG00000027746	67890	Ufm1	protein_coding	-0.707557	6.54524	0.0120385	0.0856069
ENSMUSG00000027808	28146	Serp1	protein_coding	-0.541615	8.66136	0.0120466	0.0856183
ENSMUSG00000032489	16578	Kif9	protein_coding	4.62252	-0.0198524	0.0120606	0.0856712
ENSMUSG00000039958	320204	Etfbkmt	protein_coding	2.11396	2.88203	0.0120898	0.0858028
ENSMUSG00000023966	75564	Rsph9	protein_coding	2.21686	3.08689	0.0120923	0.0858028
ENSMUSG00000006288	219022	Ttc5	protein_coding	0.602078	5.32113	0.0121051	0.0858467
ENSMUSG00000043243	100037278	Fam129c	protein_coding	5.46652	-1.84099	0.0121267	0.0859537
ENSMUSG00000041720	224020	Pi4ka	protein_coding	0.86051	5.27078	0.0121339	0.085958
ENSMUSG00000033697	223666	Arhgap39	protein_coding	2.86171	1.32828	0.0121438	0.0859816
ENSMUSG00000047986	74337	Palm3	protein_coding	4.59684	-0.254485	0.0121749	0.0861547
ENSMUSG00000026012	12487	Cd28	protein_coding	3.61948	-0.475981	0.0121823	0.0861601
ENSMUSG00000000134	209446	Tfe3	protein_coding	0.665724	5.83501	0.0121889	0.0861605
ENSMUSG00000024066	22436	Xdh	protein_coding	1.51292	6.52561	0.0121984	0.0861809
ENSMUSG00000023175	12215	Bsg	protein_coding	-0.479742	9.00698	0.0122312	0.0863657
ENSMUSG00000022350	223593	Washc5	protein_coding	0.860554	5.67158	0.0122394	0.086377
ENSMUSG00000029119	17160	Man2b2	protein_coding	1.4617	4.79598	0.0122527	0.0864245
ENSMUSG00000040204	68026	Pclaf	protein_coding	-1.2478	4.62851	0.012322	0.0868662
ENSMUSG00000021091	20716	Serpina3n	protein_coding	1.57531	6.57479	0.0123342	0.0869052
ENSMUSG00000032118	235180	Fez1	protein_coding	2.92302	3.07138	0.0124182	0.0874499
ENSMUSG00000030680	NA	NA	protein_coding	-0.562924	5.36616	0.0124426	0.0875743
ENSMUSG00000036478	12226	Btg1	protein_coding	-1.22983	5.93871	0.0124584	0.0876381
ENSMUSG00000028837	26445	Psmb2	protein_coding	-0.465039	7.61598	0.012495	0.0878487
ENSMUSG00000034893	338337	Cog3	protein_coding	0.880189	4.40044	0.012518	0.0879629
ENSMUSG00000074305	244895	Peak1	protein_coding	1.26067	4.92529	0.0125423	0.0880859
ENSMUSG00000058709	112406	Egln2	protein_coding	0.560267	6.36825	0.0125662	0.0882064
ENSMUSG00000020108	74747	Ddit4	protein_coding	-2.19151	0.839439	0.0125813	0.0882218
ENSMUSG00000094724	68195	Rnaset2b	protein_coding	0.571724	7.21926	0.0125911	0.0882218
ENSMUSG00000023026	239667	Dip2b	protein_coding	1.02124	3.97443	0.0125954	0.0882218
ENSMUSG00000041731	226041	Pgm5	protein_coding	2.64268	1.26651	0.0125954	0.0882218
ENSMUSG00000008136	14200	Fhl2	protein_coding	-1.27682	3.67893	0.0126054	0.0882444
ENSMUSG00000019179	17448	Mdh2	protein_coding	-0.523591	8.6355	0.0126273	0.0883297
ENSMUSG00000062563	12879	Cys1	protein_coding	3.25433	1.06615	0.0126343	0.0883297
ENSMUSG00000011958	12175	Bnip2	protein_coding	0.50381	7.55573	0.0126379	0.0883297
ENSMUSG00000020745	18472	Pafah1b1	protein_coding	-0.601645	5.53241	0.0126651	0.0884488
ENSMUSG00000028165	67006	Cisd2	protein_coding	-0.605505	5.71816	0.0126685	0.0884488
ENSMUSG00000040522	170744	Tlr8	protein_coding	2.30862	2.18425	0.0126988	0.0886137
ENSMUSG00000004508	14389	Gab2	protein_coding	1.51522	4.42527	0.0127124	0.0886605
ENSMUSG00000001134	22294	Uxt	protein_coding	-0.778977	4.62529	0.0127288	0.0887279
ENSMUSG00000059316	26569	Slc27a4	protein_coding	-0.72208	4.89071	0.0127363	0.0887326
ENSMUSG00000040385	19045	Ppp1ca	protein_coding	-0.458877	9.72554	0.0127644	0.0888614
ENSMUSG00000036860	67212	Mrpl55	protein_coding	-0.61981	5.13136	0.0127684	0.0888614
ENSMUSG00000035342	226154	Lzts2	protein_coding	0.895805	5.88627	0.0128018	0.0890026
ENSMUSG00000034110	212919	Kctd7	protein_coding	3.04331	2.10802	0.0128084	0.0890026
ENSMUSG00000025793	15239	Hgs	protein_coding	0.812603	5.76126	0.0128092	0.0890026
ENSMUSG00000021559	69635	Dapk1	protein_coding	1.67053	4.03713	0.0128159	0.0890026
ENSMUSG00000055150	330463	Zfp78	protein_coding	4.47527	-0.510017	0.012826	0.0890249
ENSMUSG00000044791	235626	Setd2	protein_coding	0.826441	4.3547	0.0128527	0.0891633
ENSMUSG00000032577	102626	Mapkapk3	protein_coding	1.22736	4.3989	0.0128636	0.0891916
ENSMUSG00000060373	15381	Hnrnpc	protein_coding	-0.431967	6.92899	0.0129203	0.089537
ENSMUSG00000018001	19159	Cyth3	protein_coding	0.89148	5.90095	0.0129371	0.0896055
ENSMUSG00000036887	12259	C1qa	protein_coding	0.830314	9.11982	0.0129554	0.0896849
ENSMUSG00000026796	227737	Fam129b	protein_coding	0.832439	7.80742	0.0129816	0.0898185
ENSMUSG00000029106	11518	Add1	protein_coding	0.646998	7.16399	0.0130085	0.0898942
ENSMUSG00000030689	233875	Ino80e	protein_coding	-0.497415	5.05123	0.0130131	0.0898942
ENSMUSG00000070319	53356	Eif3g	protein_coding	-0.456989	7.10565	0.0130132	0.0898942
ENSMUSG00000029060	76580	Mib2	protein_coding	1.50126	4.29554	0.0130273	0.0899093
ENSMUSG00000013160	11972	Atp6v0d1	protein_coding	-0.494747	6.48229	0.0130291	0.0899093
ENSMUSG00000075232	11702	Amd1	protein_coding	-0.776288	5.61832	0.0130486	0.0899707
ENSMUSG00000031865	13191	Dctn1	protein_coding	0.823903	6.6902	0.0130518	0.0899707
ENSMUSG00000005043	27029	Sgsh	protein_coding	0.907503	5.30622	0.013071	0.0900169
ENSMUSG00000036356	234356	Csgalnact1	protein_coding	-0.891952	5.09943	0.0130753	0.0900169
ENSMUSG00000009418	215690	Nav1	protein_coding	0.810145	5.64879	0.0130792	0.0900169
ENSMUSG00000029762	14187	Akr1b8	protein_coding	-0.845084	5.73761	0.0130972	0.0900934
ENSMUSG00000001156	17119	Mxd1	protein_coding	-1.90095	4.02602	0.0131331	0.0902269
ENSMUSG00000003812	13423	Dnase2a	protein_coding	0.691797	5.77476	0.0131398	0.0902269
ENSMUSG00000028542	14664	Slc6a9	protein_coding	4.49241	1.783	0.0131426	0.0902269
ENSMUSG00000079445	227327	B3gnt7	protein_coding	3.86327	0.471416	0.0131459	0.0902269
ENSMUSG00000060427	234362	Zfp868	protein_coding	2.08398	3.1563	0.0131512	0.0902269
ENSMUSG00000057506	73689	Bloc1s2	protein_coding	-0.690544	4.96634	0.0131674	0.0902411
ENSMUSG00000042626	20416	Shc1	protein_coding	0.530705	6.5359	0.0131735	0.0902411
ENSMUSG00000020873	110172	Slc35b1	protein_coding	-0.532366	6.62442	0.013174	0.0902411
ENSMUSG00000045932	15958	Ifit2	protein_coding	4.88503	2.98284	0.0131836	0.0902599
ENSMUSG00000023452	320951	Pisd	protein_coding	0.682851	6.25762	0.0132042	0.0902978
ENSMUSG00000025609	27418	Mkln1	protein_coding	0.638957	5.52641	0.0132046	0.0902978
ENSMUSG00000020315	20742	Sptbn1	protein_coding	0.685925	8.17071	0.0132099	0.0902978
ENSMUSG00000022867	30940	Usp25	protein_coding	-0.979295	4.60876	0.0132208	0.0903252
ENSMUSG00000027160	68201	Ccdc34	protein_coding	-0.891972	4.73856	0.0132333	0.0903627
ENSMUSG00000015568	16956	Lpl	protein_coding	1.58622	8.2566	0.0132505	0.0904328
ENSMUSG00000022427	223696	Tomm22	protein_coding	-0.492209	6.05648	0.0132874	0.0906373
ENSMUSG00000041842	229474	Fhdc1	protein_coding	5.32494	-1.5936	0.0133129	0.0907644
ENSMUSG00000037465	21847	Klf10	protein_coding	0.7403	6.25188	0.0133224	0.0907813
ENSMUSG00000028944	108099	Prkag2	protein_coding	1.36902	3.55735	0.0133493	0.0908954
ENSMUSG00000061780	11537	Cfd	protein_coding	2.53565	9.61897	0.0133531	0.0908954
ENSMUSG00000022863	12228	Btg3	protein_coding	-3.52743	1.72591	0.0133631	0.0909165
ENSMUSG00000004896	229503	Rrnad1	protein_coding	2.73089	1.90369	0.0133878	0.0910373
ENSMUSG00000021900	26363	Btd	protein_coding	0.78824	5.31051	0.0133974	0.091055
ENSMUSG00000000581	57316	C1d	protein_coding	-0.799348	6.31454	0.0134045	0.091056
ENSMUSG00000052962	66223	Mrpl35	protein_coding	-0.548879	5.45638	0.0134223	0.0910997
ENSMUSG00000019124	69938	Scrn1	protein_coding	1.70496	3.91908	0.0134249	0.0910997
ENSMUSG00000029472	59008	Anapc5	protein_coding	0.484544	8.61823	0.0135063	0.0915579
ENSMUSG00000053128	213211	Rnf26	protein_coding	0.893968	5.339	0.0135065	0.0915579
ENSMUSG00000024258	69241	Polr2d	protein_coding	-0.562114	5.33294	0.0135373	0.0916065
ENSMUSG00000041459	230908	Tardbp	protein_coding	-0.502457	6.20117	0.0135473	0.0916065
ENSMUSG00000074754	228715	Smim26	protein_coding	-1.04807	2.82852	0.0135497	0.0916065
ENSMUSG00000054404	327978	Slfn5	protein_coding	1.11199	5.45827	0.0135525	0.0916065
ENSMUSG00000037257	66939	Aagab	protein_coding	1.0428	5.51707	0.0135601	0.0916065
ENSMUSG00000039294	217370	Cybc1	protein_coding	0.855571	5.96189	0.0135644	0.0916065
ENSMUSG00000000275	217069	Trim25	protein_coding	0.6205	5.16685	0.0135645	0.0916065
ENSMUSG00000039701	99526	Usp53	protein_coding	4.06585	2.0331	0.0135698	0.0916065
ENSMUSG00000027966	12814	Col11a1	protein_coding	-2.68806	2.372	0.0135886	0.0916861
ENSMUSG00000042682	80795	Selenok	protein_coding	-0.473146	7.7596	0.0136028	0.0917299
ENSMUSG00000025786	69035	Zdhhc3	protein_coding	0.754011	6.55889	0.0136091	0.0917299
ENSMUSG00000020462	216618	Cfap36	protein_coding	-0.669263	5.09402	0.0136688	0.0920844
ENSMUSG00000046318	320924	Ccbe1	protein_coding	-2.25539	1.84583	0.0137039	0.0922737
ENSMUSG00000022394	214669	L3mbtl2	protein_coding	1.83722	4.08387	0.0137357	0.0924401
ENSMUSG00000091705	15013	H2-Q2	protein_coding	1.96435	-0.151216	0.0137587	0.0925377
ENSMUSG00000000355	68995	Mcts1	protein_coding	-0.608684	5.41033	0.0137644	0.0925377
ENSMUSG00000039367	218811	Sec24c	protein_coding	0.697216	6.29587	0.0137927	0.0926095
ENSMUSG00000034858	235493	Fam214a	protein_coding	4.88551	2.08196	0.0137966	0.0926095
ENSMUSG00000052429	NA	NA	protein_coding	-0.87796	4.40188	0.0137975	0.0926095
ENSMUSG00000058070	68519	Eml1	protein_coding	0.681127	6.35269	0.0138117	0.0926095
ENSMUSG00000030697	56420	Ppp4c	protein_coding	-0.439657	7.41877	0.0138123	0.0926095
ENSMUSG00000060798	380614	Intu	protein_coding	3.84425	-0.0216039	0.0138176	0.0926095
ENSMUSG00000014301	66449	Pam16	protein_coding	-1.00031	4.54014	0.0138673	0.0928948
ENSMUSG00000025993	53945	Slc40a1	protein_coding	-1.62421	3.94767	0.0139026	0.093083
ENSMUSG00000077450	19326	Rab11b	protein_coding	0.532598	7.76569	0.0139177	0.0931181
ENSMUSG00000036473	18209	Ntn3	protein_coding	1.88807	1.7118	0.0139221	0.0931181
ENSMUSG00000036594	14960	H2-Aa	protein_coding	1.28046	7.54032	0.0139419	0.0932028
ENSMUSG00000079481	100042480	Nhsl2	protein_coding	2.53519	3.06409	0.0139767	0.0933875
ENSMUSG00000066838	232855	Zfp772	protein_coding	2.81356	1.02858	0.0140157	0.0935636
ENSMUSG00000027968	28036	Larp7	protein_coding	-0.792516	3.93033	0.0140173	0.0935636
ENSMUSG00000041353	382245	Tmem29	protein_coding	-0.796506	4.26851	0.0140476	0.0936549
ENSMUSG00000057497	66488	Fam136a	protein_coding	-0.730783	5.47402	0.0140559	0.0936549
ENSMUSG00000026725	329278	Tnn	protein_coding	-1.41618	4.44544	0.0140568	0.0936549
ENSMUSG00000029817	101214	Tra2a	protein_coding	-0.823518	3.84985	0.0140633	0.0936549
ENSMUSG00000027936	74343	Crtc2	protein_coding	1.18455	4.38769	0.0140669	0.0936549
ENSMUSG00000074476	67629	Spc24	protein_coding	-0.997412	3.92507	0.0140753	0.0936563
ENSMUSG00000039048	235169	Foxred1	protein_coding	0.899588	4.52701	0.0140814	0.0936563
ENSMUSG00000023572	17151	Ccndbp1	protein_coding	-0.99457	6.36266	0.0141781	0.0942513
ENSMUSG00000036564	234593	Ndrg4	protein_coding	1.18042	6.0538	0.0141893	0.0942777
ENSMUSG00000023932	71702	Cdc5l	protein_coding	-0.491922	5.71291	0.0141992	0.0942953
ENSMUSG00000044629	380686	Cnrip1	protein_coding	1.19701	4.99387	0.0142173	0.0943674
ENSMUSG00000042035	78908	Igsf3	protein_coding	-1.28437	3.07573	0.0142258	0.094376
ENSMUSG00000025375	11302	Aatk	protein_coding	5.34253	1.44228	0.0142418	0.0944344
ENSMUSG00000022884	13682	Eif4a2	protein_coding	0.783095	5.51047	0.0142878	0.0946914
ENSMUSG00000049739	233905	Zfp646	protein_coding	2.09855	3.40688	0.0144261	0.0955591
ENSMUSG00000066800	24014	Rnasel	protein_coding	1.08361	3.62318	0.0144404	0.0955959
ENSMUSG00000022637	208650	Cblb	protein_coding	-1.17419	3.20788	0.0144468	0.0955959
ENSMUSG00000027639	56045	Samhd1	protein_coding	0.700463	6.68368	0.0144536	0.0955959
ENSMUSG00000037994	97086	Slc9b2	protein_coding	-2.3241	2.74755	0.0144653	0.0956097
ENSMUSG00000052456	56495	Asna1	protein_coding	-0.607951	4.4376	0.0144703	0.0956097
ENSMUSG00000028821	68592	Syf2	protein_coding	-0.546257	5.94355	0.0144846	0.0956552
ENSMUSG00000059149	213006	Mfsd4a	protein_coding	2.88632	2.46188	0.0145053	0.0957441
ENSMUSG00000036560	243914	Lgi4	protein_coding	3.21761	2.01639	0.014537	0.0958675
ENSMUSG00000020143	94176	Dock2	protein_coding	1.40817	5.07832	0.0145387	0.0958675
ENSMUSG00000002799	16450	Jag2	protein_coding	4.36561	0.880484	0.0145513	0.0959017
ENSMUSG00000001707	66143	Eef1e1	protein_coding	-0.792065	4.7882	0.0145852	0.0960769
ENSMUSG00000032582	19654	Rbm6	protein_coding	0.840399	4.6638	0.014595	0.096093
ENSMUSG00000037703	241638	Lzts3	protein_coding	3.1854	1.74935	0.0146163	0.0961846
ENSMUSG00000003033	11767	Ap1m1	protein_coding	0.586718	6.86966	0.0146327	0.096244
ENSMUSG00000020846	76566	Rflnb	protein_coding	-0.904646	5.25924	0.0146426	0.0962608
ENSMUSG00000028270	14469	Gbp2	protein_coding	2.02581	4.70099	0.0146795	0.0963447
ENSMUSG00000026377	67949	Nifk	protein_coding	-0.48161	5.64692	0.0146828	0.0963447
ENSMUSG00000041617	72315	Ccdc74a	protein_coding	2.82791	0.67102	0.0146904	0.0963447
ENSMUSG00000028496	70122	Mllt3	protein_coding	-1.4703	2.24255	0.014692	0.0963447
ENSMUSG00000039683	330222	Sdk1	protein_coding	2.84449	2.60619	0.0146923	0.0963447
ENSMUSG00000050232	12766	Cxcr3	protein_coding	3.21664	0.207453	0.0147069	0.0963919
ENSMUSG00000021583	80898	Erap1	protein_coding	0.917749	4.57103	0.0147299	0.0964806
ENSMUSG00000028121	29815	Bcar3	protein_coding	1.56721	4.21098	0.0147352	0.0964806
ENSMUSG00000021018	245841	Polr2h	protein_coding	-0.592792	4.83966	0.0147579	0.0965811
ENSMUSG00000021133	217684	Susd6	protein_coding	0.945647	5.13053	0.0147751	0.0966156
ENSMUSG00000053950	240442	Adnp2	protein_coding	1.78224	3.12124	0.014778	0.0966156
ENSMUSG00000060152	117109	Pop5	protein_coding	-0.857269	5.57707	0.0147923	0.0966611
ENSMUSG00000006362	12398	Cbfa2t3	protein_coding	1.71533	2.2366	0.0148113	0.0967368
[truncated: 11,057 more rows]

## Sheet: mIgG vs rhFVIII D14
ENSEMBL	ENTREZID	SYMBOL	gene_type	logFC	AveExpr	P.Value	adj.P.Val
ENSMUSG00000032484	18054	Ngp	protein_coding	6.59256	1.71907	6.63233e-09	8.65918e-05
ENSMUSG00000032496	17002	Ltf	protein_coding	10.0947	-0.0901429	2.90513e-07	0.00137334
ENSMUSG00000038357	12796	Camp	protein_coding	6.61368	1.17139	3.15564e-07	0.00137334
ENSMUSG00000000157	16415	Itgb2l	protein_coding	7.50419	-4.89602	6.35933e-06	0.0207568
ENSMUSG00000025236	72141	Adpgk	protein_coding	1.92323	4.58914	9.63478e-06	0.0251583
ENSMUSG00000056071	20202	S100a9	protein_coding	5.83536	5.23122	1.5842e-05	0.0344722
ENSMUSG00000026617	23827	Bpnt1	protein_coding	1.5264	3.95175	2.266e-05	0.0415246
ENSMUSG00000017499	23834	Cdc6	protein_coding	3.23599	3.10803	3.08461e-05	0.0415246
ENSMUSG00000050002	75731	Idnk	protein_coding	-0.952196	4.75263	3.76088e-05	0.0415246
ENSMUSG00000056054	20201	S100a8	protein_coding	5.3396	5.46278	3.93196e-05	0.0415246
ENSMUSG00000051378	70218	Kif18b	protein_coding	5.15103	1.38388	4.78667e-05	0.0415246
ENSMUSG00000009350	17523	Mpo	protein_coding	9.5963	1.04218	4.89441e-05	0.0415246
ENSMUSG00000021069	110095	Pygl	protein_coding	1.80449	6.31774	4.94284e-05	0.0415246
ENSMUSG00000043587	235534	Pxylp1	protein_coding	2.47387	4.28603	5.33014e-05	0.0415246
ENSMUSG00000020649	20135	Rrm2	protein_coding	2.54011	5.03509	5.39129e-05	0.0415246
ENSMUSG00000035597	328110	Prpf39	protein_coding	2.12217	3.28206	5.47138e-05	0.0415246
ENSMUSG00000054717	97165	Hmgb2	protein_coding	2.06709	6.52157	5.8205e-05	0.0415246
ENSMUSG00000032369	22038	Plscr1	protein_coding	1.61446	3.99462	5.87707e-05	0.0415246
ENSMUSG00000019564	13496	Arid3a	protein_coding	4.05323	2.59678	6.04294e-05	0.0415246
ENSMUSG00000090150	102632	Acad11	protein_coding	2.4292	3.4829	7.44496e-05	0.0457878
ENSMUSG00000013629	69719	Cad	protein_coding	2.50957	4.5109	7.82348e-05	0.0457878
ENSMUSG00000027073	19074	Prg2	protein_coding	4.97739	-0.164418	7.88612e-05	0.0457878
ENSMUSG00000044636	207785	Csrnp2	protein_coding	2.10637	3.01451	8.06617e-05	0.0457878
ENSMUSG00000020807	74477	4933427D14Rik	protein_coding	3.2693	1.38319	8.60877e-05	0.0468317
ENSMUSG00000021311	238505	Mtr	protein_coding	3.70367	2.75062	0.000100318	0.0498051
ENSMUSG00000027635	66934	Dsn1	protein_coding	2.51715	2.60305	0.000101074	0.0498051
ENSMUSG00000043207	230709	Zmpste24	protein_coding	1.12531	5.58818	0.000106137	0.0498051
ENSMUSG00000020388	30794	Pdlim4	protein_coding	-1.20152	6.53276	0.000106812	0.0498051

## Sheet: mIgG vs mFcFVIII D3
ENSEMBL	ENTREZID	SYMBOL	gene_type	logFC	AveExpr	P.Value	adj.P.Val
ENSMUSG00000052305	15129	Hbb-b1	protein_coding	-8.06358	11.1919	1.77246e-09	1.20232e-05
ENSMUSG00000069919	15122	Hba-a1	protein_coding	-8.10806	10.9116	2.38502e-09	1.20232e-05
ENSMUSG00000069917	110257	Hba-a2	protein_coding	-7.98785	11.5404	2.76269e-09	1.20232e-05
ENSMUSG00000062070	18655	Pgk1	protein_coding	-1.93816	8.09233	4.47367e-09	1.46021e-05
ENSMUSG00000022587	17069	Ly6e	protein_coding	2.13026	8.86785	7.63132e-09	1.73121e-05
ENSMUSG00000073940	101488143	Hbb-bt	protein_coding	-8.04451	9.11191	7.95592e-09	1.73121e-05
ENSMUSG00000002602	26362	Axl	protein_coding	1.68858	8.61648	1.11715e-08	2.00216e-05
ENSMUSG00000003955	70186	Fam162a	protein_coding	-2.11574	6.45536	1.22681e-08	2.00216e-05
ENSMUSG00000079018	17067	Ly6c1	protein_coding	2.18781	9.43554	4.22372e-08	6.1272e-05
ENSMUSG00000033307	17319	Mif	protein_coding	-1.99155	7.63095	5.35752e-08	6.99478e-05
ENSMUSG00000033880	19039	Lgals3bp	protein_coding	2.57564	6.98012	7.66507e-08	9.09775e-05
ENSMUSG00000046818	73284	Ddit4l	protein_coding	-2.00812	3.73277	1.20026e-07	0.000130588
ENSMUSG00000073411	14964	H2-D1	protein_coding	1.39666	11.2798	1.436e-07	0.000135018
ENSMUSG00000020186	13008	Csrp2	protein_coding	-1.9415	5.74095	1.4478e-07	0.000135018
ENSMUSG00000067274	11837	Rplp0	protein_coding	-1.23025	10.2557	2.12e-07	0.00018357
ENSMUSG00000063696	NA	NA	protein_coding	-1.14104	8.98618	2.24964e-07	0.00018357
ENSMUSG00000019987	11846	Arg1	protein_coding	-4.12557	3.62879	2.86961e-07	0.000220386
ENSMUSG00000061232	14972	H2-K1	protein_coding	1.21238	8.29593	3.31077e-07	0.000227743
ENSMUSG00000091957	NA	NA	protein_coding	-1.0804	10.573	3.31428e-07	0.000227743
ENSMUSG00000017754	18830	Pltp	protein_coding	2.34814	9.73109	4.31345e-07	0.000281582
ENSMUSG00000023456	21991	Tpi1	protein_coding	-1.29433	9.52614	4.7116e-07	0.000292927
ENSMUSG00000003458	59287	Ncstn	protein_coding	1.73835	6.50957	5.37472e-07	0.00031823
ENSMUSG00000031388	56292	Naa10	protein_coding	-1.22652	5.58084	5.60608e-07	0.00031823
ENSMUSG00000022010	21807	Tsc22d1	protein_coding	-1.8935	6.21036	8.85102e-07	0.000463235
ENSMUSG00000057666	14433	Gapdh	protein_coding	-1.51068	9.70198	8.87016e-07	0.000463235
ENSMUSG00000025794	67115	Rpl14	protein_coding	-1.00044	8.99898	9.33559e-07	0.00046879
ENSMUSG00000032518	16785	Rpsa	protein_coding	-1.25337	10.3888	9.91778e-07	0.00047958
ENSMUSG00000025270	11656	Alas2	protein_coding	-9.07407	6.25447	1.09264e-06	0.000509484
ENSMUSG00000047675	20116	Rps8	protein_coding	-1.22218	8.4679	1.34303e-06	0.000573505
ENSMUSG00000066632	NA	NA	protein_coding	-1.50164	3.73453	1.34358e-06	0.000573505
ENSMUSG00000001383	66492	Zmat2	protein_coding	-0.895957	5.93592	1.36172e-06	0.000573505
ENSMUSG00000000295	69692	Hddc2	protein_coding	-1.36027	4.1042	1.53485e-06	0.000614112
ENSMUSG00000067038	NA	NA	protein_coding	-1.63136	3.63285	1.62352e-06	0.000614112
ENSMUSG00000011752	18648	Pgam1	protein_coding	-1.1618	8.35649	1.63807e-06	0.000614112
ENSMUSG00000018677	68066	Slc25a39	protein_coding	-1.78901	8.43728	1.65906e-06	0.000614112
ENSMUSG00000044258	13024	Ctla2a	protein_coding	-3.05092	6.6048	1.69332e-06	0.000614112
ENSMUSG00000046718	69550	Bst2	protein_coding	1.9762	4.95178	1.94512e-06	0.000686364
ENSMUSG00000057113	18148	Npm1	protein_coding	-1.00829	8.51862	2.09935e-06	0.000721292
ENSMUSG00000066406	75547	Akap13	protein_coding	1.28661	6.87588	2.20416e-06	0.000737884
ENSMUSG00000021125	11847	Arg2	protein_coding	-1.88133	2.46674	2.50222e-06	0.000816726
ENSMUSG00000060802	12010	B2m	protein_coding	1.09957	9.75706	2.75834e-06	0.000872181
ENSMUSG00000068240	22186	Uba52	protein_coding	-1.54194	7.41146	2.80573e-06	0.000872181
ENSMUSG00000046434	15382	Hnrnpa1	protein_coding	-1.11533	7.5259	3.45211e-06	0.00102925
ENSMUSG00000040280	407790	Ndufa4l2	protein_coding	-2.18787	4.15556	3.46868e-06	0.00102925
ENSMUSG00000022051	12177	Bnip3l	protein_coding	-2.31891	8.10218	3.82514e-06	0.0011098
ENSMUSG00000045128	76808	Rpl18a	protein_coding	-1.19728	10.1661	4.07266e-06	0.00115334
ENSMUSG00000038871	12183	Bpgm	protein_coding	-5.21705	5.86288	4.25932e-06	0.00115334
ENSMUSG00000020372	14694	Rack1	protein_coding	-1.17234	9.50981	4.26663e-06	0.00115334
ENSMUSG00000044533	16898	Rps2	protein_coding	-1.16732	7.03499	4.40924e-06	0.00115334
ENSMUSG00000029309	13602	Sparcl1	protein_coding	1.93155	8.47246	4.41689e-06	0.00115334
ENSMUSG00000025967	55949	Eef1b2	protein_coding	-1.28038	8.0253	4.98902e-06	0.00126429
ENSMUSG00000004044	19285	Cavin1	protein_coding	1.5754	8.7654	5.0469e-06	0.00126429
ENSMUSG00000002992	11813	Apoc2	protein_coding	-1.55679	2.99172	5.13231e-06	0.00126429
ENSMUSG00000029922	54484	Mkrn1	protein_coding	-3.00015	7.2644	5.28905e-06	0.00126534
ENSMUSG00000044792	69046	Isca1	protein_coding	-2.3086	6.25126	5.33042e-06	0.00126534
ENSMUSG00000008668	20084	Rps18	protein_coding	-1.39271	8.91416	5.54448e-06	0.00129266
ENSMUSG00000062647	27176	Rpl7a	protein_coding	-0.986716	8.3389	5.67874e-06	0.00130073
ENSMUSG00000024953	54683	Prdx5	protein_coding	-1.38956	8.80651	5.91721e-06	0.00133198
ENSMUSG00000059070	19899	Rpl18	protein_coding	-1.10532	8.63615	6.60447e-06	0.00146149
ENSMUSG00000031158	21855	Timm17b	protein_coding	-1.06165	6.61296	7.27349e-06	0.00154211
ENSMUSG00000078965	NA	NA	protein_coding	-1.33901	7.34532	7.29903e-06	0.00154211
ENSMUSG00000062611	NA	NA	protein_coding	-1.0202	8.27331	7.32313e-06	0.00154211
ENSMUSG00000069972	NA	NA	protein_coding	-1.40054	4.18118	7.50428e-06	0.00154719
ENSMUSG00000055322	21961	Tns1	protein_coding	1.73501	7.44242	7.61296e-06	0.00154719
ENSMUSG00000048582	14611	Gja3	protein_coding	5.79571	0.591922	7.70275e-06	0.00154719
ENSMUSG00000090231	14962	Cfb	protein_coding	2.80597	6.41581	8.04239e-06	0.00158138
ENSMUSG00000029614	19988	Rpl6	protein_coding	-0.928219	8.44311	8.12429e-06	0.00158138
ENSMUSG00000034248	67712	Slc25a37	protein_coding	-4.50044	4.51546	8.23635e-06	0.00158138
ENSMUSG00000024308	21356	Tapbp	protein_coding	1.62393	7.94906	8.53308e-06	0.00160499
ENSMUSG00000058600	19946	Rpl30	protein_coding	-1.13591	6.34052	8.60517e-06	0.00160499
ENSMUSG00000018042	109754	Cyb5r3	protein_coding	1.49793	10.3628	9.76205e-06	0.0017894
ENSMUSG00000025491	68713	Ifitm1	protein_coding	-3.74906	1.78393	1.00761e-05	0.0017894
ENSMUSG00000007892	56040	Rplp1	protein_coding	-1.51506	8.79763	1.01222e-05	0.0017894
ENSMUSG00000063229	16828	Ldha	protein_coding	-1.09938	10.6419	1.01421e-05	0.0017894
ENSMUSG00000037679	70435	Inf2	protein_coding	-1.38936	5.10724	1.04886e-05	0.00182585
ENSMUSG00000037563	20055	Rps16	protein_coding	-1.29746	8.07564	1.09894e-05	0.00188787
ENSMUSG00000023092	14199	Fhl1	protein_coding	1.5136	7.83936	1.12568e-05	0.00190869
ENSMUSG00000018217	18858	Pmp22	protein_coding	1.09559	8.44044	1.20435e-05	0.00201309
ENSMUSG00000067212	15040	H2-T23	protein_coding	1.58594	7.12749	1.21809e-05	0.00201309
ENSMUSG00000030879	27397	Mrpl17	protein_coding	-1.06174	7.55251	1.24074e-05	0.00202488
ENSMUSG00000056071	20202	S100a9	protein_coding	-5.52674	5.23122	1.35671e-05	0.00216895
ENSMUSG00000021699	238871	Pde4d	protein_coding	-3.22294	1.54059	1.36224e-05	0.00216895
ENSMUSG00000026879	227753	Gsn	protein_coding	2.00796	10.8045	1.40206e-05	0.00217826
ENSMUSG00000057036	NA	NA	protein_coding	-1.43063	7.18287	1.40719e-05	0.00217826
ENSMUSG00000031848	50783	Lsm4	protein_coding	-1.0675	6.89218	1.41814e-05	0.00217826
ENSMUSG00000001056	52530	Nhp2	protein_coding	-1.11969	6.95173	1.45734e-05	0.0021894
ENSMUSG00000056054	20201	S100a8	protein_coding	-5.37851	5.46278	1.469e-05	0.0021894
ENSMUSG00000001105	55978	Ift20	protein_coding	-1.29254	6.40525	1.4757e-05	0.0021894
ENSMUSG00000017404	19921	Rpl19	protein_coding	-1.01617	9.2202	1.52946e-05	0.00224367
ENSMUSG00000052146	67097	Rps10	protein_coding	-1.22342	8.15039	1.67378e-05	0.00242809
ENSMUSG00000022584	100041546	Ly6c2	protein_coding	2.65333	6.48301	1.77974e-05	0.00255344
ENSMUSG00000040152	21825	Thbs1	protein_coding	-2.55676	5.70096	1.80759e-05	0.0025652
ENSMUSG00000012848	20103	Rps5	protein_coding	-0.998725	9.09846	1.92146e-05	0.0026722
ENSMUSG00000029096	78558	Htra3	protein_coding	1.83685	8.28977	1.93838e-05	0.0026722
ENSMUSG00000028081	20091	Rps3a1	protein_coding	-0.921354	8.81737	1.94438e-05	0.0026722
ENSMUSG00000095597	NA	NA	protein_coding	-1.16964	8.12392	1.98008e-05	0.00269291
ENSMUSG00000038803	67695	Ost4	protein_coding	-1.10048	8.39096	2.11631e-05	0.00284851
ENSMUSG00000035929	15015	H2-Q4	protein_coding	1.55758	5.29506	2.20336e-05	0.00293541
ENSMUSG00000026281	21915	Dtymk	protein_coding	-1.20212	6.50135	2.24455e-05	0.00296008
ENSMUSG00000026895	68375	Ndufa8	protein_coding	-0.734675	7.24156	2.32544e-05	0.00302782
ENSMUSG00000032399	67891	Rpl4	protein_coding	-0.642409	9.78106	2.34229e-05	0.00302782
ENSMUSG00000003970	26961	Rpl8	protein_coding	-0.900858	8.9669	2.50033e-05	0.00317486
ENSMUSG00000061787	20068	Rps17	protein_coding	-1.29028	8.30674	2.51027e-05	0.00317486
ENSMUSG00000044468	74645	Tent5c	protein_coding	-4.53872	4.55177	2.529e-05	0.00317486
ENSMUSG00000055762	66656	Eef1d	protein_coding	-0.858541	7.48949	2.64036e-05	0.00326553
ENSMUSG00000028234	67427	Rps20	protein_coding	-1.25728	8.25616	2.66907e-05	0.00326553
ENSMUSG00000031320	20102	Rps4x	protein_coding	-0.899388	9.05835	2.67625e-05	0.00326553
ENSMUSG00000051855	17294	Mest	protein_coding	-1.89868	4.46822	2.76756e-05	0.00331963
ENSMUSG00000073640	108167922	LOC108167922	protein_coding	-1.34919	6.64356	2.77145e-05	0.00331963
ENSMUSG00000039236	57444	Isg20	protein_coding	-3.08842	5.26685	3.0392e-05	0.00360725
ENSMUSG00000000740	270106	Rpl13	protein_coding	-0.847929	10.2169	3.10421e-05	0.00365122
ENSMUSG00000071172	20383	Srsf3	protein_coding	-0.795888	8.24912	3.20417e-05	0.00370337
ENSMUSG00000046402	19659	Rbp1	protein_coding	-1.65907	4.9571	3.25902e-05	0.00370337
ENSMUSG00000021591	93692	Glrx	protein_coding	-1.28487	6.61251	3.26665e-05	0.00370337
ENSMUSG00000071415	65019	Rpl23	protein_coding	-1.12144	7.88662	3.28639e-05	0.00370337
ENSMUSG00000039206	231871	Daglb	protein_coding	1.78077	5.94466	3.29037e-05	0.00370337
ENSMUSG00000060143	NA	NA	protein_coding	-1.56532	7.56727	3.38587e-05	0.00377828
ENSMUSG00000034192	67678	Lsm3	protein_coding	-1.23636	5.38308	3.46611e-05	0.00383505
ENSMUSG00000027386	70370	Fbln7	protein_coding	2.45129	8.06746	3.54736e-05	0.00385331
ENSMUSG00000086564	630146	Cd101	protein_coding	-3.45424	0.523981	3.56615e-05	0.00385331
ENSMUSG00000008683	267019	Rps15a	protein_coding	-1.45267	7.41131	3.58776e-05	0.00385331
ENSMUSG00000020857	18103	Nme2	protein_coding	-1.13841	9.29709	3.60068e-05	0.00385331
ENSMUSG00000030824	18220	Nucb1	protein_coding	1.31409	8.2058	3.77324e-05	0.00400516
ENSMUSG00000028936	19934	Rpl22	protein_coding	-1.40944	6.98861	3.83104e-05	0.00403371
ENSMUSG00000046364	26451	Rpl27a	protein_coding	-1.15599	6.41262	3.98007e-05	0.0041571
ENSMUSG00000043421	69573	Hilpda	protein_coding	-1.34798	4.9099	4.11866e-05	0.00426772
ENSMUSG00000069682	NA	NA	protein_coding	-1.72754	5.96815	4.16851e-05	0.00428535
ENSMUSG00000020460	78294	Rps27a	protein_coding	-1.56379	9.01643	4.32121e-05	0.00440763
ENSMUSG00000027944	23897	Hax1	protein_coding	-0.805991	6.4982	4.36359e-05	0.00441636
ENSMUSG00000079111	66913	Kdelr2	protein_coding	-1.07948	7.7095	4.4448e-05	0.0044608
ENSMUSG00000002014	20832	Ssr4	protein_coding	-1.3666	8.20036	4.47584e-05	0.0044608
ENSMUSG00000028643	69216	Svbp	protein_coding	-0.939261	5.99949	4.51935e-05	0.00447005
ENSMUSG00000040952	20085	Rps19	protein_coding	-1.08484	9.274	4.68631e-05	0.00460034
ENSMUSG00000030744	27050	Rps3	protein_coding	-1.38384	10.3626	4.84692e-05	0.00472249
ENSMUSG00000014856	66320	Tmem208	protein_coding	-1.00504	6.73595	4.92251e-05	0.00475515
ENSMUSG00000031996	11804	Aplp2	protein_coding	1.24056	8.30888	4.95328e-05	0.00475515
ENSMUSG00000023031	109901	Cela1	protein_coding	-1.28262	3.24759	5.07179e-05	0.00483338
ENSMUSG00000022283	18458	Pabpc1	protein_coding	-1.20254	8.42973	5.21297e-05	0.00489353
ENSMUSG00000028029	13722	Aimp1	protein_coding	-0.931781	5.5575	5.23106e-05	0.00489353
ENSMUSG00000035105	112407	Egln3	protein_coding	-4.46375	1.94923	5.24735e-05	0.00489353
ENSMUSG00000049751	66483	Rpl36al	protein_coding	-1.1842	7.59527	5.32749e-05	0.00490579
ENSMUSG00000027322	20612	Siglec1	protein_coding	3.96034	4.88919	5.33564e-05	0.00490579
ENSMUSG00000057406	107823	Nsd2	protein_coding	-1.29597	3.72142	5.45216e-05	0.00496022
ENSMUSG00000008036	232910	Ap2s1	protein_coding	-0.715995	7.28843	5.47083e-05	0.00496022
ENSMUSG00000030522	233315	Mtmr10	protein_coding	2.24009	4.99578	5.60684e-05	0.00502958
ENSMUSG00000043716	19989	Rpl7	protein_coding	-0.773168	9.57524	5.62438e-05	0.00502958
ENSMUSG00000020295	216635	Hbq1a	protein_coding	-7.51956	-2.98958	5.85934e-05	0.00520405
ENSMUSG00000071644	67160	Eef1g	protein_coding	-0.731494	8.76545	5.96637e-05	0.0052167
ENSMUSG00000069117	NA	NA	protein_coding	-1.18591	8.00576	5.98961e-05	0.0052167
ENSMUSG00000006333	76846	Rps9	protein_coding	-0.977827	9.56784	5.99345e-05	0.0052167
ENSMUSG00000061315	17938	Naca	protein_coding	-0.868098	8.0815	6.06264e-05	0.00523208
ENSMUSG00000078566	12176	Bnip3	protein_coding	-1.48135	7.4622	6.11693e-05	0.00523208
ENSMUSG00000095304	211623	Plac9a	protein_coding	1.84289	5.84228	6.13135e-05	0.00523208
ENSMUSG00000021131	13877	Erh	protein_coding	-0.961801	7.22585	6.32078e-05	0.00532301
ENSMUSG00000047139	12484	Cd24a	protein_coding	-2.98132	5.19277	6.33304e-05	0.00532301
ENSMUSG00000090862	68052	Rps13	protein_coding	-0.956461	7.86512	6.36021e-05	0.00532301
ENSMUSG00000021607	94066	Mrpl36	protein_coding	-0.734636	6.16725	6.40519e-05	0.00532411
ENSMUSG00000032640	269941	Chsy1	protein_coding	-1.54185	4.20021	6.44308e-05	0.00532411
ENSMUSG00000053565	73830	Eif3k	protein_coding	-0.785577	7.40017	6.52e-05	0.00534833
ENSMUSG00000028755	72269	Cda	protein_coding	-2.19993	1.15406	6.55433e-05	0.00534833
ENSMUSG00000035242	18245	Oaz1	protein_coding	-1.11182	10.6138	6.67782e-05	0.00541526
ENSMUSG00000057388	67681	Mrpl18	protein_coding	-0.794025	6.55221	6.8247e-05	0.0055002
ENSMUSG00000023224	12258	Serping1	protein_coding	1.76538	7.99282	6.88552e-05	0.00550558
ENSMUSG00000021486	66494	Prelid1	protein_coding	-0.760448	8.80276	6.93766e-05	0.00550558
ENSMUSG00000074129	22121	Rpl13a	protein_coding	-1.37715	8.71248	6.98833e-05	0.00550558
ENSMUSG00000055994	257632	Nod2	protein_coding	6.0005	-0.888905	7.0314e-05	0.00550558
ENSMUSG00000028657	19063	Ppt1	protein_coding	1.27619	7.40804	7.04222e-05	0.00550558
ENSMUSG00000070343	NA	NA	protein_coding	-1.35635	5.53519	7.09561e-05	0.0055143
ENSMUSG00000073676	15528	Hspe1	protein_coding	-1.13948	6.38244	7.14671e-05	0.00552115
ENSMUSG00000005161	21672	Prdx2	protein_coding	-1.47598	9.03619	7.30133e-05	0.00560742
ENSMUSG00000016344	66496	Ppdpf	protein_coding	-0.880149	5.90064	7.3748e-05	0.00563072
ENSMUSG00000079557	224703	2025-03-02	protein_coding	-2.09796	7.2048	7.45239e-05	0.00565688
ENSMUSG00000034932	66047	Mrpl54	protein_coding	-1.03312	6.95058	7.61066e-05	0.00569998
ENSMUSG00000025498	54123	Irf7	protein_coding	2.1159	6.2916	7.62532e-05	0.00569998
ENSMUSG00000037601	18102	Nme1	protein_coding	-0.98011	8.382	7.64241e-05	0.00569998
ENSMUSG00000019579	28106	Mydgf	protein_coding	-0.875752	7.39304	7.6838e-05	0.00569998
ENSMUSG00000061477	20115	Rps7	protein_coding	-1.06519	7.83411	7.77727e-05	0.00572607
ENSMUSG00000027078	56791	Ube2l6	protein_coding	-2.8787	7.64979	7.82755e-05	0.00572607
ENSMUSG00000022193	19173	Psmb5	protein_coding	-0.900653	7.39178	7.90504e-05	0.00572607
ENSMUSG00000060126	22070	Tpt1	protein_coding	-1.23828	9.74854	7.97326e-05	0.00572607
ENSMUSG00000025290	20088	Rps24	protein_coding	-1.36022	7.48327	7.97451e-05	0.00572607
ENSMUSG00000026180	12765	Cxcr2	protein_coding	-6.23781	1.13252	7.99981e-05	0.00572607
ENSMUSG00000062933	NA	NA	protein_coding	-0.998528	10.9108	8.02597e-05	0.00572607
ENSMUSG00000018770	228033	Atp5g3	protein_coding	-0.972353	8.38138	8.12352e-05	0.00576417
ENSMUSG00000005732	19385	Ranbp1	protein_coding	-0.899103	7.53177	8.20067e-05	0.00578427
ENSMUSG00000038160	11793	Atg5	protein_coding	-0.696505	5.97051	8.24045e-05	0.00578427
ENSMUSG00000027797	13175	Dclk1	protein_coding	-1.19188	4.46666	8.31407e-05	0.00580007
ENSMUSG00000074364	259300	Ehd2	protein_coding	1.24398	7.83795	8.35182e-05	0.00580007
ENSMUSG00000022261	15529	Sdc2	protein_coding	1.67524	8.96584	8.517e-05	0.00588349
ENSMUSG00000058546	268449	Rpl23a	protein_coding	-1.0613	8.27289	8.60741e-05	0.00591465
ENSMUSG00000032959	23980	Pebp1	protein_coding	-0.613046	7.33535	8.65697e-05	0.00591756
ENSMUSG00000067613	100126226	Krt83	protein_coding	-6.38939	-2.63908	8.91086e-05	0.00605939
ENSMUSG00000034708	14824	Grn	protein_coding	1.41703	10.464	9.01615e-05	0.00607028
ENSMUSG00000026255	98363	Efhd1	protein_coding	6.27673	1.93582	9.01988e-05	0.00607028
ENSMUSG00000025780	209378	Itih5	protein_coding	2.65959	6.64067	9.10405e-05	0.00609551
ENSMUSG00000032575	74840	Manf	protein_coding	-0.909033	7.11587	9.18535e-05	0.00611856
ENSMUSG00000022108	16432	Itm2b	protein_coding	0.715145	11.1661	9.2998e-05	0.00616336
ENSMUSG00000003429	27207	Rps11	protein_coding	-0.873906	9.26074	9.37031e-05	0.006169
ENSMUSG00000003873	12028	Bax	protein_coding	-0.87918	6.96536	9.40281e-05	0.006169
ENSMUSG00000026511	27058	Srp9	protein_coding	-1.05614	7.09772	9.50272e-05	0.00620338
ENSMUSG00000030142	56619	Clec4e	protein_coding	-2.85562	3.04498	9.94226e-05	0.00642631
ENSMUSG00000025508	67186	Rplp2	protein_coding	-1.35673	8.13225	9.94267e-05	0.00642631
ENSMUSG00000071653	66276	1810009A15Rik	protein_coding	-0.784673	5.75098	0.000102199	0.00652747
ENSMUSG00000042747	66059	Krtcap2	protein_coding	-0.894198	7.19482	0.00010261	0.00652747
ENSMUSG00000023020	66379	Cox14	protein_coding	-0.965119	6.82264	0.000102789	0.00652747
ENSMUSG00000030144	17474	Clec4d	protein_coding	-1.73796	4.91565	0.000103317	0.00652747
ENSMUSG00000019370	12315	Calm3	protein_coding	-0.764968	6.74286	0.00010354	0.00652747
ENSMUSG00000037306	230815	Man1c1	protein_coding	1.31483	5.4116	0.000103992	0.00652747
ENSMUSG00000020219	30055	Timm13	protein_coding	-1.18161	7.6761	0.000105568	0.00656873
ENSMUSG00000027533	16592	Fabp5	protein_coding	-1.6027	7.06784	0.000105655	0.00656873
ENSMUSG00000024588	14151	Fech	protein_coding	-2.43761	7.40513	0.000106691	0.00660168
ENSMUSG00000060036	27367	Rpl3	protein_coding	-0.926873	8.73805	0.000107829	0.00664062
ENSMUSG00000060032	232440	H2afj	protein_coding	-1.18718	6.77534	0.000108672	0.00664164
ENSMUSG00000045160	78653	Bola3	protein_coding	-1.31232	5.70922	0.000108863	0.00664164
ENSMUSG00000022601	271377	Zbtb11	protein_coding	-0.981343	8.09625	0.000110979	0.00673926
ENSMUSG00000001131	21857	Timp1	protein_coding	-2.28718	9.26172	0.000111616	0.00674657
ENSMUSG00000034880	94065	Mrpl34	protein_coding	-0.94825	5.26408	0.000112853	0.00678992
ENSMUSG00000042462	66422	Dctpp1	protein_coding	-1.30159	5.54019	0.000116138	0.00693017
ENSMUSG00000027613	16418	Eif6	protein_coding	-0.818828	7.70989	0.000116262	0.00693017
ENSMUSG00000029066	66448	Mrpl20	protein_coding	-1.3646	7.05116	0.000116777	0.00693017
ENSMUSG00000038274	14109	Fau	protein_coding	-1.05982	7.96808	0.000118836	0.00702047
ENSMUSG00000011257	230721	Pabpc4	protein_coding	-1.07151	4.9816	0.000126147	0.0074188
ENSMUSG00000062619	67101	2310039H08Rik	protein_coding	-1.40875	5.95307	0.000128659	0.0075326
ENSMUSG00000032383	19035	Ppib	protein_coding	-0.779901	9.16669	0.000133437	0.00774595
ENSMUSG00000062328	319195	Rpl17	protein_coding	-1.21991	8.49936	0.000133489	0.00774595
ENSMUSG00000005779	19172	Psmb4	protein_coding	-0.683016	7.3724	0.00013468	0.00778048
ENSMUSG00000059657	20862	Stfa2	protein_coding	-6.22986	-2.40428	0.000138954	0.00799201
ENSMUSG00000061983	20042	Rps12	protein_coding	-1.30292	7.68525	0.000139961	0.0080146
ENSMUSG00000083012	67238	Fam220a	protein_coding	-4.02634	2.91938	0.000141458	0.00804538
ENSMUSG00000050708	14325	Ftl1	protein_coding	-1.05958	14.3039	0.000141731	0.00804538
ENSMUSG00000020802	217342	Ube2o	protein_coding	-2.10873	3.6322	0.000142819	0.00807208
ENSMUSG00000026494	269152	Kif26b	protein_coding	-5.16384	-1.41823	0.000146224	0.0082289
ENSMUSG00000057841	19951	Rpl32	protein_coding	-0.984102	8.73096	0.000148111	0.00829929
ENSMUSG00000068566	50918	Myadm	protein_coding	1.40522	8.496	0.000149442	0.00833812
ENSMUSG00000020766	14635	Galk1	protein_coding	-1.01682	7.01902	0.00015052	0.00836251
ENSMUSG00000049881	69953	2810025M15Rik	protein_coding	-0.764464	5.97363	0.000151312	0.00837089
ENSMUSG00000026074	26921	Map4k4	protein_coding	-1.09069	5.16153	0.000156466	0.00861949
ENSMUSG00000078812	276770	Eif5a	protein_coding	-0.686232	10.0334	0.000158424	0.00869071
ENSMUSG00000021996	13885	Esd	protein_coding	-1.05719	8.06487	0.00016109	0.00879998
ENSMUSG00000029198	17713	Grpel1	protein_coding	-0.727493	6.9871	0.000161969	0.00881111
ENSMUSG00000032373	76459	Car12	protein_coding	-2.37846	0.0340701	0.000164323	0.00890207
ENSMUSG00000045620	382075	Odf3l1	protein_coding	5.34813	-0.365499	0.000167473	0.00898692
ENSMUSG00000021270	15519	Hsp90aa1	protein_coding	-0.986738	7.76412	0.000167883	0.00898692
ENSMUSG00000074656	67204	Eif2s2	protein_coding	-1.0094	6.55654	0.000167954	0.00898692
ENSMUSG00000024661	14319	Fth1	protein_coding	-0.882809	12.9159	0.000169146	0.00898731
ENSMUSG00000029394	13445	Cdk2ap1	protein_coding	-1.23512	4.63624	0.000169338	0.00898731
ENSMUSG00000028798	54709	Eif3i	protein_coding	-0.727214	7.80319	0.000171238	0.00905136
ENSMUSG00000078193	NA	NA	protein_coding	-0.952261	7.03465	0.000172969	0.00910598
ENSMUSG00000008682	110954	Rpl10	protein_coding	-0.720328	9.68867	0.000174447	0.00914693
ENSMUSG00000066551	15289	Hmgb1	protein_coding	-0.71354	8.6302	0.000175409	0.00916056
ENSMUSG00000056481	70445	Cd248	protein_coding	1.61949	6.83109	0.00017748	0.00920505
ENSMUSG00000062382	100862446	LOC100862446	protein_coding	-1.05923	9.86346	0.00017843	0.00920505
ENSMUSG00000031622	20467	Sin3b	protein_coding	-0.724697	6.92358	0.000178786	0.00920505
ENSMUSG00000029430	19384	Ran	protein_coding	-0.832897	8.88331	0.000179766	0.00920505
ENSMUSG00000004730	13733	Adgre1	protein_coding	1.55964	7.56173	0.000179883	0.00920505
ENSMUSG00000044894	22272	Uqcrq	protein_coding	-1.32177	8.74631	0.00018094	0.00920505
ENSMUSG00000039209	68172	Rpl39l	protein_coding	-2.21938	2.07451	0.000181196	0.00920505
ENSMUSG00000071072	56351	Ptges3	protein_coding	-1.05625	7.25789	0.000182035	0.00921181
ENSMUSG00000050608	433771	Minos1	protein_coding	-0.957762	7.66364	0.000184234	0.00928708
ENSMUSG00000056209	18150	Npm3	protein_coding	-1.59211	2.93953	0.000188115	0.0093037
ENSMUSG00000014504	66384	Srp19	protein_coding	-0.959146	6.36609	0.00018859	0.0093037
ENSMUSG00000068335	13448	Dok1	protein_coding	-0.903568	4.82139	0.000188729	0.0093037
ENSMUSG00000031950	93739	Gabarapl2	protein_coding	-1.4287	7.47018	0.000189733	0.0093037
ENSMUSG00000021967	67840	Mrpl57	protein_coding	-1.07505	6.01796	0.000189916	0.0093037
ENSMUSG00000078348	66125	Sf3b5	protein_coding	-0.963641	7.42996	0.000190373	0.0093037
ENSMUSG00000041203	68544	Trir	protein_coding	-0.774138	6.30855	0.000190865	0.0093037
ENSMUSG00000035208	276950	Slfn8	protein_coding	2.0294	3.73984	0.000191543	0.0093037
ENSMUSG00000073409	110557	H2-Q6	protein_coding	1.87097	4.79931	0.000191661	0.0093037
ENSMUSG00000010376	18002	Nedd8	protein_coding	-0.841508	7.51774	0.000191689	0.0093037
ENSMUSG00000090137	22186	Uba52	protein_coding	-1.18932	8.25361	0.000194422	0.00938649
ENSMUSG00000064326	30954	Siva1	protein_coding	-0.926566	5.61647	0.000195607	0.00938649
ENSMUSG00000037740	99045	Mrps26	protein_coding	-0.649529	6.3393	0.00019595	0.00938649
ENSMUSG00000066724	NA	NA	protein_coding	-1.21777	4.99901	0.000196342	0.00938649
ENSMUSG00000024610	16149	Cd74	protein_coding	2.19715	8.9792	0.00019699	0.00938649
ENSMUSG00000024026	109801	Glo1	protein_coding	-0.59285	8.3293	0.000198433	0.00938828
ENSMUSG00000026674	18214	Ddr2	protein_coding	1.90253	8.31903	0.000198465	0.00938828
ENSMUSG00000024782	56248	Ak3	protein_coding	0.940094	7.19046	0.000199828	0.00939873
ENSMUSG00000093674	67945	Rpl41	protein_coding	-1.49211	10.2268	0.000200126	0.00939873
ENSMUSG00000072949	26897	Acot1	protein_coding	-2.08151	0.404678	0.000201785	0.00944268
ENSMUSG00000029911	381760	Ssbp1	protein_coding	-0.861586	5.20567	0.000204575	0.00952494
ENSMUSG00000029610	231872	Aimp2	protein_coding	-0.902654	5.74999	0.000205166	0.00952494
ENSMUSG00000024844	23825	Banf1	protein_coding	-0.808192	7.13608	0.000205732	0.00952494
ENSMUSG00000079435	19982	Rpl36a	protein_coding	-1.38226	6.55599	0.0002092	0.00965129
ENSMUSG00000037266	27981	Rsrp1	protein_coding	1.93524	6.77703	0.000211396	0.00970676
ENSMUSG00000024659	16952	Anxa1	protein_coding	0.848989	10.8773	0.000211889	0.00970676
ENSMUSG00000024608	20044	Rps14	protein_coding	-1.8247	10.9302	0.000212931	0.00972038
ENSMUSG00000028367	22166	Txn1	protein_coding	-0.805234	8.45467	0.000214719	0.00976786
ENSMUSG00000040824	107686	Snrpd2	protein_coding	-1.19036	6.65753	0.000220167	0.00996994
ENSMUSG00000034413	240055	Neurl1b	protein_coding	3.94618	1.21425	0.000221341	0.00996994
ENSMUSG00000028495	20104	Rps6	protein_coding	-0.827672	8.68116	0.000221452	0.00996994
ENSMUSG00000051154	12238	Commd3	protein_coding	-0.764511	6.97515	0.000224495	0.0100522
ENSMUSG00000037376	66926	Trmt6	protein_coding	-1.13825	4.27124	0.000225405	0.0100522
ENSMUSG00000030649	75430	Anapc15	protein_coding	-0.86801	4.88472	0.000225589	0.0100522
ENSMUSG00000056671	77619	Prelid2	protein_coding	-1.09229	2.78658	0.000226791	0.0100714
ENSMUSG00000035885	12868	Cox8a	protein_coding	-0.884117	8.74555	0.000227636	0.0100746
ENSMUSG00000039050	228983	Osbpl2	protein_coding	0.960311	5.5668	0.000230226	0.0101548
ENSMUSG00000039067	17463	Psmd7	protein_coding	-0.621511	7.61816	0.000233779	0.0102468
ENSMUSG00000063524	13806	Eno1	protein_coding	-1.13271	9.50088	0.000234109	0.0102468
ENSMUSG00000069301	319167	Hist1h2ag	protein_coding	-4.19826	-1.08692	0.000234666	0.0102468
ENSMUSG00000053317	66212	Sec61b	protein_coding	-1.16676	8.27092	0.000237425	0.0103327
ENSMUSG00000054428	11983	Atpif1	protein_coding	-0.976115	7.65448	0.000241992	0.0104965
ENSMUSG00000049517	66475	Rps23	protein_coding	-1.19712	8.88478	0.000244078	0.0105519
ENSMUSG00000026087	107734	Mrpl30	protein_coding	-0.737855	6.31273	0.000244992	0.0105565
ENSMUSG00000038900	269261	Rpl12	protein_coding	-1.28999	7.79667	0.000247299	0.0105958
ENSMUSG00000032826	109676	Ank2	protein_coding	2.70159	3.61637	0.000247527	0.0105958
ENSMUSG00000025439	12729	Clns1a	protein_coding	-0.727822	6.67461	0.00025098	0.0107085
ENSMUSG00000076437	72657	Selenoh	protein_coding	-1.07341	5.55288	0.000252392	0.0107192
ENSMUSG00000036908	54445	Unc93b1	protein_coding	1.14343	7.75825	0.000252872	0.0107192
ENSMUSG00000057863	54217	Rpl36	protein_coding	-1.12495	8.18979	0.000268345	0.0113382
ENSMUSG00000056234	27057	Ncoa4	protein_coding	-1.29238	7.59655	0.000273887	0.0115351
ENSMUSG00000041084	66357	Ostc	protein_coding	-0.900344	7.69314	0.000277187	0.0116365
ENSMUSG00000091537	66167	Tma7	protein_coding	-1.13837	7.07273	0.000279209	0.0116838
ENSMUSG00000068120	NA	NA	protein_coding	-0.772517	7.44394	0.000282712	0.0117926
ENSMUSG00000063316	19942	Rpl27	protein_coding	-1.19232	6.66609	0.000285017	0.0118509
ENSMUSG00000036850	107733	Mrpl41	protein_coding	-1.04229	5.9434	0.000287408	0.0118916
ENSMUSG00000041390	16543	Mdfic	protein_coding	-0.985144	5.251	0.000288319	0.0118916
ENSMUSG00000024487	67180	Yipf5	protein_coding	-0.867649	7.0131	0.000288838	0.0118916
ENSMUSG00000022452	69029	Smdt1	protein_coding	-0.703056	7.66314	0.000289638	0.0118916
ENSMUSG00000038845	18673	Phb	protein_coding	-0.911243	7.51584	0.00029402	0.0120096
ENSMUSG00000027133	66181	Nop10	protein_coding	-0.82972	6.27208	0.000294698	0.0120096
ENSMUSG00000027447	13010	Cst3	protein_coding	0.855253	11.217	0.000295812	0.0120096
ENSMUSG00000029561	23962	Oasl2	protein_coding	3.26913	4.78673	0.000296192	0.0120096
ENSMUSG00000029333	NA	NA	protein_coding	1.65224	5.33003	0.000298209	0.0120539
ENSMUSG00000029070	74761	Mxra8	protein_coding	1.40598	7.81682	0.000299183	0.012056
ENSMUSG00000026701	11758	Prdx6	protein_coding	-0.942438	7.59637	0.000301777	0.0121231
ENSMUSG00000091803	66272	Cox16	protein_coding	-0.869289	5.67017	0.000306582	0.0122631
ENSMUSG00000075602	110454	Ly6a	protein_coding	0.97497	10.0402	0.000308806	0.0122631
ENSMUSG00000023349	56620	Clec4n	protein_coding	-2.48083	4.5625	0.000308915	0.0122631
ENSMUSG00000039967	30046	Zfp292	protein_coding	-1.3171	3.52885	0.000309019	0.0122631
ENSMUSG00000006589	11821	Aprt	protein_coding	-0.875995	7.78098	0.00031081	0.0122646
ENSMUSG00000093904	67952	Tomm20	protein_coding	-1.00899	7.34036	0.000310937	0.0122646
ENSMUSG00000028060	74200	Khdc4	protein_coding	1.90285	3.99524	0.000312412	0.0122857
ENSMUSG00000055839	67673	Elob	protein_coding	-0.906217	7.83079	0.000314894	0.0123461
ENSMUSG00000019087	54411	Atp6ap1	protein_coding	0.953661	8.78436	0.000322028	0.012588
ENSMUSG00000071656	68852	Lrrn4cl	protein_coding	2.78295	6.43174	0.000323447	0.0126058
ENSMUSG00000004268	14791	Emg1	protein_coding	-0.68351	6.42516	0.000326728	0.0126625
ENSMUSG00000063838	58804	Cdc42ep5	protein_coding	-0.982528	4.56406	0.000326843	0.0126625
ENSMUSG00000021660	218490	Btf3	protein_coding	-0.787012	7.53555	0.000332188	0.0128315
ENSMUSG00000084786	66177	Ubl5	protein_coding	-0.885785	6.5541	0.000337514	0.0129988
ENSMUSG00000026094	98267	Stk17b	protein_coding	-1.2354	5.06184	0.00034191	0.0131114
ENSMUSG00000062006	68436	Rpl34	protein_coding	-1.15479	8.17165	0.000342448	0.0131114
ENSMUSG00000026389	68428	Steap3	protein_coding	1.25735	6.11231	0.000344606	0.0131555
ENSMUSG00000017774	17913	Myo1c	protein_coding	1.06977	7.73197	0.000346415	0.0131843
ENSMUSG00000021807	68045	Rtraf	protein_coding	-0.638799	7.4661	0.000347381	0.0131843
ENSMUSG00000022602	11838	Arc	protein_coding	6.42621	1.09967	0.000349826	0.0131911
ENSMUSG00000061360	68479	Phf5a	protein_coding	-0.744758	5.361	0.000349841	0.0131911
ENSMUSG00000038615	18023	Nfe2l1	protein_coding	1.15051	7.44643	0.000351208	0.0131911
ENSMUSG00000000563	11950	Atp5f1	protein_coding	-0.691629	8.38606	0.000351601	0.0131911
ENSMUSG00000029816	93695	Gpnmb	protein_coding	2.4809	6.54961	0.000352946	0.0131922
ENSMUSG00000026073	16178	Il1r2	protein_coding	-2.94249	2.21453	0.000353869	0.0131922
ENSMUSG00000020462	216618	Cfap36	protein_coding	-0.930857	5.09402	0.000354661	0.0131922
ENSMUSG00000078139	NA	NA	protein_coding	-1.90278	4.06065	0.000356211	0.0132122
ENSMUSG00000025364	18813	Pa2g4	protein_coding	-0.807561	5.72282	0.000360287	0.0132707
ENSMUSG00000091705	15013	H2-Q2	protein_coding	2.6944	-0.151216	0.000360909	0.0132707
ENSMUSG00000081534	67739	Slc48a1	protein_coding	-0.936474	8.17818	0.000361505	0.0132707
ENSMUSG00000003420	14132	Fcgrt	protein_coding	1.02573	9.24349	0.000362336	0.0132707
ENSMUSG00000028906	269587	Epb41	protein_coding	-2.51708	4.90829	0.000362872	0.0132707
ENSMUSG00000039001	66481	Rps21	protein_coding	-1.50058	6.42361	0.000367744	0.0133461
ENSMUSG00000054263	16880	Lifr	protein_coding	1.87296	5.52871	0.00036865	0.0133461
ENSMUSG00000025144	20892	Cenpx	protein_coding	-1.0223	6.03332	0.000369347	0.0133461
ENSMUSG00000066952	231646	Myo1h	protein_coding	-5.52929	-1.63415	0.000369833	0.0133461
ENSMUSG00000078974	20335	Sec61g	protein_coding	-1.64417	4.74481	0.000370043	0.0133461
ENSMUSG00000024902	66419	Mrpl11	protein_coding	-0.838808	5.47298	0.000372417	0.0133947
ENSMUSG00000032911	121021	Cspg4	protein_coding	1.37995	6.96384	0.000380095	0.0136333
ENSMUSG00000030189	56449	Ybx3	protein_coding	-1.51252	5.92644	0.000383308	0.0136699
ENSMUSG00000051627	50709	Hist1h1e	protein_coding	-2.00296	2.19259	0.000383896	0.0136699
ENSMUSG00000000058	12390	Cav2	protein_coding	0.901965	6.42539	0.000384967	0.0136699
ENSMUSG00000034463	219151	Scara3	protein_coding	1.68704	8.64994	0.000385303	0.0136699
ENSMUSG00000064373	20363	Selenop	protein_coding	1.48692	10.3753	0.000390148	0.0138043
ENSMUSG00000037362	18133	Nov	protein_coding	3.47326	5.64307	0.000395271	0.0139477
ENSMUSG00000019302	11975	Atp6v0a1	protein_coding	1.36802	5.80508	0.000397771	0.0139981
ENSMUSG00000074971	67606	Fibin	protein_coding	-2.15033	4.07113	0.000404918	0.0142113
ENSMUSG00000006057	11951	Atp5g1	protein_coding	-1.00459	6.75975	0.000406053	0.0142129
ENSMUSG00000030663	56372	1110004F10Rik	protein_coding	-0.603046	7.13471	0.000409084	0.0142807
ENSMUSG00000047215	20005	Rpl9	protein_coding	-1.06683	9.56334	0.000412151	0.0143495
ENSMUSG00000054836	72341	Elp6	protein_coding	-2.11215	2.76733	0.000415624	0.014408
ENSMUSG00000037361	66055	Sf3b6	protein_coding	-0.873408	6.40489	0.000416969	0.014408
ENSMUSG00000039952	13138	Dag1	protein_coding	1.29093	6.29583	0.000417546	0.014408
ENSMUSG00000079641	67248	Rpl39	protein_coding	-1.54559	7.63137	0.000418246	0.014408
ENSMUSG00000050914	654824	Ankrd37	protein_coding	-2.21912	1.37327	0.000420516	0.0144345
ENSMUSG00000028370	18491	Pappa	protein_coding	-3.87195	-0.0493531	0.000421227	0.0144345
ENSMUSG00000015290	27643	Ubl4a	protein_coding	-0.877047	6.90513	0.000427041	0.0145836
ENSMUSG00000016262	214791	Sertad4	protein_coding	-1.42248	2.81996	0.000427812	0.0145836
ENSMUSG00000019054	66437	Fis1	protein_coding	-0.921985	8.26368	0.000434519	0.0147356
ENSMUSG00000020810	114886	Cygb	protein_coding	2.40831	5.18558	0.000434759	0.0147356
ENSMUSG00000031558	20563	Slit2	protein_coding	-3.27248	0.52549	0.000435658	0.0147356
ENSMUSG00000028964	57320	Park7	protein_coding	-0.653878	8.0228	0.00043962	0.0147988
ENSMUSG00000031216	236920	Stard8	protein_coding	1.77289	5.48566	0.000439792	0.0147988
ENSMUSG00000005447	18476	Pafah1b3	protein_coding	-1.14019	3.97914	0.000445179	0.0149415
ENSMUSG00000031328	192176	Flna	protein_coding	0.897143	9.48958	0.000448972	0.0149895
ENSMUSG00000041936	11603	Agrn	protein_coding	2.03872	3.75663	0.000450873	0.0149895
ENSMUSG00000025161	80879	Slc16a3	protein_coding	-1.62953	5.85353	0.000451293	0.0149895
ENSMUSG00000028609	17149	Magoh	protein_coding	-1.04515	5.06013	0.000454971	0.0149895
ENSMUSG00000030037	68499	Mrpl53	protein_coding	-1.10695	5.92432	0.000455386	0.0149895
ENSMUSG00000025647	66940	Shisa5	protein_coding	0.8442	8.8119	0.000456223	0.0149895
ENSMUSG00000032171	23988	Pin1	protein_coding	-0.676537	6.87101	0.000456901	0.0149895
ENSMUSG00000054717	97165	Hmgb2	protein_coding	-1.44075	6.52157	0.000457018	0.0149895
ENSMUSG00000018340	11749	Anxa6	protein_coding	0.915708	8.09294	0.000457101	0.0149895
ENSMUSG00000031762	17750	Mt2	protein_coding	-1.46883	6.71926	0.000458223	0.0149895
ENSMUSG00000009927	75617	Rps25	protein_coding	-0.99119	8.09127	0.000459238	0.0149895
ENSMUSG00000040356	108077	Skiv2l	protein_coding	0.986561	5.75828	0.000462617	0.0150264
ENSMUSG00000003484	72054	Cyp4f18	protein_coding	-2.00771	4.08118	0.000462669	0.0150264
ENSMUSG00000057657	NA	NA	protein_coding	-1.30599	5.16462	0.000464996	0.0150645
ENSMUSG00000036781	67941	Rps27l	protein_coding	-0.989193	7.55387	0.000470693	0.0152113
ENSMUSG00000052160	104759	Pld4	protein_coding	1.39245	6.44718	0.000477051	0.0153787
ENSMUSG00000047721	66162	Bola2	protein_coding	-1.0948	6.01933	0.000479528	0.0153885
ENSMUSG00000022496	21935	Tnfrsf17	protein_coding	4.65705	-0.892639	0.000479711	0.0153885
ENSMUSG00000025362	27370	Rps26	protein_coding	-1.18047	7.30042	0.00048163	0.0154122
ENSMUSG00000074203	NA	NA	protein_coding	-2.91229	0.891856	0.00049137	0.0156854
ENSMUSG00000037894	51788	H2afz	protein_coding	-1.03132	9.11624	0.000493836	0.0156861
ENSMUSG00000063457	20054	Rps15	protein_coding	-1.05569	8.04331	0.000494407	0.0156861
ENSMUSG00000038695	66124	Josd2	protein_coding	-0.732978	5.41125	0.000495914	0.0156861
ENSMUSG00000032766	66066	Gng11	protein_coding	-1.59435	7.51268	0.00049654	0.0156861
ENSMUSG00000059291	67025	Rpl11	protein_coding	-1.01974	8.17788	0.000497401	0.0156861
ENSMUSG00000028780	20348	Sema3c	protein_coding	2.42305	6.18385	0.000503338	0.0158306
ENSMUSG00000024097	225027	Srsf7	protein_coding	-0.826734	6.62133	0.000504406	0.0158306
ENSMUSG00000043822	66548	Adamtsl5	protein_coding	1.28155	6.45882	0.000510902	0.015996
ENSMUSG00000090553	20643	Snrpe	protein_coding	-1.10034	6.3559	0.000515805	0.0160794
ENSMUSG00000001100	67811	Poldip2	protein_coding	-0.626155	6.46961	0.000516029	0.0160794
ENSMUSG00000030335	66493	Mrpl51	protein_coding	-0.664345	6.9487	0.00051813	0.0161064
ENSMUSG00000029413	67111	Naaa	protein_coding	1.47955	5.42076	0.000519959	0.0161098
ENSMUSG00000013701	53600	Timm23	protein_coding	-0.788278	7.51578	0.000520705	0.0161098
ENSMUSG00000042626	20416	Shc1	protein_coding	0.7266	6.5359	0.000523751	0.0161657
ENSMUSG00000049960	66242	Mrps16	protein_coding	-0.943257	6.03104	0.000528014	0.0162456
ENSMUSG00000011254	66628	Thg1l	protein_coding	-0.902482	3.71183	0.000528827	0.0162456
ENSMUSG00000023046	16012	Igfbp6	protein_coding	1.36439	7.81341	0.00053059	0.0162615
ENSMUSG00000026965	99152	Anapc2	protein_coding	0.789259	6.96794	0.00054429	0.0166423
ENSMUSG00000089847	14356	Timm10b	protein_coding	-0.786755	6.52536	0.000546461	0.0166696
ENSMUSG00000029815	75593	Malsu1	protein_coding	-0.883483	5.79685	0.000548582	0.0166953
ENSMUSG00000040269	66230	Mrps28	protein_coding	-0.720173	5.98622	0.000554062	0.0168229
ENSMUSG00000010406	68836	Mrpl52	protein_coding	-1.05495	5.8316	0.000558371	0.0168256
ENSMUSG00000024516	66286	Sec11c	protein_coding	-0.786664	6.4716	0.000558684	0.0168256
ENSMUSG00000039640	56282	Mrpl12	protein_coding	-1.1019	7.24435	0.000558876	0.0168256
ENSMUSG00000027566	26444	Psma7	protein_coding	-0.868928	8.68212	0.000559305	0.0168256
ENSMUSG00000023259	171429	Slc26a6	protein_coding	3.48151	1.47171	0.000561832	0.0168583
ENSMUSG00000031805	16453	Jak3	protein_coding	1.57734	4.4074	0.000562975	0.0168583
ENSMUSG00000046603	382117	Tcaim	protein_coding	-3.58127	1.16743	0.000566792	0.0169337
ENSMUSG00000025232	15211	Hexa	protein_coding	0.95694	9.27282	0.000568666	0.0169363
ENSMUSG00000073490	226691	Ifi207	protein_coding	1.12221	5.30184	0.000570952	0.0169363
ENSMUSG00000026000	14768	Lancl1	protein_coding	0.710764	5.29132	0.00057411	0.0169363
ENSMUSG00000026848	30934	Tor1b	protein_coding	0.843354	5.2646	0.000574817	0.0169363
ENSMUSG00000024854	69745	Pold4	protein_coding	-0.888096	5.66346	0.000574853	0.0169363
ENSMUSG00000030894	12751	Tpp1	protein_coding	1.1428	7.50953	0.000575705	0.0169363
ENSMUSG00000021728	13723	Emb	protein_coding	-1.19958	6.17137	0.000575957	0.0169363
ENSMUSG00000020328	52653	Nudcd2	protein_coding	-0.971399	6.08081	0.000577482	0.0169429
ENSMUSG00000033845	27395	Mrpl15	protein_coding	-0.701103	5.83044	0.000578817	0.016944
ENSMUSG00000069272	319166	Hist1h2ae	protein_coding	-1.95706	3.67766	0.000580671	0.0169603
ENSMUSG00000029780	107569	Nt5c3	protein_coding	-1.19154	5.11892	0.000587508	0.0171134
ENSMUSG00000042082	11881	Arsb	protein_coding	1.5881	6.79849	0.000588534	0.0171134
ENSMUSG00000005413	15368	Hmox1	protein_coding	-1.89117	8.17598	0.000590029	0.0171187
ENSMUSG00000014846	67971	Tppp3	protein_coding	1.5843	9.32803	0.000592702	0.0171581
ENSMUSG00000028691	18477	Prdx1	protein_coding	-0.907713	10.3967	0.000606214	0.0175105
ENSMUSG00000015575	11974	Atp6v0e	protein_coding	-0.926255	8.9899	0.000608784	0.0175459
ENSMUSG00000017765	20498	Slc12a4	protein_coding	1.28958	6.01283	0.000620356	0.0177785
ENSMUSG00000009185	20307	Ccl8	protein_coding	1.70603	5.46168	0.000621597	0.0177785
ENSMUSG00000024583	53382	Txnl1	protein_coding	-0.73242	7.04161	0.000621986	0.0177785
ENSMUSG00000057530	230857	Ece1	protein_coding	1.33207	6.72669	0.0006223	0.0177785
ENSMUSG00000058690	72972	Ccser2	protein_coding	0.889704	6.22875	0.000631141	0.0179801
ENSMUSG00000025157	74168	Zdhhc16	protein_coding	-0.764425	5.7685	0.000632975	0.0179801
ENSMUSG00000027624	13821	Epb41l1	protein_coding	1.55102	5.35571	0.000633489	0.0179801
ENSMUSG00000030432	19943	Rpl28	protein_coding	-1.03822	7.48766	0.000636146	0.0180163
ENSMUSG00000056851	18521	Pcbp2	protein_coding	-0.958152	7.10763	0.000641425	0.0180908
ENSMUSG00000062563	12879	Cys1	protein_coding	4.23558	1.06615	0.000642581	0.0180908
ENSMUSG00000017737	17395	Mmp9	protein_coding	-4.3656	4.73311	0.000643058	0.0180908
ENSMUSG00000020949	30795	Fkbp3	protein_coding	-0.893322	6.16278	0.000644319	0.0180908
ENSMUSG00000031167	19652	Rbm3	protein_coding	-1.21551	9.16564	0.000646186	0.0181043
ENSMUSG00000020777	11430	Acox1	protein_coding	1.33989	5.83745	0.000650488	0.0181858
ENSMUSG00000029836	12417	Cbx3	protein_coding	-0.700761	5.66759	0.000657783	0.0183505
ENSMUSG00000060288	66101	Ppih	protein_coding	-0.857421	4.64882	0.000672143	0.0187111
ENSMUSG00000063882	66576	Uqcrh	protein_coding	-0.910693	7.46679	0.000685133	0.0190321
ENSMUSG00000025743	20970	Sdc3	protein_coding	1.45387	6.84649	0.000686603	0.0190325
ENSMUSG00000039361	233489	Picalm	protein_coding	-0.860842	6.27144	0.000700206	0.0193684
ENSMUSG00000012422	66074	Tmem167	protein_coding	-0.811795	7.62623	0.000706539	0.0195023
ENSMUSG00000029038	68991	Ssu72	protein_coding	-0.634547	7.28187	0.000710741	0.0195769
ENSMUSG00000041841	67281	Rpl37	protein_coding	-1.15091	7.18668	0.000714066	0.0195778
ENSMUSG00000002308	54219	Cd320	protein_coding	-0.786878	4.65637	0.00071447	0.0195778
ENSMUSG00000020589	76820	Fam49a	protein_coding	2.10322	4.91553	0.000715672	0.0195778
ENSMUSG00000041540	20678	Sox5	protein_coding	2.07315	5.71342	0.000716774	0.0195778
ENSMUSG00000022752	28185	Tomm70a	protein_coding	-0.818193	5.9879	0.000722045	0.0196806
ENSMUSG00000038722	231889	Bud31	protein_coding	-0.661237	6.34427	0.000725889	0.0197085
ENSMUSG00000027562	12349	Car2	protein_coding	-4.59966	4.13755	0.000726088	0.0197085
ENSMUSG00000079022	69700	Col22a1	protein_coding	2.49538	7.33358	0.00073096	0.0197996
ENSMUSG00000067288	54127	Rps28	protein_coding	-1.20571	7.577	0.000733564	0.019829
ENSMUSG00000034345	66467	Gtf2h5	protein_coding	-0.730693	6.41494	0.000738425	0.0199192
ENSMUSG00000058833	66462	Rex1bd	protein_coding	-0.734839	7.42537	0.000742661	0.0199542
ENSMUSG00000031903	192654	Pla2g15	protein_coding	1.21438	6.32008	0.000742919	0.0199542
ENSMUSG00000026434	98415	Nucks1	protein_coding	-0.855269	6.02441	0.000745355	0.0199542
ENSMUSG00000054200	107221	Ffar4	protein_coding	6.34098	0.495853	0.000745837	0.0199542
ENSMUSG00000025068	14873	Gsto1	protein_coding	-0.912774	5.20362	0.000753733	0.0201242
ENSMUSG00000057322	67671	Rpl38	protein_coding	-1.28297	6.5331	0.000763446	0.0203419
ENSMUSG00000021900	26363	Btd	protein_coding	1.05231	5.31051	0.000767907	0.0204191
ENSMUSG00000021569	69716	Trip13	protein_coding	-1.41817	3.08252	0.000774063	0.020541
ENSMUSG00000068130	668923	Zfp442	protein_coding	4.32928	-0.087073	0.000782147	0.0207134
ENSMUSG00000001440	16211	Kpnb1	protein_coding	-0.690813	6.45762	0.000793413	0.0208912
ENSMUSG00000021218	14569	Gdi2	protein_coding	-0.479739	9.29136	0.000793924	0.0208912
ENSMUSG00000033508	67855	Asprv1	protein_coding	-6.37557	-0.348411	0.000794223	0.0208912
ENSMUSG00000039901	71617	Armh3	protein_coding	2.67975	2.45763	0.000796561	0.0208912
ENSMUSG00000078713	68512	Tomm5	protein_coding	-1.10904	6.95994	0.000796863	0.0208912
ENSMUSG00000047676	NA	NA	protein_coding	-0.945258	3.37494	0.000800995	0.0209575
ENSMUSG00000070493	14004	Chchd2	protein_coding	-0.649632	8.94657	0.000803093	0.0209663
ENSMUSG00000020807	74477	4933427D14Rik	protein_coding	2.38016	1.38319	0.000804543	0.0209663
ENSMUSG00000046623	14621	Gjb4	protein_coding	-4.32482	-1.94954	0.000806149	0.0209663
ENSMUSG00000015094	18146	Npdc1	protein_coding	0.740256	7.84969	0.000808244	0.020979
ENSMUSG00000006050	24068	Sra1	protein_coding	-0.619626	7.38939	0.000810087	0.0209851
ENSMUSG00000018858	68572	Mrpl58	protein_coding	-0.603068	5.88577	0.000814202	0.0210499
ENSMUSG00000074874	13025	Ctla2b	protein_coding	-1.2688	5.31125	0.000825779	0.021307
ENSMUSG00000031987	112405	Egln1	protein_coding	-1.04421	4.52039	0.000839838	0.0216021
ENSMUSG00000035268	18769	Pkig	protein_coding	-0.750771	5.91802	0.000841247	0.0216021
ENSMUSG00000047036	235682	Zfp445	protein_coding	4.20919	1.11553	0.000843285	0.0216021
ENSMUSG00000038717	27425	Atp5l	protein_coding	-1.39973	6.82696	0.000843834	0.0216021
ENSMUSG00000055172	50909	C1ra	protein_coding	1.95381	6.12668	0.000848205	0.0216178
ENSMUSG00000009733	21422	Tfcp2	protein_coding	2.38802	2.27779	0.00084874	0.0216178
ENSMUSG00000039016	30057	Timm8b	protein_coding	-0.996332	6.1272	0.000849414	0.0216178
ENSMUSG00000048910	NA	NA	protein_coding	-2.51748	4.44957	0.000856964	0.0217092
ENSMUSG00000025993	53945	Slc40a1	protein_coding	-2.02018	3.94767	0.000857124	0.0217092
ENSMUSG00000029994	11746	Anxa4	protein_coding	0.905407	8.33336	0.000857991	0.0217092
ENSMUSG00000079037	19122	Prnp	protein_coding	0.736893	7.78386	0.000861006	0.0217433
ENSMUSG00000060519	30935	Tor3a	protein_coding	1.51369	5.53572	0.000869078	0.0219048
ENSMUSG00000059040	433182	Eno1b	protein_coding	-1.08165	8.86086	0.000893347	0.0224442
ENSMUSG00000038151	12142	Prdm1	protein_coding	-4.19289	0.834013	0.000893918	0.0224442
ENSMUSG00000019782	66521	Rwdd1	protein_coding	-0.721477	6.32456	0.000901363	0.0224906
ENSMUSG00000022754	56277	Tmem45a	protein_coding	-1.00238	4.19901	0.000902823	0.0224906
ENSMUSG00000037161	67749	Mgarp	protein_coding	-4.40466	-2.39115	0.000903009	0.0224906
ENSMUSG00000047045	209497	Tmem164	protein_coding	1.03503	5.58712	0.000903567	0.0224906
ENSMUSG00000029918	14548	Mrps33	protein_coding	-0.898256	6.21054	0.000906907	0.0224906
ENSMUSG00000026977	57438	2025-03-07	protein_coding	-1.00644	4.83067	0.000909199	0.0224906
ENSMUSG00000038412	56295	Higd1a	protein_coding	-1.17162	7.32984	0.00090941	0.0224906
ENSMUSG00000025351	12512	Cd63	protein_coding	-0.806191	10.8415	0.000909546	0.0224906
ENSMUSG00000005354	56551	Txn2	protein_coding	-0.514455	7.75797	0.000917528	0.0226088
ENSMUSG00000029135	14284	Fosl2	protein_coding	-1.18385	4.45571	0.000917791	0.0226088
ENSMUSG00000024013	26382	Fgd2	protein_coding	4.58769	2.76736	0.0009294	0.0228277
ENSMUSG00000031451	14456	Gas6	protein_coding	1.36358	8.31091	0.000930627	0.0228277
ENSMUSG00000017667	228876	Zfp334	protein_coding	4.37348	1.28597	0.000931921	0.0228277
ENSMUSG00000031231	66142	Cox7b	protein_coding	-1.04742	6.83017	0.000933962	0.0228348
ENSMUSG00000074269	73673	Rec114	protein_coding	-4.20227	-1.07261	0.000937585	0.0228806
ENSMUSG00000055302	67568	Mrfap1	protein_coding	-0.539751	8.91109	0.000948675	0.023108
ENSMUSG00000003363	18807	Pld3	protein_coding	1.29068	8.24956	0.000955306	0.0232262
ENSMUSG00000026880	13830	Stom	protein_coding	1.19338	6.81964	0.000958536	0.0232614
ENSMUSG00000025026	27360	Add3	protein_coding	1.13046	5.98081	0.000968693	0.0234643
ENSMUSG00000005397	18073	Nid1	protein_coding	1.10789	6.31464	0.000970607	0.0234671
ENSMUSG00000039146	15061	Ifi44l	protein_coding	4.06513	-1.29828	0.000991026	0.0239165
ENSMUSG00000034024	12461	Cct2	protein_coding	-0.550183	7.13186	0.000993021	0.0239205
ENSMUSG00000075702	114679	Selenom	protein_coding	-0.733096	7.22884	0.000997551	0.0239853
ENSMUSG00000001751	27419	Naglu	protein_coding	1.20756	6.58193	0.00102209	0.0245301
ENSMUSG00000025876	107448	Unc5a	protein_coding	5.61516	-0.220176	0.00102518	0.0245592
ENSMUSG00000021822	18792	Plau	protein_coding	1.47419	6.56996	0.00104552	0.0250006
ENSMUSG00000026509	12334	Capn2	protein_coding	0.974665	8.02957	0.00104988	0.025059
ENSMUSG00000031765	17748	Mt1	protein_coding	-1.36288	9.163	0.00105457	0.0250817
ENSMUSG00000031783	20021	Polr2c	protein_coding	-0.664031	6.76097	0.0010556	0.0250817
ENSMUSG00000036450	319594	Hif1an	protein_coding	1.39552	4.45275	0.0010566	0.0250817
ENSMUSG00000062997	66489	Rpl35	protein_coding	-0.974725	7.91851	0.00106539	0.0252446
ENSMUSG00000040613	11810	Apobec1	protein_coding	1.15358	6.71204	0.00106804	0.0252615
ENSMUSG00000020641	58185	Rsad2	protein_coding	-3.21114	4.18919	0.00107732	0.025435
ENSMUSG00000053469	21819	Tg	protein_coding	-2.73274	-0.958088	0.00108857	0.0256541
ENSMUSG00000029470	18438	P2rx4	protein_coding	1.05565	6.3649	0.00109285	0.0257085
ENSMUSG00000041777	66935	Cir1	protein_coding	-1.07038	3.8362	0.00109999	0.0258036
ENSMUSG00000014769	19170	Psmb1	protein_coding	-0.670597	8.35464	0.00110084	0.0258036
ENSMUSG00000032330	12866	Cox7a2	protein_coding	-0.893122	7.47151	0.00110804	0.0259256
ENSMUSG00000020530	217039	Ggnbp2	protein_coding	-0.586023	6.18798	0.00111894	0.0261339
ENSMUSG00000021024	26443	Psma6	protein_coding	-0.668617	7.86351	0.00112144	0.0261455
ENSMUSG00000041498	381293	Kif14	protein_coding	-2.99799	-0.768283	0.00112424	0.0261641
ENSMUSG00000019897	52713	Ccdc59	protein_coding	-0.821424	4.99737	0.00113001	0.0262517
ENSMUSG00000030695	11674	Aldoa	protein_coding	-0.938415	10.4855	0.00113653	0.0263563
ENSMUSG00000028843	73723	Sh3bgrl3	protein_coding	-0.631393	9.04672	0.00113875	0.0263607
ENSMUSG00000057230	269774	Aak1	protein_coding	4.39665	-0.132445	0.00114591	0.0264389
ENSMUSG00000021939	13030	Ctsb	protein_coding	0.923194	12.1963	0.00115011	0.0264389
ENSMUSG00000064210	105722	Ano6	protein_coding	0.821369	6.86684	0.00115022	0.0264389
ENSMUSG00000000088	12858	Cox5a	protein_coding	-0.786624	7.58568	0.00115022	0.0264389
ENSMUSG00000034947	217203	Tmem106a	protein_coding	0.974834	6.94093	0.00115918	0.0265018
ENSMUSG00000055681	59042	Cope	protein_coding	-0.671034	8.54198	0.00116124	0.0265018
ENSMUSG00000041488	20908	Stx3	protein_coding	1.75145	3.81253	0.00116222	0.0265018
ENSMUSG00000032353	66111	Tmed3	protein_coding	-0.482881	8.71955	0.00116677	0.0265018
ENSMUSG00000010277	72503	2610507B11Rik	protein_coding	0.878616	7.21558	0.00116734	0.0265018
ENSMUSG00000065990	66077	Aurkaip1	protein_coding	-0.576322	6.58381	0.00116741	0.0265018
ENSMUSG00000023411	73181	Nfatc4	protein_coding	-1.2254	3.38035	0.00116835	0.0265018
ENSMUSG00000001366	71538	Fbxo9	protein_coding	-1.1768	5.0412	0.00117256	0.0265018
ENSMUSG00000040462	216440	Os9	protein_coding	1.00892	7.46747	0.00117281	0.0265018
ENSMUSG00000007908	208982	Hmgcll1	protein_coding	-3.27981	0.247574	0.00117326	0.0265018
ENSMUSG00000068206	18693	Pick1	protein_coding	3.34158	1.90083	0.00117605	0.0265191
ENSMUSG00000018001	19159	Cyth3	protein_coding	1.13735	5.90095	0.00117843	0.0265268
ENSMUSG00000064225	75552	Paqr9	protein_coding	-5.93016	-2.21702	0.00118669	0.0266374
ENSMUSG00000036398	76497	Ppp1r11	protein_coding	-0.697084	6.18826	0.00118742	0.0266374
ENSMUSG00000059796	13681	Eif4a1	protein_coding	-0.570338	8.02169	0.00120064	0.0268646
ENSMUSG00000026238	19231	Ptma	protein_coding	-0.73304	9.50731	0.00120318	0.0268646
ENSMUSG00000002808	105298	Epdr1	protein_coding	0.982314	7.41008	0.00120372	0.0268646
ENSMUSG00000061207	54402	Stk19	protein_coding	-0.92234	4.3787	0.00120997	0.0269497
ENSMUSG00000020077	19073	Srgn	protein_coding	-1.37724	8.09983	0.00121167	0.0269497
ENSMUSG00000028207	65973	Asph	protein_coding	0.799809	5.7056	0.00121476	0.0269726
ENSMUSG00000019817	22634	Plagl1	protein_coding	-1.13911	3.40799	0.00122018	0.027047
ENSMUSG00000060935	103266	Tmem263	protein_coding	-0.929819	5.85899	0.00123533	0.0273363
ENSMUSG00000026917	140858	Wdr5	protein_coding	-0.790487	5.02262	0.00123874	0.0273655
ENSMUSG00000030417	56330	Pdcd5	protein_coding	-0.907883	6.46968	0.00126174	0.0277101
ENSMUSG00000028229	66302	Rmdn1	protein_coding	-1.20992	4.19493	0.00126195	0.0277101
ENSMUSG00000015568	16956	Lpl	protein_coding	2.00552	8.2566	0.0012639	0.0277101
ENSMUSG00000033066	14457	Gas7	protein_coding	1.22999	5.1414	0.00126685	0.0277101
ENSMUSG00000001156	17119	Mxd1	protein_coding	-2.20822	4.02602	0.00126865	0.0277101
ENSMUSG00000026193	14268	Fn1	protein_coding	1.03983	11.8563	0.0012693	0.0277101
ENSMUSG00000031917	66164	Nip7	protein_coding	-0.738034	5.67117	0.00127141	0.0277101
ENSMUSG00000059588	54598	Calcrl	protein_coding	1.34567	5.89441	0.00127293	0.0277101
ENSMUSG00000027261	15112	Hao1	protein_coding	-6.1357	-1.61081	0.00127376	0.0277101
ENSMUSG00000023892	22709	Zfp51	protein_coding	2.363	3.05433	0.00127727	0.0277101
ENSMUSG00000051579	66684	Tceal8	protein_coding	-0.953322	6.49392	0.00127769	0.0277101
ENSMUSG00000060038	330817	Dhps	protein_coding	-0.740923	5.21256	0.00128346	0.0277796
ENSMUSG00000028194	69219	Ddah1	protein_coding	-1.18343	3.38736	0.00128514	0.0277796
ENSMUSG00000037278	69071	Tmem97	protein_coding	-0.970362	5.55103	0.00128836	0.0278031
ENSMUSG00000060743	15078	H3f3a	protein_coding	-0.803686	9.36226	0.00129549	0.0279108
ENSMUSG00000079478	56390	Sssca1	protein_coding	-0.766861	4.74396	0.00130385	0.0280135
ENSMUSG00000038034	140559	Igsf8	protein_coding	1.08344	7.30626	0.00130455	0.0280135
ENSMUSG00000028334	94181	Nans	protein_coding	-0.632184	6.45452	0.00130844	0.028051
ENSMUSG00000033059	110078	Pygb	protein_coding	1.46314	5.77487	0.001314	0.0281238
ENSMUSG00000054766	56086	Set	protein_coding	-1.03772	6.75412	0.00131657	0.0281327
ENSMUSG00000073421	14961	H2-Ab1	protein_coding	1.6433	8.62581	0.00132888	0.0283494
ENSMUSG00000015085	12496	Entpd2	protein_coding	2.59794	4.68117	0.00133194	0.0283683
ENSMUSG00000035165	57442	Kcne3	protein_coding	-3.48144	1.72514	0.00133721	0.0284026
ENSMUSG00000024339	21355	Tap2	protein_coding	1.23883	5.84288	0.0013379	0.0284026
ENSMUSG00000005800	17394	Mmp8	protein_coding	-3.41618	1.55051	0.00134308	0.0284664
ENSMUSG00000033769	75914	Exoc6b	protein_coding	1.45525	4.62877	0.00134704	0.0285039
ENSMUSG00000040945	108911	Rcc2	protein_coding	-1.10573	4.30875	0.00134977	0.0285155
ENSMUSG00000004655	11826	Aqp1	protein_coding	1.467	6.88299	0.00135813	0.0286458
ENSMUSG00000020432	21452	Tcn2	protein_coding	1.13378	7.58977	0.00136469	0.0287189
ENSMUSG00000052688	226421	Rab7b	protein_coding	1.42127	4.61619	0.00136723	0.0287189
ENSMUSG00000052593	11491	Adam17	protein_coding	1.37517	5.69697	0.0013682	0.0287189
ENSMUSG00000001418	56700	Glmp	protein_coding	0.773971	7.91413	0.00137313	0.0287763
ENSMUSG00000035184	629059	Fam124a	protein_coding	4.46663	5.53428	0.00137901	0.0288532
ENSMUSG00000018339	14778	Gpx3	protein_coding	1.40028	12.4748	0.00138799	0.0289511
ENSMUSG00000053553	73212	3110082I17Rik	protein_coding	-0.952919	4.67744	0.00138813	0.0289511
ENSMUSG00000029428	13852	Stx2	protein_coding	1.25681	6.07731	0.00139112	0.0289673
ENSMUSG00000055760	67242	Gemin6	protein_coding	-0.999752	3.73835	0.00139345	0.0289686
ENSMUSG00000030766	70497	Arhgap17	protein_coding	1.25659	4.73502	0.00139562	0.0289686
ENSMUSG00000033389	216831	Arhgap44	protein_coding	4.08093	1.12433	0.00141876	0.0293607
ENSMUSG00000036437	18166	Npy1r	protein_coding	4.58659	0.763662	0.00141962	0.0293607
ENSMUSG00000030095	74122	Tmem43	protein_coding	0.772123	7.77774	0.0014228	0.0293607
ENSMUSG00000024158	14651	Hagh	protein_coding	-1.2597	6.31805	0.00142359	0.0293607
ENSMUSG00000060550	15018	H2-Q7	protein_coding	1.89369	3.01061	0.00142576	0.0293607
ENSMUSG00000042265	58217	Trem1	protein_coding	-3.34136	0.0975659	0.00144415	0.0296926
ENSMUSG00000032187	20586	Smarca4	protein_coding	0.804927	6.387	0.00145056	0.0297775
ENSMUSG00000019820	22288	Utrn	protein_coding	1.39546	5.64067	0.00146519	0.0300306
ENSMUSG00000027559	12350	Car3	protein_coding	3.50142	8.74964	0.00147157	0.0300854
ENSMUSG00000021282	217869	Eif5	protein_coding	-0.614698	7.96956	0.00147247	0.0300854
ENSMUSG00000020267	15254	Hint1	protein_coding	-0.985435	8.69612	0.00147742	0.0301386
ENSMUSG00000061981	14252	Flot2	protein_coding	0.915902	7.13034	0.00147969	0.0301386
ENSMUSG00000034424	68133	Gcsh	protein_coding	-0.54245	6.26786	0.00148285	0.0301559
ENSMUSG00000038534	71240	Osbpl7	protein_coding	3.21222	2.32023	0.00148834	0.0302204
ENSMUSG00000002944	12491	Cd36	protein_coding	1.18185	8.94597	0.00149567	0.0303222
ENSMUSG00000031818	12857	Cox4i1	protein_coding	-0.711693	9.70502	0.00151285	0.0305756
ENSMUSG00000036372	69038	Tmem258	protein_coding	-0.948628	6.74928	0.00151292	0.0305756
ENSMUSG00000046330	19981	Rpl37a	protein_coding	-0.966112	8.96502	0.0015152	0.0305756
ENSMUSG00000047146	52463	Tet1	protein_coding	-4.64739	0.289756	0.0015347	0.0308757
ENSMUSG00000018286	19175	Psmb6	protein_coding	-0.618696	8.55256	0.00153724	0.0308757
ENSMUSG00000005054	13014	Cstb	protein_coding	-0.822636	8.5091	0.0015382	0.0308757
ENSMUSG00000032725	14276	Folr2	protein_coding	1.2584	8.02863	0.00153953	0.0308757
ENSMUSG00000030615	66271	Tmem126a	protein_coding	-0.748117	5.70145	0.00154657	0.0309693
ENSMUSG00000020363	14584	Gfpt2	protein_coding	1.68227	8.21317	0.00156687	0.0313277
ENSMUSG00000071662	67710	Polr2g	protein_coding	-0.691626	6.26904	0.00157144	0.0313712
ENSMUSG00000063480	20826	Snu13	protein_coding	-0.630498	6.94983	0.00157795	0.0313954
ENSMUSG00000015943	69168	Bola1	protein_coding	-0.94966	5.4331	0.00157852	0.0313954
ENSMUSG00000000278	74617	Scpep1	protein_coding	0.884595	7.89338	0.00157987	0.0313954
ENSMUSG00000030147	69810	Clec4b1	protein_coding	4.65542	1.73648	0.00158623	0.0314568
ENSMUSG00000031807	66171	Pgls	protein_coding	-0.645222	7.72273	0.00158778	0.0314568
ENSMUSG00000061518	12859	Cox5b	protein_coding	-0.704143	7.39745	0.00159305	0.0315135
ENSMUSG00000040466	233016	Blvrb	protein_coding	-1.07853	7.00802	0.00159846	0.0315726
ENSMUSG00000094796	625360	BC147527	protein_coding	3.87491	-2.13207	0.00160677	0.0316888
ENSMUSG00000002409	13549	Dyrk1b	protein_coding	2.21216	2.86241	0.00161261	0.031756
ENSMUSG00000002043	67091	Trappc6a	protein_coding	-0.871882	6.01525	0.00161614	0.0317775
ENSMUSG00000025354	74330	Dnajc14	protein_coding	1.03396	5.84628	0.0016275	0.0319529
ENSMUSG00000028167	69772	Bdh2	protein_coding	-1.03851	3.16096	0.00163165	0.0319862
ENSMUSG00000020485	20922	Supt4a	protein_coding	-0.674661	6.11853	0.00164583	0.0321534
ENSMUSG00000039105	66290	Atp6v1g1	protein_coding	-0.615636	8.45331	0.00164731	0.0321534
ENSMUSG00000032915	52614	Adgre4	protein_coding	4.40514	-0.299365	0.00164757	0.0321534
ENSMUSG00000025784	21922	Clec3b	protein_coding	2.69009	5.01291	0.0016716	0.0325272
ENSMUSG00000054203	226695	Ifi205	protein_coding	3.14001	3.56303	0.00167171	0.0325272
ENSMUSG00000055150	330463	Zfp78	protein_coding	5.35678	-0.510017	0.0016744	0.0325312
ENSMUSG00000031378	11666	Abcd1	protein_coding	1.04717	5.69125	0.00169702	0.0328605
ENSMUSG00000022359	76773	Wdyhv1	protein_coding	2.54843	3.13773	0.00169714	0.0328605
ENSMUSG00000074884	378702	Serf2	protein_coding	-0.604681	8.27576	0.0016989	0.0328605
ENSMUSG00000021288	16593	Klc1	protein_coding	1.18587	6.65257	0.0017222	0.0332619
ENSMUSG00000018567	56486	Gabarap	protein_coding	-0.580944	9.58277	0.00172708	0.0333069
ENSMUSG00000053338	245126	Tarm1	protein_coding	-4.49645	-2.42363	0.00174128	0.0335115
ENSMUSG00000096255	21648	Dynlt1b	protein_coding	-0.93137	8.49156	0.00174282	0.0335115
ENSMUSG00000032381	68250	Ciao2a	protein_coding	-0.690789	7.01601	0.00175556	0.0337067
ENSMUSG00000004359	20728	Spic	protein_coding	-3.78986	-0.0264139	0.00176653	0.0337962
ENSMUSG00000045969	26356	Ing1	protein_coding	-0.833333	4.26804	0.00176966	0.0337962
ENSMUSG00000028581	16792	Laptm5	protein_coding	0.938915	8.77951	0.00177027	0.0337962
ENSMUSG00000055069	270160	Rab39	protein_coding	3.31607	0.835133	0.00177057	0.0337962
ENSMUSG00000052928	269037	Ctif	protein_coding	-1.62653	2.20555	0.00178871	0.0340336
ENSMUSG00000021714	60411	Cenpk	protein_coding	-1.81411	1.73195	0.00179036	0.0340336
ENSMUSG00000090698	381823	Apold1	protein_coding	-3.0172	3.45607	0.00179288	0.0340336
ENSMUSG00000039221	68028	Rpl22l1	protein_coding	-1.26391	6.13857	0.00179386	0.0340336
ENSMUSG00000021254	70373	Gpatch2l	protein_coding	1.99406	3.53235	0.00179604	0.0340336
ENSMUSG00000028820	71514	Sfpq	protein_coding	-0.952748	5.58428	0.00180111	0.0340801
ENSMUSG00000020100	71279	Slc29a3	protein_coding	1.42282	4.7671	0.00181054	0.034209
ENSMUSG00000006676	71472	Usp19	protein_coding	1.23662	5.20087	0.0018192	0.0343229
ENSMUSG00000031591	11886	Asah1	protein_coding	0.87152	7.11146	0.0018237	0.0343581
ENSMUSG00000030748	16190	Il4ra	protein_coding	-0.891147	6.58353	0.0018377	0.03453
ENSMUSG00000057329	12043	Bcl2	protein_coding	1.77424	3.11748	0.00183811	0.03453
ENSMUSG00000034295	225288	Fhod3	protein_coding	-3.87674	-1.25118	0.00184305	0.0345302
ENSMUSG00000029455	11669	Aldh2	protein_coding	1.06176	8.29996	0.00184341	0.0345302
ENSMUSG00000016494	12490	Cd34	protein_coding	0.995358	7.54841	0.00185283	0.034657
ENSMUSG00000031701	56445	Dnaja2	protein_coding	-0.576426	6.96891	0.00185701	0.0346833
ENSMUSG00000066026	20148	Dhrs3	protein_coding	0.949054	6.91217	0.00186132	0.0346833
ENSMUSG00000021764	17993	Ndufs4	protein_coding	-0.772598	6.48142	0.00186221	0.0346833
ENSMUSG00000029771	27056	Irf5	protein_coding	1.07879	6.20685	0.0018838	0.0349931
ENSMUSG00000062456	NA	NA	protein_coding	-1.17144	3.88811	0.0018842	0.0349931
ENSMUSG00000025873	76577	Faf2	protein_coding	0.799087	5.37177	0.00188757	0.0350059
ENSMUSG00000061286	27998	Exosc5	protein_coding	-0.815258	5.60542	0.00189719	0.0351343
ENSMUSG00000037805	19896	Rpl10a	protein_coding	-1.01486	6.86195	0.00190183	0.0351408
ENSMUSG00000069744	26446	Psmb3	protein_coding	-0.614122	8.18414	0.00190552	0.0351408
ENSMUSG00000031431	14605	Tsc22d3	protein_coding	0.936201	7.47433	0.00190561	0.0351408
ENSMUSG00000029063	192185	Nadk	protein_coding	0.825396	7.70783	0.00191484	0.0352612
ENSMUSG00000045657	93881	Pcdhb10	protein_coding	5.39665	-0.831283	0.00193664	0.035587
ENSMUSG00000021537	12626	Cetn3	protein_coding	-0.74213	6.68013	0.00193799	0.035587
ENSMUSG00000017670	140579	Elmo2	protein_coding	0.97933	6.03898	0.00194541	0.0356338
ENSMUSG00000027845	140917	Dclre1b	protein_coding	-1.16756	3.48853	0.001946	0.0356338
ENSMUSG00000004360	212448	9330159F19Rik	protein_coding	4.21907	-1.68681	0.00197893	0.0361403
ENSMUSG00000044703	219131	Phf11a	protein_coding	4.04888	1.64567	0.00197919	0.0361403
ENSMUSG00000024576	93687	Csnk1a1	protein_coding	-0.551628	7.75864	0.00198637	0.0362208
ENSMUSG00000050043	66958	Tmx2	protein_coding	0.829385	6.08394	0.00200304	0.0364738
ENSMUSG00000015671	19166	Psma2	protein_coding	-0.673335	8.24212	0.00200997	0.0365489
ENSMUSG00000079507	15006	H2-Q1	protein_coding	1.57483	3.99984	0.00202452	0.0366804
ENSMUSG00000026425	14270	Srgap2	protein_coding	1.31762	4.28605	0.00202496	0.0366804
ENSMUSG00000030149	27007	Klrk1	protein_coding	6.58775	-0.137649	0.00202608	0.0366804
ENSMUSG00000026676	74186	Ccdc3	protein_coding	3.18272	6.39622	0.00203118	0.0366804
ENSMUSG00000067591	16634	Klra3	protein_coding	3.41302	-1.33456	0.00203125	0.0366804
ENSMUSG00000035960	11792	Apex1	protein_coding	-0.749426	5.94616	0.00204201	0.0368238
ENSMUSG00000017314	50997	Mpp2	protein_coding	-4.00463	0.740135	0.00204727	0.0368678
ENSMUSG00000002767	27398	Mrpl2	protein_coding	-0.571575	6.15558	0.00206026	0.0370458
ENSMUSG00000025155	68730	Dus1l	protein_coding	-0.795835	4.94134	0.00206283	0.0370458
ENSMUSG00000031495	170779	Cd209d	protein_coding	5.24264	0.399754	0.00206847	0.0370961
ENSMUSG00000030306	387314	Tmtc1	protein_coding	3.68277	1.04148	0.00207231	0.0371087
ENSMUSG00000060429	20649	Sntb1	protein_coding	4.53119	-0.388605	0.00207552	0.0371087
ENSMUSG00000026234	17975	Ncl	protein_coding	-0.641794	8.17146	0.0020799	0.0371087
ENSMUSG00000031819	18117	Emc8	protein_coding	-0.561596	6.42991	0.00208054	0.0371087
ENSMUSG00000042737	68563	Dpm3	protein_coding	-1.03921	5.12918	0.00208655	0.0371651
ENSMUSG00000034853	329910	Acot11	protein_coding	2.28346	3.50822	0.00210517	0.0374457
ENSMUSG00000041577	116847	Prelp	protein_coding	2.07326	6.86691	0.0021303	0.0378412
ENSMUSG00000044627	72931	Swi5	protein_coding	-0.714334	7.87644	0.00214421	0.0379897
ENSMUSG00000020180	67332	Snrpd3	protein_coding	-0.620662	6.25374	0.00214449	0.0379897
ENSMUSG00000039899	14190	Fgl2	protein_coding	1.69977	8.32329	0.00215183	0.0380682
ENSMUSG00000029007	11610	Agtrap	protein_coding	0.741111	5.9442	0.00215689	0.0380965
ENSMUSG00000048550	208967	Thnsl1	protein_coding	-3.12225	1.63387	0.00216404	0.0380965
ENSMUSG00000038880	79044	Mrps34	protein_coding	-0.642574	5.9881	0.00216909	0.0380965
ENSMUSG00000022453	17939	Naga	protein_coding	0.780205	6.51504	0.00217154	0.0380965
ENSMUSG00000062081	NA	NA	protein_coding	-1.38378	1.02046	0.0021718	0.0380965
ENSMUSG00000058351	66487	Smim4	protein_coding	-1.08153	4.38154	0.00217321	0.0380965
ENSMUSG00000028394	59001	Pole3	protein_coding	-0.598564	6.37182	0.00217386	0.0380965
ENSMUSG00000025650	12836	Col7a1	protein_coding	-4.20753	-1.31936	0.00220222	0.0385418
ENSMUSG00000033581	319765	Igf2bp2	protein_coding	1.87862	3.35061	0.0022058	0.0385528
ENSMUSG00000075701	109815	Selenos	protein_coding	-0.599466	7.09856	0.00223894	0.0390797
ENSMUSG00000021360	14538	Gcnt2	protein_coding	-1.37349	4.37648	0.0022442	0.0391192
ENSMUSG00000004631	20392	Sgce	protein_coding	0.821382	5.63797	0.0022522	0.0391911
ENSMUSG00000022554	59053	Hgh1	protein_coding	-1.24224	3.18425	0.0022581	0.0391911
ENSMUSG00000020736	50773	Nt5c	protein_coding	-0.661838	6.50943	0.00225937	0.0391911
ENSMUSG00000026532	20739	Spta1	protein_coding	-8.91406	-1.44121	0.00226103	0.0391911
ENSMUSG00000000732	50723	Icosl	protein_coding	2.75239	1.24944	0.00226333	0.0391911
ENSMUSG00000014313	12864	Cox6c	protein_coding	-1.12272	8.68678	0.00226929	0.0392421
ENSMUSG00000092074	100310872	Dynlt1a	protein_coding	-0.912037	3.39173	0.00227436	0.0392778
ENSMUSG00000036594	14960	H2-Aa	protein_coding	1.53301	7.54032	0.00228249	0.0393446
ENSMUSG00000036103	140792	Colec12	protein_coding	1.00907	8.71002	0.00228425	0.0393446
ENSMUSG00000028078	70762	Dclk2	protein_coding	5.47637	0.707293	0.00228954	0.0393837
ENSMUSG00000044103	215257	Il1f9	protein_coding	-5.05319	-1.09626	0.00229338	0.0393979
ENSMUSG00000063694	13063	Cycs	protein_coding	-0.796132	7.66279	0.00230386	0.0395259
ENSMUSG00000000594	14667	Gm2a	protein_coding	0.865714	7.59029	0.00230884	0.0395594
ENSMUSG00000030865	70261	Chp2	protein_coding	4.58213	2.85207	0.00231493	0.0396117
ENSMUSG00000038179	75345	Slamf7	protein_coding	3.80084	-0.113743	0.00231842	0.0396195
ENSMUSG00000021190	19141	Lgmn	protein_coding	0.927384	8.88508	0.00235505	0.0401929
ENSMUSG00000036371	66870	Serbp1	protein_coding	-0.580731	7.64338	0.0023602	0.0402055
ENSMUSG00000006958	12667	Chrd	protein_coding	4.93278	2.15416	0.00236411	0.0402055
ENSMUSG00000075184	414125	F930017D23Rik	protein_coding	-5.93063	-3.50612	0.00236503	0.0402055
ENSMUSG00000021468	268656	Sptlc1	protein_coding	0.97888	4.85413	0.00237466	0.0402729
ENSMUSG00000028015	229445	Ctso	protein_coding	1.40358	5.89465	0.00237516	0.0402729
ENSMUSG00000031711	30932	Zfp330	protein_coding	-0.653565	5.5003	0.0023827	0.0403091
ENSMUSG00000060586	14969	H2-Eb1	protein_coding	1.55844	6.99813	0.00238348	0.0403091
ENSMUSG00000044156	101202	Hepacam2	protein_coding	4.97512	-0.587648	0.00239862	0.0405127
ENSMUSG00000033752	76915	Mnd1	protein_coding	-2.33152	2.33992	0.00240824	0.0405734
ENSMUSG00000021068	18080	Nin	protein_coding	-1.35511	3.52423	0.00240931	0.0405734
ENSMUSG00000032440	21813	Tgfbr2	protein_coding	0.718447	7.69672	0.00241153	0.0405734
ENSMUSG00000004264	12034	Phb2	protein_coding	-0.508199	7.25732	0.0024211	0.040682
ENSMUSG00000020163	66594	Uqcr11	protein_coding	-0.870161	8.27454	0.0024246	0.0406884
ENSMUSG00000032293	64602	Ireb2	protein_coding	-0.933907	4.26159	0.00242877	0.040706
ENSMUSG00000039770	383295	Ypel5	protein_coding	-0.741061	6.26162	0.00243412	0.0407434
ENSMUSG00000024404	66878	Riok3	protein_coding	-0.725975	6.6445	0.00244059	0.0407644
ENSMUSG00000021573	72948	Tppp	protein_coding	4.70959	2.35596	0.00244162	0.0407644
ENSMUSG00000057506	73689	Bloc1s2	protein_coding	-0.793189	4.96634	0.00245321	0.0409057
ENSMUSG00000026574	56429	Dpt	protein_coding	1.24981	7.54155	0.00245751	0.0409251
ENSMUSG00000042770	15199	Hebp1	protein_coding	-0.67221	5.84289	0.00246839	0.041054
ENSMUSG00000017188	52469	Coa3	protein_coding	-0.565163	6.91931	0.00247631	0.0411333
ENSMUSG00000003166	13356	Dgcr2	protein_coding	1.01704	5.95488	0.00248206	0.0411763
ENSMUSG00000053835	15042	H2-T24	protein_coding	2.91678	2.56582	0.00248881	0.0412358
ENSMUSG00000044018	28028	Mrpl50	protein_coding	-0.578887	4.8634	0.00249746	0.0413267
ENSMUSG00000020075	56200	Ddx21	protein_coding	-0.746553	5.23758	0.00250313	0.041366
ENSMUSG00000004054	26403	Map3k11	protein_coding	1.46676	4.96292	0.00250617	0.041366
ENSMUSG00000045287	237847	Rtn4rl1	protein_coding	2.11347	3.25736	0.00252325	0.0415561
ENSMUSG00000021109	15251	Hif1a	protein_coding	-0.862243	6.87524	0.00252405	0.0415561
ENSMUSG00000015396	12522	Cd83	protein_coding	2.34672	5.58948	0.00255485	0.0420103
ENSMUSG00000033697	223666	Arhgap39	protein_coding	3.34063	1.32828	0.00256452	0.0420118
ENSMUSG00000028741	69902	Mrto4	protein_coding	-0.675081	5.17948	0.00256652	0.0420118
ENSMUSG00000055538	71918	Zcchc24	protein_coding	1.1134	6.33285	0.00257058	0.0420118
ENSMUSG00000075706	625249	Gpx4	protein_coding	-0.900157	9.35537	0.00257097	0.0420118
ENSMUSG00000032300	74211	1700017B05Rik	protein_coding	-0.80452	5.9901	0.00257103	0.0420118
ENSMUSG00000046667	72397	Rbm12b1	protein_coding	3.20754	0.748815	0.00258518	0.0421901
ENSMUSG00000006920	14055	Ezh1	protein_coding	1.84907	4.78829	0.00259538	0.0422713
ENSMUSG00000028896	100088	Rcc1	protein_coding	-0.883162	4.81698	0.00259663	0.0422713
ENSMUSG00000030045	56284	Mrpl19	protein_coding	-0.591732	4.93525	0.0026043	0.042299
ENSMUSG00000032046	76192	Abhd12	protein_coding	0.9998	7.72804	0.00260761	0.042299
ENSMUSG00000029287	21814	Tgfbr3	protein_coding	1.29432	5.44834	0.00260901	0.042299
ENSMUSG00000011427	233056	Zfp790	protein_coding	2.36007	2.39806	0.00261129	0.042299
ENSMUSG00000031590	14300	Frg1	protein_coding	-0.578264	5.69192	0.00262062	0.0423781
ENSMUSG00000037152	66377	Ndufc1	protein_coding	-0.852802	6.50599	0.00262266	0.0423781
ENSMUSG00000017466	21858	Timp2	protein_coding	1.46403	8.4558	0.00262744	0.0423954
ENSMUSG00000051853	11842	Arf3	protein_coding	0.8748	6.68342	0.00263023	0.0423954
ENSMUSG00000044452	668501	Zfp507	protein_coding	-1.87322	2.48242	0.00264403	0.0424852
ENSMUSG00000024806	77836	Mlana	protein_coding	6.43613	1.00099	0.00264456	0.0424852
ENSMUSG00000044155	76522	Lsm8	protein_coding	-0.720918	4.88003	0.00264556	0.0424852
ENSMUSG00000029004	69188	Kmt2e	protein_coding	0.514011	6.46719	0.00267356	0.0428472
ENSMUSG00000023505	14793	Cdca3	protein_coding	-1.18641	4.12438	0.00267548	0.0428472
ENSMUSG00000031274	12830	Col4a5	protein_coding	4.11027	1.345	0.00268264	0.0428472
ENSMUSG00000026311	65247	Asb1	protein_coding	-2.62013	2.91334	0.00268312	0.0428472
ENSMUSG00000058070	68519	Eml1	protein_coding	0.800022	6.35269	0.00268571	0.0428472
ENSMUSG00000049299	245828	Trappc1	protein_coding	-0.579383	6.167	0.00268931	0.0428472
ENSMUSG00000067719	NA	NA	protein_coding	-1.1379	7.9353	0.00269107	0.0428472
ENSMUSG00000031059	104130	Ndufb11	protein_coding	-0.711063	7.35517	0.00270675	0.042998
ENSMUSG00000035637	76238	Grhpr	protein_coding	-1.00894	4.62636	0.00270713	0.042998
ENSMUSG00000024507	15488	Hsd17b4	protein_coding	0.791611	6.81003	0.00271693	0.0430758
ENSMUSG00000075700	69227	Selenot	protein_coding	-0.989229	5.35385	0.00272305	0.0430758
ENSMUSG00000010607	66268	Pigyl	protein_coding	-0.740018	5.20166	0.0027271	0.0430758
ENSMUSG00000036053	71409	Fmnl2	protein_coding	-1.22187	2.79688	0.00272789	0.0430758
ENSMUSG00000048007	30058	Timm8a1	protein_coding	-0.914089	5.08604	0.00272853	0.0430758
ENSMUSG00000031539	64933	Ap3m2	protein_coding	2.39768	3.43996	0.00273538	0.0431318
ENSMUSG00000032718	67729	Mansc1	protein_coding	2.38786	0.138305	0.00275908	0.0434276
ENSMUSG00000031289	16165	Il13ra2	protein_coding	-5.07943	-2.111	0.00276079	0.0434276
ENSMUSG00000024925	68209	Rnaseh2c	protein_coding	-0.953972	5.58988	0.00276516	0.043444
ENSMUSG00000066838	232855	Zfp772	protein_coding	3.27053	1.02858	0.00277055	0.0434454
ENSMUSG00000056144	94094	Trim34a	protein_coding	3.04286	1.211	0.00277191	0.0434454
ENSMUSG00000027111	16403	Itga6	protein_coding	1.11454	5.47326	0.00279062	0.0436863
ENSMUSG00000018659	103711	Pnpo	protein_coding	-1.33054	5.26046	0.00279754	0.0437421
ENSMUSG00000027665	18706	Pik3ca	protein_coding	-0.892576	4.4427	0.00280237	0.0437514
ENSMUSG00000027495	67017	Fam210b	protein_coding	-1.29314	4.49029	0.00280703	0.0437514
ENSMUSG00000001143	214895	Lman2l	protein_coding	1.21071	4.69512	0.00281059	0.0437514
ENSMUSG00000029373	56744	Pf4	protein_coding	-1.44386	7.06144	0.00281154	0.0437514
ENSMUSG00000041120	17965	Nbl1	protein_coding	1.71838	7.1637	0.00281633	0.0437738
ENSMUSG00000070284	331026	Gmppb	protein_coding	-0.681051	6.10551	0.00284001	0.0440894
ENSMUSG00000020547	66912	Bzw2	protein_coding	-0.761904	5.37084	0.00286947	0.0444594
ENSMUSG00000031897	19171	Psmb10	protein_coding	0.706284	6.49753	0.00287066	0.0444594
ENSMUSG00000026637	22033	Traf5	protein_coding	2.78421	2.37575	0.00287635	0.0444948
ENSMUSG00000058709	112406	Egln2	protein_coding	0.642635	6.36825	0.00289344	0.044606
ENSMUSG00000004996	67873	Mri1	protein_coding	-1.01723	4.50436	0.00289421	0.044606
ENSMUSG00000023047	110542	Amhr2	protein_coding	4.53862	-0.456696	0.00289473	0.044606
ENSMUSG00000030588	77254	Yif1b	protein_coding	-0.650312	7.00102	0.00289925	0.044606
ENSMUSG00000029550	74585	Sppl3	protein_coding	-0.897283	4.09484	0.00290578	0.044606
ENSMUSG00000050732	22320	Vamp8	protein_coding	-0.623462	7.61667	0.00290913	0.044606
ENSMUSG00000032434	67213	Cmtm6	protein_coding	1.21638	6.27287	0.00291024	0.044606
ENSMUSG00000025239	29806	Limd1	protein_coding	0.731531	6.14037	0.00291087	0.044606
ENSMUSG00000030647	68197	Ndufc2	protein_coding	-0.843258	6.98438	0.00292658	0.0447942
ENSMUSG00000040658	381101	Dnph1	protein_coding	-1.07118	3.19668	0.00293646	0.0448927
ENSMUSG00000054405	68598	Dnajc8	protein_coding	-0.474915	6.80786	0.00294037	0.0448999
ENSMUSG00000001098	330171	Kctd10	protein_coding	1.20638	7.78187	0.00295079	0.0450064
ENSMUSG00000032479	17758	Map4	protein_coding	0.946501	8.18468	0.00295856	0.0450371
ENSMUSG00000027170	98221	Eif3m	protein_coding	-0.465798	6.9166	0.0029621	0.0450371
ENSMUSG00000000184	12444	Ccnd2	protein_coding	1.0367	8.08011	0.00296315	0.0450371
ENSMUSG00000061104	100041953	Sap18b	protein_coding	-0.650837	7.22313	0.00297085	0.0450959
ENSMUSG00000038903	381175	Ccdc68	protein_coding	3.21452	1.09572	0.00297393	0.0450959
ENSMUSG00000021624	17079	Cd180	protein_coding	3.39067	0.995186	0.0029781	0.0451068
ENSMUSG00000031779	20299	Ccl22	protein_coding	6.71608	0.538949	0.00300336	0.0454192
ENSMUSG00000064068	17827	Mtx1	protein_coding	-0.596587	5.94538	0.00300568	0.0454192
ENSMUSG00000049553	20019	Polr1a	protein_coding	-2.29274	3.61914	0.00301523	0.0454771
ENSMUSG00000023909	76498	Paqr4	protein_coding	1.39634	5.08348	0.00301648	0.0454771
ENSMUSG00000037242	29876	Clic4	protein_coding	0.830012	9.05453	0.00302266	0.0455033
ENSMUSG00000038776	13849	Ephx1	protein_coding	1.24958	6.16122	0.00302859	0.0455033
ENSMUSG00000001552	16480	Jup	protein_coding	2.16296	4.95254	0.00302867	0.0455033
ENSMUSG00000002475	106861	Abhd3	protein_coding	5.66257	0.261374	0.00304958	0.0457648
ENSMUSG00000028044	54124	Cks1b	protein_coding	-0.815721	5.76068	0.00305631	0.0458131
ENSMUSG00000034575	210106	Tent4a	protein_coding	1.7685	2.61322	0.00306298	0.0458596
ENSMUSG00000022565	18810	Plec	protein_coding	0.766165	8.67312	0.00306644	0.0458596
ENSMUSG00000028347	230157	Tmeff1	protein_coding	-3.30899	-0.174682	0.00307527	0.0459216
ENSMUSG00000093880	NA	NA	protein_coding	-1.08335	1.24697	0.0030794	0.0459216
ENSMUSG00000021614	13003	Vcan	protein_coding	-1.1401	6.31885	0.00308114	0.0459216
ENSMUSG00000026958	83768	Dpp7	protein_coding	0.862098	6.16138	0.00308652	0.0459494
ENSMUSG00000039683	330222	Sdk1	protein_coding	3.36776	2.60619	0.00311586	0.0463333
ENSMUSG00000030982	71517	Vps35l	protein_coding	0.989439	6.23021	0.00312386	0.046394
ENSMUSG00000019297	67842	Nop9	protein_coding	-0.792954	5.36555	0.00312705	0.046394
ENSMUSG00000022890	11957	Atp5j	protein_coding	-0.725776	7.95305	0.00313124	0.0464035
ENSMUSG00000022820	68194	Ndufb4	protein_coding	-0.944339	6.19964	0.00313789	0.0464493
ENSMUSG00000032332	12816	Col12a1	protein_coding	-1.62152	5.45265	0.0031441	0.0464638
ENSMUSG00000032058	73699	Ppp2r1b	protein_coding	0.879812	5.96799	0.00314598	0.0464638
ENSMUSG00000024084	70536	Qpct	protein_coding	2.65188	2.71004	0.00315003	0.046471
ENSMUSG00000061353	20315	Cxcl12	protein_coding	1.26139	8.63327	0.00315648	0.0465136
ENSMUSG00000027091	69082	Zc3h15	protein_coding	-0.536519	5.87166	0.00316976	0.046608
ENSMUSG00000025872	73666	Thoc3	protein_coding	-0.586377	5.80832	0.0031728	0.046608
ENSMUSG00000005142	17159	Man2b1	protein_coding	1.33916	7.58435	0.0031736	0.046608
ENSMUSG00000029713	14693	Gnb2	protein_coding	-0.578774	6.72196	0.0031812	0.0466672
ENSMUSG00000022032	71145	Scara5	protein_coding	2.02339	5.21661	0.00319806	0.0468253
ENSMUSG00000029781	27055	Fkbp9	protein_coding	0.698435	8.43926	0.00319915	0.0468253
ENSMUSG00000071561	100034684	BC100530	protein_coding	-6.67029	-1.93963	0.00320569	0.0468638
ENSMUSG00000014294	17991	Ndufa2	protein_coding	-0.87932	7.47123	0.00320896	0.0468638
ENSMUSG00000034187	18195	Nsf	protein_coding	0.863119	6.44587	0.00322061	0.0469813
ENSMUSG00000036632	66248	Alg5	protein_coding	-0.508131	6.57471	0.00322691	0.0469952
ENSMUSG00000016477	13557	E2f3	protein_coding	-1.5538	2.35484	0.00322876	0.0469952
ENSMUSG00000041977	213498	Arhgef11	protein_coding	2.35004	3.93254	0.00323645	0.0470547
ENSMUSG00000031862	170759	Atp13a1	protein_coding	0.774054	5.38294	0.00324555	0.0471344
ENSMUSG00000018861	14149	Fdxr	protein_coding	-1.08232	3.76684	0.0032498	0.0471438
ENSMUSG00000025487	23997	Psmd13	protein_coding	-0.557858	7.54506	0.00326076	0.0472176
ENSMUSG00000019791	66847	Hint3	protein_coding	-0.910837	3.86528	0.00326212	0.0472176
ENSMUSG00000073555	240327	Gm4951	protein_coding	3.30578	0.804963	0.00327526	0.0473552
ENSMUSG00000071014	230075	Ndufb6	protein_coding	-0.731893	7.03318	0.00330226	0.0476019
ENSMUSG00000031570	71910	Plpp5	protein_coding	-0.843875	5.56234	0.00330226	0.0476019
ENSMUSG00000026628	11910	Atf3	protein_coding	1.41479	4.86682	0.00330326	0.0476019
ENSMUSG00000032040	69305	Dcps	protein_coding	-0.720308	5.269	0.00330788	0.0476159
ENSMUSG00000075266	66311	Cenpw	protein_coding	-1.28333	2.85866	0.00331165	0.0476178
ENSMUSG00000035770	234663	Dync1li2	protein_coding	1.00108	6.57055	0.00332399	0.047647
ENSMUSG00000030737	101488	Slco2b1	protein_coding	2.6943	5.4336	0.00332441	0.047647
ENSMUSG00000058927	NA	NA	protein_coding	-0.753424	6.78807	0.00332463	0.047647
ENSMUSG00000031422	56397	Morf4l2	protein_coding	-0.550213	8.62588	0.00334458	0.0478803
ENSMUSG00000073702	114641	Rpl31	protein_coding	-1.08309	5.65709	0.00336226	0.0480276
ENSMUSG00000021290	70257	Atp5mpl	protein_coding	-0.900259	6.42308	0.00336568	0.0480276
ENSMUSG00000063273	74838	Naa15	protein_coding	-0.546432	5.29621	0.0033659	0.0480276
ENSMUSG00000024598	14119	Fbn2	protein_coding	-2.34984	2.40438	0.00337278	0.0480283
ENSMUSG00000026170	104086	Cyp27a1	protein_coding	4.61387	2.24095	0.00337331	0.0480283
ENSMUSG00000039166	432442	Akap7	protein_coding	-1.4488	2.23406	0.00339239	0.0480397
ENSMUSG00000042129	213391	Rassf4	protein_coding	1.12275	5.96155	0.00339298	0.0480397
ENSMUSG00000041617	72315	Ccdc74a	protein_coding	3.17447	0.67102	0.00339403	0.0480397
ENSMUSG00000037349	68323	Nudt22	protein_coding	-0.918885	4.48447	0.00339636	0.0480397
ENSMUSG00000061086	17896	Myl4	protein_coding	2.66364	2.0381	0.00340352	0.0480397
ENSMUSG00000082361	12223	Btc	protein_coding	3.91549	1.35211	0.00340598	0.0480397
ENSMUSG00000022594	23936	Lynx1	protein_coding	1.38224	4.67274	0.00340611	0.0480397
ENSMUSG00000028270	14469	Gbp2	protein_coding	2.40614	4.70099	0.00341474	0.0480397
ENSMUSG00000037031	70423	Tspan15	protein_coding	2.12525	7.52134	0.00341492	0.0480397
ENSMUSG00000025889	20617	Snca	protein_coding	-8.73843	3.38302	0.0034185	0.0480397
ENSMUSG00000021893	12339	Capn7	protein_coding	0.816463	5.5453	0.00341932	0.0480397
ENSMUSG00000028041	11490	Adam15	protein_coding	0.85067	7.97345	0.00342193	0.0480397
ENSMUSG00000025366	23943	Esyt1	protein_coding	1.17203	7.17253	0.00342195	0.0480397
ENSMUSG00000071711	246221	Mpst	protein_coding	-1.94809	2.74266	0.00342715	0.0480609
ENSMUSG00000059534	66152	Uqcr10	protein_coding	-0.981007	7.29878	0.00343082	0.0480609
ENSMUSG00000019975	67454	Ikbip	protein_coding	-0.776658	6.09749	0.00344087	0.0480932
ENSMUSG00000021025	18035	Nfkbia	protein_coding	-0.705165	7.46928	0.00344106	0.0480932
ENSMUSG00000079450	73061	Cldn34c1	protein_coding	4.23039	-0.951267	0.00344768	0.0480932
ENSMUSG00000002885	26364	Adgre5	protein_coding	1.28431	7.30795	0.00345436	0.0480932
ENSMUSG00000026435	212980	Slc45a3	protein_coding	3.37603	1.13863	0.00345447	0.0480932
ENSMUSG00000021880	78416	Rnase6	protein_coding	3.7727	0.52429	0.00345746	0.0480932
ENSMUSG00000024998	74055	Plce1	protein_coding	1.8247	3.34775	0.00346222	0.0480932
ENSMUSG00000020415	30939	Pttg1	protein_coding	-1.35851	4.75933	0.00346347	0.0480932
ENSMUSG00000027673	66046	Ndufb5	protein_coding	-0.608826	6.79381	0.00346628	0.0480932
ENSMUSG00000048004	217951	Tmem196	protein_coding	3.55321	0.988839	0.00347036	0.0480988
ENSMUSG00000010830	105785	Kdelr3	protein_coding	-1.02066	7.18111	0.00348529	0.0482545
ENSMUSG00000020740	260302	Gga3	protein_coding	2.2709	3.1292	0.00350374	0.0484585
ENSMUSG00000026641	22278	Usf1	protein_coding	0.721019	5.44409	0.00350876	0.0484605
ENSMUSG00000053768	66075	Chchd3	protein_coding	-0.571243	6.38542	0.00351131	0.0484605
ENSMUSG00000090841	17904	Myl6	protein_coding	-0.692978	9.66757	0.0035152	0.0484631
ENSMUSG00000032412	11933	Atp1b3	protein_coding	0.676442	8.1841	0.00353525	0.048688
ENSMUSG00000022913	56088	Psmg1	protein_coding	-0.658553	5.02338	0.00354042	0.0487079
ENSMUSG00000024856	52004	Cdk2ap2	protein_coding	-0.606355	7.60199	0.00355469	0.0488527
ENSMUSG00000040033	20847	Stat2	protein_coding	1.1308	4.32234	0.0035622	0.0488609
ENSMUSG00000028636	106564	Ppcs	protein_coding	-0.996743	4.19428	0.00356278	0.0488609
ENSMUSG00000037824	52588	Tspan14	protein_coding	0.852645	6.20057	0.00358467	0.0491096
ENSMUSG00000054312	66292	Mrps21	protein_coding	-0.792265	6.53022	0.00359128	0.0491485
ENSMUSG00000001942	22619	Siae	protein_coding	1.24956	4.16542	0.0035954	0.0491535
ENSMUSG00000038668	14745	Lpar1	protein_coding	0.932921	7.25504	0.00359996	0.0491643
ENSMUSG00000041229	320595	Phf8	protein_coding	1.68544	3.84036	0.00360933	0.0492407
ENSMUSG00000022510	22061	Trp63	protein_coding	-4.35979	-1.86427	0.00363844	0.0495861
ENSMUSG00000003380	14470	Rabac1	protein_coding	-0.733735	8.73815	0.00365344	0.0497386
ENSMUSG00000021662	110596	Arhgef28	protein_coding	1.43925	3.92423	0.00365878	0.0497594
ENSMUSG00000078201	227615	Tmem203	protein_coding	-0.867675	4.34391	0.00366657	0.0498134
ENSMUSG00000044350	210808	Lacc1	protein_coding	3.40384	1.22659	0.00367724	0.0499064
ENSMUSG00000024683	94063	Mrpl16	protein_coding	-0.66766	4.79408	0.00368423	0.0499389
ENSMUSG00000031434	75746	Morc4	protein_coding	1.42267	3.46844	0.00368728	0.0499389
