# Supplementary material for: Synovial Gene expression after Hemarthrosis differs between FVIII-deficient mice treated with recombinant FVIII or FVIII-Fc Fusion Protein
Source: PLoS One. 2025 May 19;20(5):e0320322. doi: 10.1371/journal.pone.0320322 (PMC12088034; doi:10.1371/journal.pone.0320322)
Supplement: S4 Table — The DEGs were annotated using STRING interaction database. The resulting networks were analyzed using functional enrichment analysis which included KEGG and Reactome pathways with adjusted p-value (<0.05). DEGs, differentially expressed genes; STRING, search tool for the retrieval of interacting genes; KEGG, Kyoto Encyclopedia of Genes and Genomes. (XLSX) [file pone.0320322.s010.xlsx]

## Sheet: D3 mIgG2a vs rhFVIII
# background genes	# genes	category	chart color	description	FDR value	genes	network.SUID	nodes.SUID	p-value	PMID	term name	transferred FDR value	year
225	128	Reactome Pathways		Translation	2.26e-66	Rpl13|Pabpc1|Rps11|Rplp1|Rps18|Mrpl52|Mrps18c|Rpl19|Mrpl36|Mrpl57|Mrpl14|Etf1|Rps26|Mrpl30|Srp9|Eif3m|Eif3j1|Rps3a1|Mrpl20|Rpl6|Mrps33|Mrpl51|Rpl28|Rps3|Rps4x|Eif4ebp1|Rpl4|Rpsa|Mrps6|Mrps28|Rps29|Mrpl23|Mrpl54|Rpl21|Rpl39l|Rpl22l1|Mrpl41|Mrpl12|Mrpl34|Mrps34|Rpl37|Rpl10a|Eif3j2|Rps23|Mrps16|Rpl18a|Rps21|Rpl37a|Rps27rt|Mrpl50|Eif3k|Mrps21|Rps15|Chchd1|Rpl7|Srp19|Rps7|Mrpl42|Mrpl18|Rpl15|Rps25|Rpl…	220	1485|1641|489|1941|459|4113|4635|2157|4839|9360|9345|1701|2280|3522|1755|1533|4572|2040|5007|2145|3462|9366|2079|2187|2247|1308|2046|2169|4758|9276|2073|4668|4314|2241|1917|1875|3453|1587|4599|9291|2067|2121|4578|2304|4926|2316|2028|2127|1881|3435|1635|3471|2139|405|2103|1767|2097|507|9297|2061|2163|1956|1950|1962|2007|2271|3573|1899|2217|2013|2115|1656|2055|2286|393|1671|2175|2085|2223|1779|345|…	1.35e-69		MMU-72766	6.56459	0
126	95	KEGG Pathways		Ribosome	3.97e-57	Rpl13|Rps11|Rplp1|Rps18|Mrps18c|Rpl19|Mrpl36|Mrpl14|Rps26|Mrpl30|Rps3a1|Mrpl20|Rpl6|Rpl28|Rps3|Rps4x|Rpl4|Rpsa|Mrps6|Rps29|Mrpl23|Rpl21|Rpl39l|Rpl22l1|Mrpl12|Mrpl34|Rpl37|Rpl10a|Rps23|Mrps16|Rpl18a|Rps21|Rpl37a|Rps27rt|Mrps21|Rps15|Rpl7|Rps7|Mrpl18|Rpl15|Rps25|Rpl36|Rps17|Rpl35|Rpl3|Rpl5|Rplp2|Rpl10|Rplp0|Rpl31|Rpl34|Rps2|Rpl23|Rpl23a|Rpl11|Rps8|Rps6|Rps27a|Rpl7a|Rpl38|Rpl27|Rps16|Rps19|Rps5|Rps9…	220	1485|489|1941|459|4635|2157|4839|9345|2280|3522|2040|5007|2145|2079|2187|2247|2046|2169|4758|2073|4668|2241|1917|1875|1587|4599|2067|2121|2304|4926|2316|2028|2127|1881|3471|2139|2103|2097|9297|2061|2163|1956|1950|1962|2007|2271|1899|2217|2013|2115|2055|2286|2175|2085|2223|345|1266|1410|1929|2091|447|2109|2310|2199|2235|375|1887|1974|2229|2133|1905|5415|1695|2022|2034|4812|1968|1923|1809|2193|1989…	1.2e-59		mmu03010	5.64012	0
117	86	Reactome Pathways		Cap-dependent Translation Initiation	1.73e-50	Rpl13|Pabpc1|Rps11|Rplp1|Rps18|Rpl19|Rps26|Eif3m|Eif3j1|Rps3a1|Rpl6|Rpl28|Rps3|Rps4x|Eif4ebp1|Rpl4|Rpsa|Rps29|Rpl21|Rpl39l|Rpl22l1|Rpl37|Rpl10a|Eif3j2|Rps23|Rpl18a|Rps21|Rpl37a|Rps27rt|Eif3k|Rps15|Rpl7|Rps7|Rpl15|Rps25|Rpl36|Rps17|Rpl35|Rpl3|Rpl5|Rplp2|Rpl10|Rplp0|Rpl31|Eif1ax|Rpl34|Rps2|Eif2s2|Rpl23|Rpl23a|Rpl11|Eif3i|Rps8|Rps6|Eif2b3|Rpl38|Rpl27|Rps16|Rps19|Rps5|Rps9|Rpl30|Rpl36al|Rpl9|Rps10|Rp…	220	1485|1641|489|1941|459|2157|2280|1533|4572|2040|2145|2079|2187|2247|1308|2046|2169|2073|2241|1917|1875|2067|2121|4578|2304|2316|2028|2127|1881|1635|2139|2103|2097|2061|2163|1956|1950|1962|2007|2271|1899|2217|2013|2115|1656|2055|2286|1671|2175|2085|2223|1779|345|1266|24459|2091|447|2109|2310|2199|2235|375|1887|1974|2229|2133|1905|2022|2034|1968|1923|2193|1989|2181|3231|1716|2205|2265|2253|435|2259…	2.06e-53		MMU-72737	4.9762	0
109	83	Reactome Pathways		L13a-mediated translational silencing of Ceruloplasmin expression	8.3e-50	Rpl13|Pabpc1|Rps11|Rplp1|Rps18|Rpl19|Rps26|Eif3m|Eif3j1|Rps3a1|Rpl6|Rpl28|Rps3|Rps4x|Rpl4|Rpsa|Rps29|Rpl21|Rpl39l|Rpl22l1|Rpl37|Rpl10a|Eif3j2|Rps23|Rpl18a|Rps21|Rpl37a|Rps27rt|Eif3k|Rps15|Rpl7|Rps7|Rpl15|Rps25|Rpl36|Rps17|Rpl35|Rpl3|Rpl5|Rplp2|Rpl10|Rplp0|Rpl31|Eif1ax|Rpl34|Rps2|Eif2s2|Rpl23|Rpl23a|Rpl11|Eif3i|Rps8|Rps6|Rpl38|Rpl27|Rps16|Rps19|Rps5|Rps9|Rpl30|Rpl36al|Rpl9|Rps10|Rpl35a|Rpl39|Rpl13…	220	1485|1641|489|1941|459|2157|2280|1533|4572|2040|2145|2079|2187|2247|2046|2169|2073|2241|1917|1875|2067|2121|4578|2304|2316|2028|2127|1881|1635|2139|2103|2097|2061|2163|1956|1950|1962|2007|2271|1899|2217|2013|2115|1656|2055|2286|1671|2175|2085|2223|1779|345|1266|2091|447|2109|2310|2199|2235|375|1887|1974|2229|2133|1905|2022|2034|1968|1923|2193|1989|2181|1716|2205|2265|2253|435|2259|2322|2292|2211|…	1.98e-52		MMU-156827	4.90809	0
110	83	Reactome Pathways		GTP hydrolysis and joining of the 60S ribosomal subunit	1.1e-49	Rpl13|Rps11|Rplp1|Rps18|Rpl19|Rps26|Eif3m|Eif3j1|Rps3a1|Rpl6|Rpl28|Rps3|Rps4x|Rpl4|Rpsa|Rps29|Rpl21|Rpl39l|Rpl22l1|Rpl37|Rpl10a|Eif3j2|Rps23|Rpl18a|Rps21|Rpl37a|Rps27rt|Eif3k|Rps15|Rpl7|Rps7|Rpl15|Rps25|Rpl36|Rps17|Rpl35|Rpl3|Rpl5|Rplp2|Rpl10|Rplp0|Rpl31|Eif1ax|Rpl34|Rps2|Eif2s2|Rpl23|Rpl23a|Rpl11|Eif3i|Rps8|Rps6|Rpl38|Rpl27|Rps16|Rps19|Rps5|Rps9|Rpl30|Rpl36al|Rpl9|Rps10|Rpl35a|Rpl39|Rpl13a|Rpl12…	220	1485|489|1941|459|2157|2280|1533|4572|2040|2145|2079|2187|2247|2046|2169|2073|2241|1917|1875|2067|2121|4578|2304|2316|2028|2127|1881|1635|2139|2103|2097|2061|2163|1956|1950|1962|2007|2271|1899|2217|2013|2115|1656|2055|2286|1671|2175|2085|2223|1779|345|1266|2091|447|2109|2310|2199|2235|375|1887|1974|2229|2133|1905|2022|2034|1968|1923|2193|1989|2181|3231|1716|2205|2265|2253|435|2259|2322|2292|2211|…	3.29e-52		MMU-72706	4.89586	0
99	80	Reactome Pathways		Formation of a pool of free 40S subunits	1.71e-49	Rpl13|Rps11|Rplp1|Rps18|Rpl19|Rps26|Eif3m|Eif3j1|Rps3a1|Rpl6|Rpl28|Rps3|Rps4x|Rpl4|Rpsa|Rps29|Rpl21|Rpl39l|Rpl22l1|Rpl37|Rpl10a|Eif3j2|Rps23|Rpl18a|Rps21|Rpl37a|Rps27rt|Eif3k|Rps15|Rpl7|Rps7|Rpl15|Rps25|Rpl36|Rps17|Rpl35|Rpl3|Rpl5|Rplp2|Rpl10|Rplp0|Rpl31|Eif1ax|Rpl34|Rps2|Rpl23|Rpl23a|Rpl11|Eif3i|Rps8|Rps6|Rpl38|Rpl27|Rps16|Rps19|Rps5|Rps9|Rpl30|Rpl36al|Rpl9|Rps10|Rpl35a|Rpl39|Rpl13a|Rpl12|Rpl22|…	220	1485|489|1941|459|2157|2280|1533|4572|2040|2145|2079|2187|2247|2046|2169|2073|2241|1917|1875|2067|2121|4578|2304|2316|2028|2127|1881|1635|2139|2103|2097|2061|2163|1956|1950|1962|2007|2271|1899|2217|2013|2115|1656|2055|2286|2175|2085|2223|1779|345|1266|2091|447|2109|2310|2199|2235|375|1887|1974|2229|2133|1905|2022|2034|1968|1923|2193|1989|2181|2205|2265|2253|435|2259|2322|2292|2211|1980|2298	6.12e-52		MMU-72689	4.8767	0
92	77	Reactome Pathways		Nonsense Mediated Decay (NMD) independent of the Exon Junction Complex (EJC)	2.03e-48	Rpl13|Pabpc1|Rps11|Rplp1|Rps18|Rpl19|Etf1|Rps26|Rps3a1|Rpl6|Rpl28|Rps3|Rps4x|Rpl4|Rpsa|Rps29|Rpl21|Rpl39l|Rpl22l1|Rpl37|Rpl10a|Rps23|Rpl18a|Rps21|Rpl37a|Rps27rt|Rps15|Rpl7|Rps7|Rpl15|Rps25|Rpl36|Rps17|Rpl35|Rpl3|Rpl5|Rplp2|Rpl10|Rplp0|Rpl31|Rpl34|Rps2|Rpl23|Rpl23a|Rpl11|Rps8|Rps6|Rpl38|Rpl27|Rps16|Rps19|Rps5|Rps9|Rpl30|Rpl36al|Rpl9|Gspt2|Rps10|Rpl35a|Rpl39|Rpl13a|Rpl12|Rpl22|Rps15a|Rps20|Rpl27a|R…	220	1485|1641|489|1941|459|2157|1701|2280|2040|2145|2079|2187|2247|2046|2169|2073|2241|1917|1875|2067|2121|2304|2316|2028|2127|1881|2139|2103|2097|2061|2163|1956|1950|1962|2007|2271|1899|2217|2013|2115|2055|2286|2175|2085|2223|345|1266|2091|447|2109|2310|2199|2235|375|1887|1974|1650|2229|2133|1905|2022|2034|1968|1923|2193|1989|2181|2205|2265|2253|435|2259|2322|2292|2211|1980|2298	8.46e-51		MMU-975956	4.76925	0
90	76	Reactome Pathways		SRP-dependent cotranslational protein targeting to membrane	5.06e-48	Rpl13|Rps11|Rplp1|Rps18|Rpl19|Rps26|Srp9|Rps3a1|Rpl6|Rpl28|Rps3|Rps4x|Rpl4|Rpsa|Rps29|Rpl21|Rpl39l|Rpl22l1|Rpl37|Rpl10a|Rps23|Rpl18a|Rps21|Rpl37a|Rps27rt|Rps15|Rpl7|Srp19|Rps7|Rpl15|Rps25|Rpl36|Rps17|Rpl35|Rpl3|Rpl5|Rplp2|Rpl10|Rplp0|Rpl31|Rpl34|Rps2|Rpl23|Rpl23a|Rpl11|Rps8|Rps6|Rpl38|Rpl27|Rps16|Rps19|Rps5|Rps9|Rpl30|Rpl36al|Rpl9|Rps10|Rpl35a|Rpl39|Rpl13a|Rpl12|Rpl22|Rps15a|Rps20|Rpl27a|Rps13|Rp…	220	1485|489|1941|459|2157|2280|1755|2040|2145|2079|2187|2247|2046|2169|2073|2241|1917|1875|2067|2121|2304|2316|2028|2127|1881|2139|2103|1767|2097|2061|2163|1956|1950|1962|2007|2271|1899|2217|2013|2115|2055|2286|2175|2085|2223|345|1266|2091|447|2109|2310|2199|2235|375|1887|1974|2229|2133|1905|2022|2034|1968|1923|2193|1989|2181|2205|2265|2253|435|2259|2322|2292|2211|1980|2298	2.41e-50		MMU-1799339	4.72958	0
112	79	Reactome Pathways		Nonsense Mediated Decay (NMD) enhanced by the Exon Junction Complex (EJC)	6.7e-46	Rpl13|Pabpc1|Rps11|Rplp1|Rps18|Rpl19|Etf1|Rps26|Rps3a1|Magoh|Rpl6|Rpl28|Rps3|Rps4x|Rpl4|Rpsa|Rps29|Rpl21|Rpl39l|Rpl22l1|Rpl37|Rpl10a|Rps23|Rpl18a|Rps21|Rpl37a|Rps27rt|Rps15|Rpl7|Rps7|Rpl15|Rps25|Rpl36|Rps17|Rpl35|Rpl3|Rpl5|Rplp2|Rpl10|Rplp0|Rpl31|Rpl34|Rps2|Rpl23|Rpl23a|Rpl11|Rps8|Rps6|Rpl38|Rpl27|Rps16|Rps19|Rps5|Rps9|Rpl30|Rpl36al|Rpl9|Gspt2|Rps10|Rpl35a|Rpl39|Rpl13a|Rpl12|Rpl22|Rps15a|Rps20|Rp…	220	1485|1641|489|1941|459|2157|1701|2280|2040|3069|2145|2079|2187|2247|2046|2169|2073|2241|1917|1875|2067|2121|2304|2316|2028|2127|1881|2139|2103|2097|2061|2163|1956|1950|1962|2007|2271|1899|2217|2013|2115|2055|2286|2175|2085|2223|345|1266|2091|447|2109|2310|2199|2235|375|1887|1974|1650|2229|2133|1905|2022|2034|1968|1923|2193|1989|2181|2205|2265|2253|3114|435|2259|2322|2292|2211|1980|2298	3.6e-48		MMU-975957	4.51739	0
599	150	Reactome Pathways		Metabolism of RNA	7.2e-42	Rpl13|Zmat2|Pabpc1|Snrpd1|Rps11|Emg1|Psmb4|Lsm2|Rplp1|Rps18|Psmb1|Rpl19|Csnk1d|Psmb6|Polr2i|Snrpf|Pno1|Snrpd3|Psma6|Psmb5|Phf5a|Etf1|Rps26|Clns1a|Psmd13|Wdr75|Psmb7|Psma7|Rps3a1|Magoh|Utp11|Rpl6|Rpl28|Rps3|Rps4x|Nudt21|Lsm4|Nip7|Rpl4|Rpsa|Skiv2l|Snrpd2|Fbl|Rps29|Polr2j|Gtf2h5|Rpl21|Rpl39l|Psmd7|Hnrnpa1|Rpl22l1|Polr2l|Sf3b6|Lsm3|Lsm7|Rpl37|Rpl10a|Rps23|Pcbp1|Lsm8|Rpl18a|Rps21|Rpl37a|Cactin|Rps27rt…	220	1485|2328|1641|2442|489|4722|525|2448|1941|459|6618|2157|4608|453|3894|2454|4563|2499|6630|6645|2424|1701|2280|3972|6606|2880|6639|1491|2040|3069|4710|2145|2079|2187|2247|3849|2493|1773|2046|2169|1506|2481|1545|2073|3909|3591|2241|1917|4332|2529|1875|3600|2382|2412|2505|2067|2121|2304|3186|2487|2316|2028|2127|3837|1881|3876|8511|2139|3822|2103|3162|5706|2097|3282|2061|2163|1956|1950|1962|2007|227…	4.72e-44		MMU-8953854	4.11427	0
1616	254	Reactome Pathways		Metabolism of proteins	4.56e-40	Rpl13|Pabpc1|Rps11|App|Psmb4|Rplp1|Rps18|Dynll1|Nedd8|Mrpl52|Kdelr3|Psmb1|Cnih1|Ube2a|Mrps18c|Rpl19|Wsb1|Csnk1d|Psmb6|Calm3|Ccdc59|Psma6|Nfkbia|Hif1a|Mrpl36|Mrpl57|Psmb5|Sdc2|Myc|Rbx1|Pros1|Nus1|Mrpl14|Etf1|Sec11c|Rps26|Psmd13|Mrpl30|Igfbp5|Cd55|Srp9|Psmb7|Eif3m|Eif3j1|Arfgap2|Cst3|Rab22a|Psma7|Rps3a1|Slc35a1|Txn1|Rad23b|Fuca1|Phc2|Mrpl20|Mxra8|Sparcl1|Rpl6|Gng11|Gnb2|Mrps33|Sumf1|Mrpl51|Rpl28|Rp…	220	1485|1641|489|1353|525|1941|459|2856|1662|4113|9429|6618|10917|8655|4635|2157|8829|4608|453|984|13701|6630|1278|936|4839|9360|6645|20274|999|3489|4080|23055|9345|1701|4188|2280|6606|3522|13902|4224|1755|6639|1533|4572|8412|5799|28881|1491|2040|30147|1149|1605|2946|14268|5007|31668|5937|2145|16854|16866|3462|2940|9366|2079|2187|6930|2247|4086|1308|2046|2169|6873|23058|32691|1572|4758|9276|2073|946…	3.26e-42		MMU-392499	3.9341	0
176	83	Reactome Pathways		Major pathway of rRNA processing in the nucleolus and cytosol	2.12e-38	Rpl13|Rps11|Emg1|Rplp1|Rps18|Rpl19|Csnk1d|Pno1|Rps26|Wdr75|Rps3a1|Utp11|Rpl6|Rpl28|Rps3|Rps4x|Nip7|Rpl4|Rpsa|Fbl|Rps29|Rpl21|Rpl39l|Rpl22l1|Rpl37|Rpl10a|Rps23|Rpl18a|Rps21|Rpl37a|Rps27rt|Rps15|Rpl7|Rps7|Rpl15|Rps25|Rpl36|Rps17|Rpl35|Rpl3|Rpl5|Rplp2|Rpl10|Rplp0|Rpl31|Rpl34|Snu13|Rps2|Rpl23|Rpl23a|Rpl11|Rps8|Rps6|Rpl38|Rpl27|Rps16|Rps19|Rps5|Rps9|Rpl30|Rpl36al|Rpl9|Rps10|Rpl35a|Rpl39|Rpl13a|Rpl12|R…	220	1485|489|4722|1941|459|2157|4608|4563|2280|2880|2040|4710|2145|2079|2187|2247|1773|2046|2169|1545|2073|2241|1917|1875|2067|2121|2304|2316|2028|2127|1881|2139|2103|2097|2061|2163|1956|1950|1962|2007|2271|1899|2217|2013|2115|2055|1734|2286|2175|2085|2223|345|1266|2091|447|2109|2310|2199|2235|375|1887|1974|2229|2133|1905|2022|2034|1968|1923|2193|1989|2181|2205|2265|2253|435|4356|2259|2322|2292|2211|…	1.64e-40		MMU-6791226	3.76737	0
130	61	KEGG Pathways		Oxidative phosphorylation	6.59e-28	Cox5a|Ndufa11|Atp6v1b2|Ndufa2|Atp5e|Ndufa1|Atp6ap1|Uqcr11|Uqcrb|Sdha|Ndufs6|Ndufs4|Ndufb9|Ndufa6|Ndufb4|Atp5j|Atp5o|Ndufa5|Ndufb8|Ndufb3|Ndufc2|Ndufab1|Cox7b|Cox7a2|Ndufb7|Ndufc1|Ndufa7|Cox8a|Ndufa4l2|Ndufb10|Cox6a1|Atp5l|Ndufv3|Atp5k|Uqcrq|Uqcr10|Ndufa8|Cox6b1|Ndufa3|Uqcrh|Atp5g1|Ndufb6|Atp6v0a1|Atp5d|Ndufs5|Atp5h|Ndufa13|Atp5g3|Atp5c1|Ndufb11|Atp5pb|Ndufb5|Cox7c|Ndufb2|Cox6c|Atp5j2|Atp6v0e|Nduf…	220	309|627|6846|711|573|663|6750|903|921|597|771|783|837|777|735|657|759|717|813|693|741|723|867|789|729|621|645|825|537|801|885|681|603|705|915|891|795|909|609|855|633|861|6936|765|669|831|699|687|753|651|747|807|879|579|897|615|5751|843|873|849|819	5.85e-30		mmu00190	2.71811	0
238	79	KEGG Pathways		Parkinson disease	6.59e-28	Cox5a|Tubb5|Ndufa11|Psmb4|Ndufa2|Psmb1|Atp5e|Ndufa1|Psmb6|Calm3|Uqcr11|Psma6|Uqcrb|Sdha|Ndufs6|Ndufs4|Psmb5|Ndufb9|Ndufa6|Ndufb4|Atp5j|Atp5o|Ndufa5|Ndufb8|Psmd13|Ndufb3|Psmb7|Psma7|Txn1|Mfn2|Ndufc2|Bax|Ndufab1|Cox7b|Cox7a2|Ndufb7|Ndufc1|Ndufa7|Cox8a|Sem1|Psmd7|Ndufa4l2|Ndufb10|Cox6a1|Ndufv3|Uqcrq|Uqcr10|Ndufa8|Cox6b1|Ndufa3|Tuba1b|Uqcrh|Klc1|Atp5g1|Ndufb6|Psmb3|Ube2l6|Rps27a|Atp5d|Park7|Ndufs5|At…	220	309|1629|627|525|711|6618|573|663|453|984|903|6630|921|597|771|783|6645|837|777|735|657|759|717|813|6606|693|6639|1491|1149|1371|741|6270|723|867|789|729|621|645|825|6597|4332|537|801|885|603|915|891|795|909|609|2865|855|6075|633|861|4254|9000|1410|765|351|669|831|3534|699|687|1107|753|651|747|1422|807|879|579|897|1500|843|873|849|819	3.97e-30		mmu05012	2.71811	0
119	57	Reactome Pathways		Respiratory electron transport, ATP synthesis by chemiosmotic coupling, and heat production by uncoupling proteins.	2.07e-26	Cox5a|Ndufa11|Cox16|Ndufa2|Atp5e|Ndufa1|Uqcr11|Uqcrb|Ndufs6|Ndufs4|Ndufb9|Ndufa6|Ndufb4|Atp5j|Atp5o|Cox14|Ndufa5|Ndufb8|Ndufb3|Ndufc2|Ndufab1|Cox7b|Ndufb7|Ndufc1|Ndufa7|Cox8a|Ndufb10|Cox6a1|Atp5l|Ndufv3|Atp5k|Uqcrq|Uqcr10|Ndufaf6|Cox19|Ndufa8|Cox6b1|Ndufa3|Uqcrh|Atp5g1|Ndufb6|Atp5d|Ndufs5|Atp5h|Ndufa13|Atp5g3|Atp5c1|Ndufb11|Atp5pb|Ndufb5|Cox7c|Ndufb2|Atp5j2|Ndufa12|Cox4i1|Ndufa4|Ndufs8	220	309|627|495|711|573|663|903|921|771|783|837|777|735|657|759|543|717|813|693|741|723|867|729|621|645|825|801|885|681|603|705|915|891|3555|4146|795|909|609|855|633|861|765|669|831|699|687|753|651|747|807|879|579|615|843|873|849|819	1.97e-28		MMU-163200	2.5684	0
167	62	Reactome Pathways		The citric acid (TCA) cycle and respiratory electron transport	5.26e-24	Cox5a|Ndufa11|Cox16|Ndufa2|Atp5e|Ndufa1|Uqcr11|Uqcrb|Sdha|Ndufs6|Ndufs4|Ndufb9|Ndufa6|Ndufb4|Atp5j|Atp5o|Cox14|Ndufa5|Ndufb8|Ndufb3|Me3|Ndufc2|Ndufab1|Cox7b|Ndufb7|Ndufc1|Ndufa7|Cox8a|Ndufb10|Cox6a1|Atp5l|Ndufv3|Atp5k|Uqcrq|Uqcr10|Ndufaf6|Cox19|Ndufa8|Cox6b1|Ndufa3|Uqcrh|Atp5g1|Ndufb6|Atp5d|Ndufs5|Atp5h|Ndufa13|Atp5g3|Atp5c1|Ndufb11|Atp5pb|Hagh|Ndufb5|Cox7c|Ndufb2|Atp5j2|Ndufa12|Cox4i1|Ndufa4|Ldh…	220	309|627|495|711|573|663|903|921|597|771|783|837|777|735|657|759|543|717|813|693|18366|741|723|867|729|621|645|825|801|885|681|603|705|915|891|3555|4146|795|909|609|855|633|861|765|669|831|699|687|753|651|747|5832|807|879|579|615|843|873|849|471|9573|819	5.33e-26		MMU-1428517	2.3279	0
263	75	KEGG Pathways		Prion disease	2.65e-23	Cox5a|Tubb5|Ndufa11|Psmb4|Ndufa2|Psmb1|Cybb|Atp5e|Ndufa1|Psmb6|Uqcr11|Psma6|Uqcrb|Sdha|Ndufs6|Ndufs4|Psmb5|Ndufb9|Ndufa6|Ndufb4|Atp5j|Atp5o|Sod1|Ndufa5|Ndufb8|Psmd13|Ndufb3|Psmb7|Psma7|Ndufc2|Bax|Ndufab1|Cox7b|Cox7a2|C1qc|Ndufb7|Ndufc1|Ccl5|Ndufa7|Cox8a|Sem1|Psmd7|Ndufa4l2|Ndufb10|Cox6a1|Ndufv3|Uqcrq|Uqcr10|Ndufa8|Egr1|Cox6b1|Ndufa3|Tuba1b|Uqcrh|Klc1|Atp5g1|Ndufb6|Psmb3|Atp5d|Ndufs5|Atp5h|Ndufa13…	220	309|1629|627|525|711|6618|1071|573|663|453|903|6630|921|597|771|783|6645|837|777|735|657|759|6000|717|813|6606|693|6639|1491|741|6270|723|867|789|17874|729|621|2682|645|825|6597|4332|537|801|885|603|915|891|795|1347|909|609|2865|855|6075|633|861|4254|765|669|831|699|687|753|651|747|807|879|579|897|1500|843|873|849|819	3.2e-25		mmu05020	2.25768	0
297	79	KEGG Pathways		Huntington disease	4.75e-23	Cox5a|Tubb5|Ndufa11|Psmb4|Ndufa2|Psmb1|Atp5e|Ndufa1|Psmb6|Polr2i|Uqcr11|Psma6|Uqcrb|Sdha|Ndufs6|Ndufs4|Psmb5|Ndufb9|Ndufa6|Ndufb4|Atp5j|Atp5o|Sod1|Ndufa5|Ndufb8|Psmd13|Ndufb3|Psmb7|Psma7|Ndufc2|Bax|Ndufab1|Cox7b|Cox7a2|Ndufb7|Ndufc1|Polr2j|Ndufa7|Cox8a|Sem1|Psmd7|Ndufa4l2|Polr2l|Ndufb10|Cox6a1|Ndufv3|Uqcrq|Uqcr10|Hip1|Ndufa8|Cox6b1|Ndufa3|Tuba1b|Uqcrh|Gpx3|Klc1|Ap2s1|Atp5g1|Ndufb6|Psmb3|Atp5d|Ndu…	220	309|1629|627|525|711|6618|573|663|453|3894|903|6630|921|597|771|783|6645|837|777|735|657|759|6000|717|813|6606|693|6639|1491|741|6270|723|867|789|729|621|3909|645|825|6597|4332|537|3600|801|885|603|915|891|51717|795|909|609|2865|855|1089|6075|8571|633|861|4254|765|669|831|3888|699|687|753|651|747|807|879|579|897|1500|843|873|849|3504|819	7.15e-25		mmu05016	2.23233	0
58	40	Reactome Pathways		Activation of the mRNA upon binding of the cap-binding complex and eIFs, and subsequent binding to 43S	9.61e-23	Pabpc1|Rps11|Rps18|Rps26|Eif3m|Eif3j1|Rps3a1|Rps3|Rps4x|Eif4ebp1|Rpsa|Rps29|Eif3j2|Rps23|Rps21|Rps27rt|Eif3k|Rps15|Rps7|Rps25|Rps17|Eif1ax|Rps2|Eif2s2|Eif3i|Rps8|Rps6|Rps16|Rps19|Rps5|Rps9|Rps10|Rps15a|Rps20|Rps13|Eif4a1|Rps28|Rps12|Rps24|Rps14	220	1641|489|459|2280|1533|4572|2040|2187|2247|1308|2169|2073|4578|2304|2028|1881|1635|2139|2097|2163|1950|1656|2286|1671|1779|345|1266|2109|2310|2199|2235|2229|1923|2193|2181|1716|2253|2322|2292|2298	1.03e-24		MMU-72662	2.20173	0
57	39	Reactome Pathways		Translation initiation complex formation	4.31e-22	Pabpc1|Rps11|Rps18|Rps26|Eif3m|Eif3j1|Rps3a1|Rps3|Rps4x|Rpsa|Rps29|Eif3j2|Rps23|Rps21|Rps27rt|Eif3k|Rps15|Rps7|Rps25|Rps17|Eif1ax|Rps2|Eif2s2|Eif3i|Rps8|Rps6|Rps16|Rps19|Rps5|Rps9|Rps10|Rps15a|Rps20|Rps13|Eif4a1|Rps28|Rps12|Rps24|Rps14	220	1641|489|459|2280|1533|4572|2040|2187|2247|2169|2073|4578|2304|2028|1881|1635|2139|2097|2163|1950|1656|2286|1671|1779|345|1266|2109|2310|2199|2235|2229|1923|2193|2181|1716|2253|2322|2292|2298	4.88e-24		MMU-72649	2.13655	0
57	39	Reactome Pathways		Ribosomal scanning and start codon recognition	4.31e-22	Rps11|Rps18|Rps26|Eif3m|Eif3j1|Rps3a1|Rps3|Rps4x|Rpsa|Rps29|Eif3j2|Rps23|Rps21|Rps27rt|Eif3k|Rps15|Rps7|Rps25|Rps17|Eif1ax|Rps2|Eif2s2|Eif3i|Rps8|Rps6|Rps16|Rps19|Rps5|Rps9|Rps10|Rps15a|Rps20|Rps13|Eif5|Eif4a1|Rps28|Rps12|Rps24|Rps14	220	489|459|2280|1533|4572|2040|2187|2247|2169|2073|4578|2304|2028|1881|1635|2139|2097|2163|1950|1656|2286|1671|1779|345|1266|2109|2310|2199|2235|2229|1923|2193|2181|3231|1716|2253|2322|2292|2298	4.88e-24		MMU-72702	2.13655	0
50	37	Reactome Pathways		Formation of the ternary complex, and subsequently, the 43S complex	8.06e-22	Rps11|Rps18|Rps26|Eif3m|Eif3j1|Rps3a1|Rps3|Rps4x|Rpsa|Rps29|Eif3j2|Rps23|Rps21|Rps27rt|Eif3k|Rps15|Rps7|Rps25|Rps17|Eif1ax|Rps2|Eif2s2|Eif3i|Rps8|Rps6|Rps16|Rps19|Rps5|Rps9|Rps10|Rps15a|Rps20|Rps13|Rps28|Rps12|Rps24|Rps14	220	489|459|2280|1533|4572|2040|2187|2247|2169|2073|4578|2304|2028|1881|1635|2139|2097|2163|1950|1656|2286|1671|1779|345|1266|2109|2310|2199|2235|2229|1923|2193|2181|2253|2322|2292|2298	1.01e-23		MMU-72695	2.10937	0
225	66	KEGG Pathways		Thermogenesis	3.78e-21	Cox5a|Ndufa11|Cox16|Ndufa2|Atp5e|Ndufa1|Coa3|Uqcr11|Uqcrb|Sdha|Ndufs6|Ndufs4|Ndufb9|Ndufa6|Ndufb4|Atp5j|Atp5o|Cox14|Ndufa5|Cpt1a|Ndufb8|Ndufb3|Ndufc2|Ndufab1|Cox7b|Cox7a2|Ndufb7|Ndufc1|Ndufa7|Cox8a|Ndufa4l2|Ndufb10|Cox6a1|Atp5l|Ndufv3|Atp5k|Uqcrq|Uqcr10|Ndufaf6|Cox19|Ndufa8|Cox6b1|Ndufa3|Uqcrh|Atp5g1|Ndufb6|Smarca4|Rps6|Atp5d|Ndufs5|Atp5h|Ndufa13|Atp5g3|Atp5c1|Ndufb11|Atp5pb|Ndufb5|Cox7c|Ndufb2|C…	220	309|627|495|711|573|663|549|903|921|597|771|783|837|777|735|657|759|543|717|17484|813|693|741|723|867|789|729|621|645|825|537|801|885|681|603|705|915|891|3555|4146|795|909|609|855|633|861|2691|1266|765|669|831|699|687|753|651|747|807|879|579|897|615|13437|843|873|849|819	6.83e-23		mmu04714	2.04225	0
362	83	KEGG Pathways		Amyotrophic lateral sclerosis	8.49e-21	Cox5a|Tubb5|Ndufa11|Psmb4|Ndufa2|Psmb1|Atp5e|Ndufa1|Psmb6|Pfn1|Gabarap|Tbk1|Uqcr11|Psma6|Uqcrb|Sdha|Ndufs6|Ndufs4|Psmb5|Ndufb9|Ndufa6|Ndufb4|Atp5j|Atp5o|Sod1|Ndufa5|Ndufb8|Psmd13|Ndufb3|Psmb7|Psma7|Ndufc2|Bax|Ndufab1|Cox7b|Gabarapl2|Cox7a2|Ndufb7|Ndufc1|Ndufa7|Cox8a|Sem1|Psmd7|Ndufa4l2|Hnrnpa1|Ndufb10|Cox6a1|Ndufv3|Uqcrq|Uqcr10|Ndufa8|Anxa7|Srsf7|Cox6b1|Ndufa3|Tuba1b|Uqcrh|Gpx3|Klc1|Atp5g1|Ndufb6…	220	309|1629|627|525|711|6618|573|663|453|1083|5283|13020|903|6630|921|597|771|783|6645|837|777|735|657|759|6000|717|813|6606|693|6639|1491|741|6270|723|867|13065|789|729|621|645|825|6597|4332|537|2529|801|885|603|915|891|795|6696|3822|909|609|2865|855|1089|6075|633|861|4254|765|669|831|699|2514|687|1005|7791|753|651|747|807|879|3012|579|897|1500|843|873|849|819	1.79e-22		mmu05014	2.00711	0
96	45	Reactome Pathways		Respiratory electron transport	1.53e-20	Cox5a|Ndufa11|Cox16|Ndufa2|Ndufa1|Uqcr11|Uqcrb|Ndufs6|Ndufs4|Ndufb9|Ndufa6|Ndufb4|Cox14|Ndufa5|Ndufb8|Ndufb3|Ndufc2|Ndufab1|Cox7b|Ndufb7|Ndufc1|Ndufa7|Cox8a|Ndufb10|Cox6a1|Ndufv3|Uqcrq|Uqcr10|Ndufaf6|Cox19|Ndufa8|Cox6b1|Ndufa3|Uqcrh|Ndufb6|Ndufs5|Ndufa13|Ndufb11|Ndufb5|Cox7c|Ndufb2|Ndufa12|Cox4i1|Ndufa4|Ndufs8	220	309|627|495|711|663|903|921|771|783|837|777|735|543|717|813|693|741|723|867|729|621|645|825|801|885|603|915|891|3555|4146|795|909|609|855|861|669|699|651|807|879|579|843|873|849|819	2.01e-22		MMU-611105	1.98153	0
360	80	KEGG Pathways		Alzheimer disease	2.3e-19	Cox5a|Raf1|Tubb5|Ndufa11|Ncstn|Psmb4|Ndufa2|Psmb1|Cybb|Atp5e|Ndufa1|Psmb6|Calm3|Uqcr11|Psma6|Uqcrb|Sdha|Ndufs6|Ndufs4|Psmb5|Ndufb9|Ndufa6|Ndufb4|Atp5j|Atp5o|Ndufa5|Ndufb8|Psmd13|Ndufb3|Psmb7|Psma7|Ndufc2|Ndufab1|Cox7b|Cox7a2|Ndufb7|Ndufc1|Ndufa7|Cox8a|Sem1|Psmd7|Ndufa4l2|Ndufb10|Cox6a1|Ndufv3|Uqcrq|Uqcr10|Ndufa8|Capn2|Cox6b1|Ndufa3|Tuba1b|Uqcrh|Klc1|Atp5g1|Fzd2|Ndufb6|Adam17|Psmb3|Atp5d|Ndufs5|At…	220	309|1404|1629|627|5103|525|711|6618|1071|573|663|453|984|903|6630|921|597|771|783|6645|837|777|735|657|759|717|813|6606|693|6639|1491|741|723|867|789|729|621|645|825|6597|4332|537|801|885|603|915|891|795|17304|909|609|2865|855|6075|633|13107|861|1038|4254|765|669|831|1245|699|687|1107|753|651|747|513|807|879|579|897|1500|2913|843|873|849|819	5.54e-21		mmu05010	1.86383	0
945	137	Reactome Pathways		Innate Immune System	9.01e-18	Raf1|Kpnb1|Tubb5|Ncstn|Cstb|App|Psmb4|Ctsb|Atp6v1b2|Aprt|Dynll1|Pgam1|Psmb1|Cybb|Cyb5r3|Psmb6|Calm3|Arg1|Tbk1|Nme2|Psma6|Nfkbia|Ly86|Cd180|Hexb|Plau|Psmb5|Serping1|Clec4n|Map3k8|H2-K1|Cfb|Psmd13|Irf7|Cd55|Psmb7|Gsn|Stom|Dpp7|Cst3|Fabp5|Psma7|S100a11|Manba|Txn1|Fuca1|Cda|Pdap1|Clec4e|Clec4d|Klrk1|Cyfip1|Ndufc2|Trim21|Atp6ap2|Aga|Asah1|Man2b1|Crispld2|Pin1|Pkm|Cmtm6|Nckap1l|H2-M3|Cct2|C1qc|Qpct|Mif…	220	1404|2511|1629|5103|5790|1353|525|3333|6846|7023|2856|5157|6618|1071|12540|453|984|6159|13020|369|6630|1278|10674|17889|2895|1227|6645|23634|9711|1260|5841|5952|6606|9675|4224|6639|1095|5340|1014|5799|25239|1491|24873|16413|1149|2946|7077|15012|23685|23691|2712|5895|741|4230|6930|25659|6756|2952|75783|1296|1077|28023|17850|24165|1572|17874|5886|9621|4332|20280|10845|5946|6024|33264|6666|41118|163…	1.23e-19		MMU-168249	1.70453	0
1615	191	Reactome Pathways		Immune System	2.1e-16	Raf1|Kpnb1|Tubb5|Ncstn|Cstb|App|Psmb4|Ctsb|Atp6v1b2|Aprt|Dynll1|Il12rb2|Pgam1|Psmb1|Cybb|Ube2a|Wsb1|Cyb5r3|Psmb6|Calm3|Arg1|Ifngr1|Tbk1|Nme2|Psma6|Nfkbia|Ly86|Cd180|Hexb|Plau|Psmb5|Rbx1|Ifnar1|Il10rb|Serping1|Clec4n|Map3k8|Tapbp|H2-K1|Tap2|Cfb|Psmd13|Irf7|Il1r2|Cd55|Psmb7|Gsn|Stom|Dpp7|Anapc2|Siglec1|Cst3|Fabp5|Psma7|S100a11|Ctso|Manba|Txn1|Fuca1|Cda|Pdap1|Mkrn1|Clec4e|Clec4d|Klrk1|Cyfip1|Ndufc2|…	220	1404|2511|1629|5103|5790|1353|525|3333|6846|7023|2856|2724|5157|6618|1071|8655|8829|12540|453|984|6159|1476|13020|369|6630|1278|10674|17889|2895|1227|6645|3489|2619|9417|23634|9711|1260|24129|5841|24186|5952|6606|9675|17316|4224|6639|1095|5340|1014|6396|4017|5799|25239|1491|24873|29502|16413|1149|2946|7077|15012|3120|23685|23691|2712|5895|741|2697|4230|6930|25659|6756|2952|75783|2658|1296|1077|28…	3.01e-18		MMU-168256	1.56778	0
147	47	KEGG Pathways		Non-alcoholic fatty liver disease	2.51e-16	Cox5a|Ndufa11|Ndufa2|Ndufa1|Uqcr11|Uqcrb|Sdha|Ndufs6|Ndufs4|Ndufb9|Ndufa6|Ndufb4|Ndufa5|Ndufb8|Ndufb3|Ndufc2|Bax|Ndufab1|Cox7b|Cox7a2|Ndufb7|Ndufc1|Ndufa7|Cox8a|Ndufa4l2|Ndufb10|Cox6a1|Ndufv3|Uqcrq|Uqcr10|Ndufa8|Cox6b1|Ndufa3|Uqcrh|Ndufb6|Ndufs5|Akt2|Ndufa13|Ndufb11|Ndufb5|Cox7c|Ndufb2|Cox6c|Ndufa12|Cox4i1|Ndufa4|Ndufs8	220	309|627|711|663|903|921|597|771|783|837|777|735|717|813|693|741|6270|723|867|789|729|621|645|825|537|801|885|603|915|891|795|909|609|855|861|669|1245|699|651|807|879|579|897|843|873|849|819	6.8e-18		mmu04932	1.56003	0
526	92	Reactome Pathways		Neutrophil degranulation	4.71e-16	Kpnb1|Tubb5|Ncstn|Cstb|Ctsb|Aprt|Dynll1|Pgam1|Psmb1|Cybb|Cyb5r3|Arg1|Nme2|Hexb|Plau|Clec4n|H2-K1|Psmd13|Cd55|Psmb7|Gsn|Stom|Dpp7|Cst3|Fabp5|S100a11|Manba|Fuca1|Cda|Pdap1|Clec4d|Cyfip1|Ndufc2|Atp6ap2|Aga|Asah1|Man2b1|Crispld2|Pkm|Cmtm6|Nckap1l|H2-M3|Cct2|Qpct|Mif|Psmd7|Hpse|Fgl2|Grn|Ckap4|Vps35l|Bst2|Vamp8|S100a8|Rab31|Tnfaip6|Prdx6|H2-Q7|Adgre5|Pirb|H2-Q4|Hmgb1|Lair1|Aldoa|Arsb|Hsp90aa1|Hvcn1|Atp…	220	2511|1629|5103|5790|3333|7023|2856|5157|6618|1071|12540|6159|369|2895|1227|9711|5841|6606|4224|6639|1095|5340|1014|5799|25239|24873|16413|2946|7077|15012|23691|5895|741|6930|25659|6756|2952|75783|1077|28023|17850|24165|1572|5886|9621|4332|20280|10845|5946|6666|41118|16332|3387|6735|1125|23991|6123|24153|27390|8367|24159|5976|36639|423|2901|1386|10698|6936|2604|8673|5826|51735|46722|10803|1338|758…	7.02e-18		MMU-6798695	1.5327	0
1754	199	Reactome Pathways		Metabolism	1.93e-15	Cox5a|Kpnb1|Naglu|Abcd1|Ndufa11|Cox16|Cyp4f18|Sin3b|Hmox1|Psmb4|Inpp5k|Aprt|Hmgcll1|Pgam1|Gltp|Ndufa2|Psmb1|Plpp1|Atp5e|Ndufa1|Cyb5r3|Psmb6|Calm3|Arg1|Uqcr11|Nt5c|Galk1|Nme2|Pik3r5|Psma6|Arg2|Uqcrb|Sdha|Glrx|Ndufs6|Hexb|Ndufs4|Psmb5|Sdc2|Ndufb9|Ndufa6|Ndufb4|Atp5j|Atp5o|Cox14|Ndufa5|Hsd17b4|Cpt1a|Gsto1|Ndufb8|Hexa|Esyt1|Psmd13|Tyms|Acadl|Ndufb3|Cyp27a1|Dtymk|Psmb7|Ext2|Gatm|Acss1|Fabp5|Car3|Psma7…	220	309|2511|2892|3306|627|495|5130|5643|1044|525|6834|7023|6903|5157|9660|711|6618|6837|573|663|12540|453|984|6159|903|7125|16359|369|1332|6630|13872|921|597|6240|771|2895|783|6645|20274|837|777|735|657|759|543|717|3315|17484|10038|813|2934|25332|6606|7110|18378|693|5136|7044|6639|20286|13878|18399|25239|28917|1491|16413|17748|1149|1566|7077|18294|16854|16866|6234|2940|18366|741|22041|723|867|6756|2…	2.98e-17		MMU-1430728	1.47144	0
86	35	Reactome Pathways		Mitochondrial translation elongation	1.9e-14	Mrpl52|Mrps18c|Mrpl36|Mrpl57|Mrpl14|Mrpl30|Mrpl20|Mrps33|Mrpl51|Mrps6|Mrps28|Mrpl23|Mrpl54|Mrpl41|Mrpl12|Mrpl34|Mrps34|Mrps16|Mrpl50|Mrps21|Chchd1|Mrpl42|Mrpl18|Aurkaip1|Mrps36|Mrpl53|Mrps17|Mrpl15|Mrpl58|Mrpl17|Mrps24|Mrps14|Mrps26|Mrpl16|Mrps12	220	4113|4635|4839|9360|9345|3522|5007|3462|9366|4758|9276|4668|4314|3453|1587|4599|9291|4926|3435|3471|405|507|9297|3573|3441|5058|5415|1695|3510|4812|9303|1809|9270|1728|1830	3.05e-16		MMU-5389840	1.37212	0
88	35	Reactome Pathways		Mitochondrial translation termination	3.21e-14	Mrpl52|Mrps18c|Mrpl36|Mrpl57|Mrpl14|Mrpl30|Mrpl20|Mrps33|Mrpl51|Mrps6|Mrps28|Mrpl23|Mrpl54|Mrpl41|Mrpl12|Mrpl34|Mrps34|Mrps16|Mrpl50|Mrps21|Chchd1|Mrpl42|Mrpl18|Aurkaip1|Mrps36|Mrpl53|Mrps17|Mrpl15|Mrpl58|Mrpl17|Mrps24|Mrps14|Mrps26|Mrpl16|Mrps12	220	4113|4635|4839|9360|9345|3522|5007|3462|9366|4758|9276|4668|4314|3453|1587|4599|9291|4926|3435|3471|405|507|9297|3573|3441|5058|5415|1695|3510|4812|9303|1809|9270|1728|1830	5.36e-16		MMU-5419276	1.34935	0
56	29	Reactome Pathways		Complex I biogenesis	4.52e-14	Ndufa11|Ndufa2|Ndufa1|Ndufs6|Ndufs4|Ndufb9|Ndufa6|Ndufb4|Ndufa5|Ndufb8|Ndufb3|Ndufc2|Ndufab1|Ndufb7|Ndufc1|Ndufa7|Ndufb10|Ndufv3|Ndufaf6|Ndufa8|Ndufa3|Ndufb6|Ndufs5|Ndufa13|Ndufb11|Ndufb5|Ndufb2|Ndufa12|Ndufs8	220	627|711|663|771|783|837|777|735|717|813|693|741|723|729|621|645|801|603|3555|795|609|861|669|699|651|807|579|843|819	8.09e-16		MMU-6799198	1.33449	0
159	42	Reactome Pathways		Cellular response to chemical stress	5.2e-12	Cox5a|Cox16|Sin3b|Hmox1|Psmb4|Psmb1|Cybb|Psmb6|Psma6|Psmb5|Rbx1|Sod1|Cox14|Prdx5|Psmd13|Psmb7|Psma7|Txn1|Trim21|Cox7b|Cox8a|Psmd7|Cox6a1|Cox19|Prdx6|Cox6b1|Gpx3|Hba-a2|Sesn1|Psmb3|Rps27a|Akt2|Prdx2|Txn2|Mafk|Prdx1|Ubc|Cox7c|Gstp1|Psma2|Cox4i1|Ndufa4	220	309|495|5643|1044|525|6618|1071|453|6630|6645|3489|6000|543|339|6606|6639|1491|1149|4230|867|825|4332|885|4146|6123|909|1089|4590|6879|4254|1410|1245|6252|3534|6204|357|1422|879|6168|1500|873|849	9.6e-14		MMU-9711123	1.1284	0
1534	163	KEGG Pathways		Metabolic pathways	1.61e-10	Cox5a|Naglu|Acp2|Ndufa11|Cyp4f18|Hmox1|Pafah1b3|Inpp5k|Atp6v1b2|Aprt|Hmgcll1|Pgam1|Ndufa2|Atp5e|Ndufa1|Atp6ap1|Arg1|Uqcr11|Nt5c|Galk1|Nme2|Arg2|Uqcrb|Sdha|Ndufs6|Hexb|Ndufs4|Ndufb9|Ndufa6|Naga|Ndufb4|Atp5j|Atp5o|Ndufa5|Hsd17b4|Gsto1|Cbr2|Ndufb8|Hexa|Tyms|Acadl|Ndufb3|Cyp27a1|Dtymk|Ext2|Gatm|Acss1|Car3|Ppt1|Cda|Aldh2|Hpgds|Me3|Ndufc2|Vkorc1|Ndufab1|Cox7b|Asah1|Pgls|Pkm|Cox7a2|Alg5|Hsd3b7|Gcsh|Nduf…	220	309|2892|3327|627|5130|1044|6306|6834|6846|7023|6903|5157|711|573|663|6750|6159|903|7125|16359|369|13872|921|597|771|2895|783|837|777|2958|735|657|759|717|3315|10038|25425|813|2934|7110|18378|693|5136|7044|20286|13878|18399|28917|1566|7077|18294|6234|18366|741|22041|723|867|6756|27309|1077|789|23058|1527|7770|729|28005|621|645|825|9621|537|801|20280|9639|28569|885|16377|681|603|7017|705|915|891|7…	4.85e-12		mmu01100	0.979317	0
195	42	Reactome Pathways		mRNA Splicing - Major Pathway	1.51e-09	Zmat2|Snrpd1|Lsm2|Polr2i|Snrpf|Snrpd3|Phf5a|Magoh|Lsm4|Snrpd2|Polr2j|Hnrnpa1|Polr2l|Sf3b6|Lsm3|Lsm7|Pcbp1|Lsm8|Cactin|Srsf7|Sap18b|Pcbp2|Gtf2f2|Isy1|Snrpg|Snu13|Sf3b5|Ppih|Polr2c|Rbm39|Hnrnpa3|Ppil3|Srsf11|Txnl4a|Srsf3|Lsm6|Bud31|Lsm5|Snrpe|Rbm8a|Polr2f|Snrpc	220	2328|2442|2448|3894|2454|2499|2424|3069|2493|2481|3909|2529|3600|2382|2412|2505|3186|2487|3837|3822|5706|3282|5085|2331|2418|1734|2436|2394|3888|2349|2514|2376|18870|2430|3012|2460|2388|2466|2475|3114|3504|2364	2.88e-11		MMU-72163	0.882102	0
144	35	KEGG Pathways		Retrograde endocannabinoid signaling	2.35e-09	Ndufa11|Ndufa2|Ndufa1|Ndufs6|Ndufs4|Ndufb9|Ndufa6|Ndufb4|Ndufa5|Ndufb8|Ndufb3|Gng11|Gnb2|Ndufc2|Ndufab1|Ndufb7|Ndufc1|Ndufa7|Ndufa4l2|Daglb|Ndufb10|Ndufv3|Ndufa8|Ndufa3|Ndufb6|Ndufs5|Ndufa13|Ndufb11|Gng5|Ndufb5|Ndufb2|Adcy7|Ndufa12|Ndufa4|Ndufs8	220	627|711|663|771|783|837|777|735|717|813|693|16854|16866|741|723|729|621|645|537|44547|801|603|795|609|861|669|699|651|16860|807|579|13437|843|849|819	7.78e-11		mmu04723	0.862893	0
451	66	Reactome Pathways		Cellular responses to stimuli	1.76e-08	Cox5a|Cox16|Sin3b|Hmox1|Psmb4|Atp6v1b2|Dynll1|Psmb1|Cybb|Psmb6|Anapc16|Psma6|Hif1a|Psmb5|Rbx1|Sod1|Cox14|Prdx5|Psmd13|Psmb7|Anapc2|Psma7|Txn1|Dnajc2|Trim21|Cox7b|Mt2|Mt1|Egln1|Cox8a|Egln3|Psmd7|Dync1li2|Cox6a1|Ptges3|Rps19bp1|Cox19|Elob|Prdx6|Cox6b1|Tuba1b|Ube2s|Gpx3|Ube2c|Hba-a2|Hsp90aa1|Rragd|Mbtps1|Eif2s2|Sesn1|Psmb3|Rps27a|Akt2|Prdx2|Txn2|Mafk|Prdx1|Ubc|Cox7c|Hikeshi|Atp6v0e|Gstp1|Psma2|Cox4i…	220	309|495|5643|1044|525|6846|2856|6618|1071|453|6441|6630|936|6645|3489|6000|543|339|6606|6639|6396|1491|1149|15828|4230|867|6213|6195|6324|825|6315|4332|2847|885|7017|4434|4146|4269|6123|909|2865|6513|1089|6411|4590|1386|6885|49359|1671|6879|4254|1410|1245|6252|3534|6204|357|1422|879|30978|5751|6168|1500|873|6522|849	3.56e-10		MMU-8953897	0.775449	0
448	64	Reactome Pathways		Cellular responses to stress	7.46e-08	Cox5a|Cox16|Sin3b|Hmox1|Psmb4|Atp6v1b2|Dynll1|Psmb1|Cybb|Psmb6|Anapc16|Psma6|Hif1a|Psmb5|Rbx1|Sod1|Cox14|Prdx5|Psmd13|Psmb7|Anapc2|Psma7|Txn1|Dnajc2|Trim21|Cox7b|Egln1|Cox8a|Egln3|Psmd7|Dync1li2|Cox6a1|Ptges3|Rps19bp1|Cox19|Elob|Prdx6|Cox6b1|Tuba1b|Ube2s|Gpx3|Ube2c|Hba-a2|Hsp90aa1|Rragd|Mbtps1|Eif2s2|Sesn1|Psmb3|Rps27a|Akt2|Prdx2|Txn2|Mafk|Prdx1|Ubc|Cox7c|Hikeshi|Atp6v0e|Gstp1|Psma2|Cox4i1|Eloc|N…	220	309|495|5643|1044|525|6846|2856|6618|1071|453|6441|6630|936|6645|3489|6000|543|339|6606|6639|6396|1491|1149|15828|4230|867|6324|825|6315|4332|2847|885|7017|4434|4146|4269|6123|909|2865|6513|1089|6411|4590|1386|6885|49359|1671|6879|4254|1410|1245|6252|3534|6204|357|1422|879|30978|5751|6168|1500|873|6522|849	1.56e-09		MMU-2262752	0.712726	0
131	30	KEGG Pathways		Spliceosome	1.57e-07	Zmat2|Snrpd1|Lsm2|Snrpf|Snrpd3|Phf5a|Magoh|Lsm4|Snrpd2|Hnrnpa1|Sf3b6|Lsm3|Lsm7|Pcbp1|Lsm8|Srsf7|Isy1|Snrpg|Snu13|Sf3b5|Ppih|Hnrnpa3|Txnl4a|Srsf3|Lsm6|Bud31|Lsm5|Snrpe|Rbm8a|Snrpc	220	2328|2442|2448|2454|2499|2424|3069|2493|2481|2529|2382|2412|2505|3186|2487|3822|2331|2418|1734|2436|2394|2514|2430|3012|2460|2388|2466|2475|3114|2364	5.66e-09		mmu03040	0.68041	0
17	12	Reactome Pathways		Formation of ATP by chemiosmotic coupling	9.09e-07	Atp5e|Atp5j|Atp5o|Atp5l|Atp5k|Atp5g1|Atp5d|Atp5h|Atp5g3|Atp5c1|Atp5pb|Atp5j2	220	573|657|759|681|705|633|765|831|687|753|747|615	1.95e-08		MMU-163210	0.604144	0
17	12	Reactome Pathways		Cristae formation	9.09e-07	Atp5e|Atp5j|Atp5o|Atp5l|Atp5k|Atp5g1|Atp5d|Atp5h|Atp5g3|Atp5c1|Atp5pb|Atp5j2	220	573|657|759|681|705|633|765|831|687|753|747|615	1.95e-08		MMU-8949613	0.604144	0
271	44	Reactome Pathways		Processing of Capped Intron-Containing Pre-mRNA	9.84e-07	Zmat2|Snrpd1|Lsm2|Polr2i|Snrpf|Snrpd3|Phf5a|Magoh|Nudt21|Lsm4|Snrpd2|Polr2j|Hnrnpa1|Polr2l|Sf3b6|Lsm3|Lsm7|Pcbp1|Lsm8|Cactin|Thoc7|Srsf7|Sap18b|Pcbp2|Gtf2f2|Isy1|Snrpg|Snu13|Sf3b5|Ppih|Polr2c|Rbm39|Hnrnpa3|Ppil3|Srsf11|Txnl4a|Srsf3|Lsm6|Bud31|Lsm5|Snrpe|Rbm8a|Polr2f|Snrpc	220	2328|2442|2448|3894|2454|2499|2424|3069|3849|2493|2481|3909|2529|3600|2382|2412|2505|3186|2487|3837|8511|3822|5706|3282|5085|2331|2418|1734|2436|2394|3888|2349|2514|2376|18870|2430|3012|2460|2388|2466|2475|3114|3504|2364	2.23e-08		MMU-72203	0.6007	0
128	28	KEGG Pathways		Lysosome	1.07e-06	Naglu|Acp2|Mcoln1|Ctsb|Atp6ap1|Hexb|Naga|Nagpa|Hexa|Ctso|Manba|Ppt1|Fuca1|Sumf1|Tpp1|Aga|Asah1|Man2b1|Pla2g15|Slc17a5|Arsb|Atp6v0a1|Fuca2|Laptm5|Ap3m2|Gba|Psap|Cd63	220	2892|3327|5748|3333|6750|2895|2958|2907|2934|29502|16413|1566|2946|2940|6789|25659|6756|2952|28074|5760|2901|6936|2922|10638|38526|2928|6810|1551	4.2e-08		mmu04142	0.597062	0
65	19	Reactome Pathways		Oxygen-dependent proline hydroxylation of Hypoxia-inducible Factor Alpha	6.39e-06	Psmb4|Psmb1|Psmb6|Psma6|Hif1a|Psmb5|Rbx1|Psmd13|Psmb7|Psma7|Egln1|Egln3|Psmd7|Elob|Psmb3|Rps27a|Ubc|Psma2|Eloc	220	525|6618|453|6630|936|6645|3489|6606|6639|1491|6324|6315|4332|4269|4254|1410|1422|1500|6522	1.48e-07		MMU-1234176	0.51945	0
49	16	Reactome Pathways		mRNA Splicing - Minor Pathway	1.69e-05	Snrpd1|Polr2i|Snrpf|Snrpd3|Snrpd2|Polr2j|Polr2l|Sf3b6|Srsf7|Gtf2f2|Snrpg|Sf3b5|Polr2c|Txnl4a|Snrpe|Polr2f	220	2442|3894|2454|2499|2481|3909|3600|2382|3822|5085|2418|2436|3888|2430|2475|3504	4.14e-07		MMU-72165	0.477211	0
67	18	Reactome Pathways		APC/C:Cdc20 mediated degradation of Securin	3.48e-05	Psmb4|Psmb1|Psmb6|Anapc16|Psma6|Psmb5|Psmd13|Psmb7|Anapc2|Psma7|Psmd7|Ube2s|Ube2c|Psmb3|Rps27a|Pttg1|Ubc|Psma2	220	525|6618|453|6441|6630|6645|6606|6639|6396|1491|4332|6513|6411|4254|1410|8487|1422|1500	8.89e-07		MMU-174154	0.445842	0
91	21	Reactome Pathways		Antigen processing-Cross presentation	3.65e-05	Psmb4|Psmb1|Cybb|Psmb6|Psma6|Psmb5|Tapbp|H2-K1|Tap2|Psmd13|Psmb7|Psma7|H2-M3|Psmd7|Vamp8|H2-Q7|H2-Q4|Psmb3|B2m|H2-T23|Psma2	220	525|6618|1071|453|6630|6645|24129|5841|24186|6606|6639|1491|24165|4332|3387|24153|24159|4254|2604|5826|1500	9.56e-07		MMU-1236975	0.443771	0
76	19	Reactome Pathways		KEAP1-NFE2L2 pathway	4.19e-05	Psmb4|Psmb1|Psmb6|Psma6|Psmb5|Rbx1|Psmd13|Psmb7|Psma7|Trim21|Psmd7|Sesn1|Psmb3|Rps27a|Akt2|Mafk|Prdx1|Ubc|Psma2	220	525|6618|453|6630|6645|3489|6606|6639|1491|4230|4332|6879|4254|1410|1245|6204|357|1422|1500	1.12e-06		MMU-9755511	0.437779	0
63	17	Reactome Pathways		Autodegradation of Cdh1 by Cdh1:APC/C	6.16e-05	Psmb4|Psmb1|Psmb6|Anapc16|Psma6|Psmb5|Psmd13|Psmb7|Anapc2|Psma7|Psmd7|Ube2s|Ube2c|Psmb3|Rps27a|Ubc|Psma2	220	525|6618|453|6441|6630|6645|6606|6639|6396|1491|4332|6513|6411|4254|1410|1422|1500	1.69e-06		MMU-174084	0.421042	0
73	18	Reactome Pathways		APC/C:Cdh1 mediated degradation of Cdc20 and other APC/C:Cdh1 targeted proteins in late mitosis/early G1	9.03e-05	Psmb4|Psmb1|Psmb6|Anapc16|Psma6|Psmb5|Psmd13|Psmb7|Anapc2|Psma7|Psmd7|Ube2s|Ube2c|Psmb3|Rps27a|Pttg1|Ubc|Psma2	220	525|6618|453|6441|6630|6645|6606|6639|6396|1491|4332|6513|6411|4254|1410|8487|1422|1500	2.53e-06		MMU-174178	0.404431	0
74	18	Reactome Pathways		TP53 Regulates Metabolic Genes	0.0001	Cox5a|Cox16|Cox14|Prdx5|Txn1|Cox7b|Cox8a|Cox6a1|Cox19|Cox6b1|Rragd|Sesn1|Akt2|Prdx2|Prdx1|Cox7c|Cox4i1|Ndufa4	220	309|495|543|339|1149|867|825|885|4146|909|6885|6879|1245|6252|357|879|873|849	2.98e-06		MMU-5628897	0.4	0
82	19	Reactome Pathways		Assembly of the pre-replicative complex	0.0001	Kpnb1|Psmb4|Psmb1|Psmb6|Anapc16|Psma6|Psmb5|Psmd13|Psmb7|Anapc2|Psma7|Orc6|Psmd7|Ube2s|Ube2c|Psmb3|Rps27a|Ubc|Psma2	220	2511|525|6618|453|6441|6630|6645|6606|6639|6396|1491|2550|4332|6513|6411|4254|1410|1422|1500	2.95e-06		MMU-68867	0.4	0
54	15	Reactome Pathways		Nuclear events mediated by NFE2L2	0.00016	Psmb4|Psmb1|Psmb6|Psma6|Psmb5|Rbx1|Psmd13|Psmb7|Psma7|Psmd7|Psmb3|Rps27a|Prdx1|Ubc|Psma2	220	525|6618|453|6630|6645|3489|6606|6639|1491|4332|4254|1410|357|1422|1500	5.07e-06		MMU-9759194	0.379588	0
162	27	KEGG Pathways		Phagosome	0.00017	Tubb5|Atp6v1b2|Cd209a|Cybb|Atp6ap1|H2-K1|Tap2|H2-M3|Gm8909|H2-Ab1|Thbs1|Dync1li2|C1ra|Rab7b|Sec61b|H2-Q7|Tuba1b|H2-Q4|Itgb1|Atp6v0a1|H2-T23|Rab7|Atp6v0e|Sec61g|H2-Q6|H2-D1|Colec12	220	1629|6846|1239|1071|6750|5841|24186|24165|24147|2664|1131|2847|23667|2841|1722|24153|2865|24159|1314|6936|5826|1338|5751|1761|24174|5856|54573	7.35e-06		mmu04145	0.376955	0
72	17	Reactome Pathways		Cdc20:Phospho-APC/C mediated degradation of Cyclin A	0.00025	Psmb4|Psmb1|Psmb6|Anapc16|Psma6|Psmb5|Psmd13|Psmb7|Anapc2|Psma7|Psmd7|Ube2s|Ube2c|Psmb3|Rps27a|Ubc|Psma2	220	525|6618|453|6441|6630|6645|6606|6639|6396|1491|4332|6513|6411|4254|1410|1422|1500	7.82e-06		MMU-174184	0.360206	0
72	17	Reactome Pathways		CDK-mediated phosphorylation and removal of Cdc6	0.00025	Psmb4|Psmb1|Psmb6|Anapc16|Psma6|Psmb5|Psmd13|Psmb7|Anapc2|Psma7|Psmd7|Ube2s|Ube2c|Psmb3|Rps27a|Ubc|Psma2	220	525|6618|453|6441|6630|6645|6606|6639|6396|1491|4332|6513|6411|4254|1410|1422|1500	7.82e-06		MMU-69017	0.360206	0
687	72	Reactome Pathways		Adaptive Immune System	0.00027	Raf1|Psmb4|Ctsb|Dynll1|Psmb1|Cybb|Ube2a|Wsb1|Psmb6|Calm3|Psma6|Nfkbia|Psmb5|Rbx1|Map3k8|Tapbp|H2-K1|Tap2|Psmd13|Psmb7|Anapc2|Siglec1|Psma7|Ctso|Mkrn1|Klrk1|Trim21|H2-M3|Psmd7|Dync1li2|Blnk|Vamp8|Elob|Rnf144b|Npdc1|Ifitm2|H2-Q7|Tuba1b|Ube2s|H2-Q4|Ube2o|Klc1|Ap2s1|Icam1|Lair1|Ube2c|Itgb1|Cd74|Psmb3|B2m|Ube2l6|H2-T23|Rps27a|Ufl1|Ifitm1|Cd300lb|Cd300a|Wwp1|Akt2|Rab7|Ubc|Cd101|Ube2k|Ube2f|Psma2|Herc2|…	220	1404|525|3333|2856|6618|1071|8655|8829|453|984|6630|1278|6645|3489|1260|24129|5841|24186|6606|6639|6396|4017|1491|29502|3120|2712|4230|24165|4332|2847|942|3387|4269|75792|54933|50550|24153|2865|6513|24159|6405|6075|8571|1179|36639|6411|1314|1824|4254|2604|9000|5826|1410|13506|16338|46716|46722|1431|1245|1338|1422|10839|8772|9114|1500|49011|1143|3417|8751|6522|954|46200	8.99e-06		MMU-1280218	0.356864	0
110	21	KEGG Pathways		HIF-1 signaling pathway	0.00028	Hmox1|Cybb|Ifngr1|Hif1a|Rbx1|Eif4ebp1|Egln1|Trf|Egln3|Elob|Eno1b|Pgk1|Aldoa|Rps6|Akt2|Bcl2|Eif4e2|Timp1|Gapdh|Eloc|Ldha	220	1044|1071|1476|936|3489|1308|6324|6873|6315|4269|6012|2829|423|1266|1245|1005|5409|1050|513|6522|471	1.26e-05		mmu04066	0.355284	0
126	23	Reactome Pathways		DNA Replication	0.00028	Kpnb1|Psmb4|Psmb1|Psmb6|Anapc16|Psma6|Psmb5|Rbx1|Pold4|Psmd13|Psmb7|Anapc2|Psma7|Gins4|Orc6|Psmd7|Ube2s|Rfc5|Ube2c|Psmb3|Rps27a|Ubc|Psma2	220	2511|525|6618|453|6441|6630|6645|3489|20883|6606|6639|6396|1491|20958|2550|4332|6513|20907|6411|4254|1410|1422|1500	9.47e-06		MMU-69306	0.355284	0
126	23	Reactome Pathways		Response to elevated platelet cytosolic Ca2+	0.00028	App|Calm3|Pros1|Sod1|Serping1|Clec3b|Pf4|Gas6|Trf|Lgals3bp|Thbs1|F13a1|Fn1|Aplp2|Aldoa|Cd109|Stxbp3|Flna|Timp1|Selenop|Manf|Psap|Cd63	220	1353|984|4080|6000|23634|16917|5880|4086|6873|16308|1131|31851|1365|5121|423|55677|51807|1119|1050|2997|9450|6810|1551	9.47e-06		MMU-76005	0.355284	0
50	14	Reactome Pathways		GSK3B and BTRC:CUL1-mediated-degradation of NFE2L2	0.00028	Psmb4|Psmb1|Psmb6|Psma6|Psmb5|Rbx1|Psmd13|Psmb7|Psma7|Psmd7|Psmb3|Rps27a|Ubc|Psma2	220	525|6618|453|6630|6645|3489|6606|6639|1491|4332|4254|1410|1422|1500	9.64e-06		MMU-9762114	0.355284	0
91	19	Reactome Pathways		Switching of origins to a post-replicative state	0.0003	Psmb4|Psmb1|Psmb6|Anapc16|Psma6|Psmb5|Rbx1|Psmd13|Psmb7|Anapc2|Psma7|Orc6|Psmd7|Ube2s|Ube2c|Psmb3|Rps27a|Ubc|Psma2	220	525|6618|453|6441|6630|6645|3489|6606|6639|6396|1491|2550|4332|6513|6411|4254|1410|1422|1500	1.08e-05		MMU-69052	0.352288	0
51	14	Reactome Pathways		Autodegradation of the E3 ubiquitin ligase COP1	0.00032	Psmb4|Psmb1|Psmb6|Psma6|Psmb5|Psmd13|Psmb7|Psma7|Psmd7|Cop1|Psmb3|Rps27a|Ubc|Psma2	220	525|6618|453|6630|6645|6606|6639|1491|4332|6360|4254|1410|1422|1500	1.17e-05		MMU-349425	0.349485	0
51	14	Reactome Pathways		Regulation of RUNX2 expression and activity	0.00032	Psmb4|Psmb1|Psmb6|Psma6|Psmb5|Rbx1|Psmd13|Psmb7|Psma7|Psmd7|Psmb3|Rps27a|Ubc|Psma2	220	525|6618|453|6630|6645|3489|6606|6639|1491|4332|4254|1410|1422|1500	1.17e-05		MMU-8939902	0.349485	0
119	22	Reactome Pathways		Synthesis of DNA	0.00033	Psmb4|Psmb1|Psmb6|Anapc16|Psma6|Psmb5|Rbx1|Pold4|Psmd13|Psmb7|Anapc2|Psma7|Gins4|Orc6|Psmd7|Ube2s|Rfc5|Ube2c|Psmb3|Rps27a|Ubc|Psma2	220	525|6618|453|6441|6630|6645|3489|20883|6606|6639|6396|1491|20958|2550|4332|6513|20907|6411|4254|1410|1422|1500	1.23e-05		MMU-69239	0.348149	0
212	31	KEGG Pathways		Salmonella infection	0.00035	Raf1|Snx9|Dynll1|Pfn1|Nfkbia|Myc|Txn1|Rhoh|Cyfip1|Rps3|Bax|Vps11|Nckap1l|Cyth4|Dync1li2|Rab7b|Elmo1|Elmo2|Klc1|Hsp90aa1|Exoc2|Akt2|Txn2|Bcl2|Rab7|Flna|Gapdh|Ahnak2|Dynlrb1|Ripk1|Dnm2	220	1404|3360|2856|1083|1278|999|1149|1113|5895|2187|6270|28890|17850|15891|2847|2841|1284|4068|6075|1386|1191|1245|3534|1005|1338|1119|513|63126|8478|14406|3417	1.68e-05		mmu05132	0.345593	0
46	13	KEGG Pathways		Proteasome	0.00036	Psmb4|Psmb1|Psmb6|Psma6|Psmb5|Psmd13|Psmb7|Psma7|Pomp|Sem1|Psmd7|Psmb3|Psma2	220	525|6618|453|6630|6645|6606|6639|1491|3768|6597|4332|4254|1500	1.84e-05		mmu03050	0.34437	0
102	20	Reactome Pathways		Interleukin-1 signaling	0.00037	App|Psmb4|Psmb1|Psmb6|Psma6|Nfkbia|Psmb5|Rbx1|Map3k8|Psmd13|Il1r2|Psmb7|Psma7|Psmd7|S100b|Hmgb1|Psmb3|Rps27a|Ubc|Psma2	220	1353|525|6618|453|6630|1278|6645|3489|1260|6606|17316|6639|1491|4332|6024|5976|4254|1410|1422|1500	1.44e-05		MMU-9020702	0.34318	0
354	44	Reactome Pathways		Class I MHC mediated antigen processing & presentation	0.00037	Psmb4|Psmb1|Cybb|Ube2a|Wsb1|Psmb6|Psma6|Psmb5|Rbx1|Tapbp|H2-K1|Tap2|Psmd13|Psmb7|Anapc2|Psma7|Mkrn1|Trim21|H2-M3|Psmd7|Vamp8|Elob|Rnf144b|H2-Q7|Ube2s|H2-Q4|Ube2o|Ube2c|Psmb3|B2m|Ube2l6|H2-T23|Rps27a|Ufl1|Wwp1|Ubc|Ube2k|Ube2f|Psma2|Herc2|Atg7|Rnf4|Eloc|Mgrn1	220	525|6618|1071|8655|8829|453|6630|6645|3489|24129|5841|24186|6606|6639|6396|1491|3120|4230|24165|4332|3387|4269|75792|24153|6513|24159|6405|6411|4254|2604|9000|5826|1410|13506|1431|1422|8772|9114|1500|49011|1143|8751|6522|46200	1.41e-05		MMU-983169	0.34318	0
121	22	Reactome Pathways		Platelet degranulation	0.00039	App|Calm3|Pros1|Sod1|Serping1|Clec3b|Pf4|Gas6|Trf|Lgals3bp|Thbs1|F13a1|Fn1|Aplp2|Aldoa|Cd109|Flna|Timp1|Selenop|Manf|Psap|Cd63	220	1353|984|4080|6000|23634|16917|5880|4086|6873|16308|1131|31851|1365|5121|423|55677|1119|1050|2997|9450|6810|1551	1.55e-05		MMU-114608	0.340894	0
53	14	Reactome Pathways		FBXL7 down-regulates AURKA during mitotic entry and in early mitosis	0.00042	Psmb4|Psmb1|Psmb6|Psma6|Psmb5|Rbx1|Psmd13|Psmb7|Psma7|Psmd7|Psmb3|Rps27a|Ubc|Psma2	220	525|6618|453|6630|6645|3489|6606|6639|1491|4332|4254|1410|1422|1500	1.68e-05		MMU-8854050	0.337675	0
53	14	Reactome Pathways		Cytoprotection by HMOX1	0.00042	Cox5a|Cox16|Sin3b|Hmox1|Cox14|Cox7b|Cox8a|Cox6a1|Cox19|Cox6b1|Hba-a2|Cox7c|Cox4i1|Ndufa4	220	309|495|5643|1044|543|867|825|885|4146|909|4590|879|873|849	1.68e-05		MMU-9707564	0.337675	0
55	14	Reactome Pathways		AUF1 (hnRNP D0) binds and destabilizes mRNA	0.00057	Pabpc1|Psmb4|Psmb1|Psmb6|Psma6|Psmb5|Psmd13|Psmb7|Psma7|Psmd7|Psmb3|Rps27a|Ubc|Psma2	220	1641|525|6618|453|6630|6645|6606|6639|1491|4332|4254|1410|1422|1500	2.39e-05		MMU-450408	0.324413	0
55	14	Reactome Pathways		Degradation of GLI1 by the proteasome	0.00057	Psmb4|Psmb1|Psmb6|Psma6|Psmb5|Rbx1|Psmd13|Psmb7|Psma7|Psmd7|Psmb3|Rps27a|Ubc|Psma2	220	525|6618|453|6630|6645|3489|6606|6639|1491|4332|4254|1410|1422|1500	2.39e-05		MMU-5610780	0.324413	0
116	21	Reactome Pathways		Interleukin-1 family signaling	0.00058	App|Psmb4|Psmb1|Psmb6|Tbk1|Psma6|Nfkbia|Psmb5|Rbx1|Map3k8|Psmd13|Il1r2|Psmb7|Psma7|Psmd7|S100b|Hmgb1|Psmb3|Rps27a|Ubc|Psma2	220	1353|525|6618|453|13020|6630|1278|6645|3489|1260|6606|17316|6639|1491|4332|6024|5976|4254|1410|1422|1500	2.54e-05		MMU-446652	0.323657	0
34	11	Reactome Pathways		DDX58/IFIH1-mediated induction of interferon-alpha/beta	0.00063	App|Tbk1|Nfkbia|Irf7|Pin1|S100b|Hmgb1|Hsp90aa1|Rps27a|Ubc|Tomm70a	220	1353|13020|1278|9675|1296|6024|5976|1386|1410|1422|5289	2.86e-05		MMU-168928	0.320066	0
56	14	Reactome Pathways		Degradation of DVL	0.00063	Psmb4|Psmb1|Psmb6|Psma6|Psmb5|Rbx1|Psmd13|Psmb7|Psma7|Psmd7|Psmb3|Rps27a|Ubc|Psma2	220	525|6618|453|6630|6645|3489|6606|6639|1491|4332|4254|1410|1422|1500	2.84e-05		MMU-4641258	0.320066	0
1269	113	Reactome Pathways		Post-translational protein modification	0.00067	App|Psmb4|Dynll1|Nedd8|Kdelr3|Psmb1|Cnih1|Ube2a|Wsb1|Csnk1d|Psmb6|Calm3|Psma6|Nfkbia|Hif1a|Psmb5|Sdc2|Myc|Rbx1|Pros1|Nus1|Psmd13|Igfbp5|Cd55|Psmb7|Arfgap2|Cst3|Rab22a|Psma7|Slc35a1|Rad23b|Fuca1|Phc2|Mxra8|Sparcl1|Sumf1|Gas6|Trf|Alg5|Copg2|Galnt9|Psmd7|Thbs1|Dync1li2|Eif5a|Josd2|Ckap4|Arf3|Fn1|Usp48|Slc17a5|Ly6e|Tmed3|Rab39|Rab7b|Elob|Penk|Rab31|Dph3|Cope|Aplp2|Dcaf8|Npm1|Cop1|Tuba1b|H2ac4|H2ac18|…	220	1353|525|2856|1662|9429|6618|10917|8655|8829|4608|453|984|6630|1278|936|6645|20274|999|3489|4080|23055|6606|13902|4224|6639|8412|5799|28881|1491|30147|1605|2946|14268|31668|5937|2940|4086|6873|23058|9462|75780|4332|1131|2847|1842|8877|6666|8421|1365|8871|5760|16320|4446|52776|2841|4269|5922|1125|5067|6687|5121|8766|1326|6360|2865|5673|5679|6513|6411|24864|6783|2901|55677|2286|75807|15342|49359|68…	3.14e-05		MMU-597592	0.317393	0
57	14	Reactome Pathways		GLI3 is processed to GLI3R by the proteasome	0.00071	Psmb4|Psmb1|Psmb6|Psma6|Psmb5|Rbx1|Psmd13|Psmb7|Psma7|Psmd7|Psmb3|Rps27a|Ubc|Psma2	220	525|6618|453|6630|6645|3489|6606|6639|1491|4332|4254|1410|1422|1500	3.36e-05		MMU-5610785	0.314874	0
148	24	Reactome Pathways		S Phase	0.00072	Psmb4|Psmb1|Psmb6|Anapc16|Psma6|Psmb5|Rbx1|Pold4|Psmd13|Psmb7|Anapc2|Psma7|Cks1b|Gins4|Orc6|Psmd7|Ube2s|Rfc5|Ube2c|Psmb3|Rps27a|Akt2|Ubc|Psma2	220	525|6618|453|6441|6630|6645|3489|20883|6606|6639|6396|1491|993|20958|2550|4332|6513|20907|6411|4254|1410|1245|1422|1500	3.43e-05		MMU-69242	0.314267	0
170	26	KEGG Pathways		RNA transport	0.00074	Kpnb1|Pabpc1|Clns1a|Eif3j1|Magoh|Cyfip1|Eif4ebp1|Eif1|Eif3j2|Gemin6|Thoc7|Strap|Sap18b|Eif1ax|Sumo1|Eif2s2|Eif3i|Eif2b3|Ran|Nxt2|Eif4e2|Sumo2|Eif4g2|Eif5|Eif4a1|Rbm8a	220	2511|1641|3972|4572|3069|5895|1308|1512|4578|3876|8511|3921|5706|1656|6783|1671|1779|24459|2589|7791|5409|4341|3267|3231|1716|3114	4.01e-05		mmu03013	0.313077	0
50	13	Reactome Pathways		Ubiquitin-dependent degradation of Cyclin D	0.0008	Psmb4|Psmb1|Psmb6|Psma6|Psmb5|Psmd13|Psmb7|Psma7|Psmd7|Psmb3|Rps27a|Ubc|Psma2	220	525|6618|453|6630|6645|6606|6639|1491|4332|4254|1410|1422|1500	3.85e-05		MMU-75815	0.309691	0
237	32	KEGG Pathways		Human cytomegalovirus infection	0.00088	Raf1|Calm3|Tbk1|Nfkbia|Myc|Il10rb|Nfatc4|Tapbp|H2-K1|Tap2|Gng11|Gnb2|Bax|Eif4ebp1|Il10ra|H2-M3|Gm8909|Ccl5|Arhgef11|H2-Q7|Cxcl12|H2-Q4|B2m|H2-T23|Cxcr2|Akt2|Gng5|Akap13|Ripk1|Adcy7|H2-Q6|H2-D1	220	1404|984|13020|1278|999|9417|13395|24129|5841|24186|16854|16866|6270|1308|2658|24165|24147|2682|1137|24153|1251|24159|2604|5826|10803|1245|16860|42501|14406|13437|24174|5856	5.01e-05		mmu05163	0.305552	0
51	13	Reactome Pathways		Ubiquitin Mediated Degradation of Phosphorylated Cdc25A	0.00094	Psmb4|Psmb1|Psmb6|Psma6|Psmb5|Psmd13|Psmb7|Psma7|Psmd7|Psmb3|Rps27a|Ubc|Psma2	220	525|6618|453|6630|6645|6606|6639|1491|4332|4254|1410|1422|1500	4.59e-05		MMU-69601	0.302687	0
18	8	KEGG Pathways		Other glycan degradation	0.001	Hexb|Hexa|Manba|Fuca1|Aga|Man2b1|Fuca2|Gba	220	2895|2934|16413|2946|25659|2952|2922|2928	6.01e-05		mmu00511	0.3	0
68	15	Reactome Pathways		Regulation of PTEN stability and activity	0.001	Psmb4|Psmb1|Psmb6|Psma6|Psmb5|Psmd13|Psmb7|Psma7|Mkrn1|Psmd7|Psmb3|Rps27a|Akt2|Ubc|Psma2	220	525|6618|453|6630|6645|6606|6639|1491|3120|4332|4254|1410|1245|1422|1500	5.2e-05		MMU-8948751	0.3	0
60	14	Reactome Pathways		SCF(Skp2)-mediated degradation of p27/p21	0.0011	Psmb4|Psmb1|Psmb6|Psma6|Psmb5|Psmd13|Psmb7|Psma7|Cks1b|Psmd7|Psmb3|Rps27a|Ubc|Psma2	220	525|6618|453|6630|6645|6606|6639|1491|993|4332|4254|1410|1422|1500	5.44e-05		MMU-187577	0.295861	0
86	17	Reactome Pathways		UCH proteinases	0.0011	Psmb4|Nedd8|Psmb1|Psmb6|Psma6|Psmb5|Psmd13|Psmb7|Psma7|Psmd7|H2ac4|H2ac18|Psmb3|Rps27a|Foxk2|Ubc|Psma2	220	525|1662|6618|453|6630|6645|6606|6639|1491|4332|5673|5679|4254|1410|5646|1422|1500	5.65e-05		MMU-5689603	0.295861	0
210	29	KEGG Pathways		Kaposi sarcoma-associated herpesvirus infection	0.0012	Raf1|Gabarap|Calm3|Ifngr1|Tbk1|Pik3r5|Nfkbia|Hif1a|Myc|Ifnar1|Nfatc4|H2-K1|Irf7|Gng11|Gnb2|Bax|Gabarapl2|H2-M3|Gm8909|H2-Q7|H2-Q4|Icam1|H2-T23|Rps27a|Akt2|Gng5|Ubc|H2-Q6|H2-D1	220	1404|5283|984|1476|13020|1332|1278|936|999|2619|13395|5841|9675|16854|16866|6270|13065|24165|24147|24153|24159|1179|5826|1410|1245|16860|1422|24174|5856	7.77e-05		mmu05167	0.292082	0
61	14	Reactome Pathways		Asymmetric localization of PCP proteins	0.0012	Psmb4|Psmb1|Psmb6|Psma6|Psmb5|Psmd13|Psmb7|Psma7|Psmd7|Fzd2|Psmb3|Rps27a|Ubc|Psma2	220	525|6618|453|6630|6645|6606|6639|1491|4332|13107|4254|1410|1422|1500	6.34e-05		MMU-4608870	0.292082	0
53	13	Reactome Pathways		Regulation of RUNX3 expression and activity	0.0012	Psmb4|Psmb1|Psmb6|Psma6|Psmb5|Psmd13|Psmb7|Psma7|Psmd7|Psmb3|Rps27a|Ubc|Psma2	220	525|6618|453|6630|6645|6606|6639|1491|4332|4254|1410|1422|1500	6.43e-05		MMU-8941858	0.292082	0
357	42	Reactome Pathways		M Phase	0.0013	Kpnb1|Tubb5|Psmb4|Dynll1|Psmb1|Csnk1d|Psmb6|Anapc16|Psma6|Psmb5|Banf1|Psmd13|Psmb7|Anapc2|Psma7|Haus7|H2az1|Psmd7|Dync1li2|Nek9|H2ax|Rps27rt|Sirt2|H2aj|Tuba1b|H2ac4|H2ac18|Ube2s|Ube2c|Sumo1|Hsp90aa1|Psmb3|Rps27a|Set|Cep131|Rbm39|Ran|Clip1|Pttg1|Ubc|Arpp19|Psma2	220	2511|1629|525|2856|6618|4608|453|6441|6630|6645|3810|6606|6639|6396|1491|2805|3801|4332|2847|8385|1155|1881|17583|5667|2865|5673|5679|6513|6411|6783|1386|4254|1410|17814|18183|2349|2589|1203|8487|1422|32616|1500	6.86e-05		MMU-68886	0.288606	0
70	15	Reactome Pathways		Orc1 removal from chromatin	0.0013	Psmb4|Psmb1|Psmb6|Psma6|Psmb5|Rbx1|Psmd13|Psmb7|Psma7|Orc6|Psmd7|Psmb3|Rps27a|Ubc|Psma2	220	525|6618|453|6630|6645|3489|6606|6639|1491|2550|4332|4254|1410|1422|1500	6.92e-05		MMU-68949	0.288606	0
70	15	Reactome Pathways		Cyclin E associated events during G1/S transition	0.0013	Psmb4|Psmb1|Psmb6|Psma6|Psmb5|Psmd13|Psmb7|Psma7|Cks1b|Psmd7|Psmb3|Rps27a|Akt2|Ubc|Psma2	220	525|6618|453|6630|6645|6606|6639|1491|993|4332|4254|1410|1245|1422|1500	6.92e-05		MMU-69202	0.288606	0
570	59	Reactome Pathways		Cell Cycle	0.0014	Ccnd2|Kpnb1|Tubb5|Psmb4|Dynll1|Psmb1|Ppp1cb|Csnk1d|Psmb6|Anapc16|Psma6|Psmb5|Rbx1|Banf1|Pold4|Psmd13|Psmb7|Anapc2|Nop10|Psma7|Cks1b|Haus7|Gins4|Orc6|H2az1|Psmd7|Dync1li2|Nek9|H2ax|Rps27rt|Sirt2|H2aj|Npm1|Nsd2|Cop1|Tuba1b|H2ac4|H2ac18|Ube2s|Rfc5|Ube2c|Sumo1|Hsp90aa1|Cenpw|Psmb3|Rps27a|Set|Cenpx|Cep131|Akt2|Rbm39|Ran|Clip1|Pttg1|Ubc|Nhp2|Arpp19|Psma2|Herc2	220	933|2511|1629|525|2856|6618|1416|4608|453|6441|6630|6645|3489|3810|20883|6606|6639|6396|3828|1491|993|2805|20958|2550|3801|4332|2847|8385|1155|1881|17583|5667|1326|20358|6360|2865|5673|5679|6513|20907|6411|6783|1386|7032|4254|1410|17814|56562|18183|1245|2349|2589|1203|8487|1422|1749|32616|1500|49011	7.8e-05		MMU-1640170	0.285387	0
301	37	Reactome Pathways		Transcriptional Regulation by TP53	0.0014	Cox5a|Cox16|Polr2i|Prelid1|Bnip3l|Cox14|Prdx5|Txn1|Bax|Cox7b|Pin1|Polr2j|Gtf2h5|Cox8a|Polr2l|Cox6a1|Cox19|Elob|Npm1|Cox6b1|Rfc5|Gtf2f2|Supt4a|Rragd|Sesn1|Rps27a|Akt2|Polr2c|Prdx2|Prdx1|Ubc|Cox7c|Tcea1|Cox4i1|Eloc|Ndufa4|Polr2f	220	309|495|3894|5187|1221|543|339|1149|6270|867|1296|3909|3591|825|3600|885|4146|4269|1326|909|20907|5085|13680|6885|6879|1410|1245|3888|6252|357|1422|879|5043|873|6522|849|3504	8.13e-05		MMU-3700989	0.285387	0
54	13	Reactome Pathways		Degradation of AXIN	0.0014	Psmb4|Psmb1|Psmb6|Psma6|Psmb5|Psmd13|Psmb7|Psma7|Psmd7|Psmb3|Rps27a|Ubc|Psma2	220	525|6618|453|6630|6645|6606|6639|1491|4332|4254|1410|1422|1500	7.58e-05		MMU-4641257	0.285387	0
63	14	Reactome Pathways		Hedgehog ligand biogenesis	0.0015	Psmb4|Psmb1|Psmb6|Psma6|Psmb5|Psmd13|Psmb7|Psma7|Psmd7|Psmb3|Rps27a|Ubc|Os9|Psma2	220	525|6618|453|6630|6645|6606|6639|1491|4332|4254|1410|1422|13257|1500	8.56e-05		MMU-5358346	0.282391	0
72	15	Reactome Pathways		Cyclin A:Cdk2-associated events at S phase entry	0.0016	Psmb4|Psmb1|Psmb6|Psma6|Psmb5|Psmd13|Psmb7|Psma7|Cks1b|Psmd7|Psmb3|Rps27a|Akt2|Ubc|Psma2	220	525|6618|453|6630|6645|6606|6639|1491|993|4332|4254|1410|1245|1422|1500	9.12e-05		MMU-69656	0.279588	0
159	24	Reactome Pathways		Transcriptional regulation by RUNX1	0.0016	Ccnd2|Sin3b|Psmb4|Psmb1|Psmb6|Psma6|Psmb5|Psmd13|Psmb7|Psma7|Phc2|H2az1|Psmd7|H2ax|H2aj|H2ac4|H2ac18|Smarca4|Psmb3|Rps27a|H3f3b|Kmt2e|Ubc|Psma2	220	933|5643|525|6618|453|6630|6645|6606|6639|1491|14268|3801|4332|1155|5667|5673|5679|2691|4254|1410|972|5652|1422|1500	9.37e-05		MMU-8878171	0.279588	0
65	14	KEGG Pathways		Mitophagy - animal	0.0017	Gabarap|Fis1|Tbk1|Hif1a|Bnip3l|Tomm7|Mfn2|Gabarapl2|Rab7b|Rps27a|Bnip3|Usp8|Rab7|Ubc	220	5283|3321|13020|936|1221|417|1371|13065|2841|1410|5172|8553|1338|1422	0.00011		mmu04137	0.276955	0
64	14	Reactome Pathways		Activation of NF-kappaB in B cells	0.0017	Psmb4|Psmb1|Psmb6|Psma6|Nfkbia|Psmb5|Psmd13|Psmb7|Psma7|Psmd7|Psmb3|Rps27a|Ubc|Psma2	220	525|6618|453|6630|1278|6645|6606|6639|1491|4332|4254|1410|1422|1500	9.9e-05		MMU-1169091	0.276955	0
33	10	Reactome Pathways		Detoxification of Reactive Oxygen Species	0.0017	Cybb|Sod1|Prdx5|Txn1|Prdx6|Gpx3|Prdx2|Txn2|Prdx1|Gstp1	220	1071|6000|339|1149|6123|1089|6252|3534|357|6168	0.0001		MMU-3299685	0.276955	0
110	19	Reactome Pathways		C-type lectin receptors (CLRs)	0.0017	Raf1|Psmb4|Psmb1|Psmb6|Calm3|Psma6|Nfkbia|Psmb5|Clec4n|Psmd13|Psmb7|Psma7|Clec4e|Clec4d|Psmd7|Psmb3|Rps27a|Ubc|Psma2	220	1404|525|6618|453|984|6630|1278|6645|9711|6606|6639|1491|23685|23691|4332|4254|1410|1422|1500	0.00011		MMU-5621481	0.276955	0
64	14	Reactome Pathways		Gap-filling DNA repair synthesis and ligation in TC-NER	0.0017	Polr2i|Rbx1|Pold4|Polr2j|Gtf2h5|Polr2l|Hmgn1|Rfc5|Isy1|Rps27a|Polr2c|Ubc|Tcea1|Polr2f	220	3894|3489|20883|3909|3591|3600|1797|20907|2331|1410|3888|1422|5043|3504	9.9e-05		MMU-6782210	0.276955	0
73	15	Reactome Pathways		The role of GTSE1 in G2/M progression after G2 checkpoint	0.0017	Psmb4|Psmb1|Psmb6|Psma6|Psmb5|Psmd13|Psmb7|Psma7|Psmd7|Tuba1b|Hsp90aa1|Psmb3|Rps27a|Ubc|Psma2	220	525|6618|453|6630|6645|6606|6639|1491|4332|2865|1386|4254|1410|1422|1500	0.0001		MMU-8852276	0.276955	0
121	20	Reactome Pathways		Regulation of Insulin-like Growth Factor (IGF) transport and uptake by Insulin-like Growth Factor Binding Proteins (IGFBPs)	0.0018	App|Sdc2|Igfbp5|Cst3|Mxra8|Sparcl1|Gas6|Trf|Ckap4|Fn1|Penk|Aplp2|Pappa|Lgals1|Mbtps1|Shisa5|Timp1|Fuca2|Apoe|Nucb1	220	1353|20274|13902|5799|31668|5937|4086|6873|6666|1365|5922|5121|27297|24864|49359|75864|1050|2922|2913|57204	0.00012		MMU-381426	0.274473	0
74	15	Reactome Pathways		MAPK6/MAPK4 signaling	0.0018	Psmb4|Psmb1|Psmb6|Psma6|Psmb5|Psmd13|Psmb7|Psma7|Psmd7|Ncoa3|Cdc42ep5|Psmb3|Rps27a|Ubc|Psma2	220	525|6618|453|6630|6645|6606|6639|1491|4332|5052|48027|4254|1410|1422|1500	0.00012		MMU-5687128	0.274473	0
65	14	Reactome Pathways		Dual incision in TC-NER	0.0018	Polr2i|Rbx1|Pold4|Polr2j|Gtf2h5|Polr2l|Hmgn1|Rfc5|Isy1|Rps27a|Polr2c|Ubc|Tcea1|Polr2f	220	3894|3489|20883|3909|3591|3600|1797|20907|2331|1410|3888|1422|5043|3504	0.00011		MMU-6782135	0.274473	0
262	33	Reactome Pathways		Signaling by Interleukins	0.0019	App|Psmb4|Il12rb2|Psmb1|Psmb6|Tbk1|Psma6|Nfkbia|Psmb5|Rbx1|Il10rb|Map3k8|Psmd13|Il1r2|Psmb7|Psma7|Il4ra|Il10ra|Psmd7|S100b|Jak3|Stx3|Hmgb1|Stat6|Smarca4|Psmb3|Rps27a|Stat5b|Csf1r|Nod2|Ubc|Lifr|Psma2	220	1353|525|2724|6618|453|13020|6630|1278|6645|3489|9417|1260|6606|17316|6639|1491|2697|2658|4332|6024|1167|46737|5976|2718|2691|4254|1410|20325|1290|2610|1422|49122|1500	0.00013		MMU-449147	0.272125	0
57	13	Reactome Pathways		Dectin-1 mediated noncanonical NF-kB signaling	0.0019	Psmb4|Psmb1|Psmb6|Psma6|Psmb5|Psmd13|Psmb7|Psma7|Psmd7|Psmb3|Rps27a|Ubc|Psma2	220	525|6618|453|6630|6645|6606|6639|1491|4332|4254|1410|1422|1500	0.00012		MMU-5607761	0.272125	0
57	13	Reactome Pathways		NIK-->noncanonical NF-kB signaling	0.0019	Psmb4|Psmb1|Psmb6|Psma6|Psmb5|Psmd13|Psmb7|Psma7|Psmd7|Psmb3|Rps27a|Ubc|Psma2	220	525|6618|453|6630|6645|6606|6639|1491|4332|4254|1410|1422|1500	0.00012		MMU-5676590	0.272125	0
75	15	KEGG Pathways		Antigen processing and presentation	0.002	Ctsb|Tapbp|H2-K1|Tap2|H2-M3|Gm8909|H2-Ab1|H2-Q7|H2-Q4|Hsp90aa1|Cd74|B2m|H2-T23|H2-Q6|H2-D1	220	3333|24129|5841|24186|24165|24147|2664|24153|24159|1386|1824|2604|5826|24174|5856	0.00014		mmu04612	0.269897	0
50	12	Reactome Pathways		Regulation of ornithine decarboxylase (ODC)	0.0021	Psmb4|Psmb1|Psmb6|Psma6|Psmb5|Psmd13|Psmb7|Psma7|Psmd7|Psmb3|Psma2|Oaz1	220	525|6618|453|6630|6645|6606|6639|1491|4332|4254|1500|1683	0.00015		MMU-350562	0.267778	0
482	51	Reactome Pathways		Cell Cycle, Mitotic	0.0021	Ccnd2|Kpnb1|Tubb5|Psmb4|Dynll1|Psmb1|Ppp1cb|Csnk1d|Psmb6|Anapc16|Psma6|Psmb5|Rbx1|Banf1|Pold4|Psmd13|Psmb7|Anapc2|Psma7|Cks1b|Haus7|Gins4|Orc6|H2az1|Psmd7|Dync1li2|Nek9|H2ax|Rps27rt|Sirt2|H2aj|Tuba1b|H2ac4|H2ac18|Ube2s|Rfc5|Ube2c|Sumo1|Hsp90aa1|Psmb3|Rps27a|Set|Cep131|Akt2|Rbm39|Ran|Clip1|Pttg1|Ubc|Arpp19|Psma2	220	933|2511|1629|525|2856|6618|1416|4608|453|6441|6630|6645|3489|3810|20883|6606|6639|6396|1491|993|2805|20958|2550|3801|4332|2847|8385|1155|1881|17583|5667|2865|5673|5679|6513|20907|6411|6783|1386|4254|1410|17814|18183|1245|2349|2589|1203|8487|1422|32616|1500	0.00014		MMU-69278	0.267778	0
85	16	Reactome Pathways		Regulation of mRNA stability by proteins that bind AU-rich elements	0.0022	Pabpc1|Psmb4|Psmb1|Psmb6|Psma6|Psmb5|Psmd13|Psmb7|Psma7|Psmd7|Psmb3|Rps27a|Set|Ubc|Psma2|Exosc5	220	1641|525|6618|453|6630|6645|6606|6639|1491|4332|4254|1410|17814|1422|1500|4356	0.00015		MMU-450531	0.265758	0
67	14	Reactome Pathways		Regulation of RAS by GAPs	0.0022	Psmb4|Psmb1|Psmb6|Psma6|Psmb5|Rbx1|Psmd13|Psmb7|Psma7|Psmd7|Psmb3|Rps27a|Ubc|Psma2	220	525|6618|453|6630|6645|3489|6606|6639|1491|4332|4254|1410|1422|1500	0.00015		MMU-5658442	0.265758	0
219	29	Reactome Pathways		Mitotic Anaphase	0.0022	Kpnb1|Psmb4|Dynll1|Psmb1|Psmb6|Anapc16|Psma6|Psmb5|Banf1|Psmd13|Psmb7|Anapc2|Psma7|Psmd7|Dync1li2|Rps27rt|Sirt2|Tuba1b|Ube2s|Ube2c|Sumo1|Psmb3|Rps27a|Rbm39|Ran|Clip1|Pttg1|Ubc|Psma2	220	2511|525|2856|6618|453|6441|6630|6645|3810|6606|6639|6396|1491|4332|2847|1881|17583|2865|6513|6411|6783|4254|1410|2349|2589|1203|8487|1422|1500	0.00015		MMU-68882	0.265758	0
397	44	Reactome Pathways		Cytokine Signaling in Immune system	0.0023	Kpnb1|App|Psmb4|Il12rb2|Psmb1|Psmb6|Ifngr1|Tbk1|Psma6|Nfkbia|Psmb5|Rbx1|Ifnar1|Il10rb|Map3k8|Psmd13|Il1r2|Psmb7|Psma7|Il4ra|Il10ra|Psmd7|S100b|Jak3|Elob|Stx3|Hmgb1|Sumo1|Stat6|Smarca4|Psmb3|Ube2l6|Rps27a|Stat5b|Akt2|Eif4e2|Csf1r|Nod2|Ubc|Eif4g2|Lifr|Eif4a1|Psma2|Eloc	220	2511|1353|525|2724|6618|453|1476|13020|6630|1278|6645|3489|2619|9417|1260|6606|17316|6639|1491|2697|2658|4332|6024|1167|4269|46737|5976|6783|2718|2691|4254|9000|1410|20325|1245|5409|1290|2610|1422|3267|49122|1716|1500|6522	0.00016		MMU-1280215	0.263827	0
77	15	Reactome Pathways		Downstream signaling events of B Cell Receptor (BCR)	0.0024	Psmb4|Psmb1|Psmb6|Calm3|Psma6|Nfkbia|Psmb5|Psmd13|Psmb7|Psma7|Psmd7|Psmb3|Rps27a|Ubc|Psma2	220	525|6618|453|984|6630|1278|6645|6606|6639|1491|4332|4254|1410|1422|1500	0.00017		MMU-1168372	0.261979	0
115	19	Reactome Pathways		Post-translational protein phosphorylation	0.0024	App|Sdc2|Igfbp5|Cst3|Mxra8|Sparcl1|Gas6|Trf|Ckap4|Fn1|Penk|Aplp2|Lgals1|Mbtps1|Shisa5|Timp1|Fuca2|Apoe|Nucb1	220	1353|20274|13902|5799|31668|5937|4086|6873|6666|1365|5922|5121|24864|49359|75864|1050|2922|2913|57204	0.00018		MMU-8957275	0.261979	0
22	8	Reactome Pathways		PINK1-PRKN Mediated Mitophagy	0.0025	Tomm7|Mfn2|Rps27a|Tomm5|Tomm6|Ubc|Tomm70a|Tomm20	220	417|1371|1410|9483|13536|1422|5289|387	0.00018		MMU-5205685	0.260206	0
44	11	Reactome Pathways		TP53 Regulates Transcription of DNA Repair Genes	0.0027	Polr2i|Polr2j|Gtf2h5|Polr2l|Elob|Gtf2f2|Supt4a|Polr2c|Tcea1|Eloc|Polr2f	220	3894|3909|3591|3600|4269|5085|13680|3888|5043|6522|3504	0.0002		MMU-6796648	0.256864	0
127	20	Reactome Pathways		Beta-catenin independent WNT signaling	0.0028	Psmb4|Psmb1|Psmb6|Pfn1|Calm3|Psma6|Psmb5|Psmd13|Psmb7|Psma7|Gng11|Gnb2|Psmd7|Ap2s1|Fzd2|Psmb3|Rps27a|Gng5|Ubc|Psma2	220	525|6618|453|1083|984|6630|6645|6606|6639|1491|16854|16866|4332|8571|13107|4254|1410|16860|1422|1500	0.00021		MMU-3858494	0.255284	0
88	16	Reactome Pathways		PCP/CE pathway	0.0029	Psmb4|Psmb1|Psmb6|Pfn1|Psma6|Psmb5|Psmd13|Psmb7|Psma7|Psmd7|Ap2s1|Fzd2|Psmb3|Rps27a|Ubc|Psma2	220	525|6618|453|1083|6630|6645|6606|6639|1491|4332|8571|13107|4254|1410|1422|1500	0.00022		MMU-4086400	0.25376	0
53	12	Reactome Pathways		Formation of TC-NER Pre-Incision Complex	0.0031	Polr2i|Rbx1|Polr2j|Gtf2h5|Polr2l|Hmgn1|Isy1|Rps27a|Polr2c|Ubc|Tcea1|Polr2f	220	3894|3489|3909|3591|3600|1797|2331|1410|3888|1422|5043|3504	0.00023		MMU-6781823	0.250864	0
214	28	KEGG Pathways		Epstein-Barr virus infection	0.0032	Ccnd2|Tbk1|Nfkbia|Myc|Ifnar1|Tapbp|H2-K1|Tap2|Psmd13|Irf7|Bax|H2-M3|Gm8909|Sem1|H2-Ab1|Psmd7|Blnk|Jak3|H2-Q7|H2-Q4|Icam1|B2m|H2-T23|Akt2|Bcl2|Ripk1|H2-Q6|H2-D1	220	933|13020|1278|999|2619|24129|5841|24186|6606|9675|6270|24165|24147|6597|2664|4332|942|1167|24153|24159|1179|2604|5826|1245|1005|14406|24174|5856	0.00023		mmu05169	0.249485	0
99	17	Reactome Pathways		ABC-family proteins mediated transport	0.0033	Abcd1|Psmb4|Psmb1|Psmb6|Psma6|Psmb5|Abcg1|Psmd13|Psmb7|Psma7|Psmd7|Eif2s2|Psmb3|Rps27a|Ubc|Os9|Psma2	220	3306|525|6618|453|6630|6645|23952|6606|6639|1491|4332|1671|4254|1410|1422|13257|1500	0.00025		MMU-382556	0.248149	0
250	31	Reactome Pathways		Platelet activation, signaling and aggregation	0.0034	Raf1|App|Calm3|Pik3r5|Pros1|Sod1|Serping1|Clec3b|Pf4|Gng11|Gnb2|Gas6|Trf|Lgals3bp|Adra2a|Daglb|Thbs1|F13a1|Abhd12|Fn1|Aplp2|Aldoa|Cd109|Stxbp3|Flna|Timp1|Gng5|Selenop|Manf|Psap|Cd63	220	1404|1353|984|1332|4080|6000|23634|16917|5880|16854|16866|4086|6873|16308|32691|44547|1131|31851|30654|1365|5121|423|55677|51807|1119|1050|16860|2997|9450|6810|1551	0.00026		MMU-76002	0.246852	0
422	45	Reactome Pathways		RHO GTPase cycle	0.0038	Cybb|Atp6ap1|Arhgap31|Ndufa5|Fgd2|Dock8|Add3|Esyt1|Stom|Rhoh|Cyfip1|Swap70|Ophn1|Nckap1l|Cct2|Rhou|Arhgap44|Arhgef11|Stard8|Ckap4|Basp1|Cavin1|Arhgap30|Flot2|Elmo2|Hspe1|Tuba1b|Itgb1|Abr|Hsp90aa1|Srgap2|Arhgef1|Arhgap45|Arhgef10l|Rbm39|Taok3|Rab7|Arhgap25|Stk38|Sptan1|Akap13|Dst|Picalm|Trip10|Txnl1	220	1071|6750|21609|717|9669|25215|13407|25332|5340|1113|5895|10611|35424|17850|1572|21612|41826|1137|46005|6666|8457|20400|38493|4164|4068|465|2865|1314|63186|1386|12993|23943|51735|64674|2349|34158|1338|38445|13737|9438|42501|41463|3393|28017|6528	0.0003		MMU-9012999	0.242022	0
39	10	Reactome Pathways		Glycosphingolipid metabolism	0.0042	Gltp|Hexb|Hexa|Esyt1|Sumf1|Asah1|Smpd3|Arsb|Gba|Psap	220	9660|2895|2934|25332|2940|6756|15930|2901|2928|6810	0.00033		MMU-1660662	0.237675	0
102	17	Reactome Pathways		Immunoregulatory interactions between a Lymphoid and a non-Lymphoid cell	0.0043	H2-K1|Siglec1|Klrk1|H2-M3|Npdc1|Ifitm2|H2-Q7|H2-Q4|Icam1|Lair1|Itgb1|B2m|H2-T23|Ifitm1|Cd300lb|Cd300a|Slamf7	220	5841|4017|2712|24165|54933|50550|24153|24159|1179|36639|1314|2604|5826|16338|46716|46722|954	0.00034		MMU-198933	0.236653	0
18	7	Reactome Pathways		FGFR2 alternative splicing	0.0043	Polr2i|Polr2j|Hnrnpa1|Polr2l|Gtf2f2|Polr2c|Polr2f	220	3894|3909|2529|3600|5085|3888|3504	0.00034		MMU-6803529	0.236653	0
56	12	Reactome Pathways		Iron uptake and transport	0.0045	Mcoln1|Hmox1|Atp6v1b2|Nedd8|Atp6ap1|Ireb2|Trf|Atp6v0a1|Rps27a|Ubc|Atp6v0e|Fth1	220	5748|1044|6846|1662|6750|4491|6873|6936|1410|1422|5751|3381	0.00036		MMU-917937	0.234679	0
48	11	Reactome Pathways		Cross-presentation of soluble exogenous antigens (endosomes)	0.0048	Psmb4|Psmb1|Psmb6|Psma6|Psmb5|Psmd13|Psmb7|Psma7|Psmd7|Psmb3|Psma2	220	525|6618|453|6630|6645|6606|6639|1491|4332|4254|1500	0.00038		MMU-1236978	0.231876	0
84	15	KEGG Pathways		Cardiac muscle contraction	0.0053	Cox5a|Uqcr11|Uqcrb|Cox7b|Cox7a2|Atp1b3|Cox8a|Cox6a1|Uqcrq|Uqcr10|Cox6b1|Uqcrh|Cox7c|Cox6c|Cox4i1	220	309|903|921|867|789|13782|825|885|915|891|909|855|879|897|873	0.0004		mmu04260	0.227572	0
49	11	KEGG Pathways		Amino sugar and nucleotide sugar metabolism	0.0057	Cyb5r3|Galk1|Hexb|Hexa|Gnpda1|Gale|Ugp2|Gmppb|Gfpt1|Renbp|Tsta3	220	12540|16359|2895|2934|54495|16428|16422|16404|18261|19494|1557	0.00045		mmu00520	0.224413	0
67	13	Reactome Pathways		RUNX1 regulates transcription of genes involved in differentiation of HSCs	0.0059	Psmb4|Psmb1|Psmb6|Psma6|Psmb5|Psmd13|Psmb7|Psma7|Psmd7|Psmb3|Rps27a|Ubc|Psma2	220	525|6618|453|6630|6645|6606|6639|1491|4332|4254|1410|1422|1500	0.00048		MMU-8939236	0.222915	0
296	34	Reactome Pathways		Antigen processing: Ubiquitination & Proteasome degradation	0.0059	Psmb4|Psmb1|Ube2a|Wsb1|Psmb6|Psma6|Psmb5|Rbx1|Psmd13|Psmb7|Anapc2|Psma7|Mkrn1|Trim21|Psmd7|Elob|Rnf144b|Ube2s|Ube2o|Ube2c|Psmb3|Ube2l6|Rps27a|Ufl1|Wwp1|Ubc|Ube2k|Ube2f|Psma2|Herc2|Atg7|Rnf4|Eloc|Mgrn1	220	525|6618|8655|8829|453|6630|6645|3489|6606|6639|6396|1491|3120|4230|4332|4269|75792|6513|6405|6411|4254|9000|1410|13506|1431|1422|8772|9114|1500|49011|1143|8751|6522|46200	0.00048		MMU-983168	0.222915	0
34	9	Reactome Pathways		ER-Phagosome pathway	0.0063	Tapbp|H2-K1|Tap2|H2-M3|Vamp8|H2-Q7|H2-Q4|B2m|H2-T23	220	24129|5841|24186|24165|3387|24153|24159|2604|5826	0.00053		MMU-1236974	0.220066	0
77	14	Reactome Pathways		FCERI mediated NF-kB activation	0.0063	Psmb4|Psmb1|Psmb6|Psma6|Nfkbia|Psmb5|Psmd13|Psmb7|Psma7|Psmd7|Psmb3|Rps27a|Ubc|Psma2	220	525|6618|453|6630|1278|6645|6606|6639|1491|4332|4254|1410|1422|1500	0.00052		MMU-2871837	0.220066	0
27	8	Reactome Pathways		Interconversion of nucleotide di- and triphosphates	0.0068	Nme2|Glrx|Tyms|Dtymk|Txn1|Ak1|Dut|Nme1	220	369|6240|7110|7044|1149|4521|5733|4284	0.00058		MMU-499943	0.216749	0
78	14	Reactome Pathways		Degradation of beta-catenin by the destruction complex	0.0069	Psmb4|Psmb1|Psmb6|Psma6|Psmb5|Rbx1|Psmd13|Psmb7|Psma7|Psmd7|Psmb3|Rps27a|Ubc|Psma2	220	525|6618|453|6630|6645|3489|6606|6639|1491|4332|4254|1410|1422|1500	0.00059		MMU-195253	0.216115	0
14	6	Reactome Pathways		mRNA decay by 5 to 3 exoribonuclease	0.007	Lsm2|Lsm4|Lsm3|Lsm7|Lsm6|Lsm5	220	2448|2493|2412|2505|2460|2466	0.0006		MMU-430039	0.21549	0
108	17	Reactome Pathways		Nucleotide Excision Repair	0.0071	Polr2i|Rbx1|Pold4|Rad23b|Polr2j|Gtf2h5|Polr2l|Hmgn1|Rfc5|Isy1|Sumo1|Rps27a|Polr2c|Ubc|Sumo2|Tcea1|Polr2f	220	3894|3489|20883|1605|3909|3591|3600|1797|20907|2331|6783|1410|3888|1422|4341|5043|3504	0.00062		MMU-5696398	0.214874	0
173	23	Reactome Pathways		Ub-specific processing proteases	0.0076	Psmb4|Psmb1|Psmb6|Psma6|Nfkbia|Hif1a|Psmb5|Myc|Psmd13|Psmb7|Psma7|Psmd7|Usp48|H2ac4|H2ac18|Psmb3|Rps27a|Usp8|Ubc|Tomm70a|Psma2|Ripk1|Tomm20	220	525|6618|453|6630|1278|936|6645|999|6606|6639|1491|4332|8871|5673|5679|4254|1410|8553|1422|5289|1500|14406|387	0.00066		MMU-5689880	0.211919	0
89	15	Reactome Pathways		CLEC7A (Dectin-1) signaling	0.0078	Psmb4|Psmb1|Psmb6|Calm3|Psma6|Nfkbia|Psmb5|Psmd13|Psmb7|Psma7|Psmd7|Psmb3|Rps27a|Ubc|Psma2	220	525|6618|453|984|6630|1278|6645|6606|6639|1491|4332|4254|1410|1422|1500	0.00068		MMU-5607764	0.210791	0
232	28	KEGG Pathways		Human T-cell leukemia virus 1 infection	0.009	Ccnd2|Nfkbia|Myc|Nfatc4|H2-K1|Il1r2|Anapc2|Bax|H2-M3|Gm8909|H2-Ab1|Jak3|Tgfbr2|Egr1|H2-Q7|H2-Q4|Icam1|B2m|H2-T23|Stat5a|Stat5b|Akt2|Ran|Ranbp1|Pttg1|Adcy7|H2-Q6|H2-D1	220	933|1278|999|13395|5841|17316|6396|6270|24165|24147|2664|1167|1209|1347|24153|24159|1179|2604|5826|978|20325|1245|2589|2583|8487|13437|24174|5856	0.00073		mmu05166	0.204576	0
153	21	KEGG Pathways		Necroptosis	0.0091	Cybb|Ifngr1|Ifnar1|Bax|H2az1|H2ax|Jak3|Capn2|H2aj|H2ac4|H2ac18|Hmgb1|Stat6|Hsp90aa1|Ftl1|Stat5a|Stat5b|Bcl2|Ppia|Ripk1|Fth1	220	1071|1476|2619|6270|3801|1155|1167|17304|5667|5673|5679|5976|2718|1386|6279|978|20325|1005|1785|14406|3381	0.00077		mmu04217	0.204096	0
603	57	Reactome Pathways		Signaling by Rho GTPases	0.0093	Dynll1|Ppp1cb|Cybb|Pfn1|Atp6ap1|Calm3|Arhgap31|Ndufa5|Fgd2|Dock8|Add3|Esyt1|Stom|Rhoh|Cyfip1|Swap70|Ophn1|Pin1|Nckap1l|Cct2|Rhou|Arhgap44|Arhgef11|Stard8|Dync1li2|Ckap4|Basp1|Cavin1|Arhgap30|Rps27rt|S100a8|Flot2|Elmo2|Hspe1|Tuba1b|Klc1|Itgb1|Abr|Hsp90aa1|Srgap2|Arhgef1|Arhgap45|Arhgef10l|Rbm39|Clip1|Taok3|Rab7|Arhgap25|Flna|Stk38|Sptan1|Myl6|Akap13|Dst|Picalm|Trip10|Txnl1	220	2856|1416|1071|1083|6750|984|21609|717|9669|25215|13407|25332|5340|1113|5895|10611|35424|1296|17850|1572|21612|41826|1137|46005|2847|6666|8457|20400|38493|1881|6735|4164|4068|465|2865|6075|1314|63186|1386|12993|23943|51735|64674|2349|1203|34158|1338|38445|1119|13737|9438|8391|42501|41463|3393|28017|6528	0.00082		MMU-194315	0.203152	0
618	58	Reactome Pathways		Signaling by Rho GTPases, Miro GTPases and RHOBTB3	0.0097	Dynll1|Ppp1cb|Cybb|Pfn1|Atp6ap1|Calm3|Arhgap31|Ndufa5|Fgd2|Dock8|Add3|Esyt1|Stom|Mfn2|Rhoh|Cyfip1|Swap70|Ophn1|Pin1|Nckap1l|Cct2|Rhou|Arhgap44|Arhgef11|Stard8|Dync1li2|Ckap4|Basp1|Cavin1|Arhgap30|Rps27rt|S100a8|Flot2|Elmo2|Hspe1|Tuba1b|Klc1|Itgb1|Abr|Hsp90aa1|Srgap2|Arhgef1|Arhgap45|Arhgef10l|Rbm39|Clip1|Taok3|Rab7|Arhgap25|Flna|Stk38|Sptan1|Myl6|Akap13|Dst|Picalm|Trip10|Txnl1	220	2856|1416|1071|1083|6750|984|21609|717|9669|25215|13407|25332|5340|1371|1113|5895|10611|35424|1296|17850|1572|21612|41826|1137|46005|2847|6666|8457|20400|38493|1881|6735|4164|4068|465|2865|6075|1314|63186|1386|12993|23943|51735|64674|2349|1203|34158|1338|38445|1119|13737|9438|8391|42501|41463|3393|28017|6528	0.00087		MMU-9716542	0.201323	0
29	8	KEGG Pathways		RNA polymerase	0.0098	Polr2i|Polr2j|Polr2l|Polr3k|Polr1d|Polr2c|Znrd1|Polr2f	220	3894|3909|3600|13626|5523|3888|5466|3504	0.00086		mmu03020	0.200877	0
112	17	Reactome Pathways		PTEN Regulation	0.0098	Psmb4|Psmb1|Psmb6|Psma6|Psmb5|Psmd13|Psmb7|Psma7|Phc2|Mkrn1|Psmd7|Rragd|Psmb3|Rps27a|Akt2|Ubc|Psma2	220	525|6618|453|6630|6645|6606|6639|1491|14268|3120|4332|6885|4254|1410|1245|1422|1500	0.00089		MMU-6807070	0.200877	0
82	14	Reactome Pathways		Hedgehog on state	0.0099	Psmb4|Psmb1|Psmb6|Psma6|Psmb5|Rbx1|Psmd13|Psmb7|Psma7|Psmd7|Psmb3|Rps27a|Ubc|Psma2	220	525|6618|453|6630|6645|3489|6606|6639|1491|4332|4254|1410|1422|1500	0.00091		MMU-5632684	0.200436	0
63	12	Reactome Pathways		Selective autophagy	0.0099	Dynll1|Tomm7|Mfn2|Dync1li2|Tuba1b|Rps27a|Park7|Tomm5|Tomm6|Ubc|Tomm70a|Tomm20	220	2856|417|1371|2847|2865|1410|351|9483|13536|1422|5289|387	0.0009		MMU-9663891	0.200436	0
224	27	KEGG Pathways		Human immunodeficiency virus 1 infection	0.0102	Raf1|Calm3|Tbk1|Nfkbia|Rbx1|Nfatc4|Tapbp|H2-K1|Tap2|Gng11|Gnb2|Bax|H2-M3|Gm8909|Bst2|Elob|H2-Q7|H2-Q4|B2m|H2-T23|Akt2|Bcl2|Gng5|Ripk1|H2-Q6|H2-D1|Eloc	220	1404|984|13020|1278|3489|13395|24129|5841|24186|16854|16866|6270|24165|24147|16332|4269|24153|24159|2604|5826|1245|1005|16860|14406|24174|5856|6522	0.00092		mmu05170	0.19914	0
103	16	Reactome Pathways		Signaling by the B Cell Receptor (BCR)	0.0109	Psmb4|Psmb1|Psmb6|Calm3|Psma6|Nfkbia|Psmb5|Psmd13|Psmb7|Psma7|Psmd7|Blnk|Psmb3|Rps27a|Ubc|Psma2	220	525|6618|453|984|6630|1278|6645|6606|6639|1491|4332|942|4254|1410|1422|1500	0.001		MMU-983705	0.196257	0
55	11	Reactome Pathways		Deadenylation-dependent mRNA decay	0.0111	Pabpc1|Lsm2|Lsm4|Skiv2l|Lsm3|Lsm7|Tut7|Lsm6|Lsm5|Eif4a1|Exosc5	220	1641|2448|2493|1506|2412|2505|3162|2460|2466|1716|4356	0.001		MMU-429914	0.195468	0
74	13	KEGG Pathways		Viral myocarditis	0.0116	H2-K1|Cd55|H2-M3|Gm8909|H2-Ab1|H2-Q7|H2-Q4|Icam1|H2-T23|Eif4g2|H2-Q6|H2-D1|Dag1	220	5841|4224|24165|24147|2664|24153|24159|1179|5826|3267|24174|5856|4056	0.0011		mmu05416	0.193554	0
56	11	Reactome Pathways		Formation of RNA Pol II elongation complex	0.0126	Polr2i|Polr2j|Gtf2h5|Polr2l|Elob|Gtf2f2|Supt4a|Polr2c|Tcea1|Eloc|Polr2f	220	3894|3909|3591|3600|4269|5085|13680|3888|5043|6522|3504	0.0012		MMU-112382	0.189963	0
75	13	Reactome Pathways		Sphingolipid metabolism	0.0128	Gltp|Plpp1|Hexb|Hexa|Esyt1|Sumf1|Asah1|Plpp3|Smpd3|Arsb|Sgpl1|Gba|Psap	220	9660|6837|2895|2934|25332|2940|6756|36105|15930|2901|10938|2928|6810	0.0012		MMU-428157	0.189279	0
85	14	Reactome Pathways		Downstream TCR signaling	0.013	Psmb4|Psmb1|Psmb6|Psma6|Nfkbia|Psmb5|Psmd13|Psmb7|Psma7|Psmd7|Psmb3|Rps27a|Ubc|Psma2	220	525|6618|453|6630|1278|6645|6606|6639|1491|4332|4254|1410|1422|1500	0.0012		MMU-202424	0.188606	0
241	28	Reactome Pathways		Deubiquitination	0.013	Psmb4|Nedd8|Psmb1|Psmb6|Psma6|Nfkbia|Hif1a|Psmb5|Myc|Psmd13|Psmb7|Psma7|Rad23b|Psmd7|Josd2|Usp48|H2ac4|H2ac18|Psmb3|Rps27a|Foxk2|Usp8|Nod2|Ubc|Tomm70a|Psma2|Ripk1|Tomm20	220	525|1662|6618|453|6630|1278|936|6645|999|6606|6639|1491|1605|4332|8877|8871|5673|5679|4254|1410|5646|8553|2610|1422|5289|1500|14406|387	0.0012		MMU-5688426	0.188606	0
183	23	Reactome Pathways		Separation of Sister Chromatids	0.0135	Psmb4|Dynll1|Psmb1|Psmb6|Anapc16|Psma6|Psmb5|Psmd13|Psmb7|Anapc2|Psma7|Psmd7|Dync1li2|Rps27rt|Tuba1b|Ube2s|Ube2c|Psmb3|Rps27a|Clip1|Pttg1|Ubc|Psma2	220	525|2856|6618|453|6441|6630|6645|6606|6639|6396|1491|4332|2847|1881|2865|6513|6411|4254|1410|1203|8487|1422|1500	0.0013		MMU-2467813	0.186967	0
106	16	Reactome Pathways		G1/S Transition	0.0135	Psmb4|Psmb1|Psmb6|Psma6|Psmb5|Psmd13|Psmb7|Psma7|Cks1b|Orc6|Psmd7|Psmb3|Rps27a|Akt2|Ubc|Psma2	220	525|6618|453|6630|6645|6606|6639|1491|993|2550|4332|4254|1410|1245|1422|1500	0.0013		MMU-69206	0.186967	0
40	9	KEGG Pathways		Ferroptosis	0.0148	Hmox1|Cybb|Trf|Pcbp1|Pcbp2|Ftl1|Gpx4|Atg7|Fth1	220	1044|1071|6873|3186|3282|6279|1056|1143|3381	0.0014		mmu04216	0.182974	0
592	55	Reactome Pathways		Vesicle-mediated transport	0.0148	Snx9|App|Pafah1b3|Dynll1|Nedd8|Kdelr3|Cnih1|Csnk1d|Gabarap|Cd55|Arfgap2|Gabarapl2|Trf|Pip5k1c|Copg2|Bicd2|Cyth4|Dync1li2|Stab1|Arf3|Tmed3|Hip1|Vamp8|Gja3|Rab39|Rab7b|Rab31|Cope|Ubap1|Tuba1b|Klc1|Ap2s1|Stx16|Hba-a2|Rin2|Reps2|Nsf|Trappc1|Eps15|Rps27a|Gjb4|Akt2|Kdelr2|Rab7|Lman2l|Btc|Ubc|Sptan1|Pacsin2|Apoe|Dnm2|Picalm|Gdi2|Trip10|Fth1	220	3360|1353|6306|2856|1662|9429|10917|4608|5283|4224|8412|13065|6873|28005|9462|8451|15891|2847|3993|8421|4446|51717|3387|16392|52776|2841|1125|6687|55683|2865|6075|8571|51816|4590|63678|47175|6858|8673|3372|1410|51855|1245|9444|1338|10929|51783|1422|9438|3399|2913|3417|3393|28884|28017|3381	0.0014		MMU-5653656	0.182974	0
58	11	KEGG Pathways		Type I diabetes mellitus	0.0151	Gzmb|H2-K1|H2-M3|Gm8909|Ica1|H2-Ab1|H2-Q7|H2-Q4|H2-T23|H2-Q6|H2-D1	220	2736|5841|24165|24147|42693|2664|24153|24159|5826|24174|5856	0.0015		mmu04940	0.182102	0
108	16	Reactome Pathways		Hedgehog off state	0.0159	Psmb4|Psmb1|Psmb6|Psma6|Psmb5|Rbx1|Psmd13|Psmb7|Psma7|Psmd7|Tuba1b|Psmb3|Rps27a|Ubc|Psma2|Adcy7	220	525|6618|453|6630|6645|3489|6606|6639|1491|4332|2865|4254|1410|1422|1500|13437	0.0016		MMU-5610787	0.17986	0
501	48	Reactome Pathways		Hemostasis	0.0161	Raf1|App|Calm3|Atp2b1|Pik3r5|Plau|Sdc2|Pros1|Sod1|Serping1|Ak3|Dock8|Clec3b|Mfn2|Pf4|P2rx4|Gng11|Gnb2|Gas6|Trf|Lgals3bp|Adra2a|Mif|Daglb|Thbs1|F13a1|Abhd12|Fn1|Sdc3|Aplp2|Tuba1b|Klc1|Aldoa|Itgb1|Cd109|Cd74|Ehd2|Stxbp3|H3f3b|Mafk|Flna|Timp1|Gng5|Sirpa|Selenop|Manf|Psap|Cd63	220	1404|1353|984|13452|1332|1227|20274|4080|6000|23634|4527|25215|16917|1371|5880|31890|16854|16866|4086|6873|16308|32691|9621|44547|1131|31851|30654|1365|20295|5121|2865|6075|423|1314|55677|1824|50667|51807|972|6204|1119|1050|16860|4008|2997|9450|6810|1551	0.0016		MMU-109582	0.179317	0
2212	166	Reactome Pathways		Signal Transduction	0.0161	Raf1|Acvr1b|Axl|Ncstn|App|Psmb4|Atp6v1b2|Dynll1|Nedd8|Pea15a|Psmb1|Ppp1cb|Cybb|Psmb6|Pfn1|Atp6ap1|Calm3|Polr2i|Tbk1|Rack1|Pik3r5|Psma6|Nfkbia|Hif1a|Psmb5|Rbx1|Arhgap31|Ndufa5|Fgd2|Anxa1|Dock8|Cpt1a|Add3|Esyt1|Psmd13|Cd55|Rgs4|Psmb7|Stom|Fabp5|Psma7|Phc2|Sfpq|Mfn2|Rhoh|Pf4|Gng11|Gnb2|Gpnmb|Mkrn1|Cyfip1|Swap70|Ophn1|Eif4ebp1|Cdh5|Pin1|Nckap1l|Il17rd|Adra2a|Cct2|Pip5k1c|Polr2j|Rhou|Arhgap44|Ccl5|Arh…	220	1404|1473|1359|5103|1353|525|6846|2856|1662|9738|6618|1416|1071|453|1083|6750|984|3894|13020|1302|1332|6630|1278|936|6645|3489|21609|717|9669|4215|25215|17484|13407|25332|6606|4224|1215|6639|5340|25239|1491|14268|3201|1371|1113|5880|16854|16866|6768|3120|5895|10611|35424|1308|1161|1296|17850|1440|32691|1572|28005|3909|21612|41826|2682|1137|4332|2529|44547|3600|46005|1131|2847|46695|13458|1461|701…	0.0016		MMU-162582	0.179317	0
50	10	KEGG Pathways		Graft-versus-host disease	0.0168	Gzmb|H2-K1|H2-M3|Gm8909|H2-Ab1|H2-Q7|H2-Q4|H2-T23|H2-Q6|H2-D1	220	2736|5841|24165|24147|2664|24153|24159|5826|24174|5856	0.0017		mmu05332	0.177469	0
33	8	Reactome Pathways		Formation of the Early Elongation Complex	0.0174	Polr2i|Polr2j|Gtf2h5|Polr2l|Gtf2f2|Supt4a|Polr2c|Polr2f	220	3894|3909|3591|3600|5085|13680|3888|3504	0.0017		MMU-113418	0.175945	0
51	10	KEGG Pathways		Allograft rejection	0.0185	Gzmb|H2-K1|H2-M3|Gm8909|H2-Ab1|H2-Q7|H2-Q4|H2-T23|H2-Q6|H2-D1	220	2736|5841|24165|24147|2664|24153|24159|5826|24174|5856	0.002		mmu05330	0.173283	0
121	17	Reactome Pathways		Macroautophagy	0.0185	Dynll1|Gabarap|Tomm7|Mfn2|Gabarapl2|Uvrag|Dync1li2|Tuba1b|Rragd|Rps27a|Park7|Tomm5|Tomm6|Ubc|Tomm70a|Atg7|Tomm20	220	2856|5283|417|1371|13065|5769|2847|2865|6885|1410|351|9483|13536|1422|5289|1143|387	0.0019		MMU-1632852	0.173283	0
559	52	Reactome Pathways		Membrane Trafficking	0.0185	Snx9|App|Pafah1b3|Dynll1|Nedd8|Kdelr3|Cnih1|Csnk1d|Gabarap|Cd55|Arfgap2|Gabarapl2|Trf|Pip5k1c|Copg2|Bicd2|Cyth4|Dync1li2|Arf3|Tmed3|Hip1|Vamp8|Gja3|Rab39|Rab7b|Rab31|Cope|Ubap1|Tuba1b|Klc1|Ap2s1|Stx16|Rin2|Reps2|Nsf|Trappc1|Eps15|Rps27a|Gjb4|Akt2|Kdelr2|Rab7|Lman2l|Btc|Ubc|Sptan1|Pacsin2|Dnm2|Picalm|Gdi2|Trip10|Fth1	220	3360|1353|6306|2856|1662|9429|10917|4608|5283|4224|8412|13065|6873|28005|9462|8451|15891|2847|8421|4446|51717|3387|16392|52776|2841|1125|6687|55683|2865|6075|8571|51816|63678|47175|6858|8673|3372|1410|51855|1245|9444|1338|10929|51783|1422|9438|3399|3417|3393|28884|28017|3381	0.0019		MMU-199991	0.173283	0
178	22	Reactome Pathways		G2/M Transition	0.0193	Tubb5|Psmb4|Dynll1|Psmb1|Ppp1cb|Csnk1d|Psmb6|Psma6|Psmb5|Rbx1|Psmd13|Psmb7|Psma7|Haus7|Psmd7|Tuba1b|Hsp90aa1|Psmb3|Rps27a|Cep131|Ubc|Psma2	220	1629|525|2856|6618|1416|4608|453|6630|6645|3489|6606|6639|1491|2805|4332|2865|1386|4254|1410|18183|1422|1500	0.002		MMU-69275	0.171444	0
922	78	Reactome Pathways		RNA Polymerase II Transcription	0.0193	Cox5a|Ccnd2|Cox16|Sin3b|Psmb4|Psmb1|Psmb6|Polr2i|Snrpf|Snrpd3|Psma6|Dek|Prelid1|Bnip3l|Psmb5|Myc|Rbx1|Cox14|Prdx5|Psmd13|Psmb7|Psma7|Txn1|Magoh|Phc2|Cbx3|Bax|Cox7b|Nudt21|Pin1|H2az1|Polr2j|Gtf2h5|Cox8a|Psmd7|Polr2l|Cox6a1|H2ax|Cox19|Thoc7|Elob|Nr1d1|Srsf7|H2aj|Npm1|Cox6b1|H2ac4|H2ac18|Rfc5|Gtf2f2|Snrpg|Sumo1|Supt4a|Rragd|Smarca4|Sesn1|Psmb3|Rps27a|H3f3b|Akt2|Polr2c|Prdx2|Kmt2e|Srsf11|Prdx1|Ubc|Co…	220	309|933|495|5643|525|6618|453|3894|2454|2499|6630|17808|5187|1221|6645|999|3489|543|339|6606|6639|1491|1149|3069|14268|2751|6270|867|3849|1296|3801|3909|3591|825|4332|3600|885|1155|4146|8511|4269|12570|3822|5667|1326|909|5673|5679|20907|5085|2418|6783|13680|6885|2691|6879|4254|1410|972|1245|3888|6252|5652|18870|357|1422|879|3012|2475|5043|1500|873|6522|75813|3114|849|73230|3504	0.002		MMU-73857	0.171444	0
264	29	Reactome Pathways		Asparagine N-linked glycosylation	0.0213	Dynll1|Kdelr3|Cnih1|Csnk1d|Nus1|Cd55|Arfgap2|Slc35a1|Rad23b|Fuca1|Alg5|Copg2|Dync1li2|Arf3|Slc17a5|Tmed3|Cope|Tuba1b|Nsf|Trappc1|Rps27a|Dpm3|Kdelr2|Gfpt1|Lman2l|Renbp|Ubc|Sptan1|Tsta3	220	2856|9429|10917|4608|23055|4224|8412|30147|1605|2946|23058|9462|2847|8421|5760|4446|6687|2865|6858|8673|1410|23070|9444|18261|10929|19494|1422|9438|1557	0.0022		MMU-446203	0.167162	0
27	7	Reactome Pathways		RNA Pol II CTD phosphorylation and interaction with CE	0.0231	Polr2i|Polr2j|Gtf2h5|Polr2l|Gtf2f2|Polr2c|Polr2f	220	3894|3909|3591|3600|5085|3888|3504	0.0024		MMU-77075	0.163639	0
103	15	Reactome Pathways		TCR signaling	0.0235	Psmb4|Psmb1|Psmb6|Psma6|Nfkbia|Psmb5|Psmd13|Psmb7|Psma7|Psmd7|Psmb3|Rps27a|Ubc|Cd101|Psma2	220	525|6618|453|6630|1278|6645|6606|6639|1491|4332|4254|1410|1422|10839|1500	0.0025		MMU-202403	0.162893	0
64	11	Reactome Pathways		RNA Polymerase II Transcription Termination	0.028	Snrpf|Snrpd3|Magoh|Nudt21|Thoc7|Srsf7|Snrpg|Srsf11|Srsf3|Snrpe|Rbm8a	220	2454|2499|3069|3849|8511|3822|2418|18870|3012|2475|3114	0.003		MMU-73856	0.155284	0
64	11	Reactome Pathways		Estrogen-dependent gene expression	0.028	Polr2i|Polr2j|Polr2l|Ptges3|Ncoa3|Gtf2f2|Hsp90aa1|H3f3b|Polr2c|Usf1|Polr2f	220	3894|3909|3600|7017|5052|5085|1386|972|3888|17640|3504	0.003		MMU-9018519	0.155284	0
65	11	KEGG Pathways		Glycolysis / Gluconeogenesis	0.0304	Pgam1|Acss1|Aldh2|Pkm|Bpgm|Eno1b|Pgk1|Aldoa|Gapdh|Tpi1|Ldha	220	5157|18399|18294|1077|9639|6012|2829|423|513|477|471	0.0033		mmu00010	0.151713	0
21	6	Reactome Pathways		Signaling by ROBO receptors	0.0306	Pfn1|Vasp|Cxcl12|Rps27a|Ubc|Dag1	220	1083|1185|1251|1410|1422|4056	0.0033		MMU-376176	0.151428	0
29	7	Reactome Pathways		mRNA Capping	0.0316	Polr2i|Polr2j|Gtf2h5|Polr2l|Gtf2f2|Polr2c|Polr2f	220	3894|3909|3591|3600|5085|3888|3504	0.0034		MMU-72086	0.150031	0
154	19	Reactome Pathways		TCF dependent signaling in response to WNT	0.0362	Psmb4|Psmb1|Psmb6|Psma6|Psmb5|Rbx1|Psmd13|Psmb7|Psma7|Psmd7|Rspo2|Fzd2|Smarca4|Psmb3|Rps27a|Akt2|Usp8|Ubc|Psma2	220	525|6618|453|6630|6645|3489|6606|6639|1491|4332|53769|13107|2691|4254|1410|1245|8553|1422|1500	0.0039		MMU-201681	0.144129	0
131	17	Reactome Pathways		Mitotic G1 phase and G1/S transition	0.0362	Ccnd2|Psmb4|Psmb1|Psmb6|Psma6|Psmb5|Psmd13|Psmb7|Psma7|Cks1b|Orc6|Psmd7|Psmb3|Rps27a|Akt2|Ubc|Psma2	220	933|525|6618|453|6630|6645|6606|6639|1491|993|2550|4332|4254|1410|1245|1422|1500	0.0039		MMU-453279	0.144129	0
67	11	KEGG Pathways		Autoimmune thyroid disease	0.0363	Gzmb|H2-K1|H2-M3|Gm8909|H2-Ab1|Tg|H2-Q7|H2-Q4|H2-T23|H2-Q6|H2-D1	220	2736|5841|24165|24147|2664|24285|24153|24159|5826|24174|5856	0.004		mmu05320	0.144009	0
143	18	Reactome Pathways		Toll-like Receptor Cascades	0.0372	App|Ctsb|Tbk1|Nfkbia|Ly86|Cd180|Map3k8|Irf7|S100b|Cnpy3|S100a8|Hmgb1|Rps27a|Nod2|Ubc|Unc93b1|Ripk1|Dnm2	220	1353|3333|13020|1278|10674|17889|1260|9675|6024|33264|6735|5976|1410|2610|1422|14373|14406|3417	0.0041		MMU-168898	0.142946	0
1024	83	Reactome Pathways		Gene expression (Transcription)	0.038	Cox5a|Ccnd2|Cox16|Sin3b|Psmb4|Psmb1|Psmb6|Polr2i|Snrpf|Snrpd3|Psma6|Dek|Prelid1|Bnip3l|Psmb5|Myc|Rbx1|Cox14|Prdx5|Psmd13|Psmb7|Psma7|Txn1|Magoh|Phc2|Cbx3|Bax|Cox7b|Nudt21|Pin1|H2az1|Polr2j|Gtf2h5|Cox8a|Psmd7|Polr2l|Polr3k|Cox6a1|H2ax|Cavin1|Cox19|Thoc7|Elob|Nr1d1|Srsf7|H2aj|Npm1|Cox6b1|H2ac4|H2ac18|Rfc5|Gtf2f2|Snrpg|Sumo1|Supt4a|Rragd|Smarca4|Sesn1|Psmb3|Rps27a|H3f3b|Akt2|Myo1c|Polr2c|Prdx2|Ran|Z…	220	309|933|495|5643|525|6618|453|3894|2454|2499|6630|17808|5187|1221|6645|999|3489|543|339|6606|6639|1491|1149|3069|14268|2751|6270|867|3849|1296|3801|3909|3591|825|4332|3600|13626|885|1155|20400|4146|8511|4269|12570|3822|5667|1326|909|5673|5679|20907|5085|2418|6783|13680|6885|2691|6879|4254|1410|972|1245|13497|3888|6252|2589|5466|5652|18870|357|1422|879|3012|2475|5043|1500|873|6522|75813|3114|849|7…	0.0042		MMU-74160	0.142022	0
144	18	Reactome Pathways		G2/M Checkpoints	0.0393	Psmb4|Psmb1|Psmb6|Psma6|Psmb5|Psmd13|Psmb7|Psma7|Orc6|Psmd7|H2ax|Nsd2|Rfc5|Psmb3|Rps27a|Ubc|Psma2|Herc2	220	525|6618|453|6630|6645|6606|6639|1491|2550|4332|1155|20358|20907|4254|1410|1422|1500|49011	0.0044		MMU-69481	0.140561	0
9	4	Reactome Pathways		HDL remodeling	0.0419	Abcg1|Pltp|Apoc2|Apoe	220	23952|6051|6060|2913	0.0047		MMU-8964058	0.137779	0
49	9	Reactome Pathways		Signaling by PTK6	0.0422	Hif1a|Sfpq|Gpnmb|Elmo1|Elmo2|Dok1|Rps27a|Btc|Ubc	220	936|3201|6768|1284|4068|1065|1410|51783|1422	0.0047		MMU-8848021	0.137469	0
658	57	Reactome Pathways		Transport of small molecules	0.0425	Raf1|Abcd1|Phb2|Mcoln1|Hmox1|Psmb4|Atp6v1b2|Nedd8|Psmb1|Psmb6|Atp6ap1|Calm3|Atp2b1|Psma6|Emb|Psmb5|Smdt1|Abcg1|Add3|Psmd13|Psmb7|Stom|Psma7|Slc35a1|Gng11|Gnb2|Slc6a6|Slc27a1|Ireb2|Atp1b3|Trf|Clcn7|Psmd7|Parl|Pcsk6|Slc17a5|Ap2s1|Hba-a2|Slc26a6|Eif2s2|Atp6v0a1|Psmb3|Rps27a|Slco2b1|Wwp1|Pltp|Slc28a2|Gng5|Ubc|Apoc2|Phb|Atp6v0e|Os9|Psma2|Ripk1|Apoe|Fth1	220	1404|3306|483|5748|1044|525|6846|1662|6618|453|6750|984|13452|6630|19506|6645|3483|23952|13407|6606|6639|5340|1491|30147|16854|16866|33300|4398|4491|13782|6873|5784|4332|5355|49350|5760|8571|4590|55353|1671|6936|4254|1410|39219|1431|6051|30675|16860|1422|6060|441|5751|13257|1500|14406|2913|3381	0.0048		MMU-382551	0.137161	0
134	17	Reactome Pathways		ESR-mediated signaling	0.0425	Calm3|Polr2i|Gng11|Gnb2|Polr2j|Polr2l|Ptges3|Ncoa3|Gtf2f2|Hsp90aa1|H3f3b|Akt2|Polr2c|Btc|Gng5|Usf1|Polr2f	220	984|3894|16854|16866|3909|3600|7017|5052|5085|1386|972|1245|3888|51783|16860|17640|3504	0.0048		MMU-8939211	0.137161	0
804	67	Reactome Pathways		Generic Transcription Pathway	0.0475	Cox5a|Ccnd2|Cox16|Sin3b|Psmb4|Psmb1|Psmb6|Polr2i|Psma6|Dek|Prelid1|Bnip3l|Psmb5|Myc|Rbx1|Cox14|Prdx5|Psmd13|Psmb7|Psma7|Txn1|Phc2|Cbx3|Bax|Cox7b|Pin1|H2az1|Polr2j|Gtf2h5|Cox8a|Psmd7|Polr2l|Cox6a1|H2ax|Cox19|Elob|Nr1d1|H2aj|Npm1|Cox6b1|H2ac4|H2ac18|Rfc5|Gtf2f2|Sumo1|Supt4a|Rragd|Smarca4|Sesn1|Psmb3|Rps27a|H3f3b|Akt2|Polr2c|Prdx2|Kmt2e|Prdx1|Ubc|Cox7c|Tcea1|Psma2|Cox4i1|Eloc|Zfp709|Ndufa4|Zfp445|Po…	220	309|933|495|5643|525|6618|453|3894|6630|17808|5187|1221|6645|999|3489|543|339|6606|6639|1491|1149|14268|2751|6270|867|1296|3801|3909|3591|825|4332|3600|885|1155|4146|4269|12570|5667|1326|909|5673|5679|20907|5085|6783|13680|6885|2691|6879|4254|1410|972|1245|3888|6252|5652|357|1422|879|5043|1500|873|6522|75813|849|73230|3504	0.0054		MMU-212436	0.132331	0
136	17	KEGG Pathways		Autophagy - animal	0.048	Raf1|Ctsb|Gabarap|Tbk1|Hif1a|Gabarapl2|Trp53inp2|Uvrag|Vamp8|Rab7b|Hmgb1|Rragd|Bnip3|Akt2|Bcl2|Rab7|Atg7	220	1404|3333|5283|13020|936|13065|13071|5769|3387|2841|5976|6885|5172|1245|1005|1338|1143	0.0055		mmu04140	0.131876	0
41	8	Reactome Pathways		Antigen Presentation: Folding, assembly and peptide loading of class I MHC	0.0481	Tapbp|H2-K1|Tap2|H2-M3|H2-Q7|H2-Q4|B2m|H2-T23	220	24129|5841|24186|24165|24153|24159|2604|5826	0.0055		MMU-983170	0.131785	0
24	6	Reactome Pathways		APC/C:Cdc20 mediated degradation of Cyclin B	0.0493	Anapc16|Anapc2|Ube2s|Ube2c|Rps27a|Ubc	220	6441|6396|6513|6411|1410|1422	0.0057		MMU-174048	0.130715	0

## Sheet: D3 mIgG2a vs mFcFVIII
# background genes	# genes	category	chart color	description	FDR value	genes	network.SUID	nodes.SUID	p-value	PMID	term name	transferred FDR value	year
225	106	Reactome Pathways		Translation	3.72e-62	Rpl13|Pabpc1|Mrpl2|Rps11|Rplp1|Rps18|Mrpl52|Rpl19|Mrpl36|Mrpl57|Mrpl11|Rps26|Mrpl30|Srp9|Eif3m|Rps3a1|Mrpl20|Rpl6|Mrps33|Mrpl19|Mrpl51|Rpl28|Rps3|Rps4x|Rpl4|Rpsa|Mrps28|Mrpl54|Rpl39l|Rpl22l1|Mrpl41|Mrpl12|Mrpl34|Mrps34|Rpl37|Rpl10a|Rps23|Mrps16|Rpl18a|Rps21|Rpl37a|Mrpl50|Eif3k|Mrps21|Rps15|Rpl7|Srp19|Rps7|Mrpl18|Rps25|Rpl36|Rps17|Rpl35|Rpl3|Aurkaip1|Rplp2|Rpl10|Rplp0|Rpl31|Rpl34|Rps2|Eef1g|Eif2s2…	220	861|966|1104|528|1218|498|2304|1422|2877|2574|1074|1530|2322|1056|900|1320|2856|1410|2568|2871|2583|1350|1452|1500|1326|1434|2592|2661|1200|1164|2748|936|2847|1623|1344|1392|1554|2883|1566|1308|1398|2790|960|2760|1404|1374|1068|1368|2730|1428|1233|1227|1239|1284|2634|1182|1476|1290|1386|1338|1536|444|987|1440|1356|1482|1086|396|1524|1362|486|1380|1560|1464|1494|468|426|1170|1251|2520|1488|1188|10…	2.22e-65		MMU-72766	6.14295	0
126	84	KEGG Pathways		Ribosome	1.88e-58	Rpl13|Mrpl2|Rps11|Rplp1|Rps18|Rpl19|Mrpl36|Mrpl11|Rps26|Mrpl30|Rps3a1|Mrpl20|Rpl6|Mrpl19|Rpl28|Rps3|Rps4x|Rpl4|Rpsa|Rpl39l|Rpl22l1|Mrpl12|Mrpl34|Rpl37|Rpl10a|Rps23|Mrps16|Rpl18a|Rps21|Rpl37a|Mrps21|Rps15|Rpl7|Rps7|Mrpl18|Rps25|Rpl36|Rps17|Rpl35|Rpl3|Rplp2|Rpl10|Rplp0|Rpl31|Rpl34|Rps2|Rpl23|Rpl23a|Rpl11|Rps8|Rps6|Rps27a|Rpl7a|Rpl38|Rpl27|Rps16|Rps19|Rps5|Rps9|Rpl30|Rpl36al|Rpl9|Rps10|Rpl39|Mrpl15|…	220	861|1104|528|1218|498|1422|2877|1074|1530|2322|1320|2856|1410|2871|1350|1452|1500|1326|1434|1200|1164|936|2847|1344|1392|1554|2883|1566|1308|1398|2760|1404|1374|1368|2730|1428|1233|1227|1239|1284|1182|1476|1290|1386|1338|1536|1440|1356|1482|396|1524|1332|1212|1362|486|1380|1560|1464|1494|426|1170|1251|1488|1188|1011|1302|1314|2892|1245|1206|1458|1266|1446|1029|1518|1506|1278|474|1512|1572|1542|14…	5.67e-61		mmu03010	5.77258	0
109	73	Reactome Pathways		L13a-mediated translational silencing of Ceruloplasmin expression	3.19e-50	Rpl13|Pabpc1|Rps11|Rplp1|Rps18|Rpl19|Rps26|Eif3m|Rps3a1|Rpl6|Rpl28|Rps3|Rps4x|Rpl4|Rpsa|Rpl39l|Rpl22l1|Rpl37|Rpl10a|Rps23|Rpl18a|Rps21|Rpl37a|Eif3k|Rps15|Rpl7|Rps7|Rps25|Rpl36|Rps17|Rpl35|Rpl3|Rplp2|Rpl10|Rplp0|Rpl31|Rpl34|Rps2|Eif2s2|Rpl23|Rpl23a|Rpl11|Eif3i|Rps8|Rps6|Rpl38|Rpl27|Rps16|Rps19|Rps5|Rps9|Rpl30|Rpl36al|Rpl9|Rps10|Rpl39|Rpl13a|Rpl12|Rpl22|Rps15a|Rps20|Rpl27a|Rps13|Eif4a1|Rpl14|Rps28|…	220	861|966|528|1218|498|1422|1530|900|1320|1410|1350|1452|1500|1326|1434|1200|1164|1344|1392|1554|1566|1308|1398|960|1404|1374|1368|1428|1233|1227|1239|1284|1182|1476|1290|1386|1338|1536|987|1440|1356|1482|1086|396|1524|1362|486|1380|1560|1464|1494|426|1170|1251|1488|1188|1302|1314|1245|1206|1458|1266|1446|1017|1518|1506|474|1512|1572|1542|1470|1257|1548	3.8e-53		MMU-156827	4.94962	0
90	69	Reactome Pathways		SRP-dependent cotranslational protein targeting to membrane	3.19e-50	Rpl13|Rps11|Rplp1|Rps18|Rpl19|Rps26|Srp9|Rps3a1|Rpl6|Rpl28|Rps3|Rps4x|Rpl4|Rpsa|Rpl39l|Rpl22l1|Rpl37|Rpl10a|Rps23|Rpl18a|Rps21|Rpl37a|Rps15|Rpl7|Srp19|Rps7|Rps25|Rpl36|Rps17|Rpl35|Rpl3|Rplp2|Rpl10|Rplp0|Rpl31|Rpl34|Rps2|Rpl23|Rpl23a|Rpl11|Rps8|Rps6|Rpl38|Rpl27|Rps16|Rps19|Rps5|Rps9|Rpl30|Rpl36al|Rpl9|Rps10|Rpl39|Rpl13a|Rpl12|Rpl22|Rps15a|Rps20|Rpl27a|Rps13|Rpl14|Rps28|Rpl32|Rpl18|Rps12|Rps24|Rpl8…	220	861|528|1218|498|1422|1530|1056|1320|1410|1350|1452|1500|1326|1434|1200|1164|1344|1392|1554|1566|1308|1398|1404|1374|1068|1368|1428|1233|1227|1239|1284|1182|1476|1290|1386|1338|1536|1440|1356|1482|396|1524|1362|486|1380|1560|1464|1494|426|1170|1251|1488|1188|1302|1314|1245|1206|1458|1266|1446|1518|1506|474|1512|1572|1542|1470|1257|1548	4.27e-53		MMU-1799339	4.94962	0
110	73	Reactome Pathways		GTP hydrolysis and joining of the 60S ribosomal subunit	3.19e-50	Rpl13|Rps11|Rplp1|Rps18|Rpl19|Rps26|Eif3m|Rps3a1|Rpl6|Rpl28|Rps3|Rps4x|Rpl4|Rpsa|Rpl39l|Rpl22l1|Rpl37|Rpl10a|Rps23|Rpl18a|Rps21|Rpl37a|Eif3k|Rps15|Rpl7|Rps7|Rps25|Rpl36|Rps17|Rpl35|Rpl3|Rplp2|Rpl10|Rplp0|Rpl31|Rpl34|Rps2|Eif2s2|Rpl23|Rpl23a|Rpl11|Eif3i|Rps8|Rps6|Rpl38|Rpl27|Rps16|Rps19|Rps5|Rps9|Rpl30|Rpl36al|Rpl9|Rps10|Rpl39|Rpl13a|Rpl12|Rpl22|Rps15a|Rps20|Rpl27a|Rps13|Eif5|Eif4a1|Rpl14|Rps28|Rp…	220	861|528|1218|498|1422|1530|900|1320|1410|1350|1452|1500|1326|1434|1200|1164|1344|1392|1554|1566|1308|1398|960|1404|1374|1368|1428|1233|1227|1239|1284|1182|1476|1290|1386|1338|1536|987|1440|1356|1482|1086|396|1524|1362|486|1380|1560|1464|1494|426|1170|1251|1488|1188|1302|1314|1245|1206|1458|1266|1446|2097|1017|1518|1506|474|1512|1572|1542|1470|1257|1548	6.09e-53		MMU-72706	4.94962	0
117	74	Reactome Pathways		Cap-dependent Translation Initiation	4.89e-50	Rpl13|Pabpc1|Rps11|Rplp1|Rps18|Rpl19|Rps26|Eif3m|Rps3a1|Rpl6|Rpl28|Rps3|Rps4x|Rpl4|Rpsa|Rpl39l|Rpl22l1|Rpl37|Rpl10a|Rps23|Rpl18a|Rps21|Rpl37a|Eif3k|Rps15|Rpl7|Rps7|Rps25|Rpl36|Rps17|Rpl35|Rpl3|Rplp2|Rpl10|Rplp0|Rpl31|Rpl34|Rps2|Eif2s2|Rpl23|Rpl23a|Rpl11|Eif3i|Rps8|Rps6|Rpl38|Rpl27|Rps16|Rps19|Rps5|Rps9|Rpl30|Rpl36al|Rpl9|Rps10|Rpl39|Rpl13a|Rpl12|Rpl22|Rps15a|Rps20|Rpl27a|Rps13|Eif5|Eif4a1|Rpl14|R…	220	861|966|528|1218|498|1422|1530|900|1320|1410|1350|1452|1500|1326|1434|1200|1164|1344|1392|1554|1566|1308|1398|960|1404|1374|1368|1428|1233|1227|1239|1284|1182|1476|1290|1386|1338|1536|987|1440|1356|1482|1086|396|1524|1362|486|1380|1560|1464|1494|426|1170|1251|1488|1188|1302|1314|1245|1206|1458|1266|1446|2097|1017|1518|1506|474|1512|1572|1542|1470|1257|1548	1.46e-52		MMU-72737	4.93107	0
99	70	Reactome Pathways		Formation of a pool of free 40S subunits	9.09e-50	Rpl13|Rps11|Rplp1|Rps18|Rpl19|Rps26|Eif3m|Rps3a1|Rpl6|Rpl28|Rps3|Rps4x|Rpl4|Rpsa|Rpl39l|Rpl22l1|Rpl37|Rpl10a|Rps23|Rpl18a|Rps21|Rpl37a|Eif3k|Rps15|Rpl7|Rps7|Rps25|Rpl36|Rps17|Rpl35|Rpl3|Rplp2|Rpl10|Rplp0|Rpl31|Rpl34|Rps2|Rpl23|Rpl23a|Rpl11|Eif3i|Rps8|Rps6|Rpl38|Rpl27|Rps16|Rps19|Rps5|Rps9|Rpl30|Rpl36al|Rpl9|Rps10|Rpl39|Rpl13a|Rpl12|Rpl22|Rps15a|Rps20|Rpl27a|Rps13|Rpl14|Rps28|Rpl32|Rpl18|Rps12|Rps…	220	861|528|1218|498|1422|1530|900|1320|1410|1350|1452|1500|1326|1434|1200|1164|1344|1392|1554|1566|1308|1398|960|1404|1374|1368|1428|1233|1227|1239|1284|1182|1476|1290|1386|1338|1536|1440|1356|1482|1086|396|1524|1362|486|1380|1560|1464|1494|426|1170|1251|1488|1188|1302|1314|1245|1206|1458|1266|1446|1518|1506|474|1512|1572|1542|1470|1257|1548	3.79e-52		MMU-72689	4.90414	0
92	68	Reactome Pathways		Nonsense Mediated Decay (NMD) independent of the Exon Junction Complex (EJC)	2.88e-49	Rpl13|Pabpc1|Rps11|Rplp1|Rps18|Rpl19|Rps26|Rps3a1|Rpl6|Rpl28|Rps3|Rps4x|Rpl4|Rpsa|Rpl39l|Rpl22l1|Rpl37|Rpl10a|Rps23|Rpl18a|Rps21|Rpl37a|Rps15|Rpl7|Rps7|Rps25|Rpl36|Rps17|Rpl35|Rpl3|Rplp2|Rpl10|Rplp0|Rpl31|Rpl34|Rps2|Rpl23|Rpl23a|Rpl11|Rps8|Rps6|Rpl38|Rpl27|Rps16|Rps19|Rps5|Rps9|Rpl30|Rpl36al|Rpl9|Rps10|Rpl39|Rpl13a|Rpl12|Rpl22|Rps15a|Rps20|Rpl27a|Rps13|Rpl14|Rps28|Rpl32|Rpl18|Rps12|Rps24|Rpl8|Rpl…	220	861|966|528|1218|498|1422|1530|1320|1410|1350|1452|1500|1326|1434|1200|1164|1344|1392|1554|1566|1308|1398|1404|1374|1368|1428|1233|1227|1239|1284|1182|1476|1290|1386|1338|1536|1440|1356|1482|396|1524|1362|486|1380|1560|1464|1494|426|1170|1251|1488|1188|1302|1314|1245|1206|1458|1266|1446|1518|1506|474|1512|1572|1542|1470|1257|1548	1.37e-51		MMU-975956	4.85406	0
112	69	Reactome Pathways		Nonsense Mediated Decay (NMD) enhanced by the Exon Junction Complex (EJC)	3.19e-46	Rpl13|Pabpc1|Rps11|Rplp1|Rps18|Rpl19|Rps26|Rps3a1|Magoh|Rpl6|Rpl28|Rps3|Rps4x|Rpl4|Rpsa|Rpl39l|Rpl22l1|Rpl37|Rpl10a|Rps23|Rpl18a|Rps21|Rpl37a|Rps15|Rpl7|Rps7|Rps25|Rpl36|Rps17|Rpl35|Rpl3|Rplp2|Rpl10|Rplp0|Rpl31|Rpl34|Rps2|Rpl23|Rpl23a|Rpl11|Rps8|Rps6|Rpl38|Rpl27|Rps16|Rps19|Rps5|Rps9|Rpl30|Rpl36al|Rpl9|Rps10|Rpl39|Rpl13a|Rpl12|Rpl22|Rps15a|Rps20|Rpl27a|Rps13|Rpl14|Rps28|Rpl32|Rpl18|Rps12|Rps24|Rp…	220	861|966|528|1218|498|1422|1530|1320|1971|1410|1350|1452|1500|1326|1434|1200|1164|1344|1392|1554|1566|1308|1398|1404|1374|1368|1428|1233|1227|1239|1284|1182|1476|1290|1386|1338|1536|1440|1356|1482|396|1524|1362|486|1380|1560|1464|1494|426|1170|1251|1488|1188|1302|1314|1245|1206|1458|1266|1446|1518|1506|474|1512|1572|1542|1470|1257|1548	1.71e-48		MMU-975957	4.54962	0
176	74	Reactome Pathways		Major pathway of rRNA processing in the nucleolus and cytosol	8.24e-41	Rpl13|Rps11|Emg1|Rplp1|Rps18|Rpl19|Riok3|Rps26|Ncl|Rps3a1|Rpl6|Rpl28|Rps3|Rps4x|Nip7|Rpl4|Rpsa|Rpl39l|Ddx21|Rpl22l1|Rpl37|Rpl10a|Rps23|Rpl18a|Rps21|Rpl37a|Rps15|Rpl7|Rps7|Rps25|Rpl36|Rps17|Rpl35|Rpl3|Rplp2|Rpl10|Rplp0|Rpl31|Rpl34|Snu13|Rps2|Rpl23|Rpl23a|Rpl11|Rps8|Rps6|Rpl38|Rpl27|Rps16|Rps19|Rps5|Rps9|Rpl30|Rpl36al|Rpl9|Rps10|Rpl39|Rpl13a|Rpl12|Rpl22|Rps15a|Rps20|Rpl27a|Rps13|Rpl14|Rps28|Rpl32|E…	220	861|528|2499|1218|498|1422|3084|1530|1764|1320|1410|1350|1452|1500|1080|1326|1434|1200|2022|1164|1344|1392|1554|1566|1308|1398|1404|1374|1368|1428|1233|1227|1239|1284|1182|1476|1290|1386|1338|1035|1536|1440|1356|1482|396|1524|1362|486|1380|1560|1464|1494|426|1170|1251|1488|1188|1302|1314|1245|1206|1458|1266|1446|1518|1506|474|3009|1512|1572|1542|1470|1257|1548	5.4e-43		MMU-6791226	4.00841	0
599	116	Reactome Pathways		Metabolism of RNA	3.34e-36	Rpl13|Zmat2|Pabpc1|Rps11|Emg1|Psmb4|Rplp1|Rps18|Psmb1|Rpl19|Psmb6|Snrpd3|Psma6|Psmb5|Phf5a|Riok3|Rps26|Clns1a|Psmd13|Thoc3|Ncl|Psma7|Rps3a1|Magoh|Rpl6|Rpl28|Rps3|Rps4x|Lsm4|Psmb10|Nip7|Dcps|Rpl4|Rpsa|Skiv2l|Snrpd2|Gtf2h5|Rpl39l|Psmd7|Hnrnpa1|Ddx21|Rpl22l1|Sf3b6|Lsm3|Rpl37|Rpl10a|Rps23|Lsm8|Rpl18a|Rps21|Rpl37a|Gemin6|Rps15|Srsf7|Rpl7|Sap18b|Rps7|Pcbp2|Rps25|Rpl36|Rps17|Rpl35|Rpl3|Rplp2|Rpl10|Rplp0…	220	861|1635|966|528|2499|558|1218|498|4503|1422|492|1722|4515|4530|1683|3084|1530|3765|4494|14574|1764|864|1320|1971|1410|1350|1452|1500|1716|4524|1080|43485|1326|1434|885|1704|6579|1200|2385|1749|2022|1164|1653|1677|1344|1392|1554|1710|1566|1308|1398|8802|1404|8754|1374|3969|1368|2139|1428|1233|1227|1239|1284|1182|1476|1290|1386|1338|1035|1536|3717|1440|2943|1356|1482|396|1524|1332|15000|1689|1665|…	2.79e-38		MMU-8953854	3.54763	0
1616	183	Reactome Pathways		Metabolism of proteins	7.74e-30	Rpl13|Fbxo9|Pabpc1|Trappc6a|Mrpl2|Rps11|Psmb4|Usp19|Rplp1|Rps18|Nedd8|Mrpl52|Kdelr3|Psmb1|Rpl19|Psmb6|Calm3|Ccdc59|Gfpt2|Psma6|Nfkbia|Hif1a|Mrpl36|Mrpl57|Psmb5|Sdc2|Igfbp6|Sec11c|Mrpl11|Rps26|Psmd13|Mrpl30|Srp9|Spta1|Eif3m|Cst3|Psma7|Rps3a1|Nans|Txn1|Mrpl20|Mxra8|Sparcl1|Rpl6|Gng11|Gnb2|Mrps33|Mrpl19|Mrpl51|Rpl28|Rps3|Rps4x|Gas6|Psmb10|Rpl4|Rpsa|Alg5|Cct2|Mrps28|Mrpl54|Rpl39l|Psmd7|Rpl22l1|Mrpl41…	220	861|1620|966|2175|1104|528|558|2973|1218|498|978|2304|6279|4503|1422|492|375|8499|9180|4515|4203|771|2877|2574|4530|7734|12684|13158|1074|1530|4494|2322|1056|6282|900|4005|864|1320|9747|4242|2856|17694|17817|1410|16461|2331|2568|2871|2583|1350|1452|1500|2280|4524|1326|1434|17031|918|2592|2661|1200|2385|1164|2748|936|2847|2259|1623|25974|1344|1125|5937|1392|6300|17901|1554|1827|2883|9627|1566|1308…	6.92e-32		MMU-392499	2.91113	0
57	34	Reactome Pathways		Translation initiation complex formation	4.13e-22	Pabpc1|Rps11|Rps18|Rps26|Eif3m|Rps3a1|Rps3|Rps4x|Rpsa|Rps23|Rps21|Eif3k|Rps15|Rps7|Rps25|Rps17|Rps2|Eif2s2|Eif3i|Rps8|Rps6|Rps16|Rps19|Rps5|Rps9|Rps10|Rps15a|Rps20|Rps13|Eif4a1|Rps28|Rps12|Rps24|Rps14	220	966|528|498|1530|900|1320|1452|1500|1434|1554|1308|960|1404|1368|1428|1227|1536|987|1086|396|1524|1380|1560|1464|1494|1488|1206|1458|1446|1017|1506|1572|1542|1548	3.94e-24		MMU-72649	2.1384	0
57	34	Reactome Pathways		Ribosomal scanning and start codon recognition	4.13e-22	Rps11|Rps18|Rps26|Eif3m|Rps3a1|Rps3|Rps4x|Rpsa|Rps23|Rps21|Eif3k|Rps15|Rps7|Rps25|Rps17|Rps2|Eif2s2|Eif3i|Rps8|Rps6|Rps16|Rps19|Rps5|Rps9|Rps10|Rps15a|Rps20|Rps13|Eif5|Eif4a1|Rps28|Rps12|Rps24|Rps14	220	528|498|1530|900|1320|1452|1500|1434|1554|1308|960|1404|1368|1428|1227|1536|987|1086|396|1524|1380|1560|1464|1494|1488|1206|1458|1446|2097|1017|1506|1572|1542|1548	3.94e-24		MMU-72702	2.1384	0
50	32	Reactome Pathways		Formation of the ternary complex, and subsequently, the 43S complex	1.55e-21	Rps11|Rps18|Rps26|Eif3m|Rps3a1|Rps3|Rps4x|Rpsa|Rps23|Rps21|Eif3k|Rps15|Rps7|Rps25|Rps17|Rps2|Eif2s2|Eif3i|Rps8|Rps6|Rps16|Rps19|Rps5|Rps9|Rps10|Rps15a|Rps20|Rps13|Rps28|Rps12|Rps24|Rps14	220	528|498|1530|900|1320|1452|1500|1434|1554|1308|960|1404|1368|1428|1227|1536|987|1086|396|1524|1380|1560|1464|1494|1488|1206|1458|1446|1506|1572|1542|1548	1.75e-23		MMU-72695	2.08097	0
945	107	Reactome Pathways		Innate Immune System	1.4e-16	Gm2a|Kpnb1|Jup|Ncstn|Cstb|Psmb4|Ctsb|Aprt|Pgam1|Psmb1|Timp2|Mmp9|Cyb5r3|Psmb6|Mmp8|Calm3|Arg1|Nme2|Psma6|Nfkbia|Lgmn|Cd180|Plau|Psmb5|Serping1|Clec4n|H2-K1|Cfb|Psmd13|Irf7|Gsn|Stom|Dpp7|Cst3|Fabp5|Psma7|Pik3ca|Txn1|Cda|Clec4e|Clec4d|Klrk1|Ndufc2|Asah1|Man2b1|Psmb10|Pin1|Cmtm6|Pygb|Cct2|Ypel5|Trem1|Qpct|Mif|Psmd7|Fgl2|Grn|Atp6v1g1|Vps35l|Bst2|Vamp8|Ifi205|C1ra|S100a8|Pld4|Plpp5|Prdx6|Ano6|H2-Q7|H2…	220	840|1728|1809|3468|3993|558|4011|2400|3513|4503|4020|777|7809|492|7629|375|4113|420|4515|4203|822|43509|4059|4530|12720|12756|12906|12744|4494|6942|13227|1812|828|4005|6996|864|789|4242|4716|8091|8118|6960|672|843|1872|4524|8913|15429|8460|918|19674|7662|43662|6390|2385|26052|4647|5841|27465|9642|8052|14481|12750|4584|12825|7026|4083|26055|12873|12879|2265|31869|12723|12885|4173|462|1863|357|2274…	1.67e-18		MMU-168249	1.58539	0
526	71	Reactome Pathways		Neutrophil degranulation	4.35e-14	Gm2a|Kpnb1|Jup|Ncstn|Cstb|Ctsb|Aprt|Pgam1|Psmb1|Timp2|Mmp9|Cyb5r3|Mmp8|Arg1|Nme2|Plau|Clec4n|H2-K1|Psmd13|Gsn|Stom|Dpp7|Cst3|Fabp5|Cda|Clec4d|Ndufc2|Asah1|Man2b1|Cmtm6|Pygb|Cct2|Ypel5|Qpct|Mif|Psmd7|Fgl2|Grn|Vps35l|Bst2|Vamp8|Ifi205|S100a8|Prdx6|Ano6|H2-Q7|H2-Q1|Adgre5|H2-Q2|H2-Q4|Hmgb1|Aldoa|Arsb|Hsp90aa1|Atp6v0a1|B2m|Trappc1|H2-T23|Cxcr2|S100a9|Pa2g4|Faf2|Commd3|Psma2|Cd36|Tarm1|Folr2|Cd63|Gdi2…	220	840|1728|1809|3468|3993|4011|2400|3513|4503|4020|777|7809|7629|4113|420|4059|12756|12906|4494|13227|1812|828|4005|6996|4716|8118|672|843|1872|15429|8460|918|19674|43662|6390|2385|26052|4647|27465|9642|8052|14481|4584|4083|26055|12873|12879|31869|12723|12885|4173|462|1863|357|8298|2244|2184|12894|5634|7713|1146|1581|5964|879|2202|43479|23157|906|2178|5643|3024	5.44e-16		MMU-6798695	1.33615	0
1615	140	Reactome Pathways		Immune System	5.97e-13	Gm2a|Fbxo9|Kpnb1|Jup|Ncstn|Cstb|Psmb4|Ctsb|Aprt|Pgam1|Psmb1|Cd34|Timp2|Mmp9|Cyb5r3|Psmb6|Mmp8|Calm3|Arg1|Nme2|Psma6|Nfkbia|Lgmn|Cd180|Plau|Psmb5|Tnfrsf17|Serping1|Clec4n|Tapbp|H2-K1|Tap2|Cfb|Psmd13|Irf7|Il1r2|Gsn|Stom|Dpp7|Anapc2|Siglec1|Cst3|Fabp5|Psma7|Pik3ca|Ctso|Txn1|Cda|Mkrn1|Clec4e|Clec4d|Klrk1|Ndufc2|Il4ra|Asah1|Man2b1|Psmb10|Pin1|Cmtm6|Pygb|Cct2|Ypel5|Trem1|Qpct|Mif|Psmd7|Dync1li2|Fgl2|Gr…	220	840|1620|1728|1809|3468|3993|558|4011|2400|3513|4503|6978|4020|777|7809|492|7629|375|4113|420|4515|4203|822|43509|4059|4530|12159|12720|12756|10788|12906|12915|12744|4494|6942|7698|13227|1812|828|4344|2211|4005|6996|864|789|10779|4242|4716|2004|8091|8118|6960|672|7647|843|1872|4524|8913|15429|8460|918|19674|7662|43662|6390|2385|25974|26052|4647|5841|27465|9642|14649|8052|16488|14481|12750|4584|29…	7.83e-15		MMU-168256	1.2224	0
86	27	Reactome Pathways		Mitochondrial translation elongation	4.61e-12	Mrpl2|Mrpl52|Mrpl36|Mrpl57|Mrpl11|Mrpl30|Mrpl20|Mrps33|Mrpl19|Mrpl51|Mrps28|Mrpl54|Mrpl41|Mrpl12|Mrpl34|Mrps34|Mrps16|Mrpl50|Mrps21|Mrpl18|Aurkaip1|Mrpl53|Mrpl15|Mrpl58|Mrpl17|Mrps26|Mrpl16	220	1104|2304|2877|2574|1074|2322|2856|2568|2871|2583|2592|2661|2748|936|2847|1623|2883|2790|2760|2730|2634|2520|1011|2784|2892|2556|1029	6.32e-14		MMU-5389840	1.13363	0
88	27	Reactome Pathways		Mitochondrial translation termination	7e-12	Mrpl2|Mrpl52|Mrpl36|Mrpl57|Mrpl11|Mrpl30|Mrpl20|Mrps33|Mrpl19|Mrpl51|Mrps28|Mrpl54|Mrpl41|Mrpl12|Mrpl34|Mrps34|Mrps16|Mrpl50|Mrps21|Mrpl18|Aurkaip1|Mrpl53|Mrpl15|Mrpl58|Mrpl17|Mrps26|Mrpl16	220	1104|2304|2877|2574|1074|2322|2856|2568|2871|2583|2592|2661|2748|936|2847|1623|2883|2790|2760|2730|2634|2520|1011|2784|2892|2556|1029	1e-13		MMU-5419276	1.11549	0
238	43	KEGG Pathways		Parkinson disease	1.21e-11	Cox5a|Psmb4|Ndufa2|Psmb1|Psmb6|Calm3|Uqcr11|Psma6|Ndufs4|Psmb5|Ndufb4|Atp5j|Psmd13|Psma7|Txn1|Ndufc2|Bax|Cox7b|Cox7a2|Ndufc1|Cox8a|Psmd7|Ndufa4l2|Uqcrq|Uqcr10|Ndufa8|Uqcrh|Klc1|Atp5g1|Ndufb6|Psmb3|Ube2l6|Rps27a|Park7|Txn2|Atp5g3|Snca|Ndufb11|Atp5pb|Ndufb5|Cox6c|Psma2|Cox4i1	220	381|558|660|4503|492|375|750|4515|684|4530|666|636|4494|864|4242|672|4227|726|690|612|708|2385|570|756|738|696|714|8391|618|720|2943|6030|1332|402|2358|654|4155|630|678|702|744|879|732	7.32e-14		mmu05012	1.09172	0
130	29	KEGG Pathways		Oxidative phosphorylation	1.2e-09	Cox5a|Ndufa2|Atp6ap1|Uqcr11|Ndufs4|Ndufb4|Atp5j|Ndufc2|Cox7b|Cox7a2|Ndufc1|Cox8a|Ndufa4l2|Atp5l|Atp6v1g1|Uqcrq|Uqcr10|Ndufa8|Uqcrh|Atp5g1|Ndufb6|Atp6v0a1|Atp5g3|Ndufb11|Atp5pb|Ndufb5|Cox6c|Atp6v0e|Cox4i1	220	381|660|4599|750|684|666|636|672|726|690|612|708|570|648|5841|756|738|696|714|618|720|8298|654|630|678|702|744|3996|732	1.09e-11		mmu00190	0.892082	0
1754	137	Reactome Pathways		Metabolism	1.29e-09	Cox5a|Gm2a|Kpnb1|Naglu|Abcd1|Cox16|Cyp4f18|Sin3b|Hmox1|Psmb4|Aprt|Hmgcll1|Pgam1|Ndufa2|Psmb1|Lpl|Cyb5r3|Psmb6|Pnpo|Calm3|Arg1|Uqcr11|Fdxr|Nt5c|Galk1|Cygb|Nme2|Psma6|Arg2|Sptlc1|Glrx|Ndufs4|Psmb5|Sdc2|Ndufb4|Atp5j|Cox14|Hsd17b4|Gsto1|Hexa|Esyt1|Psmd13|Cyp27a1|Dtymk|Entpd2|Hao1|Fabp5|Car3|Car2|Psma7|Pik3ca|Ddah1|Txn1|Ppcs|Ppt1|Cda|Aldh2|Gng11|Gnb2|Nt5c3|Ndufc2|Cox7b|Asah1|Man2b1|Pgls|Psmb10|Pla2g15…	220	381|840|1728|1860|2154|534|3495|1614|4077|558|2400|5160|3513|660|4503|6990|7809|492|8142|375|4113|750|7815|4767|9696|9756|420|4515|7725|849|4191|684|4530|7734|666|636|576|2163|6627|855|13890|4494|3498|4701|10065|15867|6996|15948|3978|864|789|10740|4242|17253|912|4716|9678|16461|2331|4761|672|726|843|1872|15054|4524|15480|5178|612|2229|708|2385|17112|594|8517|26421|15882|6405|23175|13950|648|2919|…	2e-11		MMU-1430728	0.888941	0
263	39	KEGG Pathways		Prion disease	1.74e-08	Cav2|Cox5a|Psmb4|Ndufa2|Psmb1|Psmb6|Uqcr11|Psma6|Ndufs4|Psmb5|Ndufb4|Atp5j|Psmd13|Psma7|Pik3ca|Ndufc2|Bax|Cox7b|Cox7a2|Ndufc1|Cox8a|Psmd7|Ndufa4l2|Uqcrq|Uqcr10|Ndufa8|Uqcrh|Klc1|Atp5g1|Prnp|Ndufb6|Psmb3|Atp5g3|Ndufb11|Atp5pb|Ndufb5|Cox6c|Psma2|Cox4i1	220	309|381|558|660|4503|492|750|4515|684|4530|666|636|4494|864|789|672|4227|726|690|612|708|2385|570|756|738|696|714|8391|618|369|720|2943|654|630|678|702|744|879|732	2.1e-10		mmu05020	0.775945	0
159	29	Reactome Pathways		Cellular response to chemical stress	4.38e-08	Cox5a|Cox16|Sin3b|Hmox1|Psmb4|Psmb1|Psmb6|Psma6|Psmb5|Cox14|Prdx5|Psmd13|Psma7|Txn1|Cox7b|Psmb10|Cox8a|Psmd7|Blvrb|Prdx6|Gpx3|Hba-a2|Psmb3|Rps27a|Prdx2|Txn2|Prdx1|Psma2|Cox4i1	220	381|534|1614|4077|558|4503|492|4515|4530|576|390|4494|864|4242|726|4524|708|2385|594|4083|4251|3132|2943|1332|4209|2358|408|879|732	7.05e-10		MMU-9711123	0.735853	0
91	22	Reactome Pathways		Antigen processing-Cross presentation	5.51e-08	Psmb4|Psmb1|Psmb6|Psma6|Psmb5|Tapbp|H2-K1|Tap2|Psmd13|Psma7|Psmb10|Psmd7|Vamp8|H2-Q7|H2-Q1|H2-Q2|H2-Q4|Psmb3|B2m|H2-T23|Psma2|Cd36	220	558|4503|492|4515|4530|10788|12906|12915|4494|864|4524|2385|8052|12873|12879|12723|12885|2943|2244|12894|879|2202	9.19e-10		MMU-1236975	0.725885	0
297	40	KEGG Pathways		Huntington disease	1.03e-07	Cox5a|Psmb4|Ndufa2|Psmb1|Psmb6|Uqcr11|Psma6|Ndufs4|Psmb5|Ndufb4|Atp5j|Psmd13|Psma7|Ndufc2|Bax|Cox7b|Cox7a2|Ndufc1|Cox8a|Psmd7|Ndufa4l2|Uqcrq|Uqcr10|Ndufa8|Uqcrh|Gpx3|Klc1|Ap2s1|Atp5g1|Ndufb6|Polr2g|Psmb3|Polr2c|Atp5g3|Ndufb11|Atp5pb|Ndufb5|Cox6c|Psma2|Cox4i1	220	381|558|660|4503|492|750|4515|684|4530|666|636|4494|864|672|4227|726|690|612|708|2385|570|756|738|696|714|4251|8391|5688|618|720|3717|2943|2709|654|630|678|702|744|879|732	1.55e-09		mmu05016	0.698716	0
70	19	Reactome Pathways		Cellular response to hypoxia	1.47e-07	Psmb4|Psmb1|Psmb6|Psma6|Hif1a|Psmb5|Limd1|Psmd13|Psma7|Psmb10|Egln1|Hif1an|Egln3|Psmd7|Elob|Egln2|Psmb3|Rps27a|Psma2	220	558|4503|492|4515|771|4530|4275|4494|864|4524|4290|10458|4281|2385|2949|10716|2943|1332|879	2.54e-09		MMU-1234174	0.683268	0
119	24	Reactome Pathways		Respiratory electron transport, ATP synthesis by chemiosmotic coupling, and heat production by uncoupling proteins.	2.07e-07	Cox5a|Cox16|Ndufa2|Uqcr11|Ndufs4|Ndufb4|Atp5j|Cox14|Ndufc2|Cox7b|Ndufc1|Cox8a|Atp5l|Uqcrq|Uqcr10|Ndufa8|Uqcrh|Atp5g1|Ndufb6|Atp5g3|Ndufb11|Atp5pb|Ndufb5|Cox4i1	220	381|534|660|750|684|666|636|576|672|726|612|708|648|756|738|696|714|618|720|654|630|678|702|732	3.71e-09		MMU-163200	0.668403	0
65	18	Reactome Pathways		Oxygen-dependent proline hydroxylation of Hypoxia-inducible Factor Alpha	2.76e-07	Psmb4|Psmb1|Psmb6|Psma6|Hif1a|Psmb5|Limd1|Psmd13|Psma7|Psmb10|Egln1|Egln3|Psmd7|Elob|Egln2|Psmb3|Rps27a|Psma2	220	558|4503|492|4515|771|4530|4275|4494|864|4524|4290|4281|2385|2949|10716|2943|1332|879	5.1e-09		MMU-1234176	0.655909	0
75	19	KEGG Pathways		Antigen processing and presentation	3.69e-07	Ctsb|Lgmn|Tapbp|H2-K1|Tap2|H2-Ab1|H2-Aa|H2-Q7|H2-Q1|H2-Q2|H2-Q4|Hsp90aa1|Cd74|B2m|H2-T23|H2-T24|H2-Q6|H2-D1|H2-Eb1	220	4011|822|10788|12906|12915|6969|6948|12873|12879|12723|12885|357|1113|2244|12894|12864|12900|11499|4608	6.66e-09		mmu04612	0.643297	0
360	43	KEGG Pathways		Alzheimer disease	4.67e-07	Cox5a|Ncstn|Psmb4|Ndufa2|Psmb1|Lpl|Psmb6|Calm3|Uqcr11|Psma6|Ndufs4|Psmb5|Ndufb4|Atp5j|Psmd13|Psma7|Pik3ca|Ndufc2|Cox7b|Cox7a2|Ndufc1|Cox8a|Psmd7|Ndufa4l2|Uqcrq|Uqcr10|Ndufa8|Capn2|Uqcrh|Klc1|Atp5g1|Ndufb6|Adam17|Psmb3|Atp5g3|Snca|Ndufb11|Atp5pb|Gapdh|Ndufb5|Cox6c|Psma2|Cox4i1	220	381|3468|558|660|4503|6990|492|375|750|4515|684|4530|666|636|4494|864|789|672|726|690|612|708|2385|570|756|738|696|10392|714|8391|618|720|3483|2943|654|4155|630|678|546|702|744|879|732	9.84e-09		mmu05010	0.633068	0
362	43	KEGG Pathways		Amyotrophic lateral sclerosis	4.73e-07	Cox5a|Psmb4|Ndufa2|Psmb1|Psmb6|Gabarap|Uqcr11|Psma6|Ndufs4|Psmb5|Ndufb4|Atp5j|Psmd13|Psma7|Ndufc2|Bax|Cox7b|Gabarapl2|Cox7a2|Ndufc1|Cox8a|Psmd7|Ndufa4l2|Hnrnpa1|Uqcrq|Uqcr10|Ndufa8|Srsf7|Uqcrh|Gpx3|Klc1|Atp5g1|Ndufb6|Psmb3|Atp5g3|Bcl2|Ndufb11|Atp5pb|Ndufb5|Srsf3|Cox6c|Psma2|Cox4i1	220	381|558|660|4503|492|3657|750|4515|684|4530|666|636|4494|864|672|4227|726|8073|690|612|708|2385|570|1749|756|738|696|8754|714|4251|8391|618|720|2943|654|813|630|678|702|1926|744|879|732	1.14e-08		mmu05014	0.632514	0
451	49	Reactome Pathways		Cellular responses to stimuli	7.88e-07	Cox5a|Cox16|Sin3b|Hmox1|Psmb4|Psmb1|Psmb6|Psma6|Hif1a|Psmb5|Cox14|Prdx5|Limd1|Psmd13|Anapc2|Psma7|Txn1|Cox7b|Dnaja2|Mt2|Mt1|Psmb10|Egln1|Hif1an|Anapc15|Cox8a|Egln3|Psmd7|Blvrb|Dync1li2|Atp6v1g1|Ptges3|H1f4|Elob|Prdx6|Egln2|Gpx3|Hba-a2|Hsp90aa1|Eif2s2|Psmb3|Rps27a|Prdx2|Txn2|Prdx1|Atp6v0e|Psma2|Cox4i1|Map4k4	220	381|534|1614|4077|558|4503|492|4515|771|4530|576|390|4275|4494|4344|864|4242|726|17778|4167|4143|4524|4290|10458|4440|708|4281|2385|594|25974|5841|8793|1737|2949|4083|10716|4251|3132|357|987|2943|1332|4209|2358|408|3996|879|732|16419	1.5e-08		MMU-8953897	0.610347	0
167	27	Reactome Pathways		The citric acid (TCA) cycle and respiratory electron transport	1.32e-06	Cox5a|Cox16|Ndufa2|Uqcr11|Ndufs4|Ndufb4|Atp5j|Cox14|Ndufc2|Cox7b|Ndufc1|Cox8a|Atp5l|Uqcrq|Uqcr10|Ndufa8|Uqcrh|Atp5g1|Ndufb6|Atp5g3|Ndufb11|Atp5pb|Hagh|Ndufb5|Cox4i1|Ldha|Glo1	220	381|534|660|750|684|666|636|576|672|726|612|708|648|756|738|696|714|618|720|654|630|678|18891|702|732|510|6348	2.6e-08		MMU-1428517	0.587943	0
162	26	KEGG Pathways		Phagosome	1.97e-06	Cd209d|Atp6ap1|H2-K1|Tap2|H2-Ab1|Thbs1|Dync1li2|H2-Aa|Atp6v1g1|C1ra|Rab7b|Sec61b|H2-Q7|H2-Q1|H2-Q2|H2-Q4|Atp6v0a1|H2-T23|H2-T24|Atp6v0e|Sec61g|Cd36|H2-Q6|H2-D1|Colec12|H2-Eb1	220	6321|4599|12906|12915|6969|2259|25974|6948|5841|12750|17340|1023|12873|12879|12723|12885|8298|12894|12864|3996|1062|2202|12900|11499|30627|4608	5.34e-08		mmu04145	0.570553	0
448	47	Reactome Pathways		Cellular responses to stress	3.82e-06	Cox5a|Cox16|Sin3b|Hmox1|Psmb4|Psmb1|Psmb6|Psma6|Hif1a|Psmb5|Cox14|Prdx5|Limd1|Psmd13|Anapc2|Psma7|Txn1|Cox7b|Dnaja2|Psmb10|Egln1|Hif1an|Anapc15|Cox8a|Egln3|Psmd7|Blvrb|Dync1li2|Atp6v1g1|Ptges3|H1f4|Elob|Prdx6|Egln2|Gpx3|Hba-a2|Hsp90aa1|Eif2s2|Psmb3|Rps27a|Prdx2|Txn2|Prdx1|Atp6v0e|Psma2|Cox4i1|Map4k4	220	381|534|1614|4077|558|4503|492|4515|771|4530|576|390|4275|4494|4344|864|4242|726|17778|4524|4290|10458|4440|708|4281|2385|594|25974|5841|8793|1737|2949|4083|10716|4251|3132|357|987|2943|1332|4209|2358|408|3996|879|732|16419	7.73e-08		MMU-2262752	0.541794	0
225	30	KEGG Pathways		Thermogenesis	6.87e-06	Cox5a|Cox16|Ndufa2|Coa3|Uqcr11|Ndufs4|Ndufb4|Atp5j|Cox14|Ndufc2|Cox7b|Cox7a2|Ndufc1|Cox8a|Ndufa4l2|Atp5l|Uqcrq|Uqcr10|Ndufa8|Uqcrh|Atp5g1|Ndufb6|Smarca4|Rps6|Atp5g3|Ndufb11|Atp5pb|Ndufb5|Cox6c|Cox4i1	220	381|534|660|582|750|684|666|636|576|672|726|690|612|708|570|648|756|738|696|714|618|720|3930|1524|654|630|678|702|744|732	2.07e-07		mmu04714	0.516304	0
96	19	Reactome Pathways		Respiratory electron transport	9.58e-06	Cox5a|Cox16|Ndufa2|Uqcr11|Ndufs4|Ndufb4|Cox14|Ndufc2|Cox7b|Ndufc1|Cox8a|Uqcrq|Uqcr10|Ndufa8|Uqcrh|Ndufb6|Ndufb11|Ndufb5|Cox4i1	220	381|534|660|750|684|666|576|672|726|612|708|756|738|696|714|720|630|702|732	2e-07		MMU-611105	0.501863	0
147	23	KEGG Pathways		Non-alcoholic fatty liver disease	1.39e-05	Cox5a|Map3k11|Ndufa2|Uqcr11|Ndufs4|Ndufb4|Pik3ca|Ndufc2|Bax|Cox7b|Cox7a2|Ndufc1|Cox8a|Ndufa4l2|Uqcrq|Uqcr10|Ndufa8|Uqcrh|Ndufb6|Ndufb11|Ndufb5|Cox6c|Cox4i1	220	381|3540|660|750|684|666|789|672|4227|726|690|612|708|570|756|738|696|714|720|630|702|744|732	4.62e-07		mmu04932	0.485699	0
1534	108	KEGG Pathways		Metabolic pathways	1.42e-05	Cox5a|Naglu|Cyp4f18|Hmox1|Pafah1b3|Aprt|Hmgcll1|Pgam1|Ndufa2|Pnpo|Atp6ap1|Arg1|Uqcr11|Gfpt2|Nt5c|Galk1|Nme2|Arg2|Sptlc1|Ndufs4|Naga|Ndufb4|Atp5j|Hsd17b4|Gsto1|Hexa|Cyp27a1|Dtymk|Entpd2|Hao1|Car3|Car2|Pik3ca|Nans|Ppcs|Ppt1|Cda|Aldh2|Nt5c3|Ndufc2|Cox7b|Asah1|Pgls|Cox7a2|Pygb|Alg5|Gcsh|Ndufc1|Cox8a|Mif|Ndufa4l2|Mpst|Blvrb|Grhpr|Bpgm|Chsy1|Dctpp1|Atp5l|Atp6v1g1|Ptges3|Man1c1|Uqcrq|Uqcr10|Acox1|Ndufa8…	220	381|1860|3495|4077|4266|2400|5160|3513|660|8142|4599|4113|750|9180|4767|9696|420|7725|849|684|1878|666|636|2163|6627|855|3498|4701|10065|15867|15948|3978|789|9747|17253|912|4716|9678|4761|672|726|843|15054|690|8460|17031|5178|612|708|6390|570|17112|594|15882|6405|23175|9711|648|5841|8793|17901|756|738|2157|696|8193|12825|4083|10554|21291|2349|714|3534|4251|462|43557|618|1863|4221|8298|26730|3924|…	5.15e-07		mmu01100	0.484771	0
67	15	Reactome Pathways		APC/C:Cdc20 mediated degradation of Securin	4.65e-05	Psmb4|Psmb1|Psmb6|Psma6|Psmb5|Psmd13|Anapc2|Psma7|Psmb10|Anapc15|Psmd7|Psmb3|Rps27a|Pttg1|Psma2	220	558|4503|492|4515|4530|4494|4344|864|4524|4440|2385|2943|1332|10881|879	9.98e-07		MMU-174154	0.433255	0
214	27	KEGG Pathways		Epstein-Barr virus infection	5.5e-05	Ccnd2|Nfkbia|Tapbp|H2-K1|Tap2|Psmd13|Irf7|Pik3ca|Bax|H2-Ab1|Psmd7|H2-Aa|Cir1|Jak3|H2-Q7|H2-Q1|H2-Q2|H2-Q4|Stat2|B2m|H2-T23|E2f3|Bcl2|H2-T24|H2-Q6|H2-D1|H2-Eb1	220	768|4203|10788|12906|12915|4494|6942|789|4227|6969|2385|6948|20733|16488|12873|12879|12723|12885|1776|2244|12894|807|813|12864|12900|11499|4608	2.15e-06		mmu05169	0.425964	0
63	14	Reactome Pathways		Autodegradation of Cdh1 by Cdh1:APC/C	0.00011	Psmb4|Psmb1|Psmb6|Psma6|Psmb5|Psmd13|Anapc2|Psma7|Psmb10|Anapc15|Psmd7|Psmb3|Rps27a|Psma2	220	558|4503|492|4515|4530|4494|4344|864|4524|4440|2385|2943|1332|879	2.46e-06		MMU-174084	0.395861	0
73	15	Reactome Pathways		APC/C:Cdh1 mediated degradation of Cdc20 and other APC/C:Cdh1 targeted proteins in late mitosis/early G1	0.00011	Psmb4|Psmb1|Psmb6|Psma6|Psmb5|Psmd13|Anapc2|Psma7|Psmb10|Anapc15|Psmd7|Psmb3|Rps27a|Pttg1|Psma2	220	558|4503|492|4515|4530|4494|4344|864|4524|4440|2385|2943|1332|10881|879	2.53e-06		MMU-174178	0.395861	0
54	13	Reactome Pathways		Nuclear events mediated by NFE2L2	0.00011	Psmb4|Psmb1|Psmb6|Psma6|Psmb5|Psmd13|Psma7|Psmb10|Psmd7|Psmb3|Rps27a|Prdx1|Psma2	220	558|4503|492|4515|4530|4494|864|4524|2385|2943|1332|408|879	2.62e-06		MMU-9759194	0.395861	0
55	13	Reactome Pathways		AUF1 (hnRNP D0) binds and destabilizes mRNA	0.00013	Pabpc1|Psmb4|Psmb1|Psmb6|Psma6|Psmb5|Psmd13|Psma7|Psmb10|Psmd7|Psmb3|Rps27a|Psma2	220	966|558|4503|492|4515|4530|4494|864|4524|2385|2943|1332|879	3.12e-06		MMU-450408	0.388606	0
50	12	KEGG Pathways		Graft-versus-host disease	0.00015	H2-K1|H2-Ab1|H2-Aa|H2-Q7|H2-Q1|H2-Q2|H2-Q4|H2-T23|H2-T24|H2-Q6|H2-D1|H2-Eb1	220	12906|6969|6948|12873|12879|12723|12885|12894|12864|12900|11499|4608	6.52e-06		mmu05332	0.382391	0
51	12	KEGG Pathways		Allograft rejection	0.00017	H2-K1|H2-Ab1|H2-Aa|H2-Q7|H2-Q1|H2-Q2|H2-Q4|H2-T23|H2-T24|H2-Q6|H2-D1|H2-Eb1	220	12906|6969|6948|12873|12879|12723|12885|12894|12864|12900|11499|4608	7.75e-06		mmu05330	0.376955	0
57	13	Reactome Pathways		GLI3 is processed to GLI3R by the proteasome	0.00017	Psmb4|Psmb1|Psmb6|Psma6|Psmb5|Psmd13|Psma7|Psmb10|Psmd7|Psmb3|Rps27a|Csnk1a1|Psma2	220	558|4503|492|4515|4530|4494|864|4524|2385|2943|1332|1833|879	4.38e-06		MMU-5610785	0.376955	0
128	19	KEGG Pathways		Lysosome	0.00018	Gm2a|Naglu|Ctsb|Gga3|Atp6ap1|Lgmn|Naga|Hexa|Ctso|Ppt1|Tpp1|Asah1|Man2b1|Pla2g15|Arsb|Atp6v0a1|Laptm5|Ap3m2|Cd63	220	840|1860|4011|8205|4599|822|1878|855|10779|912|4632|843|1872|15480|1863|8298|8214|32124|906	8.88e-06		mmu04142	0.374473	0
60	13	Reactome Pathways		SCF(Skp2)-mediated degradation of p27/p21	0.00025	Psmb4|Psmb1|Psmb6|Psma6|Psmb5|Psmd13|Psma7|Cks1b|Psmb10|Psmd7|Psmb3|Rps27a|Psma2	220	558|4503|492|4515|4530|4494|864|801|4524|2385|2943|1332|879	7.11e-06		MMU-187577	0.360206	0
50	12	Reactome Pathways		Regulation of ornithine decarboxylase (ODC)	0.00025	Psmb4|Psmb1|Psmb6|Psma6|Psmb5|Psmd13|Psma7|Psmb10|Psmd7|Psmb3|Psma2|Oaz1	220	558|4503|492|4515|4530|4494|864|4524|2385|2943|879|999	6.52e-06		MMU-350562	0.360206	0
50	12	Reactome Pathways		Ubiquitin-dependent degradation of Cyclin D	0.00025	Psmb4|Psmb1|Psmb6|Psma6|Psmb5|Psmd13|Psma7|Psmb10|Psmd7|Psmb3|Rps27a|Psma2	220	558|4503|492|4515|4530|4494|864|4524|2385|2943|1332|879	6.52e-06		MMU-75815	0.360206	0
50	12	Reactome Pathways		GSK3B and BTRC:CUL1-mediated-degradation of NFE2L2	0.00025	Psmb4|Psmb1|Psmb6|Psma6|Psmb5|Psmd13|Psma7|Psmb10|Psmd7|Psmb3|Rps27a|Psma2	220	558|4503|492|4515|4530|4494|864|4524|2385|2943|1332|879	6.52e-06		MMU-9762114	0.360206	0
34	10	Reactome Pathways		ER-Phagosome pathway	0.00027	Tapbp|H2-K1|Tap2|Vamp8|H2-Q7|H2-Q1|H2-Q2|H2-Q4|B2m|H2-T23	220	10788|12906|12915|8052|12873|12879|12723|12885|2244|12894	8.54e-06		MMU-1236974	0.356864	0
51	12	Reactome Pathways		Autodegradation of the E3 ubiquitin ligase COP1	0.00027	Psmb4|Psmb1|Psmb6|Psma6|Psmb5|Psmd13|Psma7|Psmb10|Psmd7|Psmb3|Rps27a|Psma2	220	558|4503|492|4515|4530|4494|864|4524|2385|2943|1332|879	7.75e-06		MMU-349425	0.356864	0
82	15	Reactome Pathways		Assembly of the pre-replicative complex	0.00027	Kpnb1|Psmb4|Psmb1|Psmb6|Psma6|Psmb5|Psmd13|Anapc2|Psma7|Psmb10|Anapc15|Psmd7|Psmb3|Rps27a|Psma2	220	1728|558|4503|492|4515|4530|4494|4344|864|4524|4440|2385|2943|1332|879	8.77e-06		MMU-68867	0.356864	0
51	12	Reactome Pathways		Ubiquitin Mediated Degradation of Phosphorylated Cdc25A	0.00027	Psmb4|Psmb1|Psmb6|Psma6|Psmb5|Psmd13|Psma7|Psmb10|Psmd7|Psmb3|Rps27a|Psma2	220	558|4503|492|4515|4530|4494|864|4524|2385|2943|1332|879	7.75e-06		MMU-69601	0.356864	0
51	12	Reactome Pathways		Regulation of RUNX2 expression and activity	0.00027	Psmb4|Psmb1|Psmb6|Psma6|Psmb5|Psmd13|Psma7|Psmb10|Psmd7|Psmb3|Rps27a|Psma2	220	558|4503|492|4515|4530|4494|864|4524|2385|2943|1332|879	7.75e-06		MMU-8939902	0.356864	0
72	14	Reactome Pathways		Cdc20:Phospho-APC/C mediated degradation of Cyclin A	0.00029	Psmb4|Psmb1|Psmb6|Psma6|Psmb5|Psmd13|Anapc2|Psma7|Psmb10|Anapc15|Psmd7|Psmb3|Rps27a|Psma2	220	558|4503|492|4515|4530|4494|4344|864|4524|4440|2385|2943|1332|879	9.46e-06		MMU-174184	0.35376	0
72	14	Reactome Pathways		CDK-mediated phosphorylation and removal of Cdc6	0.00029	Psmb4|Psmb1|Psmb6|Psma6|Psmb5|Psmd13|Anapc2|Psma7|Psmb10|Anapc15|Psmd7|Psmb3|Rps27a|Psma2	220	558|4503|492|4515|4530|4494|4344|864|4524|4440|2385|2943|1332|879	9.46e-06		MMU-69017	0.35376	0
46	11	KEGG Pathways		Proteasome	0.00032	Psmb4|Psmb1|Psmb6|Psma6|Psmb5|Psmd13|Psma7|Psmb10|Psmd7|Psmb3|Psma2	220	558|4503|492|4515|4530|4494|864|4524|2385|2943|879	1.62e-05		mmu03050	0.349485	0
63	13	Reactome Pathways		Hedgehog ligand biogenesis	0.00032	Psmb4|Psmb1|Psmb6|Psma6|Psmb5|Psmd13|Psma7|Psmb10|Psmd7|Psmb3|Rps27a|Os9|Psma2	220	558|4503|492|4515|4530|4494|864|4524|2385|2943|1332|10629|879	1.12e-05		MMU-5358346	0.349485	0
53	12	Reactome Pathways		FBXL7 down-regulates AURKA during mitotic entry and in early mitosis	0.00032	Psmb4|Psmb1|Psmb6|Psma6|Psmb5|Psmd13|Psma7|Psmb10|Psmd7|Psmb3|Rps27a|Psma2	220	558|4503|492|4515|4530|4494|864|4524|2385|2943|1332|879	1.09e-05		MMU-8854050	0.349485	0
53	12	Reactome Pathways		Regulation of RUNX3 expression and activity	0.00032	Psmb4|Psmb1|Psmb6|Psma6|Psmb5|Psmd13|Psma7|Psmb10|Psmd7|Psmb3|Rps27a|Psma2	220	558|4503|492|4515|4530|4494|864|4524|2385|2943|1332|879	1.09e-05		MMU-8941858	0.349485	0
64	13	Reactome Pathways		Activation of NF-kappaB in B cells	0.00035	Psmb4|Psmb1|Psmb6|Psma6|Nfkbia|Psmb5|Psmd13|Psma7|Psmb10|Psmd7|Psmb3|Rps27a|Psma2	220	558|4503|492|4515|4203|4530|4494|864|4524|2385|2943|1332|879	1.3e-05		MMU-1169091	0.345593	0
85	15	Reactome Pathways		Downstream TCR signaling	0.00035	Psmb4|Psmb1|Psmb6|Psma6|Nfkbia|Psmb5|Psmd13|Psma7|Pik3ca|Psmb10|Psmd7|Psmb3|Rps27a|Psma2|H2-Eb1	220	558|4503|492|4515|4203|4530|4494|864|789|4524|2385|2943|1332|879|4608	1.28e-05		MMU-202424	0.345593	0
85	15	Reactome Pathways		Regulation of mRNA stability by proteins that bind AU-rich elements	0.00035	Pabpc1|Psmb4|Psmb1|Psmb6|Psma6|Psmb5|Psmd13|Psma7|Psmb10|Psmd7|Psmb3|Rps27a|Set|Psma2|Exosc5	220	966|558|4503|492|4515|4530|4494|864|4524|2385|2943|1332|15000|879|3009	1.28e-05		MMU-450531	0.345593	0
54	12	Reactome Pathways		Degradation of AXIN	0.00035	Psmb4|Psmb1|Psmb6|Psma6|Psmb5|Psmd13|Psma7|Psmb10|Psmd7|Psmb3|Rps27a|Psma2	220	558|4503|492|4515|4530|4494|864|4524|2385|2943|1332|879	1.28e-05		MMU-4641257	0.345593	0
67	13	KEGG Pathways		Autoimmune thyroid disease	0.00037	H2-K1|H2-Ab1|H2-Aa|Tg|H2-Q7|H2-Q1|H2-Q2|H2-Q4|H2-T23|H2-T24|H2-Q6|H2-D1|H2-Eb1	220	12906|6969|6948|12927|12873|12879|12723|12885|12894|12864|12900|11499|4608	2e-05		mmu05320	0.34318	0
55	12	Reactome Pathways		Degradation of GLI1 by the proteasome	0.00038	Psmb4|Psmb1|Psmb6|Psma6|Psmb5|Psmd13|Psma7|Psmb10|Psmd7|Psmb3|Rps27a|Psma2	220	558|4503|492|4515|4530|4494|864|4524|2385|2943|1332|879	1.5e-05		MMU-5610780	0.342022	0
98	16	Reactome Pathways		DNA Replication Pre-Initiation	0.00038	Kpnb1|Psmb4|Psmb1|Psmb6|Psma6|Psmb5|Psmd13|Anapc2|Psma7|Pole3|Psmb10|Anapc15|Psmd7|Psmb3|Rps27a|Psma2	220	1728|558|4503|492|4515|4530|4494|4344|864|7890|4524|4440|2385|2943|1332|879	1.58e-05		MMU-69002	0.342022	0
58	12	KEGG Pathways		Type I diabetes mellitus	0.00039	H2-K1|H2-Ab1|H2-Aa|H2-Q7|H2-Q1|H2-Q2|H2-Q4|H2-T23|H2-T24|H2-Q6|H2-D1|H2-Eb1	220	12906|6969|6948|12873|12879|12723|12885|12894|12864|12900|11499|4608	2.38e-05		mmu04940	0.340894	0
232	26	KEGG Pathways		Human T-cell leukemia virus 1 infection	0.00039	Ccnd2|Nfkbia|Nfatc4|H2-K1|Il1r2|Anapc2|Pik3ca|Bax|H2-Ab1|H2-Aa|Jak3|Tgfbr2|H2-Q7|H2-Q1|H2-Q2|H2-Q4|B2m|H2-T23|E2f3|Ran|H2-T24|Ranbp1|Pttg1|H2-Q6|H2-D1|H2-Eb1	220	768|4203|8406|12906|7698|4344|789|4227|6969|6948|16488|930|12873|12879|12723|12885|2244|12894|807|1803|12864|1797|10881|12900|11499|4608	2.22e-05		mmu05166	0.340894	0
110	17	Reactome Pathways		C-type lectin receptors (CLRs)	0.00039	Psmb4|Psmb1|Psmb6|Calm3|Psma6|Nfkbia|Psmb5|Clec4n|Psmd13|Psma7|Clec4e|Clec4d|Psmb10|Psmd7|Psmb3|Rps27a|Psma2	220	558|4503|492|375|4515|4203|4530|12756|4494|864|8091|8118|4524|2385|2943|1332|879	1.64e-05		MMU-5621481	0.340894	0
56	12	Reactome Pathways		Degradation of DVL	0.00041	Psmb4|Psmb1|Psmb6|Psma6|Psmb5|Psmd13|Psma7|Psmb10|Psmd7|Psmb3|Rps27a|Psma2	220	558|4503|492|4515|4530|4494|864|4524|2385|2943|1332|879	1.75e-05		MMU-4641258	0.338722	0
77	14	Reactome Pathways		Downstream signaling events of B Cell Receptor (BCR)	0.00043	Psmb4|Psmb1|Psmb6|Calm3|Psma6|Nfkbia|Psmb5|Psmd13|Psma7|Psmb10|Psmd7|Psmb3|Rps27a|Psma2	220	558|4503|492|375|4515|4203|4530|4494|864|4524|2385|2943|1332|879	1.84e-05		MMU-1168372	0.336653	0
40	10	KEGG Pathways		Ferroptosis	0.00045	Hmox1|Slc40a1|Atg5|Pcbp2|Prnp|Ftl1|Gpx4|Steap3|Ncoa4|Fth1	220	4077|4185|3678|2139|369|4233|4221|4149|4092|3024	2.83e-05		mmu04216	0.334679	0
78	14	Reactome Pathways		Degradation of beta-catenin by the destruction complex	0.00047	Psmb4|Psmb1|Psmb6|Psma6|Psmb5|Psmd13|Psma7|Psmb10|Psmd7|Psmb3|Rps27a|Csnk1a1|Psma2|Ppp2r1b	220	558|4503|492|4515|4530|4494|864|4524|2385|2943|1332|1833|879|4368	2.09e-05		MMU-195253	0.33279	0
57	12	Reactome Pathways		Dectin-1 mediated noncanonical NF-kB signaling	0.00047	Psmb4|Psmb1|Psmb6|Psma6|Psmb5|Psmd13|Psma7|Psmb10|Psmd7|Psmb3|Rps27a|Psma2	220	558|4503|492|4515|4530|4494|864|4524|2385|2943|1332|879	2.05e-05		MMU-5607761	0.33279	0
57	12	Reactome Pathways		NIK-->noncanonical NF-kB signaling	0.00047	Psmb4|Psmb1|Psmb6|Psma6|Psmb5|Psmd13|Psma7|Psmb10|Psmd7|Psmb3|Rps27a|Psma2	220	558|4503|492|4515|4530|4494|864|4524|2385|2943|1332|879	2.05e-05		MMU-5676590	0.33279	0
48	11	Reactome Pathways		Cross-presentation of soluble exogenous antigens (endosomes)	0.0005	Psmb4|Psmb1|Psmb6|Psma6|Psmb5|Psmd13|Psma7|Psmb10|Psmd7|Psmb3|Psma2	220	558|4503|492|4515|4530|4494|864|4524|2385|2943|879	2.29e-05		MMU-1236978	0.330103	0
68	13	Reactome Pathways		Regulation of PTEN stability and activity	0.0005	Psmb4|Psmb1|Psmb6|Psma6|Psmb5|Psmd13|Psma7|Mkrn1|Psmb10|Psmd7|Psmb3|Rps27a|Psma2	220	558|4503|492|4515|4530|4494|864|2004|4524|2385|2943|1332|879	2.29e-05		MMU-8948751	0.330103	0
131	18	KEGG Pathways		Spliceosome	0.00058	Zmat2|Snrpd3|Phf5a|Thoc3|Magoh|Lsm4|Snrpd2|Hnrnpa1|Sf3b6|Lsm3|Lsm8|Srsf7|Snu13|Sf3b5|Ppih|Srsf3|Bud31|Snrpe	220	1635|1722|1683|14574|1971|1716|1704|1749|1653|1677|1710|8754|1035|1689|1665|1926|1659|1698	3.82e-05		mmu03040	0.323657	0
103	16	Reactome Pathways		TCR signaling	0.00058	Psmb4|Psmb1|Psmb6|Psma6|Nfkbia|Psmb5|Psmd13|Psma7|Pik3ca|Psmb10|Psmd7|Psmb3|Rps27a|Cd101|Psma2|H2-Eb1	220	558|4503|492|4515|4203|4530|4494|864|789|4524|2385|2943|1332|43536|879|4608	2.72e-05		MMU-202403	0.323657	0
74	13	KEGG Pathways		Viral myocarditis	0.00072	H2-K1|H2-Ab1|H2-Aa|H2-Q7|H2-Q1|H2-Q2|H2-Q4|H2-T23|H2-T24|H2-Q6|H2-D1|Dag1|H2-Eb1	220	12906|6969|6948|12873|12879|12723|12885|12894|12864|12900|11499|2250|4608	4.98e-05		mmu05416	0.314267	0
658	52	Reactome Pathways		Transport of small molecules	0.00075	Abcd1|Phb2|Aqp1|Hmox1|Psmb4|Nedd8|Psmb1|Lpl|Psmb6|Atp6ap1|Calm3|Cygb|Psma6|Emb|Psmb5|Smdt1|Add3|Psmd13|Slc40a1|Slc45a3|Stom|Car2|Psma7|Gng11|Gnb2|Atp13a1|Psmb10|Slc12a4|Ireb2|Atp1b3|Psmd7|Atp6v1g1|Ano6|Asph|Ap2s1|Hba-a2|Slc26a6|Eif2s2|Atp6v0a1|Psmb3|Rps27a|Slco2b1|Pltp|Steap3|Tsc22d3|Slc29a3|Apoc2|Phb|Atp6v0e|Os9|Psma2|Fth1	220	2154|522|3975|4077|558|978|4503|6990|492|4599|375|9756|4515|11493|4530|3648|8415|4494|4185|15084|1812|3978|864|16461|2331|20889|4524|43653|2415|20892|2385|5841|26055|8454|5688|3132|15969|987|8298|2943|1332|43476|7020|4149|25698|43560|7032|480|3996|10629|879|3024	3.63e-05		MMU-382551	0.312494	0
61	12	Reactome Pathways		Asymmetric localization of PCP proteins	0.00075	Psmb4|Psmb1|Psmb6|Psma6|Psmb5|Psmd13|Psma7|Psmb10|Psmd7|Psmb3|Rps27a|Psma2	220	558|4503|492|4515|4530|4494|864|4524|2385|2943|1332|879	3.67e-05		MMU-4608870	0.312494	0
73	13	Reactome Pathways		The role of GTSE1 in G2/M progression after G2 checkpoint	0.00087	Psmb4|Psmb1|Psmb6|Psma6|Psmb5|Psmd13|Psma7|Psmb10|Psmd7|Hsp90aa1|Psmb3|Rps27a|Psma2	220	558|4503|492|4515|4530|4494|864|4524|2385|357|2943|1332|879	4.4e-05		MMU-8852276	0.306048	0
159	20	Reactome Pathways		Transcriptional regulation by RUNX1	0.00088	Ccnd2|Sin3b|Psmb4|Psmb1|Psmb6|Psma6|Psmb5|Psmd13|Psma7|Psmb10|H2az1|Psmd7|H2aj|H2ac4|Smarca4|Psmb3|Rps27a|Wdr5|Kmt2e|Psma2	220	768|1614|558|4503|492|4515|4530|4494|864|4524|2961|2385|3936|3942|3930|2943|1332|5886|3918|879	4.52e-05		MMU-8878171	0.305552	0
121	17	Reactome Pathways		Platelet degranulation	0.00093	Calm3|Serping1|Clec3b|Pf4|Gas6|Lgals3bp|Thbs1|Fn1|Aplp2|Aldoa|Flna|Timp1|Selenop|Manf|Srgn|Cd36|Cd63	220	375|12720|12693|5613|2280|4053|2259|1827|3489|462|1821|4161|1911|6294|7740|2202|906	4.85e-05		MMU-114608	0.303152	0
74	13	Reactome Pathways		MAPK6/MAPK4 signaling	0.00095	Psmb4|Psmb1|Psmb6|Psma6|Psmb5|Psmd13|Psma7|Psmb10|Psmd7|Cdc42ep5|Psmb3|Rps27a|Psma2	220	558|4503|492|4515|4530|4494|864|4524|2385|43581|2943|1332|879	4.98e-05		MMU-5687128	0.302228	0
86	14	Reactome Pathways		UCH proteinases	0.001	Psmb4|Nedd8|Psmb1|Psmb6|Psma6|Psmb5|Psmd13|Psma7|Psmb10|Psmd7|H2ac4|Psmb3|Rps27a|Psma2	220	558|978|4503|492|4515|4530|4494|864|4524|2385|3942|2943|1332|879	5.43e-05		MMU-5689603	0.3	0
99	15	Reactome Pathways		ABC-family proteins mediated transport	0.0011	Abcd1|Psmb4|Psmb1|Psmb6|Psma6|Psmb5|Psmd13|Psma7|Psmb10|Psmd7|Eif2s2|Psmb3|Rps27a|Os9|Psma2	220	2154|558|4503|492|4515|4530|4494|864|4524|2385|987|2943|1332|10629|879	6.2e-05		MMU-382556	0.295861	0
210	23	KEGG Pathways		Kaposi sarcoma-associated herpesvirus infection	0.0012	Gabarap|Calm3|Nfkbia|Hif1a|Nfatc4|H2-K1|Irf7|Pik3ca|Gng11|Gnb2|Bax|Gabarapl2|H2-Q7|H2-Q1|H2-Q2|H2-Q4|Stat2|H2-T23|Rps27a|E2f3|H2-T24|H2-Q6|H2-D1	220	3657|375|4203|771|8406|12906|6942|789|16461|2331|4227|8073|12873|12879|12723|12885|1776|12894|1332|807|12864|12900|11499	8.87e-05		mmu05167	0.292082	0
77	13	Reactome Pathways		FCERI mediated NF-kB activation	0.0013	Psmb4|Psmb1|Psmb6|Psma6|Nfkbia|Psmb5|Psmd13|Psma7|Psmb10|Psmd7|Psmb3|Rps27a|Psma2	220	558|4503|492|4515|4203|4530|4494|864|4524|2385|2943|1332|879	7.15e-05		MMU-2871837	0.288606	0
89	14	Reactome Pathways		CLEC7A (Dectin-1) signaling	0.0013	Psmb4|Psmb1|Psmb6|Calm3|Psma6|Nfkbia|Psmb5|Psmd13|Psma7|Psmb10|Psmd7|Psmb3|Rps27a|Psma2	220	558|4503|492|375|4515|4203|4530|4494|864|4524|2385|2943|1332|879	7.55e-05		MMU-5607764	0.288606	0
126	17	Reactome Pathways		DNA Replication	0.0013	Kpnb1|Psmb4|Psmb1|Psmb6|Psma6|Psmb5|Pold4|Psmd13|Anapc2|Psma7|Pole3|Psmb10|Anapc15|Psmd7|Psmb3|Rps27a|Psma2	220	1728|558|4503|492|4515|4530|13449|4494|4344|864|7890|4524|4440|2385|2943|1332|879	7.62e-05		MMU-69306	0.288606	0
56	11	Reactome Pathways		Iron uptake and transport	0.0013	Hmox1|Nedd8|Atp6ap1|Slc40a1|Ireb2|Atp6v1g1|Atp6v0a1|Rps27a|Steap3|Atp6v0e|Fth1	220	4077|978|4599|4185|2415|5841|8298|1332|4149|3996|3024	7.79e-05		MMU-917937	0.288606	0
67	12	Reactome Pathways		Regulation of RAS by GAPs	0.0014	Psmb4|Psmb1|Psmb6|Psma6|Psmb5|Psmd13|Psma7|Psmb10|Psmd7|Psmb3|Rps27a|Psma2	220	558|4503|492|4515|4530|4494|864|4524|2385|2943|1332|879	8.18e-05		MMU-5658442	0.285387	0
67	12	Reactome Pathways		RUNX1 regulates transcription of genes involved in differentiation of HSCs	0.0014	Psmb4|Psmb1|Psmb6|Psma6|Psmb5|Psmd13|Psma7|Psmb10|Psmd7|Psmb3|Rps27a|Psma2	220	558|4503|492|4515|4530|4494|864|4524|2385|2943|1332|879	8.18e-05		MMU-8939236	0.285387	0
102	15	Reactome Pathways		Interleukin-1 signaling	0.0014	Psmb4|Psmb1|Psmb6|Psma6|Nfkbia|Psmb5|Psmd13|Il1r2|Psma7|Psmb10|Psmd7|Hmgb1|Psmb3|Rps27a|Psma2	220	558|4503|492|4515|4203|4530|4494|7698|864|4524|2385|4173|2943|1332|879	8.39e-05		MMU-9020702	0.285387	0
157	19	KEGG Pathways		Cell adhesion molecules	0.0015	Cd34|Sdc2|H2-K1|Siglec1|H2-Ab1|H2-Aa|Sdc3|H2-Q7|H2-Q1|H2-Q2|H2-Q4|H2-T23|Icosl|Vcan|Itga6|H2-T24|H2-Q6|H2-D1|H2-Eb1	220	6978|7734|12906|2211|6969|6948|11997|12873|12879|12723|12885|12894|2913|4026|4035|12864|12900|11499|4608	0.00011		mmu04514	0.282391	0
687	52	Reactome Pathways		Adaptive Immune System	0.0016	Fbxo9|Psmb4|Ctsb|Psmb1|Cd34|Psmb6|Calm3|Psma6|Nfkbia|Lgmn|Psmb5|Tapbp|H2-K1|Tap2|Psmd13|Anapc2|Siglec1|Psma7|Pik3ca|Ctso|Mkrn1|Klrk1|Psmb10|Trem1|Psmd7|Dync1li2|Vamp8|Elob|Npdc1|H2-Q7|H2-Q1|H2-Q2|H2-Q4|Ube2o|Klc1|Ap2s1|Asb1|Cd74|Psmb3|B2m|Ube2l6|H2-T23|Rps27a|Icosl|Ifitm1|Cd101|Kif26b|Psma2|Cd36|Ppp2r1b|Slamf7|H2-Eb1	220	1620|558|4011|4503|6978|492|375|4515|4203|822|4530|10788|12906|12915|4494|4344|2211|864|789|10779|2004|6960|4524|7662|2385|25974|8052|2949|30624|12873|12879|12723|12885|4350|8391|5688|5904|1113|2943|2244|6030|12894|1332|2913|9648|43536|27444|879|2202|4368|783|4608	0.0001		MMU-1280218	0.279588	0
116	16	Reactome Pathways		Interleukin-1 family signaling	0.0016	Psmb4|Psmb1|Psmb6|Psma6|Nfkbia|Psmb5|Psmd13|Il1r2|Psma7|Psmb10|Psmd7|Il1f9|Hmgb1|Psmb3|Rps27a|Psma2	220	558|4503|492|4515|4203|4530|4494|7698|864|4524|2385|14649|4173|2943|1332|879	9.73e-05		MMU-446652	0.279588	0
131	17	Reactome Pathways		Mitotic G1 phase and G1/S transition	0.0019	Ccnd2|Psmb4|Psmb1|Psmb6|Psma6|Psmb5|Psmd13|Psma7|Cks1b|Pole3|Psmb10|Psmd7|Psmb3|Rps27a|E2f3|Psma2|Ppp2r1b	220	768|558|4503|492|4515|4530|4494|864|801|7890|4524|2385|2943|1332|807|879|4368	0.00012		MMU-453279	0.272125	0
82	13	Reactome Pathways		Hedgehog on state	0.0019	Psmb4|Psmb1|Psmb6|Psma6|Psmb5|Psmd13|Psma7|Psmb10|Psmd7|Psmb3|Rps27a|Csnk1a1|Psma2	220	558|4503|492|4515|4530|4494|864|4524|2385|2943|1332|1833|879	0.00013		MMU-5632684	0.272125	0
70	12	Reactome Pathways		Orc1 removal from chromatin	0.0019	Psmb4|Psmb1|Psmb6|Psma6|Psmb5|Psmd13|Psma7|Psmb10|Psmd7|Psmb3|Rps27a|Psma2	220	558|4503|492|4515|4530|4494|864|4524|2385|2943|1332|879	0.00012		MMU-68949	0.272125	0
106	15	Reactome Pathways		G1/S Transition	0.0019	Psmb4|Psmb1|Psmb6|Psma6|Psmb5|Psmd13|Psma7|Cks1b|Pole3|Psmb10|Psmd7|Psmb3|Rps27a|Psma2|Ppp2r1b	220	558|4503|492|4515|4530|4494|864|801|7890|4524|2385|2943|1332|879|4368	0.00012		MMU-69206	0.272125	0
119	16	Reactome Pathways		Synthesis of DNA	0.0019	Psmb4|Psmb1|Psmb6|Psma6|Psmb5|Pold4|Psmd13|Anapc2|Psma7|Pole3|Psmb10|Anapc15|Psmd7|Psmb3|Rps27a|Psma2	220	558|4503|492|4515|4530|13449|4494|4344|864|7890|4524|4440|2385|2943|1332|879	0.00013		MMU-69239	0.272125	0
84	13	KEGG Pathways		Cardiac muscle contraction	0.002	Cox5a|Uqcr11|Cox7b|Cox7a2|Atp1b3|Cox8a|Uqcrq|Uqcr10|Asph|Uqcrh|Myl4|Cox6c|Cox4i1	220	381|750|726|690|20892|708|756|738|8454|714|39015|744|732	0.00016		mmu04260	0.269897	0
262	26	Reactome Pathways		Signaling by Interleukins	0.0021	Psmb4|Psmb1|Psmb6|Psma6|Nfkbia|Psmb5|Psmd13|Il1r2|Psma7|Pik3ca|Il4ra|Psmb10|Psmd7|Il1f9|Jak3|Stx3|Hmgb1|Stat2|Shc1|Smarca4|Psmb3|Rps27a|Nod2|Lifr|Psma2|Ppp2r1b	220	558|4503|492|4515|4203|4530|4494|7698|864|789|7647|4524|2385|14649|16488|17874|4173|1776|2274|3930|2943|1332|10476|16482|879|4368	0.00014		MMU-449147	0.267778	0
110	15	KEGG Pathways		HIF-1 signaling pathway	0.0022	Hmox1|Hif1a|Pik3ca|Egln1|Egln3|Elob|Eno1b|Egln2|Pgk1|Aldoa|Rps6|Bcl2|Timp1|Gapdh|Ldha	220	4077|771|789|4290|4281|2949|2349|10716|3534|462|1524|813|4161|546|510	0.00018		mmu04066	0.265758	0
237	24	KEGG Pathways		Human cytomegalovirus infection	0.0022	Calm3|Nfkbia|Nfatc4|Tapbp|H2-K1|Tap2|Pik3ca|Gng11|Gnb2|Bax|Arhgef11|H2-Q7|Cxcl12|H2-Q1|H2-Q2|H2-Q4|B2m|H2-T23|E2f3|Cxcr2|H2-T24|Akap13|H2-Q6|H2-D1	220	375|4203|8406|10788|12906|12915|789|16461|2331|4227|8382|12873|2217|12879|12723|12885|2244|12894|807|5634|12864|23586|12900|11499	0.00019		mmu05163	0.265758	0
121	16	Reactome Pathways		Fc epsilon receptor (FCERI) signaling	0.0023	Psmb4|Psmb1|Psmb6|Calm3|Psma6|Nfkbia|Psmb5|Psmd13|Psma7|Pik3ca|Psmb10|Psmd7|Shc1|Psmb3|Rps27a|Psma2	220	558|4503|492|375|4515|4203|4530|4494|864|789|4524|2385|2274|2943|1332|879	0.00015		MMU-2454202	0.263827	0
219	23	Reactome Pathways		Mitotic Anaphase	0.0023	Kpnb1|Psmb4|Psmb1|Psmb6|Psma6|Cenpk|Psmb5|Banf1|Psmd13|Anapc2|Psma7|Rcc1|Psmb10|Anapc15|Psmd7|Dync1li2|Rcc2|Psmb3|Rps27a|Ran|Pttg1|Psma2|Ppp2r1b	220	1728|558|4503|492|4515|10908|4530|5853|4494|4344|864|1791|4524|4440|2385|25974|17367|2943|1332|1803|10881|879|4368	0.00016		MMU-68882	0.263827	0
41	9	Reactome Pathways		Antigen Presentation: Folding, assembly and peptide loading of class I MHC	0.0025	Tapbp|H2-K1|Tap2|H2-Q7|H2-Q1|H2-Q2|H2-Q4|B2m|H2-T23	220	10788|12906|12915|12873|12879|12723|12885|2244|12894	0.00017		MMU-983170	0.260206	0
195	21	Reactome Pathways		mRNA Splicing - Major Pathway	0.0032	Zmat2|Snrpd3|Phf5a|Magoh|Lsm4|Snrpd2|Hnrnpa1|Sf3b6|Lsm3|Lsm8|Srsf7|Sap18b|Pcbp2|Snu13|Polr2g|Sf3b5|Ppih|Polr2c|Srsf3|Bud31|Snrpe	220	1635|1722|1683|1971|1716|1704|1749|1653|1677|1710|8754|3969|2139|1035|3717|1689|1665|2709|1926|1659|1698	0.00022		MMU-72163	0.249485	0
53	10	Reactome Pathways		Cytoprotection by HMOX1	0.0032	Cox5a|Cox16|Sin3b|Hmox1|Cox14|Cox7b|Cox8a|Blvrb|Hba-a2|Cox4i1	220	381|534|1614|4077|576|726|708|594|3132|732	0.00022		MMU-9707564	0.249485	0
88	13	Reactome Pathways		PCP/CE pathway	0.0033	Psmb4|Psmb1|Psmb6|Psma6|Psmb5|Psmd13|Psma7|Psmb10|Psmd7|Ap2s1|Psmb3|Rps27a|Psma2	220	558|4503|492|4515|4530|4494|864|4524|2385|5688|2943|1332|879	0.00024		MMU-4086400	0.248149	0
25	7	Reactome Pathways		Endosomal/Vacuolar pathway	0.0035	H2-K1|H2-Q7|H2-Q1|H2-Q2|H2-Q4|B2m|H2-T23	220	12906|12873|12879|12723|12885|2244|12894	0.00025		MMU-1236977	0.245593	0
127	16	Reactome Pathways		Beta-catenin independent WNT signaling	0.0035	Psmb4|Psmb1|Psmb6|Calm3|Psma6|Psmb5|Psmd13|Psma7|Gng11|Gnb2|Psmb10|Psmd7|Ap2s1|Psmb3|Rps27a|Psma2	220	558|4503|492|375|4515|4530|4494|864|16461|2331|4524|2385|5688|2943|1332|879	0.00025		MMU-3858494	0.245593	0
102	14	Reactome Pathways		Immunoregulatory interactions between a Lymphoid and a non-Lymphoid cell	0.0038	Cd34|H2-K1|Siglec1|Klrk1|Trem1|Npdc1|H2-Q7|H2-Q1|H2-Q2|H2-Q4|B2m|H2-T23|Ifitm1|Slamf7	220	6978|12906|2211|6960|7662|30624|12873|12879|12723|12885|2244|12894|9648|783	0.00027		MMU-198933	0.242022	0
224	22	KEGG Pathways		Human immunodeficiency virus 1 infection	0.0058	Calm3|Nfkbia|Nfatc4|Tapbp|H2-K1|Tap2|Pik3ca|Gng11|Gnb2|Bax|Bst2|Elob|H2-Q7|H2-Q1|H2-Q2|H2-Q4|B2m|H2-T23|Bcl2|H2-T24|H2-Q6|H2-D1	220	375|4203|8406|10788|12906|12915|789|16461|2331|4227|9642|2949|12873|12879|12723|12885|2244|12894|813|12864|12900|11499	0.0005		mmu05170	0.223657	0
148	17	Reactome Pathways		S Phase	0.0058	Psmb4|Psmb1|Psmb6|Psma6|Psmb5|Pold4|Psmd13|Anapc2|Psma7|Cks1b|Pole3|Psmb10|Anapc15|Psmd7|Psmb3|Rps27a|Psma2	220	558|4503|492|4515|4530|13449|4494|4344|864|801|7890|4524|4440|2385|2943|1332|879	0.00043		MMU-69242	0.223657	0
109	14	Reactome Pathways		Degradation of the extracellular matrix	0.0067	Nid1|Ctsb|Timp2|Mmp9|Mmp8|Capn7|Fbn2|Adam15|Fn1|Capn2|Col12a1|Col7a1|Col4a5|Timp1	220	4017|4011|4020|777|7629|3549|7050|16644|1827|10392|17706|21450|4041|4161	0.0005		MMU-1474228	0.217393	0
354	30	Reactome Pathways		Class I MHC mediated antigen processing & presentation	0.0073	Fbxo9|Psmb4|Psmb1|Psmb6|Psma6|Psmb5|Tapbp|H2-K1|Tap2|Psmd13|Anapc2|Psma7|Mkrn1|Psmb10|Psmd7|Vamp8|Elob|H2-Q7|H2-Q1|H2-Q2|H2-Q4|Ube2o|Asb1|Psmb3|B2m|Ube2l6|H2-T23|Rps27a|Psma2|Cd36	220	1620|558|4503|492|4515|4530|10788|12906|12915|4494|4344|864|2004|4524|2385|8052|2949|12873|12879|12723|12885|4350|5904|2943|2244|6030|12894|1332|879|2202	0.00055		MMU-983169	0.213668	0
98	13	Reactome Pathways		TNFR2 non-canonical NF-kB pathway	0.0078	Psmb4|Psmb1|Psmb6|Psma6|Psmb5|Tnfrsf17|Psmd13|Psma7|Psmb10|Psmd7|Psmb3|Rps27a|Psma2	220	558|4503|492|4515|4530|12159|4494|864|4524|2385|2943|1332|879	0.0006		MMU-5668541	0.210791	0
183	19	Reactome Pathways		Separation of Sister Chromatids	0.0084	Psmb4|Psmb1|Psmb6|Psma6|Cenpk|Psmb5|Psmd13|Anapc2|Psma7|Psmb10|Anapc15|Psmd7|Dync1li2|Rcc2|Psmb3|Rps27a|Pttg1|Psma2|Ppp2r1b	220	558|4503|492|4515|10908|4530|4494|4344|864|4524|4440|2385|25974|17367|2943|1332|10881|879|4368	0.00064		MMU-2467813	0.207572	0
247	23	Reactome Pathways		Extracellular matrix organization	0.0096	Nid1|Ctsb|Timp2|Mmp9|Mmp8|Capn7|Sdc2|Fbn2|Adam15|Ppib|Thbs1|Fn1|Sdc3|Capn2|Col12a1|Vcan|Col7a1|Itga6|Col4a5|Timp1|Col22a1|Agrn|Ddr2	220	4017|4011|4020|777|7629|3549|7734|7050|16644|3018|2259|1827|11997|10392|17706|4026|21450|4035|4041|4161|21393|4068|16428	0.00075		MMU-1474244	0.201773	0
173	18	Reactome Pathways		Ub-specific processing proteases	0.011	Psmb4|Usp19|Psmb1|Psmb6|Psma6|Nfkbia|Hif1a|Psmb5|Psmd13|Psma7|Psmb10|Psmd7|H2ac4|Psmb3|Rps27a|Tomm70a|Psma2|Tomm20	220	558|2973|4503|492|4515|4203|771|4530|4494|864|4524|2385|3942|2943|1332|3663|879|438	0.00086		MMU-5689880	0.195861	0
250	23	Reactome Pathways		Platelet activation, signaling and aggregation	0.011	Calm3|Serping1|Clec3b|Pik3ca|Pf4|Gng11|Gnb2|Gas6|Lgals3bp|Daglb|Thbs1|Abhd12|Fn1|Aplp2|Aldoa|Shc1|Flna|Timp1|Selenop|Manf|Srgn|Cd36|Cd63	220	375|12720|12693|789|5613|16461|2331|2280|4053|24675|2259|17268|1827|3489|462|2274|1821|4161|1911|6294|7740|2202|906	0.00087		MMU-76002	0.195861	0
33	7	Reactome Pathways		Detoxification of Reactive Oxygen Species	0.0133	Prdx5|Txn1|Prdx6|Gpx3|Prdx2|Txn2|Prdx1	220	390|4242|4083|4251|4209|2358|408	0.0011		MMU-3299685	0.187615	0
34	7	Reactome Pathways		DDX58/IFIH1-mediated induction of interferon-alpha/beta	0.0154	Nfkbia|Irf7|Pin1|Hmgb1|Hsp90aa1|Rps27a|Tomm70a	220	4203|6942|8913|4173|357|1332|3663	0.0012		MMU-168928	0.181248	0
56	9	Reactome Pathways		Complex I biogenesis	0.0154	Ndufa2|Ndufs4|Ndufb4|Ndufc2|Ndufc1|Ndufa8|Ndufb6|Ndufb11|Ndufb5	220	660|684|666|672|612|696|720|630|702	0.0012		MMU-6799198	0.181248	0
397	31	Reactome Pathways		Cytokine Signaling in Immune system	0.019	Kpnb1|Psmb4|Psmb1|Psmb6|Psma6|Nfkbia|Psmb5|Tnfrsf17|Psmd13|Il1r2|Psma7|Pik3ca|Il4ra|Psmb10|Psmd7|Il1f9|Jak3|Elob|Stx3|Hmgb1|Stat2|Shc1|Smarca4|Psmb3|Ube2l6|Rps27a|Nod2|Lifr|Eif4a1|Psma2|Ppp2r1b	220	1728|558|4503|492|4515|4203|4530|12159|4494|7698|864|789|7647|4524|2385|14649|16488|2949|17874|4173|1776|2274|3930|2943|6030|1332|10476|16482|1017|879|4368	0.0016		MMU-1280215	0.172125	0
17	5	Reactome Pathways		Formation of ATP by chemiosmotic coupling	0.0201	Atp5j|Atp5l|Atp5g1|Atp5g3|Atp5pb	220	636|648|618|654|678	0.0016		MMU-163210	0.16968	0
17	5	Reactome Pathways		Cristae formation	0.0201	Atp5j|Atp5l|Atp5g1|Atp5g3|Atp5pb	220	636|648|618|654|678	0.0016		MMU-8949613	0.16968	0
49	8	Reactome Pathways		Chondroitin sulfate/dermatan sulfate metabolism	0.0249	Sdc2|Hexa|Cspg4|Chsy1|Sdc3|Arsb|Vcan|Agrn	220	7734|855|2229|23175|11997|1863|4026|4068	0.0021		MMU-1793185	0.16038	0
49	8	Reactome Pathways		mRNA Splicing - Minor Pathway	0.0249	Snrpd3|Snrpd2|Sf3b6|Srsf7|Polr2g|Sf3b5|Polr2c|Snrpe	220	1722|1704|1653|8754|3717|1689|2709|1698	0.0021		MMU-72165	0.16038	0
74	10	Reactome Pathways		TP53 Regulates Metabolic Genes	0.0257	Cox5a|Cox16|Cox14|Prdx5|Txn1|Cox7b|Cox8a|Prdx2|Prdx1|Cox4i1	220	381|534|576|390|4242|726|708|4209|408|732	0.0022		MMU-5628897	0.159007	0
271	23	Reactome Pathways		RAF/MAP kinase cascade	0.0267	Map3k11|Psmb4|Psmb1|Psmb6|Calm3|Psma6|Psmb5|Psmd13|Spta1|Psma7|Pik3ca|Psmb10|Psmd7|Pebp1|Fn1|Jak3|Shc1|Psmb3|Rps27a|Btc|Phb|Psma2|Ppp2r1b	220	3540|558|4503|492|375|4515|4530|4494|6282|864|789|4524|2385|2490|1827|16488|2274|2943|1332|16443|480|879|4368	0.0023		MMU-5673001	0.157349	0
357	28	Reactome Pathways		M Phase	0.0278	Kpnb1|Psmb4|Psmb1|Psmb6|Psma6|Cenpk|Psmb5|Banf1|Psmd13|Anapc2|Psma7|Rcc1|Psmb10|H2az1|Anapc15|Psmd7|Dync1li2|Rcc2|H2aj|H2ac4|Hsp90aa1|Psmb3|Rps27a|Set|Ran|Pttg1|Psma2|Ppp2r1b	220	1728|558|4503|492|4515|10908|4530|5853|4494|4344|864|1791|4524|2961|4440|2385|25974|17367|3936|3942|357|2943|1332|15000|1803|10881|879|4368	0.0024		MMU-68886	0.155596	0
11	4	Reactome Pathways		eNOS activation	0.03	Calm3|Cygb|Ddah1|Hsp90aa1	220	375|9756|10740|357	0.0026		MMU-203615	0.152288	0
241	21	Reactome Pathways		Deubiquitination	0.03	Psmb4|Usp19|Nedd8|Psmb1|Psmb6|Psma6|Nfkbia|Hif1a|Psmb5|Psmd13|Psma7|Psmb10|Psmd7|Josd2|H2ac4|Psmb3|Rps27a|Nod2|Tomm70a|Psma2|Tomm20	220	558|2973|978|4503|492|4515|4203|771|4530|4494|864|4524|2385|5937|3942|2943|1332|10476|3663|879|438	0.0026		MMU-5688426	0.152288	0
65	9	KEGG Pathways		Glycolysis / Gluconeogenesis	0.0342	Pgam1|Aldh2|Bpgm|Eno1b|Pgk1|Aldoa|Gapdh|Tpi1|Ldha	220	3513|9678|6405|2349|3534|462|546|516|510	0.0031		mmu00010	0.146597	0
65	9	KEGG Pathways		Mitophagy - animal	0.0342	Gabarap|Fis1|Hif1a|Bnip3l|Gabarapl2|Atg5|Rab7b|Rps27a|Bnip3	220	3657|2169|771|3690|8073|3678|17340|1332|3528	0.0031		mmu04137	0.146597	0
419	31	KEGG Pathways		Herpes simplex virus 1 infection	0.0345	Nfkbia|Tapbp|H2-K1|Tap2|Irf7|Pik3ca|Zfp790|Bax|H2-Ab1|Zfp51|H2-Aa|Bst2|Srsf7|H2-Q7|H2-Q1|Zfp772|H2-Q2|H2-Q4|Stat2|Cd74|Zfp334|B2m|H2-T23|Zfp442|Bcl2|H2-T24|Srsf3|H2-Q6|H2-D1|Zfp78|H2-Eb1	220	4203|10788|12906|12915|6942|789|19680|4227|6969|43482|6948|9642|8754|12873|12879|43572|12723|12885|1776|1113|43584|2244|12894|43521|813|12864|1926|12900|11499|43626|4608	0.0033		mmu05168	0.146218	0
5	3	Reactome Pathways		Eukaryotic Translation Elongation	0.0366	Eef1g|Eef1d|Eef1b2	220	444|468|552	0.0032		MMU-156842	0.143652	0
168	16	KEGG Pathways		Cellular senescence	0.0369	Ccnd2|Calm3|Nfatc4|H2-K1|Pik3ca|Tgfbr2|Capn2|H2-Q7|H2-Q1|H2-Q2|H2-Q4|H2-T23|E2f3|H2-T24|H2-Q6|H2-D1	220	768|375|8406|12906|789|930|10392|12873|12879|12723|12885|12894|807|12864|12900|11499	0.0037		mmu04218	0.143297	0
121	13	Reactome Pathways		Regulation of Insulin-like Growth Factor (IGF) transport and uptake by Insulin-like Growth Factor Binding Proteins (IGFBPs)	0.0373	Sdc2|Igfbp6|Cst3|Mxra8|Sparcl1|Gas6|Fn1|Aplp2|Pappa|Vcan|Shisa5|Timp1|Nucb1	220	7734|12684|4005|17694|17817|2280|1827|3489|12699|4026|4782|4161|32007	0.0033		MMU-381426	0.142829	0
12	4	Reactome Pathways		Apoptosis induced DNA fragmentation	0.0376	Kpnb1|H1f4|Hmgb2|Hmgb1	220	1728|1737|12801|4173	0.0034		MMU-140342	0.142481	0
168	16	Reactome Pathways		Metabolism of vitamins and cofactors	0.0405	Lpl|Cyb5r3|Pnpo|Calm3|Sdc2|Gsto1|Ppcs|Rbp1|Sdc3|Btd|Hsp90aa1|Nadk|Tcn2|Apoc2|Agrn|Folr2	220	6990|7809|8142|375|7734|6627|17253|43635|11997|43557|357|26730|2193|7032|4068|23157	0.0037		MMU-196854	0.139254	0
570	39	Reactome Pathways		Cell Cycle	0.0423	Ccnd2|Kpnb1|Psmb4|Psmb1|Psmb6|Psma6|Cenpk|Psmb5|Banf1|Pold4|Psmd13|Anapc2|Nop10|Psma7|Cks1b|Pole3|Rcc1|Psmb10|H2az1|Anapc15|Psmd7|Dync1li2|Rcc2|H2aj|Npm1|Nsd2|H2ac4|Hsp90aa1|Cenpw|Psmb3|Rps27a|Set|E2f3|Cenpx|Ran|Pttg1|Nhp2|Psma2|Ppp2r1b	220	768|1728|558|4503|492|4515|10908|4530|5853|13449|4494|4344|3813|864|801|7890|1791|4524|2961|4440|2385|25974|17367|3936|972|21291|3942|357|4689|2943|1332|15000|807|11484|1803|10881|1050|879|4368	0.0039		MMU-1640170	0.137366	0
301	24	Reactome Pathways		Transcriptional Regulation by TP53	0.0426	Cox5a|Cox16|Prelid1|Bnip3l|Cox14|Prdx5|Txn1|Bax|Cox7b|Pin1|Gtf2h5|Cox8a|Elob|Npm1|Supt4a|Polr2g|Rps27a|Polr2c|Prdx2|Steap3|Trp63|Prdx1|Ppp2r1b|Cox4i1	220	381|534|3579|3690|576|390|4242|4227|726|8913|6579|708|2949|972|17415|3717|1332|2709|4209|4149|15504|408|4368|732	0.0039		MMU-3700989	0.137059	0
95	11	Reactome Pathways		Metabolism of nucleotides	0.0431	Aprt|Nt5c|Nme2|Glrx|Dtymk|Entpd2|Txn1|Cda|Nt5c3|Dnph1|Nme1	220	2400|4767|420|4191|4701|10065|4242|4716|4761|8517|1842	0.004		MMU-15869	0.136552	0
154	15	Reactome Pathways		TCF dependent signaling in response to WNT	0.0431	Psmb4|Psmb1|Psmb6|Psma6|Psmb5|Psmd13|Psma7|Psmb10|Psmd7|Smarca4|Psmb3|Rps27a|Csnk1a1|Psma2|Ppp2r1b	220	558|4503|492|4515|4530|4494|864|4524|2385|3930|2943|1332|1833|879|4368	0.004		MMU-201681	0.136552	0
302	24	Reactome Pathways		MAPK family signaling cascades	0.0434	Map3k11|Psmb4|Psmb1|Psmb6|Calm3|Psma6|Psmb5|Psmd13|Spta1|Psma7|Pik3ca|Psmb10|Psmd7|Pebp1|Fn1|Jak3|Shc1|Cdc42ep5|Psmb3|Rps27a|Btc|Phb|Psma2|Ppp2r1b	220	3540|558|4503|492|375|4515|4530|4494|6282|864|789|4524|2385|2490|1827|16488|2274|43581|2943|1332|16443|480|879|4368	0.0041		MMU-5683057	0.136251	0
32	6	Reactome Pathways		Non-integrin membrane-ECM interactions	0.0435	Sdc2|Fn1|Sdc3|Itga6|Col4a5|Ddr2	220	7734|1827|11997|4035|4041|16428	0.0041		MMU-3000171	0.136151	0
22	5	Reactome Pathways		PINK1-PRKN Mediated Mitophagy	0.0451	Atg5|Rps27a|Tomm5|Tomm70a|Tomm20	220	3678|1332|6441|3663|438	0.0043		MMU-5205685	0.134582	0
501	35	Reactome Pathways		Hemostasis	0.0464	Calm3|Plau|Sdc2|Serping1|Ak3|Clec3b|Pik3ca|Pf4|P2rx4|Gng11|Gnb2|Gas6|Lgals3bp|Trem1|Mif|Daglb|Thbs1|Abhd12|Fn1|Sdc3|Aplp2|Klc1|Aldoa|Shc1|Cd74|Ehd2|Flna|Timp1|Selenop|Kif26b|Manf|Srgn|Cd36|Ppp2r1b|Cd63	220	375|4059|7734|12720|2427|12693|789|5613|43470|16461|2331|2280|4053|7662|6390|24675|2259|17268|1827|11997|3489|8391|462|2274|1113|351|1821|4161|1911|27444|6294|7740|2202|4368|906	0.0044		MMU-109582	0.133348	0
69	9	Reactome Pathways		Extra-nuclear estrogen signaling	0.0464	Cav2|Mmp9|Calm3|Pik3ca|Gng11|Gnb2|Hsp90aa1|Shc1|Btc	220	309|777|375|789|16461|2331|357|2274|16443	0.0044		MMU-9009391	0.133348	0
69	9	Reactome Pathways		RHOB GTPase cycle	0.0464	Jup|Stom|Arhgef11|Stard8|Cavin1|Flot2|Arhgef28|Akap13|Arhgap39	220	1809|1812|8382|25563|363|345|39882|23586|13875	0.0044		MMU-9013026	0.133348	0
141	14	Reactome Pathways		Signaling by Hedgehog	0.0467	Psmb4|Psmb1|Psmb6|Psma6|Psmb5|Psmd13|Psma7|Psmb10|Psmd7|Psmb3|Rps27a|Csnk1a1|Os9|Psma2	220	558|4503|492|4515|4530|4494|864|4524|2385|2943|1332|1833|10629|879	0.0045		MMU-5358351	0.133068	0
271	22	Reactome Pathways		Processing of Capped Intron-Containing Pre-mRNA	0.0471	Zmat2|Snrpd3|Phf5a|Thoc3|Magoh|Lsm4|Snrpd2|Hnrnpa1|Sf3b6|Lsm3|Lsm8|Srsf7|Sap18b|Pcbp2|Snu13|Polr2g|Sf3b5|Ppih|Polr2c|Srsf3|Bud31|Snrpe	220	1635|1722|1683|14574|1971|1716|1704|1749|1653|1677|1710|8754|3969|2139|1035|3717|1689|1665|2709|1926|1659|1698	0.0046		MMU-72203	0.132698	0
33	6	Reactome Pathways		Gluconeogenesis	0.0476	Pgam1|Eno1b|Pgk1|Aldoa|Gapdh|Tpi1	220	3513|2349|3534|462|546|516	0.0047		MMU-70263	0.132239	0

## Sheet: D14 mIgG2a vs rhFVIII
# background genes	# genes	category	chart color	description	FDR value	genes	network.SUID	nodes.SUID	p-value	PMID	term name	transferred FDR value	year
4	3	Reactome Pathways		Metal sequestration by antimicrobial proteins	0.00011	Ltf|S100a8|S100a9	1680	1823|1799|1811	6.56e-08		MMU-6799990	0.395861	0
526	8	Reactome Pathways		Neutrophil degranulation	0.0002	Mpo|Prg2|Ltf|S100a8|Pygl|Dsn1|Camp|S100a9	1680	1769|1772|1823|1799|1928|1886|1817|1811	2.42e-07		MMU-6798695	0.369897	0
84	4	Reactome Pathways		Antimicrobial peptides	0.0026	Ltf|S100a8|Camp|S100a9	1680	1823|1799|1817|1811	4.66e-06		MMU-6803157	0.258503	0
1615	9	Reactome Pathways		Immune System	0.0426	Mpo|Kif18b|Prg2|Ltf|S100a8|Pygl|Dsn1|Camp|S100a9	1680	1769|1838|1772|1823|1799|1928|1886|1817|1811	0.00013		MMU-168256	0.137059	0
